# Supplementary material for: Multiple T6SSs, Mobile Auxiliary Modules, and Effectors Revealed in a Systematic Analysis of the Vibrio parahaemolyticus Pan-Genome
Source: mSystems. 2022 Oct 13;7(6):e00723-22. doi: 10.1128/msystems.00723-22 (PMC9765294; doi:10.1128/msystems.00723-22)
Supplement: DATA SET S1 [file msystems.00723-22-s0006.xlsx]

## Sheet: V. parahaemolyticus genomes 
Genome_ID	Assembly_Accession	BioProject	BioSample	WGS_Master	Taxid	Species_Taxid	Organism_Name	Infraspecific_Name	Isolate	Version_Status	Assembly_Level	Release_Type	Genome_Representation	Release_Date	Assembly_Name	Submitter	GenBank_Assembly	Paired_Comparison	FTP_Path	Excluded_from_Refseq	Type_Material
1	GCF_000706825.2	PRJNA224116	SAMN02741349	JNTX00000000.2	670	670	Vibrio parahaemolyticus	strain=CFSAN001612		latest	Contig	Major	Full	2017-04-07	ASM70682v2	FDA/CFSAN	GCA_000706825.2	identical	https://ftp.ncbi.nlm.nih.gov/genomes/all/GCF/000/706/825/GCF_000706825.2_ASM70682v2
2	GCF_000706845.2	PRJNA224116	SAMN02741363	JNTQ00000000.2	670	670	Vibrio parahaemolyticus	strain=CFSAN006134		latest	Contig	Major	Full	2017-04-07	ASM70684v2	FDA/CFSAN	GCA_000706845.2	identical	https://ftp.ncbi.nlm.nih.gov/genomes/all/GCF/000/706/845/GCF_000706845.2_ASM70684v2
3	GCF_000706865.2	PRJNA224116	SAMN02741364	JNTR00000000.2	670	670	Vibrio parahaemolyticus	strain=CFSAN006135		latest	Contig	Major	Full	2017-04-07	ASM70686v2	FDA/CFSAN	GCA_000706865.2	identical	https://ftp.ncbi.nlm.nih.gov/genomes/all/GCF/000/706/865/GCF_000706865.2_ASM70686v2
4	GCF_000706885.2	PRJNA224116	SAMN02741372	JNST00000000.2	670	670	Vibrio parahaemolyticus	strain=CFSAN007436		latest	Contig	Major	Full	2017-04-07	ASM70688v2	FDA/CFSAN	GCA_000706885.2	identical	https://ftp.ncbi.nlm.nih.gov/genomes/all/GCF/000/706/885/GCF_000706885.2_ASM70688v2
5	GCF_000706905.1	PRJNA224116	SAMN02741398	JNTU00000000.2	670	670	Vibrio parahaemolyticus	strain=CFSAN007462		latest	Contig	Major	Full	2017-04-07	ASM70690v2	FDA/CFSAN	GCA_000706905.2	identical	https://ftp.ncbi.nlm.nih.gov/genomes/all/GCF/000/706/905/GCF_000706905.1_ASM70690v2
6	GCF_000706925.1	PRJNA224116	SAMN02741359	JNTV00000000.2	670	670	Vibrio parahaemolyticus	strain=CFSAN006130		latest	Contig	Major	Full	2017-04-07	ASM70692v2	FDA/CFSAN	GCA_000706925.2	identical	https://ftp.ncbi.nlm.nih.gov/genomes/all/GCF/000/706/925/GCF_000706925.1_ASM70692v2
7	GCF_000706945.2	PRJNA224116	SAMN02741377	JNSY00000000.2	670	670	Vibrio parahaemolyticus	strain=CFSAN007441		latest	Contig	Major	Full	2017-04-07	ASM70694v2	FDA/CFSAN	GCA_000706945.2	identical	https://ftp.ncbi.nlm.nih.gov/genomes/all/GCF/000/706/945/GCF_000706945.2_ASM70694v2
8	GCF_000706965.2	PRJNA224116	SAMN02741396	JNTS00000000.2	670	670	Vibrio parahaemolyticus	strain=CFSAN007460		latest	Contig	Major	Full	2017-04-07	ASM70696v2	FDA/CFSAN	GCA_000706965.2	identical	https://ftp.ncbi.nlm.nih.gov/genomes/all/GCF/000/706/965/GCF_000706965.2_ASM70696v2
9	GCF_000706985.2	PRJNA224116	SAMN02741391	JNTL00000000.2	670	670	Vibrio parahaemolyticus	strain=CFSAN007455		latest	Contig	Major	Full	2017-04-07	ASM70698v2	FDA/CFSAN	GCA_000706985.2	identical	https://ftp.ncbi.nlm.nih.gov/genomes/all/GCF/000/706/985/GCF_000706985.2_ASM70698v2
10	GCF_000707005.2	PRJNA224116	SAMN02741376	JNSX00000000.2	670	670	Vibrio parahaemolyticus	strain=CFSAN007440		latest	Contig	Major	Full	2017-04-07	ASM70700v2	FDA/CFSAN	GCA_000707005.2	identical	https://ftp.ncbi.nlm.nih.gov/genomes/all/GCF/000/707/005/GCF_000707005.2_ASM70700v2
11	GCF_000707025.1	PRJNA224116	SAMN02741375	JNSW00000000.2	670	670	Vibrio parahaemolyticus	strain=CFSAN007439		latest	Contig	Major	Full	2017-04-07	ASM70702v2	FDA/CFSAN	GCA_000707025.2	identical	https://ftp.ncbi.nlm.nih.gov/genomes/all/GCF/000/707/025/GCF_000707025.1_ASM70702v2
12	GCF_000707045.2	PRJNA224116	SAMN02741348	JNTW00000000.2	670	670	Vibrio parahaemolyticus	strain=CFSAN001611		latest	Contig	Major	Full	2017-04-07	ASM70704v2	FDA/CFSAN	GCA_000707045.2	identical	https://ftp.ncbi.nlm.nih.gov/genomes/all/GCF/000/707/045/GCF_000707045.2_ASM70704v2
13	GCF_000707065.2	PRJNA224116	SAMN02741380	JNTB00000000.2	670	670	Vibrio parahaemolyticus	strain=CFSAN007444		latest	Contig	Major	Full	2017-04-07	ASM70706v2	FDA/CFSAN	GCA_000707065.2	identical	https://ftp.ncbi.nlm.nih.gov/genomes/all/GCF/000/707/065/GCF_000707065.2_ASM70706v2
14	GCF_000707085.2	PRJNA224116	SAMN02741393	JNUL00000000.2	670	670	Vibrio parahaemolyticus	strain=CFSAN007457		latest	Contig	Major	Full	2016-05-31	ASM70708v2	FDA/CFSAN	GCA_000707085.2	identical	https://ftp.ncbi.nlm.nih.gov/genomes/all/GCF/000/707/085/GCF_000707085.2_ASM70708v2
15	GCF_000707105.2	PRJNA224116	SAMN02741379	JNTA00000000.2	670	670	Vibrio parahaemolyticus	strain=CFSAN007443		latest	Contig	Major	Full	2017-04-07	ASM70710v2	FDA/CFSAN	GCA_000707105.2	identical	https://ftp.ncbi.nlm.nih.gov/genomes/all/GCF/000/707/105/GCF_000707105.2_ASM70710v2
16	GCF_000707125.2	PRJNA224116	SAMN02741381	JNTC00000000.2	670	670	Vibrio parahaemolyticus	strain=CFSAN007445		latest	Contig	Major	Full	2017-04-07	ASM70712v2	FDA/CFSAN	GCA_000707125.2	identical	https://ftp.ncbi.nlm.nih.gov/genomes/all/GCF/000/707/125/GCF_000707125.2_ASM70712v2
17	GCF_000707145.1	PRJNA224116	SAMN02741374	JNSV00000000.2	670	670	Vibrio parahaemolyticus	strain=CFSAN007438		latest	Contig	Major	Full	2017-04-07	ASM70714v2	FDA/CFSAN	GCA_000707145.2	identical	https://ftp.ncbi.nlm.nih.gov/genomes/all/GCF/000/707/145/GCF_000707145.1_ASM70714v2
18	GCF_000707165.1	PRJNA224116	SAMN02741373	JNSU00000000.2	670	670	Vibrio parahaemolyticus	strain=CFSAN007437		latest	Contig	Major	Full	2017-04-07	ASM70716v2	FDA/CFSAN	GCA_000707165.2	identical	https://ftp.ncbi.nlm.nih.gov/genomes/all/GCF/000/707/165/GCF_000707165.1_ASM70716v2
19	GCF_000707185.2	PRJNA224116	SAMN02741395	JNUN00000000.2	670	670	Vibrio parahaemolyticus	strain=CFSAN007459		latest	Contig	Major	Full	2016-05-31	ASM70718v2	FDA/CFSAN	GCA_000707185.2	identical	https://ftp.ncbi.nlm.nih.gov/genomes/all/GCF/000/707/185/GCF_000707185.2_ASM70718v2
20	GCF_000707205.2	PRJNA224116	SAMN02741397	JNTT00000000.2	670	670	Vibrio parahaemolyticus	strain=CFSAN007461		latest	Contig	Major	Full	2017-04-07	ASM70720v2	FDA/CFSAN	GCA_000707205.2	identical	https://ftp.ncbi.nlm.nih.gov/genomes/all/GCF/000/707/205/GCF_000707205.2_ASM70720v2
21	GCF_000707225.2	PRJNA224116	SAMN02741358	JNTM00000000.2	670	670	Vibrio parahaemolyticus	strain=CFSAN006129		latest	Contig	Major	Full	2017-04-07	ASM70722v2	FDA/CFSAN	GCA_000707225.2	identical	https://ftp.ncbi.nlm.nih.gov/genomes/all/GCF/000/707/225/GCF_000707225.2_ASM70722v2
22	GCF_000707245.2	PRJNA224116	SAMN02741354	JNTZ00000000.2	670	670	Vibrio parahaemolyticus	strain=CFSAN001617		latest	Contig	Major	Full	2017-04-07	ASM70724v2	FDA/CFSAN	GCA_000707245.2	identical	https://ftp.ncbi.nlm.nih.gov/genomes/all/GCF/000/707/245/GCF_000707245.2_ASM70724v2
23	GCF_000707265.2	PRJNA224116	SAMN02741401	JNUI00000000.2	670	670	Vibrio parahaemolyticus	strain=CFSAN012493		latest	Contig	Major	Full	2016-05-31	ASM70726v2	FDA/CFSAN	GCA_000707265.2	identical	https://ftp.ncbi.nlm.nih.gov/genomes/all/GCF/000/707/265/GCF_000707265.2_ASM70726v2
24	GCF_000707285.2	PRJNA224116	SAMN02741392	JNUK00000000.2	670	670	Vibrio parahaemolyticus	strain=CFSAN007456		latest	Contig	Major	Full	2016-05-31	ASM70728v2	FDA/CFSAN	GCA_000707285.2	identical	https://ftp.ncbi.nlm.nih.gov/genomes/all/GCF/000/707/285/GCF_000707285.2_ASM70728v2
25	GCF_000707305.2	PRJNA224116	SAMN02741378	JNSZ00000000.2	670	670	Vibrio parahaemolyticus	strain=CFSAN007442		latest	Contig	Major	Full	2017-04-07	ASM70730v2	FDA/CFSAN	GCA_000707305.2	identical	https://ftp.ncbi.nlm.nih.gov/genomes/all/GCF/000/707/305/GCF_000707305.2_ASM70730v2
26	GCF_000707325.2	PRJNA224116	SAMN02741360	JNTN00000000.2	670	670	Vibrio parahaemolyticus	strain=CFSAN006131		latest	Contig	Major	Full	2017-04-07	ASM70732v2	FDA/CFSAN	GCA_000707325.2	identical	https://ftp.ncbi.nlm.nih.gov/genomes/all/GCF/000/707/325/GCF_000707325.2_ASM70732v2
27	GCF_000707345.1	PRJNA224116	SAMN02741402	JNUJ00000000.2	670	670	Vibrio parahaemolyticus	strain=CFSAN012494		latest	Contig	Major	Full	2016-05-31	ASM70734v2	FDA/CFSAN	GCA_000707345.2	identical	https://ftp.ncbi.nlm.nih.gov/genomes/all/GCF/000/707/345/GCF_000707345.1_ASM70734v2
28	GCF_000707365.2	PRJNA224116	SAMN02741394	JNUM00000000.2	670	670	Vibrio parahaemolyticus	strain=CFSAN007458		latest	Contig	Major	Full	2016-05-31	ASM70736v2	FDA/CFSAN	GCA_000707365.2	identical	https://ftp.ncbi.nlm.nih.gov/genomes/all/GCF/000/707/365/GCF_000707365.2_ASM70736v2
29	GCF_000707385.2	PRJNA224116	SAMN02741367	JNSO00000000.2	670	670	Vibrio parahaemolyticus	strain=CFSAN007431		latest	Contig	Major	Full	2017-04-07	ASM70738v2	FDA/CFSAN	GCA_000707385.2	identical	https://ftp.ncbi.nlm.nih.gov/genomes/all/GCF/000/707/385/GCF_000707385.2_ASM70738v2
30	GCF_000707405.1	PRJNA224116	SAMN02741365	JNSM00000000.2	670	670	Vibrio parahaemolyticus	strain=CFSAN007429		latest	Contig	Major	Full	2017-04-07	ASM70740v2	FDA/CFSAN	GCA_000707405.2	identical	https://ftp.ncbi.nlm.nih.gov/genomes/all/GCF/000/707/405/GCF_000707405.1_ASM70740v2
31	GCF_000707425.2	PRJNA224116	SAMN02741366	JNSN00000000.2	670	670	Vibrio parahaemolyticus	strain=CFSAN007430		latest	Contig	Major	Full	2017-04-07	ASM70742v2	FDA/CFSAN	GCA_000707425.2	identical	https://ftp.ncbi.nlm.nih.gov/genomes/all/GCF/000/707/425/GCF_000707425.2_ASM70742v2
32	GCF_000707445.2	PRJNA224116	SAMN02741368	JNSP00000000.2	670	670	Vibrio parahaemolyticus	strain=CFSAN007432		latest	Contig	Major	Full	2017-04-07	ASM70744v2	FDA/CFSAN	GCA_000707445.2	identical	https://ftp.ncbi.nlm.nih.gov/genomes/all/GCF/000/707/445/GCF_000707445.2_ASM70744v2
33	GCF_000707465.2	PRJNA224116	SAMN02741369	JNSQ00000000.2	670	670	Vibrio parahaemolyticus	strain=CFSAN007433		latest	Contig	Major	Full	2017-04-07	ASM70746v2	FDA/CFSAN	GCA_000707465.2	identical	https://ftp.ncbi.nlm.nih.gov/genomes/all/GCF/000/707/465/GCF_000707465.2_ASM70746v2
34	GCF_000707485.2	PRJNA224116	SAMN02741370	JNSR00000000.2	670	670	Vibrio parahaemolyticus	strain=CFSAN007434		latest	Contig	Major	Full	2017-04-07	ASM70748v2	FDA/CFSAN	GCA_000707485.2	identical	https://ftp.ncbi.nlm.nih.gov/genomes/all/GCF/000/707/485/GCF_000707485.2_ASM70748v2
35	GCF_000707505.2	PRJNA224116	SAMN02741371	JNSS00000000.2	670	670	Vibrio parahaemolyticus	strain=CFSAN007435		latest	Contig	Major	Full	2017-04-07	ASM70750v2	FDA/CFSAN	GCA_000707505.2	identical	https://ftp.ncbi.nlm.nih.gov/genomes/all/GCF/000/707/505/GCF_000707505.2_ASM70750v2
36	GCF_000707525.2	PRJNA224116	SAMN02741355	JNUA00000000.2	670	670	Vibrio parahaemolyticus	strain=CFSAN001618		latest	Contig	Major	Full	2017-04-07	ASM70752v2	FDA/CFSAN	GCA_000707525.2	identical	https://ftp.ncbi.nlm.nih.gov/genomes/all/GCF/000/707/525/GCF_000707525.2_ASM70752v2
37	GCF_000707545.2	PRJNA224116	SAMN02741356	JNUB00000000.2	670	670	Vibrio parahaemolyticus	strain=CFSAN001619		latest	Contig	Major	Full	2017-04-07	ASM70754v2	FDA/CFSAN	GCA_000707545.2	identical	https://ftp.ncbi.nlm.nih.gov/genomes/all/GCF/000/707/545/GCF_000707545.2_ASM70754v2
38	GCF_000707565.2	PRJNA224116	SAMN02741357	JNUC00000000.2	670	670	Vibrio parahaemolyticus	strain=CFSAN001620		latest	Contig	Major	Full	2017-04-07	ASM70756v2	FDA/CFSAN	GCA_000707565.2	identical	https://ftp.ncbi.nlm.nih.gov/genomes/all/GCF/000/707/565/GCF_000707565.2_ASM70756v2
39	GCF_000707625.2	PRJNA224116	SAMN02741350	JNUF00000000.2	670	670	Vibrio parahaemolyticus	strain=CFSAN001613		latest	Contig	Major	Full	2017-04-07	ASM70762v2	FDA/CFSAN	GCA_000707625.2	identical	https://ftp.ncbi.nlm.nih.gov/genomes/all/GCF/000/707/625/GCF_000707625.2_ASM70762v2
40	GCF_000707645.2	PRJNA224116	SAMN02741399	JNUG00000000.2	670	670	Vibrio parahaemolyticus	strain=CFSAN012491		latest	Scaffold	Major	Full	2016-05-31	ASM70764v2	FDA/CFSAN	GCA_000707645.2	identical	https://ftp.ncbi.nlm.nih.gov/genomes/all/GCF/000/707/645/GCF_000707645.2_ASM70764v2
41	GCF_000707665.2	PRJNA224116	SAMN02741400	JNUH00000000.2	670	670	Vibrio parahaemolyticus	strain=CFSAN012492		latest	Scaffold	Major	Full	2016-05-31	ASM70766v2	FDA/CFSAN	GCA_000707665.2	identical	https://ftp.ncbi.nlm.nih.gov/genomes/all/GCF/000/707/665/GCF_000707665.2_ASM70766v2
42	GCF_000707685.2	PRJNA224116	SAMN02741382	JNTD00000000.2	670	670	Vibrio parahaemolyticus	strain=CFSAN007446		latest	Contig	Major	Full	2017-04-07	ASM70768v2	FDA/CFSAN	GCA_000707685.2	identical	https://ftp.ncbi.nlm.nih.gov/genomes/all/GCF/000/707/685/GCF_000707685.2_ASM70768v2
43	GCF_000707705.2	PRJNA224116	SAMN02741383	JNTE00000000.2	670	670	Vibrio parahaemolyticus	strain=CFSAN007447		latest	Contig	Major	Full	2017-04-07	ASM70770v2	FDA/CFSAN	GCA_000707705.2	identical	https://ftp.ncbi.nlm.nih.gov/genomes/all/GCF/000/707/705/GCF_000707705.2_ASM70770v2
44	GCF_000707725.2	PRJNA224116	SAMN02741384	JNTF00000000.2	670	670	Vibrio parahaemolyticus	strain=CFSAN007448		latest	Contig	Major	Full	2017-04-07	ASM70772v2	FDA/CFSAN	GCA_000707725.2	identical	https://ftp.ncbi.nlm.nih.gov/genomes/all/GCF/000/707/725/GCF_000707725.2_ASM70772v2
45	GCF_000707745.2	PRJNA224116	SAMN02741385	JNTG00000000.2	670	670	Vibrio parahaemolyticus	strain=CFSAN007449		latest	Contig	Major	Full	2016-05-27	ASM70774v2	FDA/CFSAN	GCA_000707745.2	identical	https://ftp.ncbi.nlm.nih.gov/genomes/all/GCF/000/707/745/GCF_000707745.2_ASM70774v2
46	GCF_000707765.2	PRJNA224116	SAMN02741386	JNTH00000000.2	670	670	Vibrio parahaemolyticus	strain=CFSAN007450		latest	Contig	Major	Full	2016-05-27	ASM70776v2	FDA/CFSAN	GCA_000707765.2	identical	https://ftp.ncbi.nlm.nih.gov/genomes/all/GCF/000/707/765/GCF_000707765.2_ASM70776v2
47	GCF_000707785.2	PRJNA224116	SAMN02741388	JNTJ00000000.2	670	670	Vibrio parahaemolyticus	strain=CFSAN007452		latest	Contig	Major	Full	2016-05-31	ASM70778v2	FDA/CFSAN	GCA_000707785.2	identical	https://ftp.ncbi.nlm.nih.gov/genomes/all/GCF/000/707/785/GCF_000707785.2_ASM70778v2
48	GCF_000707805.2	PRJNA224116	SAMN02741387	JNTI00000000.2	670	670	Vibrio parahaemolyticus	strain=CFSAN007451		latest	Contig	Major	Full	2016-05-27	ASM70780v2	FDA/CFSAN	GCA_000707805.2	identical	https://ftp.ncbi.nlm.nih.gov/genomes/all/GCF/000/707/805/GCF_000707805.2_ASM70780v2
49	GCF_000707825.2	PRJNA224116	SAMN02741389	JNTK00000000.2	670	670	Vibrio parahaemolyticus	strain=CFSAN007453		latest	Contig	Major	Full	2016-05-31	ASM70782v2	FDA/CFSAN	GCA_000707825.2	identical	https://ftp.ncbi.nlm.nih.gov/genomes/all/GCF/000/707/825/GCF_000707825.2_ASM70782v2
50	GCF_000707845.1	PRJNA224116	SAMN02741361	JNTO00000000.2	670	670	Vibrio parahaemolyticus	strain=CFSAN006132		latest	Contig	Major	Full	2017-04-07	ASM70784v2	FDA/CFSAN	GCA_000707845.2	identical	https://ftp.ncbi.nlm.nih.gov/genomes/all/GCF/000/707/845/GCF_000707845.1_ASM70784v2
51	GCF_000707865.2	PRJNA224116	SAMN02741362	JNTP00000000.2	670	670	Vibrio parahaemolyticus	strain=CFSAN006133		latest	Contig	Major	Full	2017-04-07	ASM70786v2	FDA/CFSAN	GCA_000707865.2	identical	https://ftp.ncbi.nlm.nih.gov/genomes/all/GCF/000/707/865/GCF_000707865.2_ASM70786v2
52	GCF_000707885.2	PRJNA224116	SAMN02741351	JNTY00000000.2	670	670	Vibrio parahaemolyticus	strain=CFSAN001614		latest	Contig	Major	Full	2017-04-07	ASM70788v2	FDA/CFSAN	GCA_000707885.2	identical	https://ftp.ncbi.nlm.nih.gov/genomes/all/GCF/000/707/885/GCF_000707885.2_ASM70788v2
53	GCF_000707905.2	PRJNA224116	SAMN02741390	JNUO00000000.2	670	670	Vibrio parahaemolyticus	strain=CFSAN007454		latest	Contig	Major	Full	2016-05-31	ASM70790v2	FDA/CFSAN	GCA_000707905.2	identical	https://ftp.ncbi.nlm.nih.gov/genomes/all/GCF/000/707/905/GCF_000707905.2_ASM70790v2
54	GCF_000732985.1	PRJNA224116	SAMN02912086	JPLV00000000.1	670	670	Vibrio parahaemolyticus	strain=FIM-S1708+		latest	Contig	Major	Full	2014-07-24	ASM73298v1	INMEGEN-Mexico	GCA_000732985.1	identical	https://ftp.ncbi.nlm.nih.gov/genomes/all/GCF/000/732/985/GCF_000732985.1_ASM73298v1
55	GCF_000732995.1	PRJNA224116	SAMN02912085	JPLU00000000.1	670	670	Vibrio parahaemolyticus	strain=FIM-S1392-		latest	Scaffold	Major	Full	2014-07-24	ASM73299v1	INMEGEN-Mexico	GCA_000732995.1	identical	https://ftp.ncbi.nlm.nih.gov/genomes/all/GCF/000/732/995/GCF_000732995.1_ASM73299v1
56	GCF_000736315.1	PRJNA224116	SAMN02910584	JPKT00000000.1	670	670	Vibrio parahaemolyticus	strain=NCKU_TV_5HP		latest	Scaffold	Major	Full	2014-07-29	ASM73631v1	National Cheng Kung University	GCA_000736315.1	identical	https://ftp.ncbi.nlm.nih.gov/genomes/all/GCF/000/736/315/GCF_000736315.1_ASM73631v1
57	GCF_000736325.1	PRJNA224116	SAMN02910585	JPKU00000000.1	670	670	Vibrio parahaemolyticus	strain=NCKU_CV_CHN		latest	Scaffold	Major	Full	2014-07-29	ASM73632v1	National Cheng Kung University	GCA_000736325.1	identical	https://ftp.ncbi.nlm.nih.gov/genomes/all/GCF/000/736/325/GCF_000736325.1_ASM73632v1
58	GCF_000736335.1	PRJNA224116	SAMN02910583	JPKS00000000.1	670	670	Vibrio parahaemolyticus	strain=NCKU_TV_3HP		latest	Scaffold	Major	Full	2014-07-29	ASM73633v1	National Cheng Kung University	GCA_000736335.1	identical	https://ftp.ncbi.nlm.nih.gov/genomes/all/GCF/000/736/335/GCF_000736335.1_ASM73633v1
59	GCF_000736345.1	PRJNA224116	SAMN02910586	JPKV00000000.1	670	670	Vibrio parahaemolyticus	strain=NCKU_TN_S02		latest	Scaffold	Major	Full	2014-07-29	ASM73634v1	National Cheng Kung University	GCA_000736345.1	identical	https://ftp.ncbi.nlm.nih.gov/genomes/all/GCF/000/736/345/GCF_000736345.1_ASM73634v1
60	GCF_000786835.1	PRJNA224116	SAMN03195665	JTGQ00000000.1	670	670	Vibrio parahaemolyticus	strain=T12739		latest	Scaffold	Major	Full	2014-11-25	T12739	Bureau of Food Surveillance and Science Integration	GCA_000786835.1	identical	https://ftp.ncbi.nlm.nih.gov/genomes/all/GCF/000/786/835/GCF_000786835.1_T12739
61	GCF_000786845.1	PRJNA224116	SAMN03195667	JTGR00000000.1	670	670	Vibrio parahaemolyticus	strain=T9109		latest	Scaffold	Major	Full	2014-11-25	T9109	Bureau of Food Surveillance and Science Integration	GCA_000786845.1	identical	https://ftp.ncbi.nlm.nih.gov/genomes/all/GCF/000/786/845/GCF_000786845.1_T9109
62	GCF_000786855.1	PRJNA224116	SAMN03195675	JTGS00000000.1	670	670	Vibrio parahaemolyticus	strain=04.2548		latest	Scaffold	Major	Full	2014-11-25	ASM78685v1	Bureau of Food Surveillance and Science Integration	GCA_000786855.1	identical	https://ftp.ncbi.nlm.nih.gov/genomes/all/GCF/000/786/855/GCF_000786855.1_ASM78685v1
63	GCF_000786865.1	PRJNA224116	SAMN03195677	JTGT00000000.1	670	670	Vibrio parahaemolyticus	strain=09.5357		latest	Scaffold	Major	Full	2014-11-25	ASM78686v1	Bureau of Food Surveillance and Science Integration	GCA_000786865.1	identical	https://ftp.ncbi.nlm.nih.gov/genomes/all/GCF/000/786/865/GCF_000786865.1_ASM78686v1
64	GCF_000878565.1	PRJNA224116	SAMN03287765	JXUZ00000000.1	670	670	Vibrio parahaemolyticus	strain=10-4298		latest	Contig	Major	Full	2015-02-20	ASM87856v1	Health Canada	GCA_000878565.1	identical	https://ftp.ncbi.nlm.nih.gov/genomes/all/GCF/000/878/565/GCF_000878565.1_ASM87856v1
65	GCF_000878575.1	PRJNA224116	SAMN03287766	JXUY00000000.1	670	670	Vibrio parahaemolyticus	strain=10-4303		latest	Contig	Major	Full	2015-02-20	ASM87857v1	Health Canada	GCA_000878575.1	identical	https://ftp.ncbi.nlm.nih.gov/genomes/all/GCF/000/878/575/GCF_000878575.1_ASM87857v1
66	GCF_000878585.1	PRJNA224116	SAMN03287767	JXUX00000000.1	670	670	Vibrio parahaemolyticus	strain=10-7197		latest	Contig	Major	Full	2015-02-20	ASM87858v1	Health Canada	GCA_000878585.1	identical	https://ftp.ncbi.nlm.nih.gov/genomes/all/GCF/000/878/585/GCF_000878585.1_ASM87858v1
67	GCF_000878595.1	PRJNA224116	SAMN03287764	JXVA00000000.1	670	670	Vibrio parahaemolyticus	strain=10-4293		latest	Contig	Major	Full	2015-02-20	ASM87859v1	Health Canada	GCA_000878595.1	identical	https://ftp.ncbi.nlm.nih.gov/genomes/all/GCF/000/878/595/GCF_000878595.1_ASM87859v1
68	GCF_000878645.1	PRJNA224116	SAMN03287763	JXVB00000000.1	670	670	Vibrio parahaemolyticus	strain=10-4288		latest	Contig	Major	Full	2015-02-20	ASM87864v1	Health Canada	GCA_000878645.1	identical	https://ftp.ncbi.nlm.nih.gov/genomes/all/GCF/000/878/645/GCF_000878645.1_ASM87864v1
69	GCF_000878665.1	PRJNA224116	SAMN03287760	JXVE00000000.1	670	670	Vibrio parahaemolyticus	strain=10-4247		latest	Contig	Major	Full	2015-02-20	ASM87866v1	Health Canada	GCA_000878665.1	identical	https://ftp.ncbi.nlm.nih.gov/genomes/all/GCF/000/878/665/GCF_000878665.1_ASM87866v1
70	GCF_000878675.1	PRJNA224116	SAMN03287761	JXVD00000000.1	670	670	Vibrio parahaemolyticus	strain=10-4248		latest	Contig	Major	Full	2015-02-20	ASM87867v1	Health Canada	GCA_000878675.1	identical	https://ftp.ncbi.nlm.nih.gov/genomes/all/GCF/000/878/675/GCF_000878675.1_ASM87867v1
71	GCF_000878705.1	PRJNA224116	SAMN03287759	JXVF00000000.1	670	670	Vibrio parahaemolyticus	strain=10-4246		latest	Contig	Major	Full	2015-02-20	ASM87870v1	Health Canada	GCA_000878705.1	identical	https://ftp.ncbi.nlm.nih.gov/genomes/all/GCF/000/878/705/GCF_000878705.1_ASM87870v1
72	GCF_000878725.1	PRJNA224116	SAMN03287758	JXVG00000000.1	670	670	Vibrio parahaemolyticus	strain=10-4245		latest	Contig	Major	Full	2015-02-20	ASM87872v1	Health Canada	GCA_000878725.1	identical	https://ftp.ncbi.nlm.nih.gov/genomes/all/GCF/000/878/725/GCF_000878725.1_ASM87872v1
73	GCF_000878735.1	PRJNA224116	SAMN03287762	JXVC00000000.1	670	670	Vibrio parahaemolyticus	strain=10-4274		latest	Contig	Major	Full	2015-02-20	ASM87873v1	Health Canada	GCA_000878735.1	identical	https://ftp.ncbi.nlm.nih.gov/genomes/all/GCF/000/878/735/GCF_000878735.1_ASM87873v1
74	GCF_000878755.1	PRJNA224116	SAMN03287757	JXVH00000000.1	670	670	Vibrio parahaemolyticus	strain=10-4242		latest	Contig	Major	Full	2015-02-20	ASM87875v1	Health Canada	GCA_000878755.1	identical	https://ftp.ncbi.nlm.nih.gov/genomes/all/GCF/000/878/755/GCF_000878755.1_ASM87875v1
75	GCF_000878785.1	PRJNA224116	SAMN03287714	JXVJ00000000.1	670	670	Vibrio parahaemolyticus	strain=09-3216		latest	Contig	Major	Full	2015-02-20	ASM87878v1	Health Canada	GCA_000878785.1	identical	https://ftp.ncbi.nlm.nih.gov/genomes/all/GCF/000/878/785/GCF_000878785.1_ASM87878v1
76	GCF_000878805.1	PRJNA224116	SAMN03287715	JXVI00000000.1	670	670	Vibrio parahaemolyticus	strain=10-4241		latest	Contig	Major	Full	2015-02-20	ASM87880v1	Health Canada	GCA_000878805.1	identical	https://ftp.ncbi.nlm.nih.gov/genomes/all/GCF/000/878/805/GCF_000878805.1_ASM87880v1
77	GCF_000878815.1	PRJNA224116	SAMN03287713	JXVK00000000.1	670	670	Vibrio parahaemolyticus	strain=04-1290		latest	Contig	Major	Full	2015-02-20	ASM87881v1	Health Canada	GCA_000878815.1	identical	https://ftp.ncbi.nlm.nih.gov/genomes/all/GCF/000/878/815/GCF_000878815.1_ASM87881v1
78	GCF_000951795.1	PRJNA224116	SAMN03349598	JYNG00000000.1	670	670	Vibrio parahaemolyticus	strain=04-2549		latest	Contig	Major	Full	2015-03-12	ASM95179v1	Health Canada	GCA_000951795.1	identical	https://ftp.ncbi.nlm.nih.gov/genomes/all/GCF/000/951/795/GCF_000951795.1_ASM95179v1
79	GCF_000958565.1	PRJNA224116	SAMN02712352	JMMQ00000000.1	670	670	Vibrio parahaemolyticus	strain=SG176		latest	Contig	Major	Full	2015-03-20	SG176	University of Maryland, School of Medicine	GCA_000958565.1	identical	https://ftp.ncbi.nlm.nih.gov/genomes/all/GCF/000/958/565/GCF_000958565.1_SG176
80	GCF_000958575.1	PRJNA224116	SAMN02712350	JMMO00000000.1	670	670	Vibrio parahaemolyticus	strain=K1461		latest	Contig	Major	Full	2015-03-20	K1461	University of Maryland, School of Medicine	GCA_000958575.1	identical	https://ftp.ncbi.nlm.nih.gov/genomes/all/GCF/000/958/575/GCF_000958575.1_K1461
81	GCF_000958585.1	PRJNA224116	SAMN02712351	JMMP00000000.1	670	670	Vibrio parahaemolyticus	strain=K1275		latest	Contig	Major	Full	2015-03-20	K1275	University of Maryland, School of Medicine	GCA_000958585.1	identical	https://ftp.ncbi.nlm.nih.gov/genomes/all/GCF/000/958/585/GCF_000958585.1_K1275
82	GCF_000958595.1	PRJNA224116	SAMN02712354	JMMS00000000.1	670	670	Vibrio parahaemolyticus	strain=AF91		latest	Contig	Major	Full	2015-03-20	AF91	University of Maryland, School of Medicine	GCA_000958595.1	identical	https://ftp.ncbi.nlm.nih.gov/genomes/all/GCF/000/958/595/GCF_000958595.1_AF91
83	GCF_000958645.1	PRJNA224116	SAMN02712355	JMMT00000000.1	670	670	Vibrio parahaemolyticus	strain=22702		latest	Contig	Major	Full	2015-03-20	22702	University of Maryland, School of Medicine	GCA_000958645.1	identical	https://ftp.ncbi.nlm.nih.gov/genomes/all/GCF/000/958/645/GCF_000958645.1_22702
84	GCF_000958655.1	PRJNA224116	SAMN02712353	JMMR00000000.1	670	670	Vibrio parahaemolyticus	strain=J-C2-34		latest	Contig	Major	Full	2015-03-20	J_C2_34	University of Maryland, School of Medicine	GCA_000958655.1	identical	https://ftp.ncbi.nlm.nih.gov/genomes/all/GCF/000/958/655/GCF_000958655.1_J_C2_34
85	GCF_000960565.1	PRJNA224116	SAMN03349602	JZAN00000000.1	670	670	Vibrio parahaemolyticus	strain=07-2965		latest	Contig	Major	Full	2015-03-23	ASM96056v1	Health Canada	GCA_000960565.1	identical	https://ftp.ncbi.nlm.nih.gov/genomes/all/GCF/000/960/565/GCF_000960565.1_ASM96056v1
86	GCF_000960645.1	PRJNA224116	SAMN03349603	JZAO00000000.1	670	670	Vibrio parahaemolyticus	strain=08-0278		latest	Scaffold	Major	Full	2015-03-23	ASM96064v1	Health Canada	GCA_000960645.1	identical	https://ftp.ncbi.nlm.nih.gov/genomes/all/GCF/000/960/645/GCF_000960645.1_ASM96064v1
87	GCF_000960655.1	PRJNA224116	SAMN03349605	JZAQ00000000.1	670	670	Vibrio parahaemolyticus	strain=09-3217		latest	Scaffold	Major	Full	2015-03-23	ASM96065v1	Health Canada	GCA_000960655.1	identical	https://ftp.ncbi.nlm.nih.gov/genomes/all/GCF/000/960/655/GCF_000960655.1_ASM96065v1
88	GCF_000960665.1	PRJNA224116	SAMN03349604	JZAP00000000.1	670	670	Vibrio parahaemolyticus	strain=08-7626		latest	Scaffold	Major	Full	2015-03-23	ASM96066v1	Health Canada	GCA_000960665.1	identical	https://ftp.ncbi.nlm.nih.gov/genomes/all/GCF/000/960/665/GCF_000960665.1_ASM96066v1
89	GCF_000960685.1	PRJNA224116	SAMN03349606	JZAR00000000.1	670	670	Vibrio parahaemolyticus	strain=09-4435		latest	Contig	Major	Full	2015-03-23	ASM96068v1	Health Canada	GCA_000960685.1	identical	https://ftp.ncbi.nlm.nih.gov/genomes/all/GCF/000/960/685/GCF_000960685.1_ASM96068v1
90	GCF_000972025.1	PRJNA224116	SAMN03452299	LASL00000000.1	670	670	Vibrio parahaemolyticus	strain=09-4681		latest	Contig	Major	Full	2015-04-15	ASM97202v1	Health Canada	GCA_000972025.1	identical	https://ftp.ncbi.nlm.nih.gov/genomes/all/GCF/000/972/025/GCF_000972025.1_ASM97202v1
91	GCF_000972035.1	PRJNA224116	SAMN03452294	LASK00000000.1	670	670	Vibrio parahaemolyticus	strain=09-4664		latest	Contig	Major	Full	2015-04-15	ASM97203v1	Health Canada	GCA_000972035.1	identical	https://ftp.ncbi.nlm.nih.gov/genomes/all/GCF/000/972/035/GCF_000972035.1_ASM97203v1
92	GCF_000972045.1	PRJNA224116	SAMN03452290	LASG00000000.1	670	670	Vibrio parahaemolyticus	strain=07-1339		latest	Contig	Major	Full	2015-04-15	ASM97204v1	Health Canada	GCA_000972045.1	identical	https://ftp.ncbi.nlm.nih.gov/genomes/all/GCF/000/972/045/GCF_000972045.1_ASM97204v1
93	GCF_000972055.1	PRJNA224116	SAMN03452293	LASJ00000000.1	670	670	Vibrio parahaemolyticus	strain=09-4660		latest	Contig	Major	Full	2015-04-15	ASM97205v1	Health Canada	GCA_000972055.1	identical	https://ftp.ncbi.nlm.nih.gov/genomes/all/GCF/000/972/055/GCF_000972055.1_ASM97205v1
94	GCF_000972105.1	PRJNA224116	SAMN03452300	LASM00000000.1	670	670	Vibrio parahaemolyticus	strain=10-4243		latest	Contig	Major	Full	2015-04-15	ASM97210v1	Health Canada	GCA_000972105.1	identical	https://ftp.ncbi.nlm.nih.gov/genomes/all/GCF/000/972/105/GCF_000972105.1_ASM97210v1
95	GCF_000972125.1	PRJNA224116	SAMN03452292	LASI00000000.1	670	670	Vibrio parahaemolyticus	strain=09-4434		latest	Contig	Major	Full	2015-04-15	ASM97212v1	Health Canada	GCA_000972125.1	identical	https://ftp.ncbi.nlm.nih.gov/genomes/all/GCF/000/972/125/GCF_000972125.1_ASM97212v1
96	GCF_000974905.1	PRJNA224116	SAMN03452291	LASH00000000.1	670	670	Vibrio parahaemolyticus	strain=09-3218		latest	Contig	Major	Full	2015-04-15	ASM97490v1	Health Canada	GCA_000974905.1	identical	https://ftp.ncbi.nlm.nih.gov/genomes/all/GCF/000/974/905/GCF_000974905.1_ASM97490v1
97	GCF_000975195.1	PRJNA224116	SAMN03452289	LASF00000000.1	670	670	Vibrio parahaemolyticus	strain=04-2551		latest	Scaffold	Major	Full	2015-04-21	ASM97519v1	Health Canada	GCA_000975195.1	identical	https://ftp.ncbi.nlm.nih.gov/genomes/all/GCF/000/975/195/GCF_000975195.1_ASM97519v1
98	GCF_001006105.1	PRJNA224116	SAMN03349609	JYJS00000000.1	670	670	Vibrio parahaemolyticus	strain=10-4251		latest	Scaffold	Major	Full	2015-05-12	ASM100610v1	Health Canada	GCA_001006105.1	identical	https://ftp.ncbi.nlm.nih.gov/genomes/all/GCF/001/006/105/GCF_001006105.1_ASM100610v1
99	GCF_001006115.1	PRJNA224116	SAMN03349607	JYJQ00000000.1	670	670	Vibrio parahaemolyticus	strain=09-4663		latest	Scaffold	Major	Full	2015-05-12	ASM100611v1	Health Canada	GCA_001006115.1	identical	https://ftp.ncbi.nlm.nih.gov/genomes/all/GCF/001/006/115/GCF_001006115.1_ASM100611v1
100	GCF_001006125.1	PRJNA224116	SAMN03349608	JYJR00000000.1	670	670	Vibrio parahaemolyticus	strain=10-4244		latest	Scaffold	Major	Full	2015-05-12	ASM100612v1	Health Canada	GCA_001006125.1	identical	https://ftp.ncbi.nlm.nih.gov/genomes/all/GCF/001/006/125/GCF_001006125.1_ASM100612v1
101	GCF_001006185.1	PRJNA224116	SAMN03349611	JYJU00000000.1	670	670	Vibrio parahaemolyticus	strain=10-4287		latest	Scaffold	Major	Full	2015-05-12	ASM100618v1	Health Canada	GCA_001006185.1	identical	https://ftp.ncbi.nlm.nih.gov/genomes/all/GCF/001/006/185/GCF_001006185.1_ASM100618v1
102	GCF_001006195.1	PRJNA224116	SAMN03349610	JYJT00000000.1	670	670	Vibrio parahaemolyticus	strain=10-4255		latest	Scaffold	Major	Full	2015-05-12	ASM100619v1	Health Canada	GCA_001006195.1	identical	https://ftp.ncbi.nlm.nih.gov/genomes/all/GCF/001/006/195/GCF_001006195.1_ASM100619v1
103	GCF_001006205.1	PRJNA224116	SAMN03349612	JYJV00000000.1	670	670	Vibrio parahaemolyticus	strain=10-7205		latest	Contig	Major	Full	2015-05-12	ASM100620v1	Health Canada	GCA_001006205.1	identical	https://ftp.ncbi.nlm.nih.gov/genomes/all/GCF/001/006/205/GCF_001006205.1_ASM100620v1
104	GCF_001007525.1	PRJNA224116	SAMN03107386	LBHP00000000.1	670	670	Vibrio parahaemolyticus	strain=MAVP-E		latest	Scaffold	Major	Full	2015-05-14	ASM100752v1	University of New Hampshire	GCA_001007525.1	identical	https://ftp.ncbi.nlm.nih.gov/genomes/all/GCF/001/007/525/GCF_001007525.1_ASM100752v1
105	GCF_001007535.1	PRJNA224116	SAMN03177810	LBHN00000000.1	670	670	Vibrio parahaemolyticus	strain=MAVP-45		latest	Scaffold	Major	Full	2015-05-14	ASM100753v1	University of New Hampshire	GCA_001007535.1	identical	https://ftp.ncbi.nlm.nih.gov/genomes/all/GCF/001/007/535/GCF_001007535.1_ASM100753v1
106	GCF_001007545.1	PRJNA224116	SAMN03177809	LBHO00000000.1	670	670	Vibrio parahaemolyticus	strain=MAVP-V		latest	Scaffold	Major	Full	2015-05-14	ASM100754v1	University of New Hampshire	GCA_001007545.1	identical	https://ftp.ncbi.nlm.nih.gov/genomes/all/GCF/001/007/545/GCF_001007545.1_ASM100754v1
107	GCF_001011015.1	PRJNA224116	SAMN03458146	LATW00000000.1	670	670	Vibrio parahaemolyticus	strain=ATCC 17802		latest	Scaffold	Major	Full	2015-04-24	ASM101101v1	Huazhong Agricultural University	GCA_001011015.1	identical	https://ftp.ncbi.nlm.nih.gov/genomes/all/GCF/001/011/015/GCF_001011015.1_ASM101101v1		assembly from type material
108	GCF_001013435.1	PRJNA224116	SAMN03646983	LCVL00000000.1	670	670	Vibrio parahaemolyticus	strain=VH3		latest	Contig	Major	Full	2015-05-27	ASM101343v1	University of Copenhagen	GCA_001013435.1	identical	https://ftp.ncbi.nlm.nih.gov/genomes/all/GCF/001/013/435/GCF_001013435.1_ASM101343v1
109	GCF_001023055.1	PRJNA224116	SAMN03107383	LBHD00000000.1	670	670	Vibrio parahaemolyticus	strain=MAVP-26		latest	Contig	Major	Full	2015-06-09	ASM102305v1	University of New Hampshire	GCA_001023055.1	identical	https://ftp.ncbi.nlm.nih.gov/genomes/all/GCF/001/023/055/GCF_001023055.1_ASM102305v1
110	GCF_001023105.1	PRJNA224116	SAMN03107385	LBHE00000000.1	670	670	Vibrio parahaemolyticus	strain=MAVP-36		latest	Contig	Major	Full	2015-06-09	ASM102310v1	University of New Hampshire	GCA_001023105.1	identical	https://ftp.ncbi.nlm.nih.gov/genomes/all/GCF/001/023/105/GCF_001023105.1_ASM102310v1
111	GCF_001023125.1	PRJNA224116	SAMN03177811	LBHF00000000.1	670	670	Vibrio parahaemolyticus	strain=CT4287		latest	Scaffold	Major	Full	2015-06-09	ASM102312v1	University of New Hampshire	GCA_001023125.1	identical	https://ftp.ncbi.nlm.nih.gov/genomes/all/GCF/001/023/125/GCF_001023125.1_ASM102312v1
112	GCF_001023155.1	PRJNA224116	SAMN03177808	LBHG00000000.1	670	670	Vibrio parahaemolyticus	strain=MAVP-M		latest	Scaffold	Major	Full	2015-06-09	ASM102315v1	University of New Hampshire	GCA_001023155.1	identical	https://ftp.ncbi.nlm.nih.gov/genomes/all/GCF/001/023/155/GCF_001023155.1_ASM102315v1
113	GCF_001188035.2	PRJNA224116	SAMN03255433	JWSV00000000.2	670	670	Vibrio parahaemolyticus	strain=FDAARGOS_53		latest	Contig	Major	Full	2018-01-19	ASM118803v2	University of Maryland School of Medicine Institute for Genome Sciences (IGS) - sequencing center	GCA_001188035.2	identical	https://ftp.ncbi.nlm.nih.gov/genomes/all/GCF/001/188/035/GCF_001188035.2_ASM118803v2
114	GCF_001188135.2	PRJNA224116	SAMN03255432	JWSR00000000.2	670	670	Vibrio parahaemolyticus	strain=FDAARGOS_52		latest	Contig	Major	Full	2018-01-19	ASM118813v2	University of Maryland School of Medicine Institute for Genome Sciences (IGS) - sequencing center	GCA_001188135.2	identical	https://ftp.ncbi.nlm.nih.gov/genomes/all/GCF/001/188/135/GCF_001188135.2_ASM118813v2
115	GCF_001188185.2	PRJNA224116	SAMN03255431		670	670	Vibrio parahaemolyticus	strain=FDAARGOS_51		latest	Complete Genome	Major	Full	2018-01-30	ASM118818v2	University of Maryland School of Medicine Institute for Genome Sciences (IGS) - sequencing center	GCA_001188185.2	identical	https://ftp.ncbi.nlm.nih.gov/genomes/all/GCF/001/188/185/GCF_001188185.2_ASM118818v2
116	GCF_001244315.1	PRJNA224116	SAMN03159469		670	670	Vibrio parahaemolyticus	strain=FORC_008		latest	Complete Genome	Major	Full	2015-08-05	ASM124431v1	Food-borne Pathogen Omics Research Center, FORC	GCA_001244315.1	identical	https://ftp.ncbi.nlm.nih.gov/genomes/all/GCF/001/244/315/GCF_001244315.1_ASM124431v1
117	GCF_001267555.1	PRJNA224116	SAMN03795177	LFWF00000000.1	670	670	Vibrio parahaemolyticus	strain=ISF-01-07		latest	Contig	Major	Full	2015-08-14	ASM126755v1	Health Canada	GCA_001267555.1	identical	https://ftp.ncbi.nlm.nih.gov/genomes/all/GCF/001/267/555/GCF_001267555.1_ASM126755v1
118	GCF_001267595.1	PRJNA224116	SAMN03795178	LFWG00000000.1	670	670	Vibrio parahaemolyticus	strain=ISF-25-6		latest	Contig	Major	Full	2015-08-14	ASM126759v1	Health Canada	GCA_001267595.1	identical	https://ftp.ncbi.nlm.nih.gov/genomes/all/GCF/001/267/595/GCF_001267595.1_ASM126759v1
119	GCF_001267625.1	PRJNA224116	SAMN03795186	LFWK00000000.1	670	670	Vibrio parahaemolyticus	strain=S383-6		latest	Contig	Major	Full	2015-08-14	ASM126762v1	Health Canada	GCA_001267625.1	identical	https://ftp.ncbi.nlm.nih.gov/genomes/all/GCF/001/267/625/GCF_001267625.1_ASM126762v1
120	GCF_001267635.1	PRJNA224116	SAMN03795187	LFWM00000000.1	670	670	Vibrio parahaemolyticus	strain=S448-16		latest	Contig	Major	Full	2015-08-14	ASM126763v1	Health Canada	GCA_001267635.1	identical	https://ftp.ncbi.nlm.nih.gov/genomes/all/GCF/001/267/635/GCF_001267635.1_ASM126763v1
121	GCF_001267655.1	PRJNA224116	SAMN03795181	LFWI00000000.1	670	670	Vibrio parahaemolyticus	strain=RM-17-6		latest	Contig	Major	Full	2015-08-14	ASM126765v1	Health Canada	GCA_001267655.1	identical	https://ftp.ncbi.nlm.nih.gov/genomes/all/GCF/001/267/655/GCF_001267655.1_ASM126765v1
122	GCF_001267965.1	PRJNA224116	SAMN03795180	LFWO00000000.1	670	670	Vibrio parahaemolyticus	strain=RM-13-3		latest	Scaffold	Major	Full	2015-08-17	ASM126796v1	Health Canada	GCA_001267965.1	identical	https://ftp.ncbi.nlm.nih.gov/genomes/all/GCF/001/267/965/GCF_001267965.1_ASM126796v1
123	GCF_001268005.1	PRJNA224116	SAMN03795184	LFWJ00000000.1	670	670	Vibrio parahaemolyticus	strain=S195-7		latest	Scaffold	Major	Full	2015-08-17	ASM126800v1	Health Canada	GCA_001268005.1	identical	https://ftp.ncbi.nlm.nih.gov/genomes/all/GCF/001/268/005/GCF_001268005.1_ASM126800v1
124	GCF_001268015.1	PRJNA224116	SAMN03795185	LFWP00000000.1	670	670	Vibrio parahaemolyticus	strain=S349-10		latest	Scaffold	Major	Full	2015-08-17	ASM126801v1	Health Canada	GCA_001268015.1	identical	https://ftp.ncbi.nlm.nih.gov/genomes/all/GCF/001/268/015/GCF_001268015.1_ASM126801v1
125	GCF_001270125.1	PRJNA224116	SAMN03799832	LFZD00000000.1	670	670	Vibrio parahaemolyticus	strain=HS-13-1		latest	Contig	Major	Full	2015-08-18	ASM127012v1	Health Canada	GCA_001270125.1	identical	https://ftp.ncbi.nlm.nih.gov/genomes/all/GCF/001/270/125/GCF_001270125.1_ASM127012v1
126	GCF_001270145.1	PRJNA224116	SAMN03800013	LFZB00000000.1	670	670	Vibrio parahaemolyticus	strain=S499-7		latest	Contig	Major	Full	2015-08-18	ASM127014v1	Health Canada	GCA_001270145.1	identical	https://ftp.ncbi.nlm.nih.gov/genomes/all/GCF/001/270/145/GCF_001270145.1_ASM127014v1
127	GCF_001270215.1	PRJNA224116	SAMN03799853	LFZE00000000.1	670	670	Vibrio parahaemolyticus	strain=S487-4		latest	Contig	Major	Full	2015-08-18	ASM127021v1	Health Canada	GCA_001270215.1	identical	https://ftp.ncbi.nlm.nih.gov/genomes/all/GCF/001/270/215/GCF_001270215.1_ASM127021v1
128	GCF_001270235.1	PRJNA224116	SAMN03799842	LFZF00000000.1	670	670	Vibrio parahaemolyticus	strain=S440-7		latest	Contig	Major	Full	2015-08-18	ASM127023v1	Health Canada	GCA_001270235.1	identical	https://ftp.ncbi.nlm.nih.gov/genomes/all/GCF/001/270/235/GCF_001270235.1_ASM127023v1
129	GCF_001270285.1	PRJNA224116	SAMN03799835	LFZG00000000.1	670	670	Vibrio parahaemolyticus	strain=ISF-77-01		latest	Contig	Major	Full	2015-08-18	ASM127028v1	Health Canada	GCA_001270285.1	identical	https://ftp.ncbi.nlm.nih.gov/genomes/all/GCF/001/270/285/GCF_001270285.1_ASM127028v1
130	GCF_001270815.1	PRJNA224116	SAMN02781338	LFUJ00000000.1	670	670	Vibrio parahaemolyticus	strain=PMC58.5		latest	Scaffold	Major	Full	2015-08-19	ASM127081v1	Omics Solutions	GCA_001270815.1	identical	https://ftp.ncbi.nlm.nih.gov/genomes/all/GCF/001/270/815/GCF_001270815.1_ASM127081v1
131	GCF_001270825.1	PRJNA224116	SAMN02781339	LFUM00000000.1	670	670	Vibrio parahaemolyticus	strain=PMC58.7		latest	Scaffold	Major	Full	2015-08-19	ASM127082v1	Omics Solutions	GCA_001270825.1	identical	https://ftp.ncbi.nlm.nih.gov/genomes/all/GCF/001/270/825/GCF_001270825.1_ASM127082v1
132	GCF_001270885.1	PRJNA224116	SAMN02781333	LFUN00000000.1	670	670	Vibrio parahaemolyticus	strain=ATC210		latest	Scaffold	Major	Full	2015-08-19	ASM127088v1	Omics Solutions	GCA_001270885.1	identical	https://ftp.ncbi.nlm.nih.gov/genomes/all/GCF/001/270/885/GCF_001270885.1_ASM127088v1
133	GCF_001270895.1	PRJNA224116	SAMN02781336	LFUO00000000.1	670	670	Vibrio parahaemolyticus	strain=PMC14.7		latest	Scaffold	Major	Full	2015-08-19	ASM127089v1	Omics Solutions	GCA_001270895.1	identical	https://ftp.ncbi.nlm.nih.gov/genomes/all/GCF/001/270/895/GCF_001270895.1_ASM127089v1
134	GCF_001270905.1	PRJNA224116	SAMN02781337	LFUP00000000.1	670	670	Vibrio parahaemolyticus	strain=PMC48		latest	Scaffold	Major	Full	2015-08-19	ASM127090v1	Omics Solutions	GCA_001270905.1	identical	https://ftp.ncbi.nlm.nih.gov/genomes/all/GCF/001/270/905/GCF_001270905.1_ASM127090v1
135	GCF_001270975.1	PRJNA224116	SAMN02781334	LFUQ00000000.1	670	670	Vibrio parahaemolyticus	strain=ATC220		latest	Scaffold	Major	Full	2015-08-19	ASM127097v1	Omics Solutions	GCA_001270975.1	identical	https://ftp.ncbi.nlm.nih.gov/genomes/all/GCF/001/270/975/GCF_001270975.1_ASM127097v1
136	GCF_001273555.1	PRJNA224116	SAMN03799829	LFXK00000000.1	670	670	Vibrio parahaemolyticus	strain=RM-14-5		latest	Contig	Major	Full	2015-08-21	ASM127355v1	Health Canada	GCA_001273555.1	identical	https://ftp.ncbi.nlm.nih.gov/genomes/all/GCF/001/273/555/GCF_001273555.1_ASM127355v1
137	GCF_001273575.1	PRJNA224116	SAMN03799830	LFYM00000000.1	670	670	Vibrio parahaemolyticus	strain=ISF-29-3		latest	Scaffold	Major	Full	2015-08-21	ASM127357v1	Health Canada	GCA_001273575.1	identical	https://ftp.ncbi.nlm.nih.gov/genomes/all/GCF/001/273/575/GCF_001273575.1_ASM127357v1
138	GCF_001273635.1	PRJNA224116	SAMN03799839	LFYN00000000.1	670	670	Vibrio parahaemolyticus	strain=S357-21		latest	Contig	Major	Full	2015-08-21	ASM127363v1	Health Canada	GCA_001273635.1	identical	https://ftp.ncbi.nlm.nih.gov/genomes/all/GCF/001/273/635/GCF_001273635.1_ASM127363v1
139	GCF_001280635.1	PRJNA224116	SAMN03799834	LIRR00000000.1	670	670	Vibrio parahaemolyticus	strain=ISF-54-12		latest	Scaffold	Major	Full	2015-09-09	ASM128063v1	Health Canada	GCA_001280635.1	identical	https://ftp.ncbi.nlm.nih.gov/genomes/all/GCF/001/280/635/GCF_001280635.1_ASM128063v1
140	GCF_001280645.1	PRJNA224116	SAMN03799836	LIRT00000000.1	670	670	Vibrio parahaemolyticus	strain=ISF-94-1		latest	Scaffold	Major	Full	2015-09-09	ASM128064v1	Health Canada	GCA_001280645.1	identical	https://ftp.ncbi.nlm.nih.gov/genomes/all/GCF/001/280/645/GCF_001280645.1_ASM128064v1
141	GCF_001280655.1	PRJNA224116	SAMN03799840	LIRQ00000000.1	670	670	Vibrio parahaemolyticus	strain=S372-5		latest	Scaffold	Major	Full	2015-09-09	ASM128065v1	Health Canada	GCA_001280655.1	identical	https://ftp.ncbi.nlm.nih.gov/genomes/all/GCF/001/280/655/GCF_001280655.1_ASM128065v1
142	GCF_001304775.1	PRJNA224116	SAMN03140318		670	670	Vibrio parahaemolyticus	strain=FORC_006		latest	Complete Genome	Major	Full	2015-10-01	ASM130477v1	Food-borne Pathogen Omics Research Center, FORC	GCA_001304775.1	identical	https://ftp.ncbi.nlm.nih.gov/genomes/all/GCF/001/304/775/GCF_001304775.1_ASM130477v1
143	GCF_001433415.1	PRJNA224116	SAMN03140317		670	670	Vibrio parahaemolyticus	strain=FORC_004		latest	Complete Genome	Major	Full	2015-11-05	ASM143341v1	Food-borne Pathogen Omics Research Center, FORC	GCA_001433415.1	identical	https://ftp.ncbi.nlm.nih.gov/genomes/all/GCF/001/433/415/GCF_001433415.1_ASM143341v1
144	GCF_001471485.2	PRJNA224116	SAMN03996335	LOSG00000000.2	670	670	Vibrio parahaemolyticus	strain=FDAARGOS_120		latest	Contig	Major	Full	2018-01-19	ASM147148v2	University of Maryland School of Medicine Institute for Genome Sciences (IGS) - sequencing center	GCA_001471485.2	identical	https://ftp.ncbi.nlm.nih.gov/genomes/all/GCF/001/471/485/GCF_001471485.2_ASM147148v2
145	GCF_001497485.1	PRJNA224116	SAMN03735013	LQGU00000000.1	670	670	Vibrio parahaemolyticus	strain=K23		latest	Scaffold	Major	Full	2016-01-05	ASM149748v1	RAJIV GANDHI CENTRE FOR BIOTECHNOLOGY	GCA_001497485.1	identical	https://ftp.ncbi.nlm.nih.gov/genomes/all/GCF/001/497/485/GCF_001497485.1_ASM149748v1
146	GCF_001541615.1	PRJNA224116	SAMN04349747	LPZS00000000.1	670	670	Vibrio parahaemolyticus	strain=Gxw_7004		latest	Scaffold	Major	Full	2016-01-26	ASM154161v1	Giangxi Center for Disease Prevention and Control	GCA_001541615.1	identical	https://ftp.ncbi.nlm.nih.gov/genomes/all/GCF/001/541/615/GCF_001541615.1_ASM154161v1
147	GCF_001541625.1	PRJNA224116	SAMN04349756	LPZT00000000.1	670	670	Vibrio parahaemolyticus	strain=Gxw_9143		latest	Scaffold	Major	Full	2016-01-26	ASM154162v1	Giangxi Center for Disease Prevention and Control	GCA_001541625.1	identical	https://ftp.ncbi.nlm.nih.gov/genomes/all/GCF/001/541/625/GCF_001541625.1_ASM154162v1
148	GCF_001558495.2	PRJNA224116	SAMN03996250		670	670	Vibrio parahaemolyticus	strain=ATCC 17802		latest	Complete Genome	Major	Full	2018-01-31	ASM155849v2	University of Maryland School of Medicine Institute for Genome Sciences (IGS) - sequencing center	GCA_001558495.2	identical	https://ftp.ncbi.nlm.nih.gov/genomes/all/GCF/001/558/495/GCF_001558495.2_ASM155849v2		assembly from type material
149	GCF_001559805.1	PRJNA224116	SAMN04308162	LOBT00000000.1	670	670	Vibrio parahaemolyticus	strain=A4EZ700		latest	Scaffold	Major	Full	2016-02-11	ASM155980v1	Health Canada	GCA_001559805.1	identical	https://ftp.ncbi.nlm.nih.gov/genomes/all/GCF/001/559/805/GCF_001559805.1_ASM155980v1
150	GCF_001559885.1	PRJNA224116	SAMN04293498	LNTR00000000.1	670	670	Vibrio parahaemolyticus	strain=09-4661		latest	Contig	Major	Full	2016-02-11	ASM155988v1	Health Canada	GCA_001559885.1	identical	https://ftp.ncbi.nlm.nih.gov/genomes/all/GCF/001/559/885/GCF_001559885.1_ASM155988v1
151	GCF_001559895.1	PRJNA224116	SAMN04296855	LNTX00000000.1	670	670	Vibrio parahaemolyticus	strain=A1EZ919		latest	Contig	Major	Full	2016-02-11	ASM155989v1	Health Canada	GCA_001559895.1	identical	https://ftp.ncbi.nlm.nih.gov/genomes/all/GCF/001/559/895/GCF_001559895.1_ASM155989v1
152	GCF_001584415.1	PRJNA224116	SAMN04320985	LODO00000000.1	670	670	Vibrio parahaemolyticus	strain=A4EZ703		latest	Contig	Major	Full	2016-03-09	ASM158441v1	Health Canada	GCA_001584415.1	identical	https://ftp.ncbi.nlm.nih.gov/genomes/all/GCF/001/584/415/GCF_001584415.1_ASM158441v1
153	GCF_001595565.1	PRJNA224116	SAMN04327443	LOHN00000000.1	670	670	Vibrio parahaemolyticus	strain=A4EZ927		latest	Contig	Major	Full	2016-03-21	ASM159556v1	Health Canada	GCA_001595565.1	identical	https://ftp.ncbi.nlm.nih.gov/genomes/all/GCF/001/595/565/GCF_001595565.1_ASM159556v1
154	GCF_001595575.1	PRJNA224116	SAMN04327442	LOHO00000000.1	670	670	Vibrio parahaemolyticus	strain=A4EZ724		latest	Scaffold	Major	Full	2016-03-21	ASM159557v1	Health Canada	GCA_001595575.1	identical	https://ftp.ncbi.nlm.nih.gov/genomes/all/GCF/001/595/575/GCF_001595575.1_ASM159557v1
155	GCF_001601695.1	PRJNA224116	SAMN04358201	LPVU00000000.1	670	670	Vibrio parahaemolyticus	strain=C150		latest	Contig	Major	Full	2016-03-29	ASM160169v1	Health Canada	GCA_001601695.1	identical	https://ftp.ncbi.nlm.nih.gov/genomes/all/GCF/001/601/695/GCF_001601695.1_ASM160169v1
156	GCF_001608505.1	PRJNA224116	SAMN04417570	LRAI00000000.1	670	670	Vibrio parahaemolyticus	strain=05-3133		latest	Contig	Major	Full	2016-04-04	ASM160850v1	Health Canada	GCA_001608505.1	identical	https://ftp.ncbi.nlm.nih.gov/genomes/all/GCF/001/608/505/GCF_001608505.1_ASM160850v1
157	GCF_001608525.1	PRJNA224116	SAMN04417571	LRAJ00000000.1	670	670	Vibrio parahaemolyticus	strain=09-4436		latest	Contig	Major	Full	2016-04-04	ASM160852v1	Health Canada	GCA_001608525.1	identical	https://ftp.ncbi.nlm.nih.gov/genomes/all/GCF/001/608/525/GCF_001608525.1_ASM160852v1
158	GCF_001608545.1	PRJNA224116	SAMN04422095	LRJZ00000000.1	670	670	Vibrio parahaemolyticus	strain=M59787		latest	Contig	Major	Full	2016-04-04	ASM160854v1	Health Canada	GCA_001608545.1	identical	https://ftp.ncbi.nlm.nih.gov/genomes/all/GCF/001/608/545/GCF_001608545.1_ASM160854v1
159	GCF_001608575.1	PRJNA224116	SAMN04422010	LRFL00000000.1	670	670	Vibrio parahaemolyticus	strain=09-4665		latest	Contig	Major	Full	2016-04-04	ASM160857v1	Health Canada	GCA_001608575.1	identical	https://ftp.ncbi.nlm.nih.gov/genomes/all/GCF/001/608/575/GCF_001608575.1_ASM160857v1
160	GCF_001608595.1	PRJNA224116	SAMN04422054	LRFY00000000.1	670	670	Vibrio parahaemolyticus	strain=H11523		latest	Contig	Major	Full	2016-04-04	ASM160859v1	Health Canada	GCA_001608595.1	identical	https://ftp.ncbi.nlm.nih.gov/genomes/all/GCF/001/608/595/GCF_001608595.1_ASM160859v1
161	GCF_001608605.1	PRJNA224116	SAMN04422012	LRFN00000000.1	670	670	Vibrio parahaemolyticus	strain=A0EZ664		latest	Scaffold	Major	Full	2016-04-04	ASM160860v1	Health Canada	GCA_001608605.1	identical	https://ftp.ncbi.nlm.nih.gov/genomes/all/GCF/001/608/605/GCF_001608605.1_ASM160860v1
162	GCF_001608615.1	PRJNA224116	SAMN04422094	LRFZ00000000.1	670	670	Vibrio parahaemolyticus	strain=H64024		latest	Contig	Major	Full	2016-04-04	ASM160861v1	Health Canada	GCA_001608615.1	identical	https://ftp.ncbi.nlm.nih.gov/genomes/all/GCF/001/608/615/GCF_001608615.1_ASM160861v1
163	GCF_001608655.1	PRJNA224116	SAMN04422011	LRFM00000000.1	670	670	Vibrio parahaemolyticus	strain=A0EZ608		latest	Contig	Major	Full	2016-04-04	ASM160865v1	Health Canada	GCA_001608655.1	identical	https://ftp.ncbi.nlm.nih.gov/genomes/all/GCF/001/608/655/GCF_001608655.1_ASM160865v1
164	GCF_001608675.1	PRJNA224116	SAMN04422017	LRFQ00000000.1	670	670	Vibrio parahaemolyticus	strain=A2EZ715		latest	Contig	Major	Full	2016-04-04	ASM160867v1	Health Canada	GCA_001608675.1	identical	https://ftp.ncbi.nlm.nih.gov/genomes/all/GCF/001/608/675/GCF_001608675.1_ASM160867v1
165	GCF_001608685.1	PRJNA224116	SAMN04422051	LRFU00000000.1	670	670	Vibrio parahaemolyticus	strain=F4395		latest	Contig	Major	Full	2016-04-04	ASM160868v1	Health Canada	GCA_001608685.1	identical	https://ftp.ncbi.nlm.nih.gov/genomes/all/GCF/001/608/685/GCF_001608685.1_ASM160868v1
166	GCF_001608705.1	PRJNA224116	SAMN04422014	LRFO00000000.1	670	670	Vibrio parahaemolyticus	strain=A0EZ713		latest	Scaffold	Major	Full	2016-04-04	ASM160870v1	Health Canada	GCA_001608705.1	identical	https://ftp.ncbi.nlm.nih.gov/genomes/all/GCF/001/608/705/GCF_001608705.1_ASM160870v1
167	GCF_001608735.1	PRJNA224116	SAMN04422016	LRFP00000000.1	670	670	Vibrio parahaemolyticus	strain=A2EZ614		latest	Scaffold	Major	Full	2016-04-04	ASM160873v1	Health Canada	GCA_001608735.1	identical	https://ftp.ncbi.nlm.nih.gov/genomes/all/GCF/001/608/735/GCF_001608735.1_ASM160873v1
168	GCF_001608755.1	PRJNA224116	SAMN04422049	LRFT00000000.1	670	670	Vibrio parahaemolyticus	strain=A5Z1022		latest	Contig	Major	Full	2016-04-04	ASM160875v1	Health Canada	GCA_001608755.1	identical	https://ftp.ncbi.nlm.nih.gov/genomes/all/GCF/001/608/755/GCF_001608755.1_ASM160875v1
169	GCF_001608765.1	PRJNA224116	SAMN04422023	LRFR00000000.1	670	670	Vibrio parahaemolyticus	strain=A2EZ743		latest	Contig	Major	Full	2016-04-04	ASM160876v1	Health Canada	GCA_001608765.1	identical	https://ftp.ncbi.nlm.nih.gov/genomes/all/GCF/001/608/765/GCF_001608765.1_ASM160876v1
170	GCF_001608785.1	PRJNA224116	SAMN04422047	LRFS00000000.1	670	670	Vibrio parahaemolyticus	strain=A3EZ136		latest	Contig	Major	Full	2016-04-04	ASM160878v1	Health Canada	GCA_001608785.1	identical	https://ftp.ncbi.nlm.nih.gov/genomes/all/GCF/001/608/785/GCF_001608785.1_ASM160878v1
171	GCF_001608815.1	PRJNA224116	SAMN04422052	LRFV00000000.1	670	670	Vibrio parahaemolyticus	strain=F30368		latest	Contig	Major	Full	2016-04-04	ASM160881v1	Health Canada	GCA_001608815.1	identical	https://ftp.ncbi.nlm.nih.gov/genomes/all/GCF/001/608/815/GCF_001608815.1_ASM160881v1
172	GCF_001608835.1	PRJNA224116	SAMN04422055	LRFW00000000.1	670	670	Vibrio parahaemolyticus	strain=F63267		latest	Contig	Major	Full	2016-04-04	ASM160883v1	Health Canada	GCA_001608835.1	identical	https://ftp.ncbi.nlm.nih.gov/genomes/all/GCF/001/608/835/GCF_001608835.1_ASM160883v1
173	GCF_001608855.1	PRJNA224116	SAMN04422063	LRFX00000000.1	670	670	Vibrio parahaemolyticus	strain=W501		latest	Scaffold	Major	Full	2016-04-04	ASM160885v1	Health Canada	GCA_001608855.1	identical	https://ftp.ncbi.nlm.nih.gov/genomes/all/GCF/001/608/855/GCF_001608855.1_ASM160885v1
174	GCF_001608865.1	PRJNA224116	SAMN04422093	LRGA00000000.1	670	670	Vibrio parahaemolyticus	strain=T8994		latest	Contig	Major	Full	2016-04-04	ASM160886v1	Health Canada	GCA_001608865.1	identical	https://ftp.ncbi.nlm.nih.gov/genomes/all/GCF/001/608/865/GCF_001608865.1_ASM160886v1
175	GCF_001608895.1	PRJNA224116	SAMN04441026	LRST00000000.1	670	670	Vibrio parahaemolyticus	strain=H18983		latest	Contig	Major	Full	2016-04-04	ASM160889v1	Health Canada	GCA_001608895.1	identical	https://ftp.ncbi.nlm.nih.gov/genomes/all/GCF/001/608/895/GCF_001608895.1_ASM160889v1
176	GCF_001608915.1	PRJNA224116	SAMN04441025	LRSU00000000.1	670	670	Vibrio parahaemolyticus	strain=F1419		latest	Scaffold	Major	Full	2016-04-04	ASM160891v1	Health Canada	GCA_001608915.1	identical	https://ftp.ncbi.nlm.nih.gov/genomes/all/GCF/001/608/915/GCF_001608915.1_ASM160891v1
177	GCF_001608935.1	PRJNA224116	SAMN04441012	LRSW00000000.1	670	670	Vibrio parahaemolyticus	strain=09-3219		latest	Contig	Major	Full	2016-04-04	ASM160893v1	Health Canada	GCA_001608935.1	identical	https://ftp.ncbi.nlm.nih.gov/genomes/all/GCF/001/608/935/GCF_001608935.1_ASM160893v1
178	GCF_001608945.1	PRJNA224116	SAMN04441010	LRSV00000000.1	670	670	Vibrio parahaemolyticus	strain=07-2964		latest	Contig	Major	Full	2016-04-04	ASM160894v1	Health Canada	GCA_001608945.1	identical	https://ftp.ncbi.nlm.nih.gov/genomes/all/GCF/001/608/945/GCF_001608945.1_ASM160894v1
179	GCF_001608975.1	PRJNA224116	SAMN04441020	LRTD00000000.1	670	670	Vibrio parahaemolyticus	strain=A3EZ711		latest	Scaffold	Major	Full	2016-04-04	ASM160897v1	Health Canada	GCA_001608975.1	identical	https://ftp.ncbi.nlm.nih.gov/genomes/all/GCF/001/608/975/GCF_001608975.1_ASM160897v1
180	GCF_001608995.1	PRJNA224116	SAMN04441018	LRTC00000000.1	670	670	Vibrio parahaemolyticus	strain=A3EZ710		latest	Scaffold	Major	Full	2016-04-04	ASM160899v1	Health Canada	GCA_001608995.1	identical	https://ftp.ncbi.nlm.nih.gov/genomes/all/GCF/001/608/995/GCF_001608995.1_ASM160899v1
181	GCF_001609015.1	PRJNA224116	SAMN04441013	LRTH00000000.1	670	670	Vibrio parahaemolyticus	strain=09-4662		latest	Contig	Major	Full	2016-04-04	ASM160901v1	Health Canada	GCA_001609015.1	identical	https://ftp.ncbi.nlm.nih.gov/genomes/all/GCF/001/609/015/GCF_001609015.1_ASM160901v1
182	GCF_001609025.1	PRJNA224116	SAMN04441011	LRSX00000000.1	670	670	Vibrio parahaemolyticus	strain=09-1772		latest	Contig	Major	Full	2016-04-04	ASM160902v1	Health Canada	GCA_001609025.1	identical	https://ftp.ncbi.nlm.nih.gov/genomes/all/GCF/001/609/025/GCF_001609025.1_ASM160902v1
183	GCF_001609055.1	PRJNA224116	SAMN04441014	LRSY00000000.1	670	670	Vibrio parahaemolyticus	strain=A0EZ383		latest	Scaffold	Major	Full	2016-04-04	ASM160905v1	Health Canada	GCA_001609055.1	identical	https://ftp.ncbi.nlm.nih.gov/genomes/all/GCF/001/609/055/GCF_001609055.1_ASM160905v1
184	GCF_001609075.1	PRJNA224116	SAMN04441015	LRSZ00000000.1	670	670	Vibrio parahaemolyticus	strain=A1EZ679		latest	Contig	Major	Full	2016-04-04	ASM160907v1	Health Canada	GCA_001609075.1	identical	https://ftp.ncbi.nlm.nih.gov/genomes/all/GCF/001/609/075/GCF_001609075.1_ASM160907v1
185	GCF_001609095.1	PRJNA224116	SAMN04441016	LRTA00000000.1	670	670	Vibrio parahaemolyticus	strain=A2EZ523		latest	Contig	Major	Full	2016-04-04	ASM160909v1	Health Canada	GCA_001609095.1	identical	https://ftp.ncbi.nlm.nih.gov/genomes/all/GCF/001/609/095/GCF_001609095.1_ASM160909v1
186	GCF_001609105.1	PRJNA224116	SAMN04441017	LRTB00000000.1	670	670	Vibrio parahaemolyticus	strain=A3EZ634		latest	Scaffold	Major	Full	2016-04-04	ASM160910v1	Health Canada	GCA_001609105.1	identical	https://ftp.ncbi.nlm.nih.gov/genomes/all/GCF/001/609/105/GCF_001609105.1_ASM160910v1
187	GCF_001609135.1	PRJNA224116	SAMN04441021	LRTE00000000.1	670	670	Vibrio parahaemolyticus	strain=A3EZ770		latest	Scaffold	Major	Full	2016-04-04	ASM160913v1	Health Canada	GCA_001609135.1	identical	https://ftp.ncbi.nlm.nih.gov/genomes/all/GCF/001/609/135/GCF_001609135.1_ASM160913v1
188	GCF_001609155.1	PRJNA224116	SAMN04441022	LRTF00000000.1	670	670	Vibrio parahaemolyticus	strain=A3EZ799		latest	Scaffold	Major	Full	2016-04-04	ASM160915v1	Health Canada	GCA_001609155.1	identical	https://ftp.ncbi.nlm.nih.gov/genomes/all/GCF/001/609/155/GCF_001609155.1_ASM160915v1
189	GCF_001609175.1	PRJNA224116	SAMN04441023	LRTG00000000.1	670	670	Vibrio parahaemolyticus	strain=A3EZ936		latest	Contig	Major	Full	2016-04-04	ASM160917v1	Health Canada	GCA_001609175.1	identical	https://ftp.ncbi.nlm.nih.gov/genomes/all/GCF/001/609/175/GCF_001609175.1_ASM160917v1
190	GCF_001609185.1	PRJNA224116	SAMN04441024	LRTI00000000.1	670	670	Vibrio parahaemolyticus	strain=A1EZ952		latest	Scaffold	Major	Full	2016-04-04	ASM160918v1	Health Canada	GCA_001609185.1	identical	https://ftp.ncbi.nlm.nih.gov/genomes/all/GCF/001/609/185/GCF_001609185.1_ASM160918v1
191	GCF_001609345.1	PRJNA224116	SAMN04358135	LPVK00000000.1	670	670	Vibrio parahaemolyticus	strain=C145		latest	Contig	Major	Full	2016-04-04	ASM160934v1	Health Canada	GCA_001609345.1	identical	https://ftp.ncbi.nlm.nih.gov/genomes/all/GCF/001/609/345/GCF_001609345.1_ASM160934v1
192	GCF_001609375.1	PRJNA224116	SAMN04358132	LPVA00000000.1	670	670	Vibrio parahaemolyticus	strain=C142		latest	Contig	Major	Full	2016-04-04	ASM160937v1	Health Canada	GCA_001609375.1	identical	https://ftp.ncbi.nlm.nih.gov/genomes/all/GCF/001/609/375/GCF_001609375.1_ASM160937v1
193	GCF_001609395.1	PRJNA224116	SAMN04358133	LPVB00000000.1	670	670	Vibrio parahaemolyticus	strain=C143		latest	Contig	Major	Full	2016-04-04	ASM160939v1	Health Canada	GCA_001609395.1	identical	https://ftp.ncbi.nlm.nih.gov/genomes/all/GCF/001/609/395/GCF_001609395.1_ASM160939v1
194	GCF_001609415.1	PRJNA224116	SAMN04358134	LPVC00000000.1	670	670	Vibrio parahaemolyticus	strain=C144		latest	Contig	Major	Full	2016-04-04	ASM160941v1	Health Canada	GCA_001609415.1	identical	https://ftp.ncbi.nlm.nih.gov/genomes/all/GCF/001/609/415/GCF_001609415.1_ASM160941v1
195	GCF_001609435.1	PRJNA224116	SAMN04358131	LPUZ00000000.1	670	670	Vibrio parahaemolyticus	strain=05-4792		latest	Scaffold	Major	Full	2016-04-04	ASM160943v1	Health Canada	GCA_001609435.1	identical	https://ftp.ncbi.nlm.nih.gov/genomes/all/GCF/001/609/435/GCF_001609435.1_ASM160943v1
196	GCF_001609445.1	PRJNA224116	SAMN04358136	LPVL00000000.1	670	670	Vibrio parahaemolyticus	strain=C146		latest	Contig	Major	Full	2016-04-04	ASM160944v1	Health Canada	GCA_001609445.1	identical	https://ftp.ncbi.nlm.nih.gov/genomes/all/GCF/001/609/445/GCF_001609445.1_ASM160944v1
197	GCF_001609475.1	PRJNA224116	SAMN04358200	LPVN00000000.1	670	670	Vibrio parahaemolyticus	strain=C148		latest	Scaffold	Major	Full	2016-04-04	ASM160947v1	Health Canada	GCA_001609475.1	identical	https://ftp.ncbi.nlm.nih.gov/genomes/all/GCF/001/609/475/GCF_001609475.1_ASM160947v1
198	GCF_001609495.1	PRJNA224116	SAMN04358199	LPVM00000000.1	670	670	Vibrio parahaemolyticus	strain=C147		latest	Contig	Major	Full	2016-04-04	ASM160949v1	Health Canada	GCA_001609495.1	identical	https://ftp.ncbi.nlm.nih.gov/genomes/all/GCF/001/609/495/GCF_001609495.1_ASM160949v1
199	GCF_001609515.1	PRJNA224116	SAMN04377387	LQCE00000000.1	670	670	Vibrio parahaemolyticus	strain=A5Z652		latest	Contig	Major	Full	2016-04-04	ASM160951v1	Health Canada	GCA_001609515.1	identical	https://ftp.ncbi.nlm.nih.gov/genomes/all/GCF/001/609/515/GCF_001609515.1_ASM160951v1
200	GCF_001609525.1	PRJNA224116	SAMN04377388	LQCF00000000.1	670	670	Vibrio parahaemolyticus	strain=A5Z853		latest	Contig	Major	Full	2016-04-04	ASM160952v1	Health Canada	GCA_001609525.1	identical	https://ftp.ncbi.nlm.nih.gov/genomes/all/GCF/001/609/525/GCF_001609525.1_ASM160952v1
201	GCF_001609555.1	PRJNA224116	SAMN04377087	LQCB00000000.1	670	670	Vibrio parahaemolyticus	strain=04-2192		latest	Scaffold	Major	Full	2016-04-04	ASM160955v1	Health Canada	GCA_001609555.1	identical	https://ftp.ncbi.nlm.nih.gov/genomes/all/GCF/001/609/555/GCF_001609555.1_ASM160955v1
202	GCF_001609575.1	PRJNA224116	SAMN04377152	LQCC00000000.1	670	670	Vibrio parahaemolyticus	strain=09-4666		latest	Contig	Major	Full	2016-04-04	ASM160957v1	Health Canada	GCA_001609575.1	identical	https://ftp.ncbi.nlm.nih.gov/genomes/all/GCF/001/609/575/GCF_001609575.1_ASM160957v1
203	GCF_001609595.1	PRJNA224116	SAMN04377384	LQCD00000000.1	670	670	Vibrio parahaemolyticus	strain=A5Z273		latest	Contig	Major	Full	2016-04-04	ASM160959v1	Health Canada	GCA_001609595.1	identical	https://ftp.ncbi.nlm.nih.gov/genomes/all/GCF/001/609/595/GCF_001609595.1_ASM160959v1
204	GCF_001609615.1	PRJNA224116	SAMN04377550	LQCS00000000.1	670	670	Vibrio parahaemolyticus	strain=A5Z860		latest	Contig	Major	Full	2016-04-04	ASM160961v1	Health Canada	GCA_001609615.1	identical	https://ftp.ncbi.nlm.nih.gov/genomes/all/GCF/001/609/615/GCF_001609615.1_ASM160961v1
205	GCF_001609635.1	PRJNA224116	SAMN04377552	LQCU00000000.1	670	670	Vibrio parahaemolyticus	strain=A5Z905		latest	Scaffold	Major	Full	2016-04-04	ASM160963v1	Health Canada	GCA_001609635.1	identical	https://ftp.ncbi.nlm.nih.gov/genomes/all/GCF/001/609/635/GCF_001609635.1_ASM160963v1
206	GCF_001609655.1	PRJNA224116	SAMN04378285	LQCW00000000.1	670	670	Vibrio parahaemolyticus	strain=C140		latest	Contig	Major	Full	2016-04-04	ASM160965v1	Health Canada	GCA_001609655.1	identical	https://ftp.ncbi.nlm.nih.gov/genomes/all/GCF/001/609/655/GCF_001609655.1_ASM160965v1
207	GCF_001609675.1	PRJNA224116	SAMN04377553	LQCV00000000.1	670	670	Vibrio parahaemolyticus	strain=A5Z924		latest	Contig	Major	Full	2016-04-04	ASM160967v1	Health Canada	GCA_001609675.1	identical	https://ftp.ncbi.nlm.nih.gov/genomes/all/GCF/001/609/675/GCF_001609675.1_ASM160967v1
208	GCF_001609695.1	PRJNA224116	SAMN04377551	LQCT00000000.1	670	670	Vibrio parahaemolyticus	strain=A5Z878		latest	Scaffold	Major	Full	2016-04-04	ASM160969v1	Health Canada	GCA_001609695.1	identical	https://ftp.ncbi.nlm.nih.gov/genomes/all/GCF/001/609/695/GCF_001609695.1_ASM160969v1
209	GCF_001609715.1	PRJNA224116	SAMN04382997	LQGX00000000.1	670	670	Vibrio parahaemolyticus	strain=A4EZ964		latest	Contig	Major	Full	2016-04-04	ASM160971v1	Health Canada	GCA_001609715.1	identical	https://ftp.ncbi.nlm.nih.gov/genomes/all/GCF/001/609/715/GCF_001609715.1_ASM160971v1
210	GCF_001610595.1	PRJNA224116	SAMN04417569	LRAH00000000.1	670	670	Vibrio parahaemolyticus	strain=04-2550		latest	Contig	Major	Full	2016-04-04	ASM161059v1	Health Canada	GCA_001610595.1	identical	https://ftp.ncbi.nlm.nih.gov/genomes/all/GCF/001/610/595/GCF_001610595.1_ASM161059v1
211	GCF_001633825.1	PRJNA224116	SAMN04145925	LKQK00000000.1	670	670	Vibrio parahaemolyticus	strain=CFSAN025062		latest	Contig	Major	Full	2016-04-28	ASM163382v1	FDA/CFSAN	GCA_001633825.1	identical	https://ftp.ncbi.nlm.nih.gov/genomes/all/GCF/001/633/825/GCF_001633825.1_ASM163382v1
212	GCF_001633835.1	PRJNA224116	SAMN04145928	LKQN00000000.1	670	670	Vibrio parahaemolyticus	strain=CFSAN025065		latest	Contig	Major	Full	2016-04-28	ASM163383v1	FDA/CFSAN	GCA_001633835.1	identical	https://ftp.ncbi.nlm.nih.gov/genomes/all/GCF/001/633/835/GCF_001633835.1_ASM163383v1
213	GCF_001633845.1	PRJNA224116	SAMN04145926	LKQL00000000.1	670	670	Vibrio parahaemolyticus	strain=CFSAN025063		latest	Contig	Major	Full	2016-04-28	ASM163384v1	FDA/CFSAN	GCA_001633845.1	identical	https://ftp.ncbi.nlm.nih.gov/genomes/all/GCF/001/633/845/GCF_001633845.1_ASM163384v1
214	GCF_001633855.1	PRJNA224116	SAMN04145929	LKQO00000000.1	670	670	Vibrio parahaemolyticus	strain=CFSAN025066		latest	Contig	Major	Full	2016-04-28	ASM163385v1	FDA/CFSAN	GCA_001633855.1	identical	https://ftp.ncbi.nlm.nih.gov/genomes/all/GCF/001/633/855/GCF_001633855.1_ASM163385v1
215	GCF_001633905.1	PRJNA224116	SAMN04145930	LKQP00000000.1	670	670	Vibrio parahaemolyticus	strain=CFSAN025067		latest	Contig	Major	Full	2016-04-28	ASM163390v1	FDA/CFSAN	GCA_001633905.1	identical	https://ftp.ncbi.nlm.nih.gov/genomes/all/GCF/001/633/905/GCF_001633905.1_ASM163390v1
216	GCF_001633915.1	PRJNA224116	SAMN04145931	LKQQ00000000.1	670	670	Vibrio parahaemolyticus	strain=CFSAN025068		latest	Contig	Major	Full	2016-04-28	ASM163391v1	FDA/CFSAN	GCA_001633915.1	identical	https://ftp.ncbi.nlm.nih.gov/genomes/all/GCF/001/633/915/GCF_001633915.1_ASM163391v1
217	GCF_001633935.1	PRJNA224116	SAMN04145932	LKQR00000000.1	670	670	Vibrio parahaemolyticus	strain=CFSAN029653		latest	Contig	Major	Full	2016-04-28	ASM163393v1	FDA/CFSAN	GCA_001633935.1	identical	https://ftp.ncbi.nlm.nih.gov/genomes/all/GCF/001/633/935/GCF_001633935.1_ASM163393v1
218	GCF_001633955.1	PRJNA224116	SAMN04145933	LKQS00000000.1	670	670	Vibrio parahaemolyticus	strain=CFSAN029654		latest	Contig	Major	Full	2016-04-28	ASM163395v1	FDA/CFSAN	GCA_001633955.1	identical	https://ftp.ncbi.nlm.nih.gov/genomes/all/GCF/001/633/955/GCF_001633955.1_ASM163395v1
219	GCF_001633985.1	PRJNA224116	SAMN04145922	LKQH00000000.1	670	670	Vibrio parahaemolyticus	strain=CFSAN025059		latest	Contig	Major	Full	2016-04-28	ASM163398v1	FDA/CFSAN	GCA_001633985.1	identical	https://ftp.ncbi.nlm.nih.gov/genomes/all/GCF/001/633/985/GCF_001633985.1_ASM163398v1
220	GCF_001633995.1	PRJNA224116	SAMN04145927	LKQM00000000.1	670	670	Vibrio parahaemolyticus	strain=CFSAN025064		latest	Contig	Major	Full	2016-04-28	ASM163399v1	FDA/CFSAN	GCA_001633995.1	identical	https://ftp.ncbi.nlm.nih.gov/genomes/all/GCF/001/633/995/GCF_001633995.1_ASM163399v1
221	GCF_001634015.1	PRJNA224116	SAMN04145923	LKQI00000000.1	670	670	Vibrio parahaemolyticus	strain=CFSAN025060		latest	Scaffold	Major	Full	2016-04-28	ASM163401v1	FDA/CFSAN	GCA_001634015.1	identical	https://ftp.ncbi.nlm.nih.gov/genomes/all/GCF/001/634/015/GCF_001634015.1_ASM163401v1
222	GCF_001634035.1	PRJNA224116	SAMN04145934	LKQT00000000.1	670	670	Vibrio parahaemolyticus	strain=CFSAN029656		latest	Contig	Major	Full	2016-04-28	ASM163403v1	FDA/CFSAN	GCA_001634035.1	identical	https://ftp.ncbi.nlm.nih.gov/genomes/all/GCF/001/634/035/GCF_001634035.1_ASM163403v1
223	GCF_001634105.1	PRJNA224116	SAMN04145917	LKQC00000000.1	670	670	Vibrio parahaemolyticus	strain=CFSAN025054		latest	Contig	Major	Full	2016-04-28	ASM163410v1	FDA/CFSAN	GCA_001634105.1	identical	https://ftp.ncbi.nlm.nih.gov/genomes/all/GCF/001/634/105/GCF_001634105.1_ASM163410v1
224	GCF_001634125.1	PRJNA224116	SAMN04145918	LKQD00000000.1	670	670	Vibrio parahaemolyticus	strain=CFSAN025055		latest	Scaffold	Major	Full	2016-04-28	ASM163412v1	FDA/CFSAN	GCA_001634125.1	identical	https://ftp.ncbi.nlm.nih.gov/genomes/all/GCF/001/634/125/GCF_001634125.1_ASM163412v1
225	GCF_001634135.1	PRJNA224116	SAMN04145915	LKQB00000000.1	670	670	Vibrio parahaemolyticus	strain=CFSAN025052		latest	Contig	Major	Full	2016-04-28	ASM163413v1	FDA/CFSAN	GCA_001634135.1	identical	https://ftp.ncbi.nlm.nih.gov/genomes/all/GCF/001/634/135/GCF_001634135.1_ASM163413v1
226	GCF_001634165.1	PRJNA224116	SAMN04145916	LKQA00000000.1	670	670	Vibrio parahaemolyticus	strain=CFSAN025053		latest	Scaffold	Major	Full	2016-04-28	ASM163416v1	FDA/CFSAN	GCA_001634165.1	identical	https://ftp.ncbi.nlm.nih.gov/genomes/all/GCF/001/634/165/GCF_001634165.1_ASM163416v1
227	GCF_001634185.1	PRJNA224116	SAMN04145919	LKQE00000000.1	670	670	Vibrio parahaemolyticus	strain=CFSAN025056		latest	Contig	Major	Full	2016-04-28	ASM163418v1	FDA/CFSAN	GCA_001634185.1	identical	https://ftp.ncbi.nlm.nih.gov/genomes/all/GCF/001/634/185/GCF_001634185.1_ASM163418v1
228	GCF_001634205.1	PRJNA224116	SAMN04145920	LKQF00000000.1	670	670	Vibrio parahaemolyticus	strain=CFSAN025057		latest	Contig	Major	Full	2016-04-28	ASM163420v1	FDA/CFSAN	GCA_001634205.1	identical	https://ftp.ncbi.nlm.nih.gov/genomes/all/GCF/001/634/205/GCF_001634205.1_ASM163420v1
229	GCF_001634215.1	PRJNA224116	SAMN04145921	LKQG00000000.1	670	670	Vibrio parahaemolyticus	strain=CFSAN025058		latest	Contig	Major	Full	2016-04-28	ASM163421v1	FDA/CFSAN	GCA_001634215.1	identical	https://ftp.ncbi.nlm.nih.gov/genomes/all/GCF/001/634/215/GCF_001634215.1_ASM163421v1
230	GCF_001634245.1	PRJNA224116	SAMN04145924	LKQJ00000000.1	670	670	Vibrio parahaemolyticus	strain=CFSAN025061		latest	Scaffold	Major	Full	2016-04-28	ASM163424v1	FDA/CFSAN	GCA_001634245.1	identical	https://ftp.ncbi.nlm.nih.gov/genomes/all/GCF/001/634/245/GCF_001634245.1_ASM163424v1
231	GCF_001636035.1	PRJNA224116	SAMN03457164		670	670	Vibrio parahaemolyticus	strain=FORC_014		latest	Complete Genome	Major	Full	2016-05-02	ASM163603v1	Food-borne Pathogen Omics Research Center, FORC	GCA_001636035.1	identical	https://ftp.ncbi.nlm.nih.gov/genomes/all/GCF/001/636/035/GCF_001636035.1_ASM163603v1
232	GCF_001682175.1	PRJNA224116	SAMN03766034		670	670	Vibrio parahaemolyticus	strain=MAVP-Q		latest	Complete Genome	Major	Full	2016-07-08	ASM168217v1	FENG XU	GCA_001682175.1	identical	https://ftp.ncbi.nlm.nih.gov/genomes/all/GCF/001/682/175/GCF_001682175.1_ASM168217v1
233	GCF_001695935.1	PRJNA224116	SAMN03941063	LHAX00000000.1	670	670	Vibrio parahaemolyticus	strain=CFSAN018755		latest	Contig	Major	Full	2016-07-28	ASM169593v1	FDA/CFSAN	GCA_001695935.1	identical	https://ftp.ncbi.nlm.nih.gov/genomes/all/GCF/001/695/935/GCF_001695935.1_ASM169593v1
234	GCF_001695945.1	PRJNA224116	SAMN03941062	LHAW00000000.1	670	670	Vibrio parahaemolyticus	strain=CFSAN018754		latest	Contig	Major	Full	2016-07-28	ASM169594v1	FDA/CFSAN	GCA_001695945.1	identical	https://ftp.ncbi.nlm.nih.gov/genomes/all/GCF/001/695/945/GCF_001695945.1_ASM169594v1
235	GCF_001695955.1	PRJNA224116	SAMN03941060	LHAU00000000.1	670	670	Vibrio parahaemolyticus	strain=CFSAN018752		latest	Contig	Major	Full	2016-07-28	ASM169595v1	FDA/CFSAN	GCA_001695955.1	identical	https://ftp.ncbi.nlm.nih.gov/genomes/all/GCF/001/695/955/GCF_001695955.1_ASM169595v1
236	GCF_001695995.1	PRJNA224116	SAMN03941061	LHAV00000000.1	670	670	Vibrio parahaemolyticus	strain=CFSAN018753		latest	Contig	Major	Full	2016-07-28	ASM169599v1	FDA/CFSAN	GCA_001695995.1	identical	https://ftp.ncbi.nlm.nih.gov/genomes/all/GCF/001/695/995/GCF_001695995.1_ASM169599v1
237	GCF_001696005.1	PRJNA224116	SAMN03941064	LHAY00000000.1	670	670	Vibrio parahaemolyticus	strain=CFSAN018756		latest	Contig	Major	Full	2016-07-28	ASM169600v1	FDA/CFSAN	GCA_001696005.1	identical	https://ftp.ncbi.nlm.nih.gov/genomes/all/GCF/001/696/005/GCF_001696005.1_ASM169600v1
238	GCF_001696015.1	PRJNA224116	SAMN03941065	LHAZ00000000.1	670	670	Vibrio parahaemolyticus	strain=CFSAN018757		latest	Contig	Major	Full	2016-07-28	ASM169601v1	FDA/CFSAN	GCA_001696015.1	identical	https://ftp.ncbi.nlm.nih.gov/genomes/all/GCF/001/696/015/GCF_001696015.1_ASM169601v1
239	GCF_001696055.1	PRJNA224116	SAMN03941066	LHBA00000000.1	670	670	Vibrio parahaemolyticus	strain=CFSAN018758		latest	Contig	Major	Full	2016-07-28	ASM169605v1	FDA/CFSAN	GCA_001696055.1	identical	https://ftp.ncbi.nlm.nih.gov/genomes/all/GCF/001/696/055/GCF_001696055.1_ASM169605v1
240	GCF_001696065.1	PRJNA224116	SAMN03941069	LHBD00000000.1	670	670	Vibrio parahaemolyticus	strain=CFSAN018761		latest	Contig	Major	Full	2016-07-28	ASM169606v1	FDA/CFSAN	GCA_001696065.1	identical	https://ftp.ncbi.nlm.nih.gov/genomes/all/GCF/001/696/065/GCF_001696065.1_ASM169606v1
241	GCF_001696085.1	PRJNA224116	SAMN03941068	LHBC00000000.1	670	670	Vibrio parahaemolyticus	strain=CFSAN018760		latest	Contig	Major	Full	2016-07-28	ASM169608v1	FDA/CFSAN	GCA_001696085.1	identical	https://ftp.ncbi.nlm.nih.gov/genomes/all/GCF/001/696/085/GCF_001696085.1_ASM169608v1
242	GCF_001696115.1	PRJNA224116	SAMN03941067	LHBB00000000.1	670	670	Vibrio parahaemolyticus	strain=CFSAN001174		latest	Contig	Major	Full	2016-07-28	ASM169611v1	FDA/CFSAN	GCA_001696115.1	identical	https://ftp.ncbi.nlm.nih.gov/genomes/all/GCF/001/696/115/GCF_001696115.1_ASM169611v1
243	GCF_001696135.1	PRJNA224116	SAMN03941071	LHBF00000000.1	670	670	Vibrio parahaemolyticus	strain=CFSAN018763		latest	Scaffold	Major	Full	2016-07-28	ASM169613v1	FDA/CFSAN	GCA_001696135.1	identical	https://ftp.ncbi.nlm.nih.gov/genomes/all/GCF/001/696/135/GCF_001696135.1_ASM169613v1
244	GCF_001696145.1	PRJNA224116	SAMN03941072	LHBG00000000.1	670	670	Vibrio parahaemolyticus	strain=CFSAN018764		latest	Scaffold	Major	Full	2016-07-28	ASM169614v1	FDA/CFSAN	GCA_001696145.1	identical	https://ftp.ncbi.nlm.nih.gov/genomes/all/GCF/001/696/145/GCF_001696145.1_ASM169614v1
245	GCF_001696155.1	PRJNA224116	SAMN03941070	LHBE00000000.1	670	670	Vibrio parahaemolyticus	strain=CFSAN018762		latest	Contig	Major	Full	2016-07-28	ASM169615v1	FDA/CFSAN	GCA_001696155.1	identical	https://ftp.ncbi.nlm.nih.gov/genomes/all/GCF/001/696/155/GCF_001696155.1_ASM169615v1
246	GCF_001696165.1	PRJNA224116	SAMN03941073	LHBH00000000.1	670	670	Vibrio parahaemolyticus	strain=CFSAN018765		latest	Contig	Major	Full	2016-07-28	ASM169616v1	FDA/CFSAN	GCA_001696165.1	identical	https://ftp.ncbi.nlm.nih.gov/genomes/all/GCF/001/696/165/GCF_001696165.1_ASM169616v1
247	GCF_001696215.1	PRJNA224116	SAMN03941074	LHBI00000000.1	670	670	Vibrio parahaemolyticus	strain=CFSAN018766		latest	Contig	Major	Full	2016-07-28	ASM169621v1	FDA/CFSAN	GCA_001696215.1	identical	https://ftp.ncbi.nlm.nih.gov/genomes/all/GCF/001/696/215/GCF_001696215.1_ASM169621v1
248	GCF_001696225.1	PRJNA224116	SAMN03941075	LHBJ00000000.1	670	670	Vibrio parahaemolyticus	strain=CFSAN018767		latest	Contig	Major	Full	2016-07-28	ASM169622v1	FDA/CFSAN	GCA_001696225.1	identical	https://ftp.ncbi.nlm.nih.gov/genomes/all/GCF/001/696/225/GCF_001696225.1_ASM169622v1
249	GCF_001700835.1	PRJNA224116	SAMN03325855		670	670	Vibrio parahaemolyticus	strain=CHN25		latest	Complete Genome	Major	Full	2016-08-09	ASM170083v1	Shanghai Ocean University	GCA_001700835.1	identical	https://ftp.ncbi.nlm.nih.gov/genomes/all/GCF/001/700/835/GCF_001700835.1_ASM170083v1
250	GCF_001704915.1	PRJNA224116	SAMN05442492	MCFR00000000.1	670	670	Vibrio parahaemolyticus	strain=R10B2_71		latest	Contig	Major	Full	2016-08-14	ASM170491v1	PLNW	GCA_001704915.1	identical	https://ftp.ncbi.nlm.nih.gov/genomes/all/GCF/001/704/915/GCF_001704915.1_ASM170491v1
251	GCF_001707995.1	PRJNA224116	SAMN05195240	MBTR00000000.1	670	670	Vibrio parahaemolyticus	strain=KVp10		latest	Contig	Major	Full	2016-08-18	ASM170799v1	Texas A&M University - Corpus Christi	GCA_001707995.1	identical	https://ftp.ncbi.nlm.nih.gov/genomes/all/GCF/001/707/995/GCF_001707995.1_ASM170799v1
252	GCF_001720365.1	PRJNA224116	SAMN05591502	MDTV00000000.1	670	670	Vibrio parahaemolyticus	strain=Klin		latest	Contig	Major	Full	2016-09-02	ASM172036v1	Texas A&M - Corpus Christi	GCA_001720365.1	identical	https://ftp.ncbi.nlm.nih.gov/genomes/all/GCF/001/720/365/GCF_001720365.1_ASM172036v1
253	GCF_001726165.1	PRJNA224116	SAMN03358816	MIQI00000000.1	670	670	Vibrio parahaemolyticus	strain=GCSL_R5		latest	Contig	Major	Full	2016-09-15	ASM172616v1	FDA Center for Food Safety and Applied Nutrition	GCA_001726165.1	identical	https://ftp.ncbi.nlm.nih.gov/genomes/all/GCF/001/726/165/GCF_001726165.1_ASM172616v1
254	GCF_001726175.1	PRJNA224116	SAMN03358817	MIQM00000000.1	670	670	Vibrio parahaemolyticus	strain=GCSL_R10		latest	Contig	Major	Full	2016-09-15	ASM172617v1	FDA Center for Food Safety and Applied Nutrition	GCA_001726175.1	identical	https://ftp.ncbi.nlm.nih.gov/genomes/all/GCF/001/726/175/GCF_001726175.1_ASM172617v1
255	GCF_001726185.1	PRJNA224116	SAMN02368225	MIQL00000000.1	670	670	Vibrio parahaemolyticus	strain=GCSL_R8		latest	Contig	Major	Full	2016-09-15	ASM172618v1	FDA Center for Food Safety and Applied Nutrition	GCA_001726185.1	identical	https://ftp.ncbi.nlm.nih.gov/genomes/all/GCF/001/726/185/GCF_001726185.1_ASM172618v1
256	GCF_001726195.1	PRJNA224116	SAMN02368224	MIQK00000000.1	670	670	Vibrio parahaemolyticus	strain=GCSL_R7		latest	Contig	Major	Full	2016-09-15	ASM172619v1	FDA Center for Food Safety and Applied Nutrition	GCA_001726195.1	identical	https://ftp.ncbi.nlm.nih.gov/genomes/all/GCF/001/726/195/GCF_001726195.1_ASM172619v1
257	GCF_001726245.1	PRJNA224116	SAMN02368226	MIQN00000000.1	670	670	Vibrio parahaemolyticus	strain=GCSL_R12		latest	Contig	Major	Full	2016-09-15	ASM172624v1	FDA Center for Food Safety and Applied Nutrition	GCA_001726245.1	identical	https://ftp.ncbi.nlm.nih.gov/genomes/all/GCF/001/726/245/GCF_001726245.1_ASM172624v1
258	GCF_001726255.1	PRJNA224116	SAMN02368227	MIQO00000000.1	670	670	Vibrio parahaemolyticus	strain=GCSL_R13		latest	Contig	Major	Full	2016-09-15	ASM172625v1	FDA Center for Food Safety and Applied Nutrition	GCA_001726255.1	identical	https://ftp.ncbi.nlm.nih.gov/genomes/all/GCF/001/726/255/GCF_001726255.1_ASM172625v1
259	GCF_001726265.1	PRJNA224116	SAMN02368223	MIQJ00000000.1	670	670	Vibrio parahaemolyticus	strain=GCSL_R6		latest	Contig	Major	Full	2016-09-15	ASM172626v1	FDA Center for Food Safety and Applied Nutrition	GCA_001726265.1	identical	https://ftp.ncbi.nlm.nih.gov/genomes/all/GCF/001/726/265/GCF_001726265.1_ASM172626v1
260	GCF_001726275.1	PRJNA224116	SAMN02368229	MIQQ00000000.1	670	670	Vibrio parahaemolyticus	strain=GCSL_R17		latest	Contig	Major	Full	2016-09-15	ASM172627v1	FDA Center for Food Safety and Applied Nutrition	GCA_001726275.1	identical	https://ftp.ncbi.nlm.nih.gov/genomes/all/GCF/001/726/275/GCF_001726275.1_ASM172627v1
261	GCF_001726325.1	PRJNA224116	SAMN02368232	MIQT00000000.1	670	670	Vibrio parahaemolyticus	strain=GCSL_R29		latest	Contig	Major	Full	2016-09-15	ASM172632v1	FDA Center for Food Safety and Applied Nutrition	GCA_001726325.1	identical	https://ftp.ncbi.nlm.nih.gov/genomes/all/GCF/001/726/325/GCF_001726325.1_ASM172632v1
262	GCF_001726335.1	PRJNA224116	SAMN02368231	MIQS00000000.1	670	670	Vibrio parahaemolyticus	strain=GCSL_R26		latest	Contig	Major	Full	2016-09-15	ASM172633v1	FDA Center for Food Safety and Applied Nutrition	GCA_001726335.1	identical	https://ftp.ncbi.nlm.nih.gov/genomes/all/GCF/001/726/335/GCF_001726335.1_ASM172633v1
263	GCF_001726345.1	PRJNA224116	SAMN02368228	MIQP00000000.1	670	670	Vibrio parahaemolyticus	strain=GCSL_R16		latest	Contig	Major	Full	2016-09-15	ASM172634v1	FDA Center for Food Safety and Applied Nutrition	GCA_001726345.1	identical	https://ftp.ncbi.nlm.nih.gov/genomes/all/GCF/001/726/345/GCF_001726345.1_ASM172634v1
264	GCF_001726355.1	PRJNA224116	SAMN02368230	MIQR00000000.1	670	670	Vibrio parahaemolyticus	strain=GCSL_R21		latest	Contig	Major	Full	2016-09-15	ASM172635v1	FDA Center for Food Safety and Applied Nutrition	GCA_001726355.1	identical	https://ftp.ncbi.nlm.nih.gov/genomes/all/GCF/001/726/355/GCF_001726355.1_ASM172635v1
265	GCF_001726405.1	PRJNA224116	SAMN02368233	MIQU00000000.1	670	670	Vibrio parahaemolyticus	strain=GCSL_R30		latest	Contig	Major	Full	2016-09-15	ASM172640v1	FDA Center for Food Safety and Applied Nutrition	GCA_001726405.1	identical	https://ftp.ncbi.nlm.nih.gov/genomes/all/GCF/001/726/405/GCF_001726405.1_ASM172640v1
266	GCF_001726415.1	PRJNA224116	SAMN02368234	MIQV00000000.1	670	670	Vibrio parahaemolyticus	strain=GCSL_R31		latest	Contig	Major	Full	2016-09-15	ASM172641v1	FDA Center for Food Safety and Applied Nutrition	GCA_001726415.1	identical	https://ftp.ncbi.nlm.nih.gov/genomes/all/GCF/001/726/415/GCF_001726415.1_ASM172641v1
267	GCF_001726435.1	PRJNA224116	SAMN02368236	MIQX00000000.1	670	670	Vibrio parahaemolyticus	strain=GCSL_R33		latest	Contig	Major	Full	2016-09-15	ASM172643v1	FDA Center for Food Safety and Applied Nutrition	GCA_001726435.1	identical	https://ftp.ncbi.nlm.nih.gov/genomes/all/GCF/001/726/435/GCF_001726435.1_ASM172643v1
268	GCF_001726445.1	PRJNA224116	SAMN02368235	MIQW00000000.1	670	670	Vibrio parahaemolyticus	strain=GCSL_R32		latest	Contig	Major	Full	2016-09-15	ASM172644v1	FDA Center for Food Safety and Applied Nutrition	GCA_001726445.1	identical	https://ftp.ncbi.nlm.nih.gov/genomes/all/GCF/001/726/445/GCF_001726445.1_ASM172644v1
269	GCF_001726485.1	PRJNA224116	SAMN03358818	MIQY00000000.1	670	670	Vibrio parahaemolyticus	strain=GCSL_R42		latest	Contig	Major	Full	2016-09-15	ASM172648v1	FDA Center for Food Safety and Applied Nutrition	GCA_001726485.1	identical	https://ftp.ncbi.nlm.nih.gov/genomes/all/GCF/001/726/485/GCF_001726485.1_ASM172648v1
270	GCF_001726495.1	PRJNA224116	SAMN02368237	MIQZ00000000.1	670	670	Vibrio parahaemolyticus	strain=GCSL_R45	CFSAN011113; FDA_R45	latest	Contig	Major	Full	2016-09-15	ASM172649v1	FDA Center for Food Safety and Applied Nutrition	GCA_001726495.1	identical	https://ftp.ncbi.nlm.nih.gov/genomes/all/GCF/001/726/495/GCF_001726495.1_ASM172649v1
271	GCF_001726515.1	PRJNA224116	SAMN02368238	MIRA00000000.1	670	670	Vibrio parahaemolyticus	strain=GCSL_R47		latest	Contig	Major	Full	2016-09-15	ASM172651v1	FDA Center for Food Safety and Applied Nutrition	GCA_001726515.1	identical	https://ftp.ncbi.nlm.nih.gov/genomes/all/GCF/001/726/515/GCF_001726515.1_ASM172651v1
272	GCF_001726535.1	PRJNA224116	SAMN03358819	MIRB00000000.1	670	670	Vibrio parahaemolyticus	strain=GCSL_R51		latest	Contig	Major	Full	2016-09-15	ASM172653v1	FDA Center for Food Safety and Applied Nutrition	GCA_001726535.1	identical	https://ftp.ncbi.nlm.nih.gov/genomes/all/GCF/001/726/535/GCF_001726535.1_ASM172653v1
273	GCF_001726565.1	PRJNA224116	SAMN02368239	MIRC00000000.1	670	670	Vibrio parahaemolyticus	strain=GCSL_R52		latest	Contig	Major	Full	2016-09-15	ASM172656v1	FDA Center for Food Safety and Applied Nutrition	GCA_001726565.1	identical	https://ftp.ncbi.nlm.nih.gov/genomes/all/GCF/001/726/565/GCF_001726565.1_ASM172656v1
274	GCF_001726575.1	PRJNA224116	SAMN02368240	MIRD00000000.1	670	670	Vibrio parahaemolyticus	strain=GCSL_R53		latest	Contig	Major	Full	2016-09-15	ASM172657v1	FDA Center for Food Safety and Applied Nutrition	GCA_001726575.1	identical	https://ftp.ncbi.nlm.nih.gov/genomes/all/GCF/001/726/575/GCF_001726575.1_ASM172657v1
275	GCF_001726595.1	PRJNA224116	SAMN02368241	MIRE00000000.1	670	670	Vibrio parahaemolyticus	strain=GCSL_R54		latest	Contig	Major	Full	2016-09-15	ASM172659v1	FDA Center for Food Safety and Applied Nutrition	GCA_001726595.1	identical	https://ftp.ncbi.nlm.nih.gov/genomes/all/GCF/001/726/595/GCF_001726595.1_ASM172659v1
276	GCF_001726615.1	PRJNA224116	SAMN02368242	MIRF00000000.1	670	670	Vibrio parahaemolyticus	strain=GCSL_R55		latest	Contig	Major	Full	2016-09-15	ASM172661v1	FDA Center for Food Safety and Applied Nutrition	GCA_001726615.1	identical	https://ftp.ncbi.nlm.nih.gov/genomes/all/GCF/001/726/615/GCF_001726615.1_ASM172661v1
277	GCF_001726645.1	PRJNA224116	SAMN02368244	MIRH00000000.1	670	670	Vibrio parahaemolyticus	strain=GCSL_R57		latest	Contig	Major	Full	2016-09-15	ASM172664v1	FDA Center for Food Safety and Applied Nutrition	GCA_001726645.1	identical	https://ftp.ncbi.nlm.nih.gov/genomes/all/GCF/001/726/645/GCF_001726645.1_ASM172664v1
278	GCF_001726655.1	PRJNA224116	SAMN02368243	MIRG00000000.1	670	670	Vibrio parahaemolyticus	strain=GCSL_R56		latest	Contig	Major	Full	2016-09-15	ASM172665v1	FDA Center for Food Safety and Applied Nutrition	GCA_001726655.1	identical	https://ftp.ncbi.nlm.nih.gov/genomes/all/GCF/001/726/655/GCF_001726655.1_ASM172665v1
279	GCF_001726685.1	PRJNA224116	SAMN03358820	MIRI00000000.1	670	670	Vibrio parahaemolyticus	strain=GCSL_R59		latest	Contig	Major	Full	2016-09-15	ASM172668v1	FDA Center for Food Safety and Applied Nutrition	GCA_001726685.1	identical	https://ftp.ncbi.nlm.nih.gov/genomes/all/GCF/001/726/685/GCF_001726685.1_ASM172668v1
280	GCF_001726695.1	PRJNA224116	SAMN02368245	MIRJ00000000.1	670	670	Vibrio parahaemolyticus	strain=GCSL_R60		latest	Contig	Major	Full	2016-09-15	ASM172669v1	FDA Center for Food Safety and Applied Nutrition	GCA_001726695.1	identical	https://ftp.ncbi.nlm.nih.gov/genomes/all/GCF/001/726/695/GCF_001726695.1_ASM172669v1
281	GCF_001726725.1	PRJNA224116	SAMN02368247	MIRK00000000.1	670	670	Vibrio parahaemolyticus	strain=GCSL_R62		latest	Contig	Major	Full	2016-09-15	ASM172672v1	FDA Center for Food Safety and Applied Nutrition	GCA_001726725.1	identical	https://ftp.ncbi.nlm.nih.gov/genomes/all/GCF/001/726/725/GCF_001726725.1_ASM172672v1
282	GCF_001726735.1	PRJNA224116	SAMN02368248	MIRL00000000.1	670	670	Vibrio parahaemolyticus	strain=GCSL_R63		latest	Contig	Major	Full	2016-09-15	ASM172673v1	FDA Center for Food Safety and Applied Nutrition	GCA_001726735.1	identical	https://ftp.ncbi.nlm.nih.gov/genomes/all/GCF/001/726/735/GCF_001726735.1_ASM172673v1
283	GCF_001726755.1	PRJNA224116	SAMN02368250	MIRM00000000.1	670	670	Vibrio parahaemolyticus	strain=GCSL_R65		latest	Contig	Major	Full	2016-09-15	ASM172675v1	FDA Center for Food Safety and Applied Nutrition	GCA_001726755.1	identical	https://ftp.ncbi.nlm.nih.gov/genomes/all/GCF/001/726/755/GCF_001726755.1_ASM172675v1
284	GCF_001726775.1	PRJNA224116	SAMN02368251	MIRN00000000.1	670	670	Vibrio parahaemolyticus	strain=GCSL_R74		latest	Contig	Major	Full	2016-09-15	ASM172677v1	FDA Center for Food Safety and Applied Nutrition	GCA_001726775.1	identical	https://ftp.ncbi.nlm.nih.gov/genomes/all/GCF/001/726/775/GCF_001726775.1_ASM172677v1
285	GCF_001726805.1	PRJNA224116	SAMN02368252	MIRO00000000.1	670	670	Vibrio parahaemolyticus	strain=GCSL_R75		latest	Contig	Major	Full	2016-09-15	ASM172680v1	FDA Center for Food Safety and Applied Nutrition	GCA_001726805.1	identical	https://ftp.ncbi.nlm.nih.gov/genomes/all/GCF/001/726/805/GCF_001726805.1_ASM172680v1
286	GCF_001726815.1	PRJNA224116	SAMN02368253	MIRP00000000.1	670	670	Vibrio parahaemolyticus	strain=GCSL_R76		latest	Contig	Major	Full	2016-09-15	ASM172681v1	FDA Center for Food Safety and Applied Nutrition	GCA_001726815.1	identical	https://ftp.ncbi.nlm.nih.gov/genomes/all/GCF/001/726/815/GCF_001726815.1_ASM172681v1
287	GCF_001726845.1	PRJNA224116	SAMN02368254	MIRQ00000000.1	670	670	Vibrio parahaemolyticus	strain=GCSL_R77		latest	Contig	Major	Full	2016-09-15	ASM172684v1	FDA Center for Food Safety and Applied Nutrition	GCA_001726845.1	identical	https://ftp.ncbi.nlm.nih.gov/genomes/all/GCF/001/726/845/GCF_001726845.1_ASM172684v1
288	GCF_001726855.1	PRJNA224116	SAMN02368256	MIRS00000000.1	670	670	Vibrio parahaemolyticus	strain=GCSL_R87		latest	Contig	Major	Full	2016-09-15	ASM172685v1	FDA Center for Food Safety and Applied Nutrition	GCA_001726855.1	identical	https://ftp.ncbi.nlm.nih.gov/genomes/all/GCF/001/726/855/GCF_001726855.1_ASM172685v1
289	GCF_001726885.1	PRJNA224116	SAMN02368255	MIRR00000000.1	670	670	Vibrio parahaemolyticus	strain=GCSL_R86		latest	Contig	Major	Full	2016-09-15	ASM172688v1	FDA Center for Food Safety and Applied Nutrition	GCA_001726885.1	identical	https://ftp.ncbi.nlm.nih.gov/genomes/all/GCF/001/726/885/GCF_001726885.1_ASM172688v1
290	GCF_001726895.1	PRJNA224116	SAMN02368257	MIRT00000000.1	670	670	Vibrio parahaemolyticus	strain=GCSL_R88		latest	Contig	Major	Full	2016-09-15	ASM172689v1	FDA Center for Food Safety and Applied Nutrition	GCA_001726895.1	identical	https://ftp.ncbi.nlm.nih.gov/genomes/all/GCF/001/726/895/GCF_001726895.1_ASM172689v1
291	GCF_001726915.1	PRJNA224116	SAMN02368259	MIRU00000000.1	670	670	Vibrio parahaemolyticus	strain=GCSL_R95		latest	Contig	Major	Full	2016-09-15	ASM172691v1	FDA Center for Food Safety and Applied Nutrition	GCA_001726915.1	identical	https://ftp.ncbi.nlm.nih.gov/genomes/all/GCF/001/726/915/GCF_001726915.1_ASM172691v1
292	GCF_001726935.1	PRJNA224116	SAMN03358821	MIRV00000000.1	670	670	Vibrio parahaemolyticus	strain=GCSL_R96		latest	Contig	Major	Full	2016-09-15	ASM172693v1	FDA Center for Food Safety and Applied Nutrition	GCA_001726935.1	identical	https://ftp.ncbi.nlm.nih.gov/genomes/all/GCF/001/726/935/GCF_001726935.1_ASM172693v1
293	GCF_001726965.1	PRJNA224116	SAMN03358822	MIRW00000000.1	670	670	Vibrio parahaemolyticus	strain=GCSL_R98		latest	Contig	Major	Full	2016-09-15	ASM172696v1	FDA Center for Food Safety and Applied Nutrition	GCA_001726965.1	identical	https://ftp.ncbi.nlm.nih.gov/genomes/all/GCF/001/726/965/GCF_001726965.1_ASM172696v1
294	GCF_001726975.1	PRJNA224116	SAMN03358823	MIRY00000000.1	670	670	Vibrio parahaemolyticus	strain=GCSL_R108		latest	Contig	Major	Full	2016-09-15	ASM172697v1	FDA Center for Food Safety and Applied Nutrition	GCA_001726975.1	identical	https://ftp.ncbi.nlm.nih.gov/genomes/all/GCF/001/726/975/GCF_001726975.1_ASM172697v1
295	GCF_001726985.1	PRJNA224116	SAMN02368261	MIRX00000000.1	670	670	Vibrio parahaemolyticus	strain=GCSL_R99		latest	Contig	Major	Full	2016-09-15	ASM172698v1	FDA Center for Food Safety and Applied Nutrition	GCA_001726985.1	identical	https://ftp.ncbi.nlm.nih.gov/genomes/all/GCF/001/726/985/GCF_001726985.1_ASM172698v1
296	GCF_001727025.1	PRJNA224116	SAMN02368263	MIRZ00000000.1	670	670	Vibrio parahaemolyticus	strain=GCSL_R109		latest	Contig	Major	Full	2016-09-15	ASM172702v1	FDA Center for Food Safety and Applied Nutrition	GCA_001727025.1	identical	https://ftp.ncbi.nlm.nih.gov/genomes/all/GCF/001/727/025/GCF_001727025.1_ASM172702v1
297	GCF_001727045.1	PRJNA224116	SAMN02368265	MISC00000000.1	670	670	Vibrio parahaemolyticus	strain=GCSL_R125		latest	Contig	Major	Full	2016-09-15	ASM172704v1	FDA Center for Food Safety and Applied Nutrition	GCA_001727045.1	identical	https://ftp.ncbi.nlm.nih.gov/genomes/all/GCF/001/727/045/GCF_001727045.1_ASM172704v1
298	GCF_001727055.1	PRJNA224116	SAMN03358824	MISA00000000.1	670	670	Vibrio parahaemolyticus	strain=GCSL_R110		latest	Contig	Major	Full	2016-09-15	ASM172705v1	FDA Center for Food Safety and Applied Nutrition	GCA_001727055.1	identical	https://ftp.ncbi.nlm.nih.gov/genomes/all/GCF/001/727/055/GCF_001727055.1_ASM172705v1
299	GCF_001727065.1	PRJNA224116	SAMN02368264	MISB00000000.1	670	670	Vibrio parahaemolyticus	strain=GCSL_R111		latest	Contig	Major	Full	2016-09-15	ASM172706v1	FDA Center for Food Safety and Applied Nutrition	GCA_001727065.1	identical	https://ftp.ncbi.nlm.nih.gov/genomes/all/GCF/001/727/065/GCF_001727065.1_ASM172706v1
300	GCF_001727105.1	PRJNA224116	SAMN02368266	MISD00000000.1	670	670	Vibrio parahaemolyticus	strain=GCSL_R126		latest	Contig	Major	Full	2016-09-15	ASM172710v1	FDA Center for Food Safety and Applied Nutrition	GCA_001727105.1	identical	https://ftp.ncbi.nlm.nih.gov/genomes/all/GCF/001/727/105/GCF_001727105.1_ASM172710v1
301	GCF_001727115.1	PRJNA224116	SAMN02368267	MISE00000000.1	670	670	Vibrio parahaemolyticus	strain=GCSL_R129		latest	Contig	Major	Full	2016-09-15	ASM172711v1	FDA Center for Food Safety and Applied Nutrition	GCA_001727115.1	identical	https://ftp.ncbi.nlm.nih.gov/genomes/all/GCF/001/727/115/GCF_001727115.1_ASM172711v1
302	GCF_001727125.1	PRJNA224116	SAMN02368269	MISF00000000.1	670	670	Vibrio parahaemolyticus	strain=GCSL_R131		latest	Contig	Major	Full	2016-09-15	ASM172712v1	FDA Center for Food Safety and Applied Nutrition	GCA_001727125.1	identical	https://ftp.ncbi.nlm.nih.gov/genomes/all/GCF/001/727/125/GCF_001727125.1_ASM172712v1
303	GCF_001727155.1	PRJNA224116	SAMN02368270	MISG00000000.1	670	670	Vibrio parahaemolyticus	strain=GCSL_R135		latest	Contig	Major	Full	2016-09-15	ASM172715v1	FDA Center for Food Safety and Applied Nutrition	GCA_001727155.1	identical	https://ftp.ncbi.nlm.nih.gov/genomes/all/GCF/001/727/155/GCF_001727155.1_ASM172715v1
304	GCF_001727185.1	PRJNA224116	SAMN02368271	MISH00000000.1	670	670	Vibrio parahaemolyticus	strain=GCSL_R136		latest	Contig	Major	Full	2016-09-15	ASM172718v1	FDA Center for Food Safety and Applied Nutrition	GCA_001727185.1	identical	https://ftp.ncbi.nlm.nih.gov/genomes/all/GCF/001/727/185/GCF_001727185.1_ASM172718v1
305	GCF_001727195.1	PRJNA224116	SAMN02368272	MISI00000000.1	670	670	Vibrio parahaemolyticus	strain=GCSL_R137		latest	Contig	Major	Full	2016-09-15	ASM172719v1	FDA Center for Food Safety and Applied Nutrition	GCA_001727195.1	identical	https://ftp.ncbi.nlm.nih.gov/genomes/all/GCF/001/727/195/GCF_001727195.1_ASM172719v1
306	GCF_001727205.1	PRJNA224116	SAMN02368273	MISJ00000000.1	670	670	Vibrio parahaemolyticus	strain=GCSL_R138		latest	Contig	Major	Full	2016-09-15	ASM172720v1	FDA Center for Food Safety and Applied Nutrition	GCA_001727205.1	identical	https://ftp.ncbi.nlm.nih.gov/genomes/all/GCF/001/727/205/GCF_001727205.1_ASM172720v1
307	GCF_001727245.1	PRJNA224116	SAMN03358826	MISN00000000.1	670	670	Vibrio parahaemolyticus	strain=GCSL_R146		latest	Contig	Major	Full	2016-09-15	ASM172724v1	FDA Center for Food Safety and Applied Nutrition	GCA_001727245.1	identical	https://ftp.ncbi.nlm.nih.gov/genomes/all/GCF/001/727/245/GCF_001727245.1_ASM172724v1
308	GCF_001727265.1	PRJNA224116	SAMN02368274	MISK00000000.1	670	670	Vibrio parahaemolyticus	strain=GCSL_R143		latest	Contig	Major	Full	2016-09-15	ASM172726v1	FDA Center for Food Safety and Applied Nutrition	GCA_001727265.1	identical	https://ftp.ncbi.nlm.nih.gov/genomes/all/GCF/001/727/265/GCF_001727265.1_ASM172726v1
309	GCF_001727275.1	PRJNA224116	SAMN03358825	MISL00000000.1	670	670	Vibrio parahaemolyticus	strain=GCSL_R144		latest	Contig	Major	Full	2016-09-15	ASM172727v1	FDA Center for Food Safety and Applied Nutrition	GCA_001727275.1	identical	https://ftp.ncbi.nlm.nih.gov/genomes/all/GCF/001/727/275/GCF_001727275.1_ASM172727v1
310	GCF_001727295.1	PRJNA224116	SAMN02368275	MISM00000000.1	670	670	Vibrio parahaemolyticus	strain=GCSL_R145		latest	Contig	Major	Full	2016-09-15	ASM172729v1	FDA Center for Food Safety and Applied Nutrition	GCA_001727295.1	identical	https://ftp.ncbi.nlm.nih.gov/genomes/all/GCF/001/727/295/GCF_001727295.1_ASM172729v1
311	GCF_001727305.1	PRJNA224116	SAMN02368276	MISO00000000.1	670	670	Vibrio parahaemolyticus	strain=GCSL_R149		latest	Contig	Major	Full	2016-09-15	ASM172730v1	FDA Center for Food Safety and Applied Nutrition	GCA_001727305.1	identical	https://ftp.ncbi.nlm.nih.gov/genomes/all/GCF/001/727/305/GCF_001727305.1_ASM172730v1
312	GCF_001727345.1	PRJNA224116	SAMN02368277	MISP00000000.1	670	670	Vibrio parahaemolyticus	strain=GCSL_R150		latest	Contig	Major	Full	2016-09-15	ASM172734v1	FDA Center for Food Safety and Applied Nutrition	GCA_001727345.1	identical	https://ftp.ncbi.nlm.nih.gov/genomes/all/GCF/001/727/345/GCF_001727345.1_ASM172734v1
313	GCF_001727365.1	PRJNA224116	SAMN02368278	MISQ00000000.1	670	670	Vibrio parahaemolyticus	strain=CDC_K4556R		latest	Contig	Major	Full	2016-09-15	ASM172736v1	FDA Center for Food Safety and Applied Nutrition	GCA_001727365.1	identical	https://ftp.ncbi.nlm.nih.gov/genomes/all/GCF/001/727/365/GCF_001727365.1_ASM172736v1
314	GCF_001727385.1	PRJNA224116	SAMN02368325	MIUR00000000.1	670	670	Vibrio parahaemolyticus	strain=CDC_K5433		latest	Contig	Major	Full	2016-09-15	ASM172738v1	FDA Center for Food Safety and Applied Nutrition	GCA_001727385.1	identical	https://ftp.ncbi.nlm.nih.gov/genomes/all/GCF/001/727/385/GCF_001727385.1_ASM172738v1
315	GCF_001727395.1	PRJNA224116	SAMN02368318	MIUH00000000.1	670	670	Vibrio parahaemolyticus	strain=CDC_K5324G		latest	Contig	Major	Full	2016-09-15	ASM172739v1	FDA Center for Food Safety and Applied Nutrition	GCA_001727395.1	identical	https://ftp.ncbi.nlm.nih.gov/genomes/all/GCF/001/727/395/GCF_001727395.1_ASM172739v1
316	GCF_001727405.1	PRJNA224116	SAMN02368319	MIUI00000000.1	670	670	Vibrio parahaemolyticus	strain=CDC_K5324W		latest	Contig	Major	Full	2016-09-15	ASM172740v1	FDA Center for Food Safety and Applied Nutrition	GCA_001727405.1	identical	https://ftp.ncbi.nlm.nih.gov/genomes/all/GCF/001/727/405/GCF_001727405.1_ASM172740v1
317	GCF_001727415.1	PRJNA224116	SAMN02368317	MIUG00000000.1	670	670	Vibrio parahaemolyticus	strain=CDC_K5323W		latest	Contig	Major	Full	2016-09-15	ASM172741v1	FDA Center for Food Safety and Applied Nutrition	GCA_001727415.1	identical	https://ftp.ncbi.nlm.nih.gov/genomes/all/GCF/001/727/415/GCF_001727415.1_ASM172741v1
318	GCF_001727465.1	PRJNA224116	SAMN02368326	MIUS00000000.1	670	670	Vibrio parahaemolyticus	strain=CDC_K5435		latest	Contig	Major	Full	2016-09-15	ASM172746v1	FDA Center for Food Safety and Applied Nutrition	GCA_001727465.1	identical	https://ftp.ncbi.nlm.nih.gov/genomes/all/GCF/001/727/465/GCF_001727465.1_ASM172746v1
319	GCF_001727475.1	PRJNA224116	SAMN02368316	MIUF00000000.1	670	670	Vibrio parahaemolyticus	strain=CDC_K5323G		latest	Contig	Major	Full	2016-09-15	ASM172747v1	FDA Center for Food Safety and Applied Nutrition	GCA_001727475.1	identical	https://ftp.ncbi.nlm.nih.gov/genomes/all/GCF/001/727/475/GCF_001727475.1_ASM172747v1
320	GCF_001727485.1	PRJNA224116	SAMN02368315	MIUE00000000.1	670	670	Vibrio parahaemolyticus	strain=CDC_K5308		latest	Contig	Major	Full	2016-09-15	ASM172748v1	FDA Center for Food Safety and Applied Nutrition	GCA_001727485.1	identical	https://ftp.ncbi.nlm.nih.gov/genomes/all/GCF/001/727/485/GCF_001727485.1_ASM172748v1
321	GCF_001727505.1	PRJNA224116	SAMN02368314	MIUD00000000.1	670	670	Vibrio parahaemolyticus	strain=CDC_K5306		latest	Contig	Major	Full	2016-09-15	ASM172750v1	FDA Center for Food Safety and Applied Nutrition	GCA_001727505.1	identical	https://ftp.ncbi.nlm.nih.gov/genomes/all/GCF/001/727/505/GCF_001727505.1_ASM172750v1
322	GCF_001727545.1	PRJNA224116	SAMN02368313	MIUC00000000.1	670	670	Vibrio parahaemolyticus	strain=CDC_K5282		latest	Contig	Major	Full	2016-09-15	ASM172754v1	FDA Center for Food Safety and Applied Nutrition	GCA_001727545.1	identical	https://ftp.ncbi.nlm.nih.gov/genomes/all/GCF/001/727/545/GCF_001727545.1_ASM172754v1
323	GCF_001727565.1	PRJNA224116	SAMN02368328	MIUT00000000.1	670	670	Vibrio parahaemolyticus	strain=CDC_K5437		latest	Contig	Major	Full	2016-09-15	ASM172756v1	FDA Center for Food Safety and Applied Nutrition	GCA_001727565.1	identical	https://ftp.ncbi.nlm.nih.gov/genomes/all/GCF/001/727/565/GCF_001727565.1_ASM172756v1
324	GCF_001727575.1	PRJNA224116	SAMN02368312	MIUB00000000.1	670	670	Vibrio parahaemolyticus	strain=CDC_K5281		latest	Contig	Major	Full	2016-09-15	ASM172757v1	FDA Center for Food Safety and Applied Nutrition	GCA_001727575.1	identical	https://ftp.ncbi.nlm.nih.gov/genomes/all/GCF/001/727/575/GCF_001727575.1_ASM172757v1
325	GCF_001727585.1	PRJNA224116	SAMN02368324	MIUQ00000000.1	670	670	Vibrio parahaemolyticus	strain=CDC_K5429		latest	Contig	Major	Full	2016-09-15	ASM172758v1	FDA Center for Food Safety and Applied Nutrition	GCA_001727585.1	identical	https://ftp.ncbi.nlm.nih.gov/genomes/all/GCF/001/727/585/GCF_001727585.1_ASM172758v1
326	GCF_001727625.1	PRJNA224116	SAMN02368311	MIUA00000000.1	670	670	Vibrio parahaemolyticus	strain=CDC_K5280		latest	Contig	Major	Full	2016-09-15	ASM172762v1	FDA Center for Food Safety and Applied Nutrition	GCA_001727625.1	identical	https://ftp.ncbi.nlm.nih.gov/genomes/all/GCF/001/727/625/GCF_001727625.1_ASM172762v1
327	GCF_001727645.1	PRJNA224116	SAMN03358834	MIUP00000000.1	670	670	Vibrio parahaemolyticus	strain=CDC_K5428		latest	Contig	Major	Full	2016-09-15	ASM172764v1	FDA Center for Food Safety and Applied Nutrition	GCA_001727645.1	identical	https://ftp.ncbi.nlm.nih.gov/genomes/all/GCF/001/727/645/GCF_001727645.1_ASM172764v1
328	GCF_001727655.1	PRJNA224116	SAMN02368310	MITZ00000000.1	670	670	Vibrio parahaemolyticus	strain=CDC_K5279		latest	Contig	Major	Full	2016-09-15	ASM172765v1	FDA Center for Food Safety and Applied Nutrition	GCA_001727655.1	identical	https://ftp.ncbi.nlm.nih.gov/genomes/all/GCF/001/727/655/GCF_001727655.1_ASM172765v1
329	GCF_001727665.1	PRJNA224116	SAMN02368320	MIUJ00000000.1	670	670	Vibrio parahaemolyticus	strain=CDC_K5328		latest	Contig	Major	Full	2016-09-15	ASM172766v1	FDA Center for Food Safety and Applied Nutrition	GCA_001727665.1	identical	https://ftp.ncbi.nlm.nih.gov/genomes/all/GCF/001/727/665/GCF_001727665.1_ASM172766v1
330	GCF_001727705.1	PRJNA224116	SAMN02368329	MIUU00000000.1	670	670	Vibrio parahaemolyticus	strain=CDC_K5438		latest	Contig	Major	Full	2016-09-15	ASM172770v1	FDA Center for Food Safety and Applied Nutrition	GCA_001727705.1	identical	https://ftp.ncbi.nlm.nih.gov/genomes/all/GCF/001/727/705/GCF_001727705.1_ASM172770v1
331	GCF_001727725.1	PRJNA224116	SAMN02368279	MISR00000000.1	670	670	Vibrio parahaemolyticus	strain=CDC_K4557		latest	Contig	Major	Full	2016-09-15	ASM172772v1	FDA Center for Food Safety and Applied Nutrition	GCA_001727725.1	identical	https://ftp.ncbi.nlm.nih.gov/genomes/all/GCF/001/727/725/GCF_001727725.1_ASM172772v1
332	GCF_001727735.1	PRJNA224116	SAMN02368280	MISS00000000.1	670	670	Vibrio parahaemolyticus	strain=CDC_K4558G		latest	Contig	Major	Full	2016-09-15	ASM172773v1	FDA Center for Food Safety and Applied Nutrition	GCA_001727735.1	identical	https://ftp.ncbi.nlm.nih.gov/genomes/all/GCF/001/727/735/GCF_001727735.1_ASM172773v1
333	GCF_001727745.1	PRJNA224116	SAMN02368281	MIST00000000.1	670	670	Vibrio parahaemolyticus	strain=CDC_K4558W		latest	Contig	Major	Full	2016-09-15	ASM172774v1	FDA Center for Food Safety and Applied Nutrition	GCA_001727745.1	identical	https://ftp.ncbi.nlm.nih.gov/genomes/all/GCF/001/727/745/GCF_001727745.1_ASM172774v1
334	GCF_001727775.1	PRJNA224116	SAMN02368282	MISU00000000.1	670	670	Vibrio parahaemolyticus	strain=CDC_K4588		latest	Contig	Major	Full	2016-09-15	ASM172777v1	FDA Center for Food Safety and Applied Nutrition	GCA_001727775.1	identical	https://ftp.ncbi.nlm.nih.gov/genomes/all/GCF/001/727/775/GCF_001727775.1_ASM172777v1
335	GCF_001727805.1	PRJNA224116	SAMN03358827	MISV00000000.1	670	670	Vibrio parahaemolyticus	strain=CDC_K4636		latest	Contig	Major	Full	2016-09-15	ASM172780v1	FDA Center for Food Safety and Applied Nutrition	GCA_001727805.1	identical	https://ftp.ncbi.nlm.nih.gov/genomes/all/GCF/001/727/805/GCF_001727805.1_ASM172780v1
336	GCF_001727815.1	PRJNA224116	SAMN03358828	MISW00000000.1	670	670	Vibrio parahaemolyticus	strain=CDC_K4637G		latest	Contig	Major	Full	2016-09-15	ASM172781v1	FDA Center for Food Safety and Applied Nutrition	GCA_001727815.1	identical	https://ftp.ncbi.nlm.nih.gov/genomes/all/GCF/001/727/815/GCF_001727815.1_ASM172781v1
337	GCF_001727825.1	PRJNA224116	SAMN03358829	MISX00000000.1	670	670	Vibrio parahaemolyticus	strain=CDC_K4637W		latest	Contig	Major	Full	2016-09-15	ASM172782v1	FDA Center for Food Safety and Applied Nutrition	GCA_001727825.1	identical	https://ftp.ncbi.nlm.nih.gov/genomes/all/GCF/001/727/825/GCF_001727825.1_ASM172782v1
338	GCF_001727845.1	PRJNA224116	SAMN02368283	MISY00000000.1	670	670	Vibrio parahaemolyticus	strain=CDC_K4638		latest	Contig	Major	Full	2016-09-15	ASM172784v1	FDA Center for Food Safety and Applied Nutrition	GCA_001727845.1	identical	https://ftp.ncbi.nlm.nih.gov/genomes/all/GCF/001/727/845/GCF_001727845.1_ASM172784v1
339	GCF_001727885.1	PRJNA224116	SAMN02368284	MITA00000000.1	670	670	Vibrio parahaemolyticus	strain=CDC_K4639W		latest	Contig	Major	Full	2016-09-15	ASM172788v1	FDA Center for Food Safety and Applied Nutrition	GCA_001727885.1	identical	https://ftp.ncbi.nlm.nih.gov/genomes/all/GCF/001/727/885/GCF_001727885.1_ASM172788v1
340	GCF_001727895.1	PRJNA224116	SAMN03358830	MISZ00000000.1	670	670	Vibrio parahaemolyticus	strain=CDC_K4639G		latest	Contig	Major	Full	2016-09-15	ASM172789v1	FDA Center for Food Safety and Applied Nutrition	GCA_001727895.1	identical	https://ftp.ncbi.nlm.nih.gov/genomes/all/GCF/001/727/895/GCF_001727895.1_ASM172789v1
341	GCF_001727915.1	PRJNA224116	SAMN02368287	MITC00000000.1	670	670	Vibrio parahaemolyticus	strain=CDC_K4763		latest	Contig	Major	Full	2016-09-15	ASM172791v1	FDA Center for Food Safety and Applied Nutrition	GCA_001727915.1	identical	https://ftp.ncbi.nlm.nih.gov/genomes/all/GCF/001/727/915/GCF_001727915.1_ASM172791v1
342	GCF_001727925.1	PRJNA224116	SAMN02368286	MITB00000000.1	670	670	Vibrio parahaemolyticus	strain=CDC_K4762		latest	Contig	Major	Full	2016-09-15	ASM172792v1	FDA Center for Food Safety and Applied Nutrition	GCA_001727925.1	identical	https://ftp.ncbi.nlm.nih.gov/genomes/all/GCF/001/727/925/GCF_001727925.1_ASM172792v1
343	GCF_001727965.1	PRJNA224116	SAMN03358831	MITE00000000.1	670	670	Vibrio parahaemolyticus	strain=CDC_K4764L		latest	Contig	Major	Full	2016-09-15	ASM172796v1	FDA Center for Food Safety and Applied Nutrition	GCA_001727965.1	identical	https://ftp.ncbi.nlm.nih.gov/genomes/all/GCF/001/727/965/GCF_001727965.1_ASM172796v1
344	GCF_001727975.1	PRJNA224116	SAMN02368288	MITD00000000.1	670	670	Vibrio parahaemolyticus	strain=CDC_K4764D		latest	Contig	Major	Full	2016-09-15	ASM172797v1	FDA Center for Food Safety and Applied Nutrition	GCA_001727975.1	identical	https://ftp.ncbi.nlm.nih.gov/genomes/all/GCF/001/727/975/GCF_001727975.1_ASM172797v1
345	GCF_001727995.1	PRJNA224116	SAMN02368290	MITG00000000.1	670	670	Vibrio parahaemolyticus	strain=CDC_K4842		latest	Contig	Major	Full	2016-09-15	ASM172799v1	FDA Center for Food Safety and Applied Nutrition	GCA_001727995.1	identical	https://ftp.ncbi.nlm.nih.gov/genomes/all/GCF/001/727/995/GCF_001727995.1_ASM172799v1
346	GCF_001728005.1	PRJNA224116	SAMN02368289	MITF00000000.1	670	670	Vibrio parahaemolyticus	strain=CDC_K4775		latest	Contig	Major	Full	2016-09-15	ASM172800v1	FDA Center for Food Safety and Applied Nutrition	GCA_001728005.1	identical	https://ftp.ncbi.nlm.nih.gov/genomes/all/GCF/001/728/005/GCF_001728005.1_ASM172800v1
347	GCF_001728045.1	PRJNA224116	SAMN02368291	MITH00000000.1	670	670	Vibrio parahaemolyticus	strain=CDC_K4857G		latest	Contig	Major	Full	2016-09-15	ASM172804v1	FDA Center for Food Safety and Applied Nutrition	GCA_001728045.1	identical	https://ftp.ncbi.nlm.nih.gov/genomes/all/GCF/001/728/045/GCF_001728045.1_ASM172804v1
348	GCF_001728065.1	PRJNA224116	SAMN02368292	MITI00000000.1	670	670	Vibrio parahaemolyticus	strain=CDC_K4857W		latest	Contig	Major	Full	2016-09-15	ASM172806v1	FDA Center for Food Safety and Applied Nutrition	GCA_001728065.1	identical	https://ftp.ncbi.nlm.nih.gov/genomes/all/GCF/001/728/065/GCF_001728065.1_ASM172806v1
349	GCF_001728085.1	PRJNA224116	SAMN02368293	MITJ00000000.1	670	670	Vibrio parahaemolyticus	strain=CDC_K4858		latest	Contig	Major	Full	2016-09-15	ASM172808v1	FDA Center for Food Safety and Applied Nutrition	GCA_001728085.1	identical	https://ftp.ncbi.nlm.nih.gov/genomes/all/GCF/001/728/085/GCF_001728085.1_ASM172808v1
350	GCF_001728095.1	PRJNA224116	SAMN02368294	MITK00000000.1	670	670	Vibrio parahaemolyticus	strain=CDC_K4859		latest	Contig	Major	Full	2016-09-15	ASM172809v1	FDA Center for Food Safety and Applied Nutrition	GCA_001728095.1	identical	https://ftp.ncbi.nlm.nih.gov/genomes/all/GCF/001/728/095/GCF_001728095.1_ASM172809v1
351	GCF_001728125.1	PRJNA224116	SAMN02368295	MITL00000000.1	670	670	Vibrio parahaemolyticus	strain=CDC_K4981		latest	Contig	Major	Full	2016-09-15	ASM172812v1	FDA Center for Food Safety and Applied Nutrition	GCA_001728125.1	identical	https://ftp.ncbi.nlm.nih.gov/genomes/all/GCF/001/728/125/GCF_001728125.1_ASM172812v1
352	GCF_001728135.1	PRJNA224116	SAMN02368297	MITM00000000.1	670	670	Vibrio parahaemolyticus	strain=CDC_K5009W		latest	Contig	Major	Full	2016-09-15	ASM172813v1	FDA Center for Food Safety and Applied Nutrition	GCA_001728135.1	identical	https://ftp.ncbi.nlm.nih.gov/genomes/all/GCF/001/728/135/GCF_001728135.1_ASM172813v1
353	GCF_001728155.1	PRJNA224116	SAMN02368298	MITN00000000.1	670	670	Vibrio parahaemolyticus	strain=CDC_K5010G		latest	Contig	Major	Full	2016-09-15	ASM172815v1	FDA Center for Food Safety and Applied Nutrition	GCA_001728155.1	identical	https://ftp.ncbi.nlm.nih.gov/genomes/all/GCF/001/728/155/GCF_001728155.1_ASM172815v1
354	GCF_001728175.1	PRJNA224116	SAMN02368299	MITO00000000.1	670	670	Vibrio parahaemolyticus	strain=CDC_K5010W		latest	Contig	Major	Full	2016-09-15	ASM172817v1	FDA Center for Food Safety and Applied Nutrition	GCA_001728175.1	identical	https://ftp.ncbi.nlm.nih.gov/genomes/all/GCF/001/728/175/GCF_001728175.1_ASM172817v1
355	GCF_001728205.1	PRJNA224116	SAMN02368300	MITP00000000.1	670	670	Vibrio parahaemolyticus	strain=CDC_K5058		latest	Contig	Major	Full	2016-09-15	ASM172820v1	FDA Center for Food Safety and Applied Nutrition	GCA_001728205.1	identical	https://ftp.ncbi.nlm.nih.gov/genomes/all/GCF/001/728/205/GCF_001728205.1_ASM172820v1
356	GCF_001728215.1	PRJNA224116	SAMN02368301	MITQ00000000.1	670	670	Vibrio parahaemolyticus	strain=CDC_K5059G		latest	Contig	Major	Full	2016-09-15	ASM172821v1	FDA Center for Food Safety and Applied Nutrition	GCA_001728215.1	identical	https://ftp.ncbi.nlm.nih.gov/genomes/all/GCF/001/728/215/GCF_001728215.1_ASM172821v1
357	GCF_001728235.1	PRJNA224116	SAMN02368302	MITR00000000.1	670	670	Vibrio parahaemolyticus	strain=CDC_K5059W		latest	Contig	Major	Full	2016-09-15	ASM172823v1	FDA Center for Food Safety and Applied Nutrition	GCA_001728235.1	identical	https://ftp.ncbi.nlm.nih.gov/genomes/all/GCF/001/728/235/GCF_001728235.1_ASM172823v1
358	GCF_001728255.1	PRJNA224116	SAMN02368303	MITS00000000.1	670	670	Vibrio parahaemolyticus	strain=CDC_K5067		latest	Contig	Major	Full	2016-09-15	ASM172825v1	FDA Center for Food Safety and Applied Nutrition	GCA_001728255.1	identical	https://ftp.ncbi.nlm.nih.gov/genomes/all/GCF/001/728/255/GCF_001728255.1_ASM172825v1
359	GCF_001728275.1	PRJNA224116	SAMN02368304	MITT00000000.1	670	670	Vibrio parahaemolyticus	strain=CDC_K5073		latest	Contig	Major	Full	2016-09-15	ASM172827v1	FDA Center for Food Safety and Applied Nutrition	GCA_001728275.1	identical	https://ftp.ncbi.nlm.nih.gov/genomes/all/GCF/001/728/275/GCF_001728275.1_ASM172827v1
360	GCF_001728295.1	PRJNA224116	SAMN02368305	MITU00000000.1	670	670	Vibrio parahaemolyticus	strain=CDC_K5125		latest	Contig	Major	Full	2016-09-15	ASM172829v1	FDA Center for Food Safety and Applied Nutrition	GCA_001728295.1	identical	https://ftp.ncbi.nlm.nih.gov/genomes/all/GCF/001/728/295/GCF_001728295.1_ASM172829v1
361	GCF_001728325.1	PRJNA224116	SAMN02368306	MITV00000000.1	670	670	Vibrio parahaemolyticus	strain=CDC_K5126		latest	Contig	Major	Full	2016-09-15	ASM172832v1	FDA Center for Food Safety and Applied Nutrition	GCA_001728325.1	identical	https://ftp.ncbi.nlm.nih.gov/genomes/all/GCF/001/728/325/GCF_001728325.1_ASM172832v1
362	GCF_001728335.1	PRJNA224116	SAMN02368307	MITW00000000.1	670	670	Vibrio parahaemolyticus	strain=CDC_K5276		latest	Contig	Major	Full	2016-09-15	ASM172833v1	FDA Center for Food Safety and Applied Nutrition	GCA_001728335.1	identical	https://ftp.ncbi.nlm.nih.gov/genomes/all/GCF/001/728/335/GCF_001728335.1_ASM172833v1
363	GCF_001728345.1	PRJNA224116	SAMN02368308	MITX00000000.1	670	670	Vibrio parahaemolyticus	strain=CDC_K5277		latest	Contig	Major	Full	2016-09-15	ASM172834v1	FDA Center for Food Safety and Applied Nutrition	GCA_001728345.1	identical	https://ftp.ncbi.nlm.nih.gov/genomes/all/GCF/001/728/345/GCF_001728345.1_ASM172834v1
364	GCF_001728375.1	PRJNA224116	SAMN03358832	MIUK00000000.1	670	670	Vibrio parahaemolyticus	strain=CDC_K5330		latest	Contig	Major	Full	2016-09-15	ASM172837v1	FDA Center for Food Safety and Applied Nutrition	GCA_001728375.1	identical	https://ftp.ncbi.nlm.nih.gov/genomes/all/GCF/001/728/375/GCF_001728375.1_ASM172837v1
365	GCF_001728405.1	PRJNA224116	SAMN02368309	MITY00000000.1	670	670	Vibrio parahaemolyticus	strain=CDC_K5278		latest	Contig	Major	Full	2016-09-15	ASM172840v1	FDA Center for Food Safety and Applied Nutrition	GCA_001728405.1	identical	https://ftp.ncbi.nlm.nih.gov/genomes/all/GCF/001/728/405/GCF_001728405.1_ASM172840v1
366	GCF_001728415.1	PRJNA224116	SAMN03358833	MIUO00000000.1	670	670	Vibrio parahaemolyticus	strain=CDC_K5346		latest	Contig	Major	Full	2016-09-15	ASM172841v1	FDA Center for Food Safety and Applied Nutrition	GCA_001728415.1	identical	https://ftp.ncbi.nlm.nih.gov/genomes/all/GCF/001/728/415/GCF_001728415.1_ASM172841v1
367	GCF_001728425.1	PRJNA224116	SAMN02368321	MIUL00000000.1	670	670	Vibrio parahaemolyticus	strain=CDC_K5331		latest	Contig	Major	Full	2016-09-15	ASM172842v1	FDA Center for Food Safety and Applied Nutrition	GCA_001728425.1	identical	https://ftp.ncbi.nlm.nih.gov/genomes/all/GCF/001/728/425/GCF_001728425.1_ASM172842v1
368	GCF_001728465.1	PRJNA224116	SAMN02368322	MIUM00000000.1	670	670	Vibrio parahaemolyticus	strain=CDC_K5345G		latest	Contig	Major	Full	2016-09-15	ASM172846v1	FDA Center for Food Safety and Applied Nutrition	GCA_001728465.1	identical	https://ftp.ncbi.nlm.nih.gov/genomes/all/GCF/001/728/465/GCF_001728465.1_ASM172846v1
369	GCF_001728485.1	PRJNA224116	SAMN02368323	MIUN00000000.1	670	670	Vibrio parahaemolyticus	strain=CDC_K5345W		latest	Contig	Major	Full	2016-09-15	ASM172848v1	FDA Center for Food Safety and Applied Nutrition	GCA_001728485.1	identical	https://ftp.ncbi.nlm.nih.gov/genomes/all/GCF/001/728/485/GCF_001728485.1_ASM172848v1
370	GCF_001728495.1	PRJNA224116	SAMN02368330	MIUV00000000.1	670	670	Vibrio parahaemolyticus	strain=CDC_K5439		latest	Contig	Major	Full	2016-09-15	ASM172849v1	FDA Center for Food Safety and Applied Nutrition	GCA_001728495.1	identical	https://ftp.ncbi.nlm.nih.gov/genomes/all/GCF/001/728/495/GCF_001728495.1_ASM172849v1
371	GCF_001728505.1	PRJNA224116	SAMN02368332	MIUX00000000.1	670	670	Vibrio parahaemolyticus	strain=CDC_K5457		latest	Contig	Major	Full	2016-09-15	ASM172850v1	FDA Center for Food Safety and Applied Nutrition	GCA_001728505.1	identical	https://ftp.ncbi.nlm.nih.gov/genomes/all/GCF/001/728/505/GCF_001728505.1_ASM172850v1
372	GCF_001728545.1	PRJNA224116	SAMN02368331	MIUW00000000.1	670	670	Vibrio parahaemolyticus	strain=CDC_K5456		latest	Contig	Major	Full	2016-09-15	ASM172854v1	FDA Center for Food Safety and Applied Nutrition	GCA_001728545.1	identical	https://ftp.ncbi.nlm.nih.gov/genomes/all/GCF/001/728/545/GCF_001728545.1_ASM172854v1
373	GCF_001728565.1	PRJNA224116	SAMN03358835	MIUY00000000.1	670	670	Vibrio parahaemolyticus	strain=CDC_K5485		latest	Contig	Major	Full	2016-09-15	ASM172856v1	FDA Center for Food Safety and Applied Nutrition	GCA_001728565.1	identical	https://ftp.ncbi.nlm.nih.gov/genomes/all/GCF/001/728/565/GCF_001728565.1_ASM172856v1
374	GCF_001728575.1	PRJNA224116	SAMN02368335	MIVB00000000.1	670	670	Vibrio parahaemolyticus	strain=CDC_K5579		latest	Contig	Major	Full	2016-09-15	ASM172857v1	FDA Center for Food Safety and Applied Nutrition	GCA_001728575.1	identical	https://ftp.ncbi.nlm.nih.gov/genomes/all/GCF/001/728/575/GCF_001728575.1_ASM172857v1
375	GCF_001728585.1	PRJNA224116	SAMN02368333	MIUZ00000000.1	670	670	Vibrio parahaemolyticus	strain=CDC_K5512		latest	Contig	Major	Full	2016-09-15	ASM172858v1	FDA Center for Food Safety and Applied Nutrition	GCA_001728585.1	identical	https://ftp.ncbi.nlm.nih.gov/genomes/all/GCF/001/728/585/GCF_001728585.1_ASM172858v1
376	GCF_001728625.1	PRJNA224116	SAMN02368334	MIVA00000000.1	670	670	Vibrio parahaemolyticus	strain=CDC_K5528		latest	Contig	Major	Full	2016-09-15	ASM172862v1	FDA Center for Food Safety and Applied Nutrition	GCA_001728625.1	identical	https://ftp.ncbi.nlm.nih.gov/genomes/all/GCF/001/728/625/GCF_001728625.1_ASM172862v1
377	GCF_001728645.1	PRJNA224116	SAMN02368336	MIVC00000000.1	670	670	Vibrio parahaemolyticus	strain=CDC_K5582		latest	Contig	Major	Full	2016-09-15	ASM172864v1	FDA Center for Food Safety and Applied Nutrition	GCA_001728645.1	identical	https://ftp.ncbi.nlm.nih.gov/genomes/all/GCF/001/728/645/GCF_001728645.1_ASM172864v1
378	GCF_001728655.1	PRJNA224116	SAMN03358836	MIVD00000000.1	670	670	Vibrio parahaemolyticus	strain=CDC_K5618		latest	Contig	Major	Full	2016-09-15	ASM172865v1	FDA Center for Food Safety and Applied Nutrition	GCA_001728655.1	identical	https://ftp.ncbi.nlm.nih.gov/genomes/all/GCF/001/728/655/GCF_001728655.1_ASM172865v1
379	GCF_001728665.1	PRJNA224116	SAMN03358837	MIVE00000000.1	670	670	Vibrio parahaemolyticus	strain=CDC_K5620		latest	Contig	Major	Full	2016-09-15	ASM172866v1	FDA Center for Food Safety and Applied Nutrition	GCA_001728665.1	identical	https://ftp.ncbi.nlm.nih.gov/genomes/all/GCF/001/728/665/GCF_001728665.1_ASM172866v1
380	GCF_001728695.1	PRJNA224116	SAMN02368339	MIVF00000000.1	670	670	Vibrio parahaemolyticus	strain=CDC_K5629		latest	Contig	Major	Full	2016-09-15	ASM172869v1	FDA Center for Food Safety and Applied Nutrition	GCA_001728695.1	identical	https://ftp.ncbi.nlm.nih.gov/genomes/all/GCF/001/728/695/GCF_001728695.1_ASM172869v1
381	GCF_001728725.1	PRJNA224116	SAMN02368340	MIVG00000000.1	670	670	Vibrio parahaemolyticus	strain=CDC_K5635		latest	Contig	Major	Full	2016-09-15	ASM172872v1	FDA Center for Food Safety and Applied Nutrition	GCA_001728725.1	identical	https://ftp.ncbi.nlm.nih.gov/genomes/all/GCF/001/728/725/GCF_001728725.1_ASM172872v1
382	GCF_001728745.1	PRJNA224116	SAMN03358838	MIVH00000000.1	670	670	Vibrio parahaemolyticus	strain=CDC_K5638		latest	Contig	Major	Full	2016-09-15	ASM172874v1	FDA Center for Food Safety and Applied Nutrition	GCA_001728745.1	identical	https://ftp.ncbi.nlm.nih.gov/genomes/all/GCF/001/728/745/GCF_001728745.1_ASM172874v1
383	GCF_001728755.1	PRJNA224116	SAMN03358839	MIVI00000000.1	670	670	Vibrio parahaemolyticus	strain=CDC_K5701		latest	Contig	Major	Full	2016-09-15	ASM172875v1	FDA Center for Food Safety and Applied Nutrition	GCA_001728755.1	identical	https://ftp.ncbi.nlm.nih.gov/genomes/all/GCF/001/728/755/GCF_001728755.1_ASM172875v1
384	GCF_001758605.1	PRJNA224116	SAMN03701448		670	670	Vibrio parahaemolyticus	strain=FORC_023	378	latest	Complete Genome	Major	Full	2016-10-11	ASM175860v1	Food-borne Pathogen Omics Research Center, FORC	GCA_001758605.1	identical	https://ftp.ncbi.nlm.nih.gov/genomes/all/GCF/001/758/605/GCF_001758605.1_ASM175860v1
385	GCF_001856035.1	PRJNA224116	SAMN05194681	MBDQ00000000.1	670	670	Vibrio parahaemolyticus	strain=06-043		latest	Contig	Major	Full	2016-10-28	ASM185603v1	Texas A&M University - Corpus Christi	GCA_001856035.1	identical	https://ftp.ncbi.nlm.nih.gov/genomes/all/GCF/001/856/035/GCF_001856035.1_ASM185603v1
386	GCF_001856105.1	PRJNA224116	SAMN05386387	MBFI00000000.1	670	670	Vibrio parahaemolyticus	strain=CAIM 1772		latest	Contig	Major	Full	2016-10-28	ASM185610v1	CIAD, A.C.	GCA_001856105.1	identical	https://ftp.ncbi.nlm.nih.gov/genomes/all/GCF/001/856/105/GCF_001856105.1_ASM185610v1
387	GCF_001879585.1	PRJNA224116	SAMN04241617		670	670	Vibrio parahaemolyticus	strain=FORC_022		latest	Complete Genome	Major	Full	2016-11-16	ASM187958v1	Food-borne Pathogen Omics Research Center, FORC	GCA_001879585.1	identical	https://ftp.ncbi.nlm.nih.gov/genomes/all/GCF/001/879/585/GCF_001879585.1_ASM187958v1
388	GCF_001887055.1	PRJNA224116	SAMN04285689		670	670	Vibrio parahaemolyticus	strain=FORC_018		latest	Complete Genome	Major	Full	2016-11-28	ASM188705v1	Food-borne Pathogen Omics Research Center, FORC	GCA_001887055.1	identical	https://ftp.ncbi.nlm.nih.gov/genomes/all/GCF/001/887/055/GCF_001887055.1_ASM188705v1
389	GCF_001895345.1	PRJNA224116	SAMN05935533	MORO00000000.1	670	670	Vibrio parahaemolyticus	strain=100149		latest	Scaffold	Major	Full	2016-12-09	ASM189534v1	Guangdong CDC	GCA_001895345.1	identical	https://ftp.ncbi.nlm.nih.gov/genomes/all/GCF/001/895/345/GCF_001895345.1_ASM189534v1
390	GCF_001895355.1	PRJNA224116	SAMN05935541	MORT00000000.1	670	670	Vibrio parahaemolyticus	strain=100158		latest	Scaffold	Major	Full	2016-12-09	ASM189535v1	Guangdong CDC	GCA_001895355.1	identical	https://ftp.ncbi.nlm.nih.gov/genomes/all/GCF/001/895/355/GCF_001895355.1_ASM189535v1
391	GCF_001895365.1	PRJNA224116	SAMN05935538	MORS00000000.1	670	670	Vibrio parahaemolyticus	strain=100154		latest	Scaffold	Major	Full	2016-12-09	ASM189536v1	Guangdong CDC	GCA_001895365.1	identical	https://ftp.ncbi.nlm.nih.gov/genomes/all/GCF/001/895/365/GCF_001895365.1_ASM189536v1
392	GCF_001895425.1	PRJNA224116	SAMN05935534	MORN00000000.1	670	670	Vibrio parahaemolyticus	strain=100150		latest	Scaffold	Major	Full	2016-12-09	ASM189542v1	Guangdong CDC	GCA_001895425.1	identical	https://ftp.ncbi.nlm.nih.gov/genomes/all/GCF/001/895/425/GCF_001895425.1_ASM189542v1
393	GCF_001895435.1	PRJNA224116	SAMN05935536	MORQ00000000.1	670	670	Vibrio parahaemolyticus	strain=100152		latest	Scaffold	Major	Full	2016-12-09	ASM189543v1	Guangdong CDC	GCA_001895435.1	identical	https://ftp.ncbi.nlm.nih.gov/genomes/all/GCF/001/895/435/GCF_001895435.1_ASM189543v1
394	GCF_001895445.1	PRJNA224116	SAMN05935537	MORR00000000.1	670	670	Vibrio parahaemolyticus	strain=100153		latest	Scaffold	Major	Full	2016-12-09	ASM189544v1	Guangdong CDC	GCA_001895445.1	identical	https://ftp.ncbi.nlm.nih.gov/genomes/all/GCF/001/895/445/GCF_001895445.1_ASM189544v1
395	GCF_001895465.1	PRJNA224116	SAMN05935539	MORU00000000.1	670	670	Vibrio parahaemolyticus	strain=100156		latest	Scaffold	Major	Full	2016-12-09	ASM189546v1	Guangdong CDC	GCA_001895465.1	identical	https://ftp.ncbi.nlm.nih.gov/genomes/all/GCF/001/895/465/GCF_001895465.1_ASM189546v1
396	GCF_001895505.1	PRJNA224116	SAMN05935522	MORW00000000.1	670	670	Vibrio parahaemolyticus	strain=100135		latest	Contig	Major	Full	2016-12-09	ASM189550v1	Guangdong CDC	GCA_001895505.1	identical	https://ftp.ncbi.nlm.nih.gov/genomes/all/GCF/001/895/505/GCF_001895505.1_ASM189550v1
397	GCF_001895515.1	PRJNA224116	SAMN05935527	MOSA00000000.1	670	670	Vibrio parahaemolyticus	strain=100143		latest	Contig	Major	Full	2016-12-09	ASM189551v1	Guangdong CDC	GCA_001895515.1	identical	https://ftp.ncbi.nlm.nih.gov/genomes/all/GCF/001/895/515/GCF_001895515.1_ASM189551v1
398	GCF_001895525.1	PRJNA224116	SAMN05935532	MOSF00000000.1	670	670	Vibrio parahaemolyticus	strain=100148		latest	Scaffold	Major	Full	2016-12-09	ASM189552v1	Guangdong CDC	GCA_001895525.1	identical	https://ftp.ncbi.nlm.nih.gov/genomes/all/GCF/001/895/525/GCF_001895525.1_ASM189552v1
399	GCF_001895535.1	PRJNA224116	SAMN05935531	MOSE00000000.1	670	670	Vibrio parahaemolyticus	strain=100147		latest	Scaffold	Major	Full	2016-12-09	ASM189553v1	Guangdong CDC	GCA_001895535.1	identical	https://ftp.ncbi.nlm.nih.gov/genomes/all/GCF/001/895/535/GCF_001895535.1_ASM189553v1
400	GCF_001895585.1	PRJNA224116	SAMN05935525	MORM00000000.1	670	670	Vibrio parahaemolyticus	strain=100139		latest	Scaffold	Major	Full	2016-12-09	ASM189558v1	Guangdong CDC	GCA_001895585.1	identical	https://ftp.ncbi.nlm.nih.gov/genomes/all/GCF/001/895/585/GCF_001895585.1_ASM189558v1
401	GCF_001895595.1	PRJNA224116	SAMN05935535	MORP00000000.1	670	670	Vibrio parahaemolyticus	strain=100151		latest	Scaffold	Major	Full	2016-12-09	ASM189559v1	Guangdong CDC	GCA_001895595.1	identical	https://ftp.ncbi.nlm.nih.gov/genomes/all/GCF/001/895/595/GCF_001895595.1_ASM189559v1
402	GCF_001895615.1	PRJNA224116	SAMN05935523	MORX00000000.1	670	670	Vibrio parahaemolyticus	strain=100136		latest	Contig	Major	Full	2016-12-09	ASM189561v1	Guangdong CDC	GCA_001895615.1	identical	https://ftp.ncbi.nlm.nih.gov/genomes/all/GCF/001/895/615/GCF_001895615.1_ASM189561v1
403	GCF_001895635.1	PRJNA224116	SAMN05935540	MORV00000000.1	670	670	Vibrio parahaemolyticus	strain=100157		latest	Scaffold	Major	Full	2016-12-09	ASM189563v1	Guangdong CDC	GCA_001895635.1	identical	https://ftp.ncbi.nlm.nih.gov/genomes/all/GCF/001/895/635/GCF_001895635.1_ASM189563v1
404	GCF_001895665.1	PRJNA224116	SAMN05935524	MORY00000000.1	670	670	Vibrio parahaemolyticus	strain=100138		latest	Scaffold	Major	Full	2016-12-09	ASM189566v1	Guangdong CDC	GCA_001895665.1	identical	https://ftp.ncbi.nlm.nih.gov/genomes/all/GCF/001/895/665/GCF_001895665.1_ASM189566v1
405	GCF_001895685.1	PRJNA224116	SAMN05935528	MOSB00000000.1	670	670	Vibrio parahaemolyticus	strain=100144		latest	Scaffold	Major	Full	2016-12-09	ASM189568v1	Guangdong CDC	GCA_001895685.1	identical	https://ftp.ncbi.nlm.nih.gov/genomes/all/GCF/001/895/685/GCF_001895685.1_ASM189568v1
406	GCF_001895695.1	PRJNA224116	SAMN05935529	MOSC00000000.1	670	670	Vibrio parahaemolyticus	strain=100145		latest	Scaffold	Major	Full	2016-12-09	ASM189569v1	Guangdong CDC	GCA_001895695.1	identical	https://ftp.ncbi.nlm.nih.gov/genomes/all/GCF/001/895/695/GCF_001895695.1_ASM189569v1
407	GCF_001895705.1	PRJNA224116	SAMN05935526	MORZ00000000.1	670	670	Vibrio parahaemolyticus	strain=100142		latest	Scaffold	Major	Full	2016-12-09	ASM189570v1	Guangdong CDC	GCA_001895705.1	identical	https://ftp.ncbi.nlm.nih.gov/genomes/all/GCF/001/895/705/GCF_001895705.1_ASM189570v1
408	GCF_001895745.1	PRJNA224116	SAMN05935530	MOSD00000000.1	670	670	Vibrio parahaemolyticus	strain=100146		latest	Scaffold	Major	Full	2016-12-09	ASM189574v1	Guangdong CDC	GCA_001895745.1	identical	https://ftp.ncbi.nlm.nih.gov/genomes/all/GCF/001/895/745/GCF_001895745.1_ASM189574v1
409	GCF_001901565.1	PRJNA224116	SAMN05727869	MIEM00000000.1	670	670	Vibrio parahaemolyticus	strain=CICESE-170		latest	Contig	Major	Full	2016-12-12	ASM190156v1	Centro de Investigacion Cientifica y de Educacion Superior de Ensenada Baja California	GCA_001901565.1	identical	https://ftp.ncbi.nlm.nih.gov/genomes/all/GCF/001/901/565/GCF_001901565.1_ASM190156v1
410	GCF_001913695.1	PRJNA224116	SAMN06143023	MSEB00000000.1	670	670	Vibrio parahaemolyticus	strain=GIMxtf283-2012.12		latest	Scaffold	Major	Full	2016-12-21	ASM191369v1	Guangdong Institute of Microbiology	GCA_001913695.1	identical	https://ftp.ncbi.nlm.nih.gov/genomes/all/GCF/001/913/695/GCF_001913695.1_ASM191369v1
411	GCF_001913735.1	PRJNA224116	SAMN06162268	MSEF00000000.1	670	670	Vibrio parahaemolyticus	strain=GIMxtfL61-2011.05		latest	Contig	Major	Full	2016-12-21	ASM191373v1	Guangdong Institute of Microbiology	GCA_001913735.1	identical	https://ftp.ncbi.nlm.nih.gov/genomes/all/GCF/001/913/735/GCF_001913735.1_ASM191373v1
412	GCF_001913745.1	PRJNA224116	SAMN06163187	MSEG00000000.1	670	670	Vibrio parahaemolyticus	strain=GIMxtfL65-2011.05		latest	Contig	Major	Full	2016-12-21	ASM191374v1	Guangdong Institute of Microbiology	GCA_001913745.1	identical	https://ftp.ncbi.nlm.nih.gov/genomes/all/GCF/001/913/745/GCF_001913745.1_ASM191374v1
413	GCF_001913775.1	PRJNA224116	SAMN06166873	MSEH00000000.1	670	670	Vibrio parahaemolyticus	strain=GIMxtfL71-2011.05		latest	Contig	Major	Full	2016-12-21	ASM191377v1	Guangdong Institute of Microbiology	GCA_001913775.1	identical	https://ftp.ncbi.nlm.nih.gov/genomes/all/GCF/001/913/775/GCF_001913775.1_ASM191377v1
414	GCF_001913785.1	PRJNA224116	SAMN06161545	MSEE00000000.1	670	670	Vibrio parahaemolyticus	strain=GIMxtf381-2013.06		latest	Contig	Major	Full	2016-12-21	ASM191378v1	Guangdong Institute of Microbiology	GCA_001913785.1	identical	https://ftp.ncbi.nlm.nih.gov/genomes/all/GCF/001/913/785/GCF_001913785.1_ASM191378v1
415	GCF_001921805.1	PRJNA224116	SAMN06169820	MSFW00000000.1	670	670	Vibrio parahaemolyticus	strain=GIMxtfL88-2011.05		latest	Contig	Major	Full	2016-12-24	ASM192180v1	Guangdong Institute of Microbiology	GCA_001921805.1	identical	https://ftp.ncbi.nlm.nih.gov/genomes/all/GCF/001/921/805/GCF_001921805.1_ASM192180v1
416	GCF_001951115.1	PRJNA224116	SAMN05977307		670	670	Vibrio parahaemolyticus	strain=1682	V12/023	latest	Chromosome	Major	Full	2017-01-13	ASM195111v1	Cefas	GCA_001951115.1	identical	https://ftp.ncbi.nlm.nih.gov/genomes/all/GCF/001/951/115/GCF_001951115.1_ASM195111v1
417	GCF_001975475.1	PRJNA224116	SAMN02368268	MUCG00000000.1	670	670	Vibrio parahaemolyticus	strain=GCSL_R130		latest	Contig	Major	Full	2017-01-30	ASM197547v1	FDA Center for Food Safety and Applied Nutrition	GCA_001975475.1	identical	https://ftp.ncbi.nlm.nih.gov/genomes/all/GCF/001/975/475/GCF_001975475.1_ASM197547v1
418	GCF_001996365.2	PRJNA224116	SAMN06061934		670	670	Vibrio parahaemolyticus	strain=MVP1		latest	Complete Genome	Major	Full	2019-09-03	ASM199636v2	Monash University Malaysia	GCA_001996365.2	identical	https://ftp.ncbi.nlm.nih.gov/genomes/all/GCF/001/996/365/GCF_001996365.2_ASM199636v2
419	GCF_001998785.1	PRJNA224116	SAMN06076928	MQUE00000000.1	670	670	Vibrio parahaemolyticus	strain=ATCC 17802		latest	Contig	Major	Full	2017-02-13	ASM199878v1	FDA/CFSAN	GCA_001998785.1	identical	https://ftp.ncbi.nlm.nih.gov/genomes/all/GCF/001/998/785/GCF_001998785.1_ASM199878v1		assembly from type material
420	GCF_002013995.1	PRJNA224116	SAMN06066407	MSBY00000000.1	670	670	Vibrio parahaemolyticus	strain=MVP2		latest	Contig	Major	Full	2017-03-03	ASM201399v1	Monash University Malaysia	GCA_002013995.1	identical	https://ftp.ncbi.nlm.nih.gov/genomes/all/GCF/002/013/995/GCF_002013995.1_ASM201399v1
421	GCF_002014005.1	PRJNA224116	SAMN06066420	MSBZ00000000.1	670	670	Vibrio parahaemolyticus	strain=MVP4		latest	Contig	Major	Full	2017-03-03	ASM201400v1	Monash University Malaysia	GCA_002014005.1	identical	https://ftp.ncbi.nlm.nih.gov/genomes/all/GCF/002/014/005/GCF_002014005.1_ASM201400v1
422	GCF_002014015.1	PRJNA224116	SAMN06066439	MSCB00000000.1	670	670	Vibrio parahaemolyticus	strain=MVP9		latest	Contig	Major	Full	2017-03-03	ASM201401v1	Monash University Malaysia	GCA_002014015.1	identical	https://ftp.ncbi.nlm.nih.gov/genomes/all/GCF/002/014/015/GCF_002014015.1_ASM201401v1
423	GCF_002014055.1	PRJNA224116	SAMN06066428	MSCA00000000.1	670	670	Vibrio parahaemolyticus	strain=MVP6		latest	Contig	Major	Full	2017-03-03	ASM201405v1	Monash University Malaysia	GCA_002014055.1	identical	https://ftp.ncbi.nlm.nih.gov/genomes/all/GCF/002/014/055/GCF_002014055.1_ASM201405v1
424	GCF_002018535.1	PRJNA224116	SAMN05858282	MKQT00000000.1	670	670	Vibrio parahaemolyticus	strain=PMA2.15		latest	Contig	Major	Full	2017-03-06	ASM201853v1	Universidad Autonoma de Chile	GCA_002018535.1	identical	https://ftp.ncbi.nlm.nih.gov/genomes/all/GCF/002/018/535/GCF_002018535.1_ASM201853v1
425	GCF_002018555.1	PRJNA224116	SAMN05858283	MKQU00000000.1	670	670	Vibrio parahaemolyticus	strain=PMA3.15		latest	Contig	Major	Full	2017-03-06	ASM201855v1	Universidad Autonoma de Chile	GCA_002018555.1	identical	https://ftp.ncbi.nlm.nih.gov/genomes/all/GCF/002/018/555/GCF_002018555.1_ASM201855v1
426	GCF_002018565.1	PRJNA224116	SAMN05858272	MKQF00000000.1	670	670	Vibrio parahaemolyticus	strain=PMC53.7		latest	Scaffold	Major	Full	2017-03-06	ASM201856v1	Universidad Autonoma de Chile	GCA_002018565.1	identical	https://ftp.ncbi.nlm.nih.gov/genomes/all/GCF/002/018/565/GCF_002018565.1_ASM201856v1
427	GCF_002018625.1	PRJNA224116	SAMN05858273	MKQW00000000.1	670	670	Vibrio parahaemolyticus	strain=PMA37.5		latest	Contig	Major	Full	2017-03-06	ASM201862v1	Universidad Autonoma de Chile	GCA_002018625.1	identical	https://ftp.ncbi.nlm.nih.gov/genomes/all/GCF/002/018/625/GCF_002018625.1_ASM201862v1
428	GCF_002018635.1	PRJNA224116	SAMN05858275	MKQY00000000.1	670	670	Vibrio parahaemolyticus	strain=PMA11.14		latest	Scaffold	Major	Full	2017-03-06	ASM201863v1	Universidad Autonoma de Chile	GCA_002018635.1	identical	https://ftp.ncbi.nlm.nih.gov/genomes/all/GCF/002/018/635/GCF_002018635.1_ASM201863v1
429	GCF_002018645.1	PRJNA224116	SAMN05858274	MKQX00000000.1	670	670	Vibrio parahaemolyticus	strain=PMA54.13		latest	Scaffold	Major	Full	2017-03-06	ASM201864v1	Universidad Autonoma de Chile	GCA_002018645.1	identical	https://ftp.ncbi.nlm.nih.gov/genomes/all/GCF/002/018/645/GCF_002018645.1_ASM201864v1
430	GCF_002018695.1	PRJNA224116	SAMN05858280	MKRD00000000.1	670	670	Vibrio parahaemolyticus	strain=PMA32.14		latest	Scaffold	Major	Full	2017-03-06	ASM201869v1	Universidad Autonoma de Chile	GCA_002018695.1	identical	https://ftp.ncbi.nlm.nih.gov/genomes/all/GCF/002/018/695/GCF_002018695.1_ASM201869v1
431	GCF_002018705.1	PRJNA224116	SAMN05858278	MKRB00000000.1	670	670	Vibrio parahaemolyticus	strain=PMA21.14		latest	Scaffold	Major	Full	2017-03-06	ASM201870v1	Universidad Autonoma de Chile	GCA_002018705.1	identical	https://ftp.ncbi.nlm.nih.gov/genomes/all/GCF/002/018/705/GCF_002018705.1_ASM201870v1
432	GCF_002018725.1	PRJNA224116	SAMN05858277	MKRA00000000.1	670	670	Vibrio parahaemolyticus	strain=PMA14.14		latest	Contig	Major	Full	2017-03-06	ASM201872v1	Universidad Autonoma de Chile	GCA_002018725.1	identical	https://ftp.ncbi.nlm.nih.gov/genomes/all/GCF/002/018/725/GCF_002018725.1_ASM201872v1
433	GCF_002018735.1	PRJNA224116	SAMN05858276	MKQZ00000000.1	670	670	Vibrio parahaemolyticus	strain=PMA12.14		latest	Scaffold	Major	Full	2017-03-06	ASM201873v1	Universidad Autonoma de Chile	GCA_002018735.1	identical	https://ftp.ncbi.nlm.nih.gov/genomes/all/GCF/002/018/735/GCF_002018735.1_ASM201873v1
434	GCF_002018775.1	PRJNA224116	SAMN05858279	MKRC00000000.1	670	670	Vibrio parahaemolyticus	strain=PMA31.14		latest	Scaffold	Major	Full	2017-03-06	ASM201877v1	Universidad Autonoma de Chile	GCA_002018775.1	identical	https://ftp.ncbi.nlm.nih.gov/genomes/all/GCF/002/018/775/GCF_002018775.1_ASM201877v1
435	GCF_002072835.1	PRJNA224116	SAMN06115936	MRVC00000000.1	670	670	Vibrio parahaemolyticus	strain=CFSAN026730		latest	Contig	Major	Full	2017-03-28	ASM207283v1	FDA/CFSAN	GCA_002072835.1	identical	https://ftp.ncbi.nlm.nih.gov/genomes/all/GCF/002/072/835/GCF_002072835.1_ASM207283v1
436	GCF_002072845.1	PRJNA224116	SAMN02741353	LHPE00000000.1	670	670	Vibrio parahaemolyticus	strain=CFSAN001616		latest	Contig	Major	Full	2017-03-28	W90A-a	FDA/CFSAN	GCA_002072845.1	identical	https://ftp.ncbi.nlm.nih.gov/genomes/all/GCF/002/072/845/GCF_002072845.1_W90A-a
437	GCF_002072875.1	PRJNA224116	SAMN06115931	MRVB00000000.1	670	670	Vibrio parahaemolyticus	strain=CFSAN026729		latest	Contig	Major	Full	2017-03-28	ASM207287v1	FDA/CFSAN	GCA_002072875.1	identical	https://ftp.ncbi.nlm.nih.gov/genomes/all/GCF/002/072/875/GCF_002072875.1_ASM207287v1
438	GCF_002072885.1	PRJNA224116	SAMN02741352	LHPD00000000.1	670	670	Vibrio parahaemolyticus	strain=CFSAN001615		latest	Contig	Major	Full	2017-03-28	JJ21-1Ca	FDA/CFSAN	GCA_002072885.1	identical	https://ftp.ncbi.nlm.nih.gov/genomes/all/GCF/002/072/885/GCF_002072885.1_JJ21-1Ca
439	GCF_002072975.1	PRJNA224116	SAMN03465090	MVKK00000000.1	670	670	Vibrio parahaemolyticus	strain=VN-0028		latest	Contig	Major	Full	2017-03-29	ASM207297v1	Technische Universitaet Dresden, Medical Faculty 'Carl Gustav Carus'	GCA_002072975.1	identical	https://ftp.ncbi.nlm.nih.gov/genomes/all/GCF/002/072/975/GCF_002072975.1_ASM207297v1
440	GCF_002072985.1	PRJNA224116	SAMN03470168	MVKL00000000.1	670	670	Vibrio parahaemolyticus	strain=VN-0029		latest	Contig	Major	Full	2017-03-28	ASM207298v1	Technische Universitaet Dresden, Medical Faculty 'Carl Gustav Carus'	GCA_002072985.1	identical	https://ftp.ncbi.nlm.nih.gov/genomes/all/GCF/002/072/985/GCF_002072985.1_ASM207298v1
441	GCF_002073005.1	PRJNA224116	SAMN03470181	MVKN00000000.1	670	670	Vibrio parahaemolyticus	strain=VN-0293		latest	Contig	Major	Full	2017-03-28	ASM207300v1	Technische Universitaet Dresden, Medical Faculty 'Carl Gustav Carus'	GCA_002073005.1	identical	https://ftp.ncbi.nlm.nih.gov/genomes/all/GCF/002/073/005/GCF_002073005.1_ASM207300v1
442	GCF_002073025.1	PRJNA224116	SAMN03470171	MVKM00000000.1	670	670	Vibrio parahaemolyticus	strain=VN-5003		latest	Contig	Major	Full	2017-03-28	ASM207302v1	Technische Universitaet Dresden, Medical Faculty 'Carl Gustav Carus'	GCA_002073025.1	identical	https://ftp.ncbi.nlm.nih.gov/genomes/all/GCF/002/073/025/GCF_002073025.1_ASM207302v1
443	GCF_002073775.2	PRJNA224116	SAMN04875528		670	670	Vibrio parahaemolyticus	strain=FDAARGOS_191		latest	Complete Genome	Major	Full	2018-03-02	ASM207377v2	University of Maryland School of Medicine Institute for Genome Sciences (IGS) - sequencing center	GCA_002073775.2	identical	https://ftp.ncbi.nlm.nih.gov/genomes/all/GCF/002/073/775/GCF_002073775.2_ASM207377v2
444	GCF_002114585.1	PRJNA224116	SAMN06546663	MYFG00000000.1	670	670	Vibrio parahaemolyticus	strain=12-297/B		latest	Contig	Major	Full	2017-04-28	ASM211458v1	UT Southwestern Medical Center	GCA_002114585.1	identical	https://ftp.ncbi.nlm.nih.gov/genomes/all/GCF/002/114/585/GCF_002114585.1_ASM211458v1
445	GCF_002114595.1	PRJNA224116	SAMN06546662	MYFF00000000.1	670	670	Vibrio parahaemolyticus	strain=12-009A/1335		latest	Contig	Major	Full	2017-04-28	ASM211459v1	UT Southwestern Medical Center	GCA_002114595.1	identical	https://ftp.ncbi.nlm.nih.gov/genomes/all/GCF/002/114/595/GCF_002114595.1_ASM211459v1
446	GCF_002114605.1	PRJNA224116	SAMN06546664	MYFH00000000.1	670	670	Vibrio parahaemolyticus	strain=13-306D/4		latest	Contig	Major	Full	2017-04-28	ASM211460v1	UT Southwestern Medical Center	GCA_002114605.1	identical	https://ftp.ncbi.nlm.nih.gov/genomes/all/GCF/002/114/605/GCF_002114605.1_ASM211460v1
447	GCF_002144515.1	PRJNA224116	SAMN05301360	MBOW00000000.1	670	670	Vibrio parahaemolyticus	strain=04-2548_1		latest	Scaffold	Major	Full	2017-05-16	ASM214451v1	Health Canada	GCA_002144515.1	identical	https://ftp.ncbi.nlm.nih.gov/genomes/all/GCF/002/144/515/GCF_002144515.1_ASM214451v1
448	GCF_002144535.1	PRJNA224116	SAMN05301458	MBOX00000000.1	670	670	Vibrio parahaemolyticus	strain=04-2548_100		latest	Scaffold	Major	Full	2017-05-16	ASM214453v1	Health Canada	GCA_002144535.1	identical	https://ftp.ncbi.nlm.nih.gov/genomes/all/GCF/002/144/535/GCF_002144535.1_ASM214453v1
449	GCF_002144555.1	PRJNA224116	SAMN05301461	MBOZ00000000.1	670	670	Vibrio parahaemolyticus	strain=09-3216_100		latest	Contig	Major	Full	2017-05-16	ASM214455v1	Health Canada	GCA_002144555.1	identical	https://ftp.ncbi.nlm.nih.gov/genomes/all/GCF/002/144/555/GCF_002144555.1_ASM214455v1
450	GCF_002144575.1	PRJNA224116	SAMN05301460	MBOY00000000.1	670	670	Vibrio parahaemolyticus	strain=09-3216_1		latest	Contig	Major	Full	2017-05-16	ASM214457v1	Health Canada	GCA_002144575.1	identical	https://ftp.ncbi.nlm.nih.gov/genomes/all/GCF/002/144/575/GCF_002144575.1_ASM214457v1
451	GCF_002144585.1	PRJNA224116	SAMN05301462	MBPA00000000.1	670	670	Vibrio parahaemolyticus	strain=HS-13-1_1		latest	Contig	Major	Full	2017-05-16	ASM214458v1	Health Canada	GCA_002144585.1	identical	https://ftp.ncbi.nlm.nih.gov/genomes/all/GCF/002/144/585/GCF_002144585.1_ASM214458v1
452	GCF_002144625.1	PRJNA224116	SAMN05301509	MBPC00000000.1	670	670	Vibrio parahaemolyticus	strain=HS-06-05_1		latest	Contig	Major	Full	2017-05-16	ASM214462v1	Health Canada	GCA_002144625.1	identical	https://ftp.ncbi.nlm.nih.gov/genomes/all/GCF/002/144/625/GCF_002144625.1_ASM214462v1
453	GCF_002144645.1	PRJNA224116	SAMN06490120	MWVH00000000.1	670	670	Vibrio parahaemolyticus	strain=13-028/A2		latest	Contig	Major	Full	2017-05-16	ASM214464v1	UT Southwestern Medical Center	GCA_002144645.1	identical	https://ftp.ncbi.nlm.nih.gov/genomes/all/GCF/002/144/645/GCF_002144645.1_ASM214464v1
454	GCF_002150155.1	PRJNA224116	SAMN06112607	MRTA00000000.1	670	670	Vibrio parahaemolyticus	strain=xtf27		latest	Contig	Major	Full	2017-05-19	ASM215015v1	Guangdong Institute of Microbiology	GCA_002150155.1	identical	https://ftp.ncbi.nlm.nih.gov/genomes/all/GCF/002/150/155/GCF_002150155.1_ASM215015v1
455	GCF_002150175.1	PRJNA224116	SAMN06110496	MRSZ00000000.1	670	670	Vibrio parahaemolyticus	strain=xtf22		latest	Contig	Major	Full	2017-05-19	ASM215017v1	Guangdong Institute of Microbiology	GCA_002150175.1	identical	https://ftp.ncbi.nlm.nih.gov/genomes/all/GCF/002/150/175/GCF_002150175.1_ASM215017v1
456	GCF_002150185.1	PRJNA224116	SAMN06110481	MRSY00000000.1	670	670	Vibrio parahaemolyticus	strain=xtf19		latest	Contig	Major	Full	2017-05-19	ASM215018v1	Guangdong Institute of Microbiology, State Key Laboratory of Applied Microbiology Southern China; Guangdong Provincial Key Laboratory of Microbial Culture Collection and Application, Guangdong Open Laboratory of Applied Microbiology	GCA_002150185.1	identical	https://ftp.ncbi.nlm.nih.gov/genomes/all/GCF/002/150/185/GCF_002150185.1_ASM215018v1
457	GCF_002150315.1	PRJNA224116	SAMN06131432	MRWJ00000000.1	670	670	Vibrio parahaemolyticus	strain=GIMxtf41-2013.07		latest	Contig	Major	Full	2017-05-19	ASM215031v1	Guangdong Institute of Microbiology	GCA_002150315.1	identical	https://ftp.ncbi.nlm.nih.gov/genomes/all/GCF/002/150/315/GCF_002150315.1_ASM215031v1
458	GCF_002150335.1	PRJNA224116	SAMN06130233	MRWI00000000.1	670	670	Vibrio parahaemolyticus	strain=GIMxtf40-2013.07		latest	Contig	Major	Full	2017-05-19	ASM215033v1	Guangdong Institute of Microbiology	GCA_002150335.1	identical	https://ftp.ncbi.nlm.nih.gov/genomes/all/GCF/002/150/335/GCF_002150335.1_ASM215033v1
459	GCF_002150465.1	PRJNA224116	SAMN06169655	MUXG00000000.1	670	670	Vibrio parahaemolyticus	strain=GIMxtfL83-2011.05		latest	Contig	Major	Full	2017-05-19	ASM215046v1	Guangdong Institute of Microbiology	GCA_002150465.1	identical	https://ftp.ncbi.nlm.nih.gov/genomes/all/GCF/002/150/465/GCF_002150465.1_ASM215046v1
460	GCF_002153875.1	PRJNA224116	SAMN06134384	MSAL00000000.1	670	670	Vibrio parahaemolyticus	strain=Vp133		latest	Contig	Major	Full	2017-05-22	ASM215387v1	Guangdong Institute of Microbiology	GCA_002153875.1	identical	https://ftp.ncbi.nlm.nih.gov/genomes/all/GCF/002/153/875/GCF_002153875.1_ASM215387v1
461	GCF_002153895.1	PRJNA224116	SAMN06134688	MSAM00000000.1	670	670	Vibrio parahaemolyticus	strain=Vp230		latest	Scaffold	Major	Full	2017-05-22	ASM215389v1	Guangdong Institute of Microbiology	GCA_002153895.1	identical	https://ftp.ncbi.nlm.nih.gov/genomes/all/GCF/002/153/895/GCF_002153895.1_ASM215389v1
462	GCF_002153925.1	PRJNA224116	SAMN06133346	MSAR00000000.1	670	670	Vibrio parahaemolyticus	strain=Vp47		latest	Contig	Major	Full	2017-05-22	ASM215392v1	Guangdong Institute of Microbiology	GCA_002153925.1	identical	https://ftp.ncbi.nlm.nih.gov/genomes/all/GCF/002/153/925/GCF_002153925.1_ASM215392v1
463	GCF_002153945.1	PRJNA224116	SAMN06127921	MSAQ00000000.1	670	670	Vibrio parahaemolyticus	strain=Vp37		latest	Scaffold	Major	Full	2017-05-22	ASM215394v1	Guangdong Institute of Microbiology	GCA_002153945.1	identical	https://ftp.ncbi.nlm.nih.gov/genomes/all/GCF/002/153/945/GCF_002153945.1_ASM215394v1
464	GCF_002153975.1	PRJNA224116	SAMN06158907	MSAO00000000.1	670	670	Vibrio parahaemolyticus	strain=Vp296		latest	Contig	Major	Full	2017-05-22	ASM215397v1	Guangdong Institute of Microbiology	GCA_002153975.1	identical	https://ftp.ncbi.nlm.nih.gov/genomes/all/GCF/002/153/975/GCF_002153975.1_ASM215397v1
465	GCF_002154015.1	PRJNA224116	SAMN06140976	MSAN00000000.1	670	670	Vibrio parahaemolyticus	strain=Vp294		latest	Scaffold	Major	Full	2017-05-22	ASM215401v1	Guangdong Institute of Microbiology	GCA_002154015.1	identical	https://ftp.ncbi.nlm.nih.gov/genomes/all/GCF/002/154/015/GCF_002154015.1_ASM215401v1
466	GCF_002154055.1	PRJNA224116	SAMN06161405	MSAP00000000.1	670	670	Vibrio parahaemolyticus	strain=Vp336		latest	Contig	Major	Full	2017-05-22	ASM215405v1	Guangdong Institute of Microbiology	GCA_002154055.1	identical	https://ftp.ncbi.nlm.nih.gov/genomes/all/GCF/002/154/055/GCF_002154055.1_ASM215405v1
467	GCF_002198055.1	PRJNA224116	SAMN03945131	LHRA00000000.1	670	670	Vibrio parahaemolyticus	strain=CFSAN001604		latest	Contig	Major	Full	2017-06-19	ASM219805v1	FDA/CFSAN	GCA_002198055.1	identical	https://ftp.ncbi.nlm.nih.gov/genomes/all/GCF/002/198/055/GCF_002198055.1_ASM219805v1
468	GCF_002198075.1	PRJNA224116	SAMN03945132	LHRB00000000.1	670	670	Vibrio parahaemolyticus	strain=CFSAN001603		latest	Contig	Major	Full	2017-06-19	ASM219807v1	FDA/CFSAN	GCA_002198075.1	identical	https://ftp.ncbi.nlm.nih.gov/genomes/all/GCF/002/198/075/GCF_002198075.1_ASM219807v1
469	GCF_002198135.1	PRJNA224116	SAMN03945135	LHRE00000000.1	670	670	Vibrio parahaemolyticus	strain=CFSAN001606		latest	Contig	Major	Full	2017-06-19	ASM219813v1	FDA/CFSAN	GCA_002198135.1	identical	https://ftp.ncbi.nlm.nih.gov/genomes/all/GCF/002/198/135/GCF_002198135.1_ASM219813v1
470	GCF_002198175.1	PRJNA224116	SAMN03945136	LHRF00000000.1	670	670	Vibrio parahaemolyticus	strain=CFSAN001605		latest	Contig	Major	Full	2017-06-19	ASM219817v1	FDA/CFSAN	GCA_002198175.1	identical	https://ftp.ncbi.nlm.nih.gov/genomes/all/GCF/002/198/175/GCF_002198175.1_ASM219817v1
471	GCF_002198185.1	PRJNA224116	SAMN03945137	LHRG00000000.1	670	670	Vibrio parahaemolyticus	strain=CFSAN001608		latest	Contig	Major	Full	2017-06-19	ASM219818v1	FDA/CFSAN	GCA_002198185.1	identical	https://ftp.ncbi.nlm.nih.gov/genomes/all/GCF/002/198/185/GCF_002198185.1_ASM219818v1
472	GCF_002198195.1	PRJNA224116	SAMN03945129	LHQY00000000.1	670	670	Vibrio parahaemolyticus	strain=CFSAN001607		latest	Contig	Major	Full	2017-06-19	ASM219819v1	FDA/CFSAN	GCA_002198195.1	identical	https://ftp.ncbi.nlm.nih.gov/genomes/all/GCF/002/198/195/GCF_002198195.1_ASM219819v1
473	GCF_002198215.1	PRJNA224116	SAMN03945128	LHQX00000000.1	670	670	Vibrio parahaemolyticus	strain=CFSAN001598		latest	Contig	Major	Full	2017-06-19	CDC__K5280	FDA/CFSAN	GCA_002198215.1	identical	https://ftp.ncbi.nlm.nih.gov/genomes/all/GCF/002/198/215/GCF_002198215.1_CDC_K5280
474	GCF_002198255.1	PRJNA224116	SAMN03945139	LHRI00000000.1	670	670	Vibrio parahaemolyticus	strain=CFSAN018768		latest	Contig	Major	Full	2017-06-19	ASM219825v1	FDA/CFSAN	GCA_002198255.1	identical	https://ftp.ncbi.nlm.nih.gov/genomes/all/GCF/002/198/255/GCF_002198255.1_ASM219825v1
475	GCF_002198275.1	PRJNA224116	SAMN03945130	LHQZ00000000.1	670	670	Vibrio parahaemolyticus	strain=CFSAN001602		latest	Contig	Major	Full	2017-06-19	ASM219827v1	FDA/CFSAN	GCA_002198275.1	identical	https://ftp.ncbi.nlm.nih.gov/genomes/all/GCF/002/198/275/GCF_002198275.1_ASM219827v1
476	GCF_002198295.1	PRJNA224116	SAMN03945133	LHRC00000000.1	670	670	Vibrio parahaemolyticus	strain=CFSAN001599		latest	Contig	Major	Full	2017-06-19	ASM219829v1	FDA/CFSAN	GCA_002198295.1	identical	https://ftp.ncbi.nlm.nih.gov/genomes/all/GCF/002/198/295/GCF_002198295.1_ASM219829v1
477	GCF_002198305.1	PRJNA224116	SAMN03945138	LHRH00000000.1	670	670	Vibrio parahaemolyticus	strain=CFSAN001597		latest	Contig	Major	Full	2017-06-19	ASM219830v1	FDA/CFSAN	GCA_002198305.1	identical	https://ftp.ncbi.nlm.nih.gov/genomes/all/GCF/002/198/305/GCF_002198305.1_ASM219830v1
478	GCF_002198335.1	PRJNA224116	SAMN03945134	LHRD00000000.1	670	670	Vibrio parahaemolyticus	strain=CFSAN001600		latest	Contig	Major	Full	2017-06-19	ASM219833v1	FDA/CFSAN	GCA_002198335.1	identical	https://ftp.ncbi.nlm.nih.gov/genomes/all/GCF/002/198/335/GCF_002198335.1_ASM219833v1
479	GCF_002198355.1	PRJNA224116	SAMN03945143	LHRM00000000.1	670	670	Vibrio parahaemolyticus	strain=CFSAN018772		latest	Contig	Major	Full	2017-06-19	ASM219835v1	FDA/CFSAN	GCA_002198355.1	identical	https://ftp.ncbi.nlm.nih.gov/genomes/all/GCF/002/198/355/GCF_002198355.1_ASM219835v1
480	GCF_002198375.1	PRJNA224116	SAMN03945140	LHRJ00000000.1	670	670	Vibrio parahaemolyticus	strain=CFSAN018769		latest	Contig	Major	Full	2017-06-19	ASM219837v1	FDA/CFSAN	GCA_002198375.1	identical	https://ftp.ncbi.nlm.nih.gov/genomes/all/GCF/002/198/375/GCF_002198375.1_ASM219837v1
481	GCF_002198395.1	PRJNA224116	SAMN03945146	LHRP00000000.1	670	670	Vibrio parahaemolyticus	strain=CFSAN018775		latest	Contig	Major	Full	2017-06-19	ASM219839v1	FDA/CFSAN	GCA_002198395.1	identical	https://ftp.ncbi.nlm.nih.gov/genomes/all/GCF/002/198/395/GCF_002198395.1_ASM219839v1
482	GCF_002198415.1	PRJNA224116	SAMN03945141	LHRK00000000.1	670	670	Vibrio parahaemolyticus	strain=CFSAN018770		latest	Contig	Major	Full	2017-06-19	ASM219841v1	FDA/CFSAN	GCA_002198415.1	identical	https://ftp.ncbi.nlm.nih.gov/genomes/all/GCF/002/198/415/GCF_002198415.1_ASM219841v1
483	GCF_002198435.1	PRJNA224116	SAMN03945144	LHRN00000000.1	670	670	Vibrio parahaemolyticus	strain=CFSAN018773		latest	Contig	Major	Full	2017-06-19	ASM219843v1	FDA/CFSAN	GCA_002198435.1	identical	https://ftp.ncbi.nlm.nih.gov/genomes/all/GCF/002/198/435/GCF_002198435.1_ASM219843v1
484	GCF_002198445.1	PRJNA224116	SAMN03945151	LHRU00000000.1	670	670	Vibrio parahaemolyticus	strain=CFSAN022334		latest	Contig	Major	Full	2017-06-19	ASM219844v1	FDA/CFSAN	GCA_002198445.1	identical	https://ftp.ncbi.nlm.nih.gov/genomes/all/GCF/002/198/445/GCF_002198445.1_ASM219844v1
485	GCF_002198475.1	PRJNA224116	SAMN03945148	LHRR00000000.1	670	670	Vibrio parahaemolyticus	strain=CFSAN022330		latest	Contig	Major	Full	2017-06-19	ASM219847v1	FDA/CFSAN	GCA_002198475.1	identical	https://ftp.ncbi.nlm.nih.gov/genomes/all/GCF/002/198/475/GCF_002198475.1_ASM219847v1
486	GCF_002198485.1	PRJNA224116	SAMN03945142	LHRL00000000.1	670	670	Vibrio parahaemolyticus	strain=CFSAN018771		latest	Contig	Major	Full	2017-06-19	ASM219848v1	FDA/CFSAN	GCA_002198485.1	identical	https://ftp.ncbi.nlm.nih.gov/genomes/all/GCF/002/198/485/GCF_002198485.1_ASM219848v1
487	GCF_002198515.1	PRJNA224116	SAMN03945145	LHRO00000000.1	670	670	Vibrio parahaemolyticus	strain=CFSAN018774		latest	Contig	Major	Full	2017-06-19	ASM219851v1	FDA/CFSAN	GCA_002198515.1	identical	https://ftp.ncbi.nlm.nih.gov/genomes/all/GCF/002/198/515/GCF_002198515.1_ASM219851v1
488	GCF_002198525.1	PRJNA224116	SAMN03945147	LHRQ00000000.1	670	670	Vibrio parahaemolyticus	strain=CFSAN018777		latest	Contig	Major	Full	2017-06-19	ASM219852v1	FDA/CFSAN	GCA_002198525.1	identical	https://ftp.ncbi.nlm.nih.gov/genomes/all/GCF/002/198/525/GCF_002198525.1_ASM219852v1
489	GCF_002198555.1	PRJNA224116	SAMN03945149	LHRS00000000.1	670	670	Vibrio parahaemolyticus	strain=CFSAN022331		latest	Contig	Major	Full	2017-06-19	ASM219855v1	FDA/CFSAN	GCA_002198555.1	identical	https://ftp.ncbi.nlm.nih.gov/genomes/all/GCF/002/198/555/GCF_002198555.1_ASM219855v1
490	GCF_002198565.1	PRJNA224116	SAMN03945150	LHRT00000000.1	670	670	Vibrio parahaemolyticus	strain=CFSAN022332		latest	Contig	Major	Full	2017-06-19	ASM219856v1	FDA/CFSAN	GCA_002198565.1	identical	https://ftp.ncbi.nlm.nih.gov/genomes/all/GCF/002/198/565/GCF_002198565.1_ASM219856v1
491	GCF_002198575.1	PRJNA224116	SAMN03945152	LHRV00000000.1	670	670	Vibrio parahaemolyticus	strain=CFSAN022335		latest	Contig	Major	Full	2017-06-19	ASM219857v1	FDA/CFSAN	GCA_002198575.1	identical	https://ftp.ncbi.nlm.nih.gov/genomes/all/GCF/002/198/575/GCF_002198575.1_ASM219857v1
492	GCF_002198615.1	PRJNA224116	SAMN03945153	LHRW00000000.1	670	670	Vibrio parahaemolyticus	strain=CFSAN022336		latest	Contig	Major	Full	2017-06-19	ASM219861v1	FDA/CFSAN	GCA_002198615.1	identical	https://ftp.ncbi.nlm.nih.gov/genomes/all/GCF/002/198/615/GCF_002198615.1_ASM219861v1
493	GCF_002209595.1	PRJNA224116	SAMN05578009	MDWP00000000.1	670	670	Vibrio parahaemolyticus	strain=MAVP-A		latest	Contig	Major	Full	2017-06-27	ASM220959v1	University of New Hampshire	GCA_002209595.1	identical	https://ftp.ncbi.nlm.nih.gov/genomes/all/GCF/002/209/595/GCF_002209595.1_ASM220959v1
494	GCF_002209605.1	PRJNA224116	SAMN05578011	MDWQ00000000.1	670	670	Vibrio parahaemolyticus	strain=MAVP-P		latest	Contig	Major	Full	2017-06-27	ASM220960v1	University of New Hampshire	GCA_002209605.1	identical	https://ftp.ncbi.nlm.nih.gov/genomes/all/GCF/002/209/605/GCF_002209605.1_ASM220960v1
495	GCF_002209625.1	PRJNA224116	SAMN05578012	MDWR00000000.1	670	670	Vibrio parahaemolyticus	strain=MAVP-T		latest	Contig	Major	Full	2017-06-27	ASM220962v1	University of New Hampshire	GCA_002209625.1	identical	https://ftp.ncbi.nlm.nih.gov/genomes/all/GCF/002/209/625/GCF_002209625.1_ASM220962v1
496	GCF_002209665.1	PRJNA224116	SAMN05578010	MDWS00000000.1	670	670	Vibrio parahaemolyticus	strain=MAVP-L		latest	Contig	Major	Full	2017-06-27	ASM220966v1	University of New Hampshire	GCA_002209665.1	identical	https://ftp.ncbi.nlm.nih.gov/genomes/all/GCF/002/209/665/GCF_002209665.1_ASM220966v1
497	GCF_002209675.1	PRJNA224116	SAMN05578013	MDWU00000000.1	670	670	Vibrio parahaemolyticus	strain=MAVP4		latest	Contig	Major	Full	2017-06-27	ASM220967v1	University of New Hampshire	GCA_002209675.1	identical	https://ftp.ncbi.nlm.nih.gov/genomes/all/GCF/002/209/675/GCF_002209675.1_ASM220967v1
498	GCF_002209685.1	PRJNA224116	SAMN05578015	MDWV00000000.1	670	670	Vibrio parahaemolyticus	strain=MAVP39		latest	Contig	Major	Full	2017-06-27	ASM220968v1	University of New Hampshire	GCA_002209685.1	identical	https://ftp.ncbi.nlm.nih.gov/genomes/all/GCF/002/209/685/GCF_002209685.1_ASM220968v1
499	GCF_002209725.2	PRJNA224116	SAMN05579852		670	670	Vibrio parahaemolyticus	strain=MAVP-Q		latest	Complete Genome	Major	Full	2017-07-27	ASM220972v2	University of New Hampshire	GCA_002209725.2	identical	https://ftp.ncbi.nlm.nih.gov/genomes/all/GCF/002/209/725/GCF_002209725.2_ASM220972v2
500	GCF_002209735.1	PRJNA224116	SAMN05578016	MDWX00000000.1	670	670	Vibrio parahaemolyticus	strain=MAVP56		latest	Contig	Major	Full	2017-06-27	ASM220973v1	University of New Hampshire	GCA_002209735.1	identical	https://ftp.ncbi.nlm.nih.gov/genomes/all/GCF/002/209/735/GCF_002209735.1_ASM220973v1
501	GCF_002209765.1	PRJNA224116	SAMN05578014	MDWW00000000.1	670	670	Vibrio parahaemolyticus	strain=MAVP30		latest	Contig	Major	Full	2017-06-27	ASM220976v1	University of New Hampshire	GCA_002209765.1	identical	https://ftp.ncbi.nlm.nih.gov/genomes/all/GCF/002/209/765/GCF_002209765.1_ASM220976v1
502	GCF_002209775.1	PRJNA224116	SAMN05578017	MDWY00000000.1	670	670	Vibrio parahaemolyticus	strain=MAVP74		latest	Contig	Major	Full	2017-06-27	ASM220977v1	University of New Hampshire	GCA_002209775.1	identical	https://ftp.ncbi.nlm.nih.gov/genomes/all/GCF/002/209/775/GCF_002209775.1_ASM220977v1
503	GCF_002209785.1	PRJNA224116	SAMN05578018	MDWZ00000000.1	670	670	Vibrio parahaemolyticus	strain=MAVP75		latest	Contig	Major	Full	2017-06-27	ASM220978v1	University of New Hampshire	GCA_002209785.1	identical	https://ftp.ncbi.nlm.nih.gov/genomes/all/GCF/002/209/785/GCF_002209785.1_ASM220978v1
504	GCF_002210265.1	PRJNA224116	SAMN05578019	MDXA00000000.1	670	670	Vibrio parahaemolyticus	strain=MAVP78		latest	Contig	Major	Full	2017-06-27	ASM221026v1	University of New Hampshire	GCA_002210265.1	identical	https://ftp.ncbi.nlm.nih.gov/genomes/all/GCF/002/210/265/GCF_002210265.1_ASM221026v1
505	GCF_002220905.1	PRJNA224116	SAMN06042546	MPPQ00000000.1	670	670	Vibrio parahaemolyticus	strain=MAVP-90		latest	Scaffold	Major	Full	2017-07-18	ASM222090v1	University of New Hampshire	GCA_002220905.1	identical	https://ftp.ncbi.nlm.nih.gov/genomes/all/GCF/002/220/905/GCF_002220905.1_ASM222090v1
506	GCF_002220915.1	PRJNA224116	SAMN06042543	MPPM00000000.1	670	670	Vibrio parahaemolyticus	strain=MA561		latest	Contig	Major	Full	2017-07-18	ASM222091v1	University of New Hampshire	GCA_002220915.1	identical	https://ftp.ncbi.nlm.nih.gov/genomes/all/GCF/002/220/915/GCF_002220915.1_ASM222091v1
507	GCF_002220925.1	PRJNA224116	SAMN06042541	MPPO00000000.1	670	670	Vibrio parahaemolyticus	strain=G149		latest	Scaffold	Major	Full	2017-07-18	ASM222092v1	University of New Hampshire	GCA_002220925.1	identical	https://ftp.ncbi.nlm.nih.gov/genomes/all/GCF/002/220/925/GCF_002220925.1_ASM222092v1
508	GCF_002220935.1	PRJNA224116	SAMN06042542	MPPN00000000.1	670	670	Vibrio parahaemolyticus	strain=G6928		latest	Contig	Major	Full	2017-07-18	ASM222093v1	University of New Hampshire	GCA_002220935.1	identical	https://ftp.ncbi.nlm.nih.gov/genomes/all/GCF/002/220/935/GCF_002220935.1_ASM222093v1
509	GCF_002220985.3	PRJNA224116	SAMN06042545		670	670	Vibrio parahaemolyticus	strain=MAVP-R		latest	Complete Genome	Minor	Full	2018-04-19	HGAP	University of New Hampshire	GCA_002220985.3	identical	https://ftp.ncbi.nlm.nih.gov/genomes/all/GCF/002/220/985/GCF_002220985.3_HGAP
510	GCF_002220995.1	PRJNA224116	SAMN06042547	MPPR00000000.1	670	670	Vibrio parahaemolyticus	strain=MAVP-94		latest	Scaffold	Major	Full	2017-07-18	ASM222099v1	University of New Hampshire	GCA_002220995.1	identical	https://ftp.ncbi.nlm.nih.gov/genomes/all/GCF/002/220/995/GCF_002220995.1_ASM222099v1
511	GCF_002221005.1	PRJNA224116	SAMN06042549	MPPT00000000.1	670	670	Vibrio parahaemolyticus	strain=MAVP-112		latest	Contig	Major	Full	2017-07-18	ASM222100v1	University of New Hampshire	GCA_002221005.1	identical	https://ftp.ncbi.nlm.nih.gov/genomes/all/GCF/002/221/005/GCF_002221005.1_ASM222100v1
512	GCF_002221015.1	PRJNA224116	SAMN06042548	MPPS00000000.1	670	670	Vibrio parahaemolyticus	strain=MAVP-109		latest	Contig	Major	Full	2017-07-18	ASM222101v1	University of New Hampshire	GCA_002221015.1	identical	https://ftp.ncbi.nlm.nih.gov/genomes/all/GCF/002/221/015/GCF_002221015.1_ASM222101v1
513	GCF_002221065.1	PRJNA224116	SAMN06917284	NIXQ00000000.1	670	670	Vibrio parahaemolyticus	strain=MAVP-108		latest	Contig	Major	Full	2017-07-18	ASM222106v1	University of New Hampshire	GCA_002221065.1	identical	https://ftp.ncbi.nlm.nih.gov/genomes/all/GCF/002/221/065/GCF_002221065.1_ASM222106v1
514	GCF_002221075.1	PRJNA224116	SAMN06917283	NIXR00000000.1	670	670	Vibrio parahaemolyticus	strain=MAVP-G		latest	Contig	Major	Full	2017-07-18	ASM222107v1	University of New Hampshire	GCA_002221075.1	identical	https://ftp.ncbi.nlm.nih.gov/genomes/all/GCF/002/221/075/GCF_002221075.1_ASM222107v1
515	GCF_002221085.1	PRJNA224116	SAMN06917282	NIXS00000000.1	670	670	Vibrio parahaemolyticus	strain=CTVP35C		latest	Contig	Major	Full	2017-07-18	ASM222108v1	University of New Hampshire	GCA_002221085.1	identical	https://ftp.ncbi.nlm.nih.gov/genomes/all/GCF/002/221/085/GCF_002221085.1_ASM222108v1
516	GCF_002221145.1	PRJNA224116	SAMN06917279	NIXU00000000.1	670	670	Vibrio parahaemolyticus	strain=CTVP43C		latest	Contig	Major	Full	2017-07-18	ASM222114v1	University of New Hampshire	GCA_002221145.1	identical	https://ftp.ncbi.nlm.nih.gov/genomes/all/GCF/002/221/145/GCF_002221145.1_ASM222114v1
517	GCF_002221165.1	PRJNA224116	SAMN06917271	NJAP00000000.1	670	670	Vibrio parahaemolyticus	strain=MAVP-14		latest	Contig	Major	Full	2017-07-18	ASM222116v1	University of New Hampshire	GCA_002221165.1	identical	https://ftp.ncbi.nlm.nih.gov/genomes/all/GCF/002/221/165/GCF_002221165.1_ASM222116v1
518	GCF_002221175.1	PRJNA224116	SAMN06917273	NJAO00000000.1	670	670	Vibrio parahaemolyticus	strain=MAVP-46		latest	Contig	Major	Full	2017-07-18	ASM222117v1	University of New Hampshire	GCA_002221175.1	identical	https://ftp.ncbi.nlm.nih.gov/genomes/all/GCF/002/221/175/GCF_002221175.1_ASM222117v1
519	GCF_002221185.1	PRJNA224116	SAMN06917274	NIXY00000000.1	670	670	Vibrio parahaemolyticus	strain=MAVP-50		latest	Contig	Major	Full	2017-07-18	ASM222118v1	University of New Hampshire	GCA_002221185.1	identical	https://ftp.ncbi.nlm.nih.gov/genomes/all/GCF/002/221/185/GCF_002221185.1_ASM222118v1
520	GCF_002221225.1	PRJNA224116	SAMN06917270	NIYP00000000.1	670	670	Vibrio parahaemolyticus	strain=G4186		latest	Contig	Major	Full	2017-07-18	ASM222122v1	University of New Hampshire	GCA_002221225.1	identical	https://ftp.ncbi.nlm.nih.gov/genomes/all/GCF/002/221/225/GCF_002221225.1_ASM222122v1
521	GCF_002221245.1	PRJNA224116	SAMN06917277	NIYO00000000.1	670	670	Vibrio parahaemolyticus	strain=G3578		latest	Contig	Major	Full	2017-07-18	ASM222124v1	University of New Hampshire	GCA_002221245.1	identical	https://ftp.ncbi.nlm.nih.gov/genomes/all/GCF/002/221/245/GCF_002221245.1_ASM222124v1
522	GCF_002221265.1	PRJNA224116	SAMN06917278	NIXV00000000.1	670	670	Vibrio parahaemolyticus	strain=MAVP-21		latest	Contig	Major	Full	2017-07-18	ASM222126v1	University of New Hampshire	GCA_002221265.1	identical	https://ftp.ncbi.nlm.nih.gov/genomes/all/GCF/002/221/265/GCF_002221265.1_ASM222126v1
523	GCF_002221285.1	PRJNA224116	SAMN06917275	NIXX00000000.1	670	670	Vibrio parahaemolyticus	strain=MAVP-67		latest	Contig	Major	Full	2017-07-18	ASM222128v1	University of New Hampshire	GCA_002221285.1	identical	https://ftp.ncbi.nlm.nih.gov/genomes/all/GCF/002/221/285/GCF_002221285.1_ASM222128v1
524	GCF_002221305.1	PRJNA224116	SAMN06917272	NIXZ00000000.1	670	670	Vibrio parahaemolyticus	strain=MAVP-71		latest	Contig	Major	Full	2017-07-18	ASM222130v1	University of New Hampshire	GCA_002221305.1	identical	https://ftp.ncbi.nlm.nih.gov/genomes/all/GCF/002/221/305/GCF_002221305.1_ASM222130v1
525	GCF_002221325.1	PRJNA224116	SAMN05713801	NJHI00000000.1	670	670	Vibrio parahaemolyticus	strain=MEVP14		latest	Contig	Major	Full	2017-07-18	ASM222132v1	University of New Hampshire	GCA_002221325.1	identical	https://ftp.ncbi.nlm.nih.gov/genomes/all/GCF/002/221/325/GCF_002221325.1_ASM222132v1
526	GCF_002221345.1	PRJNA224116	SAMN05713800	NJHJ00000000.1	670	670	Vibrio parahaemolyticus	strain=MEVP12		latest	Contig	Major	Full	2017-07-18	ASM222134v1	University of New Hampshire	GCA_002221345.1	identical	https://ftp.ncbi.nlm.nih.gov/genomes/all/GCF/002/221/345/GCF_002221345.1_ASM222134v1
527	GCF_002221365.1	PRJNA224116	SAMN05713799	NJHK00000000.1	670	670	Vibrio parahaemolyticus	strain=CTVP34C		latest	Contig	Major	Full	2017-07-18	ASM222136v1	University of New Hampshire	GCA_002221365.1	identical	https://ftp.ncbi.nlm.nih.gov/genomes/all/GCF/002/221/365/GCF_002221365.1_ASM222136v1
528	GCF_002221385.1	PRJNA224116	SAMN05713798	NJHL00000000.1	670	670	Vibrio parahaemolyticus	strain=CTVP31C		latest	Contig	Major	Full	2017-07-18	ASM222138v1	University of New Hampshire	GCA_002221385.1	identical	https://ftp.ncbi.nlm.nih.gov/genomes/all/GCF/002/221/385/GCF_002221385.1_ASM222138v1
529	GCF_002221395.1	PRJNA224116	SAMN05713797	NJHM00000000.1	670	670	Vibrio parahaemolyticus	strain=CTVP27C		latest	Contig	Major	Full	2017-07-18	ASM222139v1	University of New Hampshire	GCA_002221395.1	identical	https://ftp.ncbi.nlm.nih.gov/genomes/all/GCF/002/221/395/GCF_002221395.1_ASM222139v1
530	GCF_002221425.1	PRJNA224116	SAMN06917276	NIXW00000000.1	670	670	Vibrio parahaemolyticus	strain=MAVP-99		latest	Contig	Major	Full	2017-07-18	ASM222142v1	University of New Hampshire	GCA_002221425.1	identical	https://ftp.ncbi.nlm.nih.gov/genomes/all/GCF/002/221/425/GCF_002221425.1_ASM222142v1
531	GCF_002238235.1	PRJNA224116	SAMN06917281	NJAN00000000.1	670	670	Vibrio parahaemolyticus	strain=MAVP-25		latest	Contig	Major	Full	2017-07-18	ASM223823v1	University of New Hampshire	GCA_002238235.1	identical	https://ftp.ncbi.nlm.nih.gov/genomes/all/GCF/002/238/235/GCF_002238235.1_ASM223823v1
532	GCF_002504185.1	PRJNA224116	SAMN07680340		670	670	Vibrio parahaemolyticus	strain=HA2		latest	Chromosome	Major	Full	2017-10-10	ASM250418v1	Tianjin Key Laboratory of AQU-ecology and Aquaculture	GCA_002504185.1	identical	https://ftp.ncbi.nlm.nih.gov/genomes/all/GCF/002/504/185/GCF_002504185.1_ASM250418v1
533	GCF_002803235.1	PRJNA224116	SAMN07637872	PDDQ00000000.1	670	670	Vibrio parahaemolyticus	strain=M1-1		latest	Scaffold	Major	Full	2017-12-01	ASM280323v1	National Cheng Kung University	GCA_002803235.1	identical	https://ftp.ncbi.nlm.nih.gov/genomes/all/GCF/002/803/235/GCF_002803235.1_ASM280323v1
534	GCF_002807115.1	PRJNA224116	SAMN07291586	NMPQ00000000.1	670	670	Vibrio parahaemolyticus	strain=MAVP398		latest	Contig	Major	Full	2017-12-04	ASM280711v1	University of New Hampshire	GCA_002807115.1	identical	https://ftp.ncbi.nlm.nih.gov/genomes/all/GCF/002/807/115/GCF_002807115.1_ASM280711v1
535	GCF_002859065.1	PRJNA224116	SAMN08212046	PKMB00000000.1	670	670	Vibrio parahaemolyticus	strain=VP14		latest	Scaffold	Major	Full	2018-01-03	ASM285906v1	CABIN	GCA_002859065.1	identical	https://ftp.ncbi.nlm.nih.gov/genomes/all/GCF/002/859/065/GCF_002859065.1_ASM285906v1
536	GCF_002880015.1	PRJNA224116	SAMN08329259	POAZ00000000.1	670	670	Vibrio parahaemolyticus	strain=ND21		latest	Contig	Major	Full	2018-01-15	ASM288001v1	Monash University	GCA_002880015.1	identical	https://ftp.ncbi.nlm.nih.gov/genomes/all/GCF/002/880/015/GCF_002880015.1_ASM288001v1
537	GCF_002880025.1	PRJNA224116	SAMN08329262	POAW00000000.1	670	670	Vibrio parahaemolyticus	strain=ND24		latest	Contig	Major	Full	2018-01-15	ASM288002v1	Monash University	GCA_002880025.1	identical	https://ftp.ncbi.nlm.nih.gov/genomes/all/GCF/002/880/025/GCF_002880025.1_ASM288002v1
538	GCF_002880035.1	PRJNA224116	SAMN08329261	POAX00000000.1	670	670	Vibrio parahaemolyticus	strain=ND23		latest	Contig	Major	Full	2018-01-15	ASM288003v1	Monash University	GCA_002880035.1	identical	https://ftp.ncbi.nlm.nih.gov/genomes/all/GCF/002/880/035/GCF_002880035.1_ASM288003v1
539	GCF_002880075.1	PRJNA224116	SAMN08329260	POAY00000000.1	670	670	Vibrio parahaemolyticus	strain=ND22		latest	Contig	Major	Full	2018-01-15	ASM288007v1	Monash University	GCA_002880075.1	identical	https://ftp.ncbi.nlm.nih.gov/genomes/all/GCF/002/880/075/GCF_002880075.1_ASM288007v1
540	GCF_002880085.1	PRJNA224116	SAMN08329258	POBA00000000.1	670	670	Vibrio parahaemolyticus	strain=ND20		latest	Contig	Major	Full	2018-01-15	ASM288008v1	Monash University	GCA_002880085.1	identical	https://ftp.ncbi.nlm.nih.gov/genomes/all/GCF/002/880/085/GCF_002880085.1_ASM288008v1
541	GCF_002880095.1	PRJNA224116	SAMN08329256	POBC00000000.1	670	670	Vibrio parahaemolyticus	strain=ND18		latest	Contig	Major	Full	2018-01-15	ASM288009v1	Monash University	GCA_002880095.1	identical	https://ftp.ncbi.nlm.nih.gov/genomes/all/GCF/002/880/095/GCF_002880095.1_ASM288009v1
542	GCF_002880135.1	PRJNA224116	SAMN08329257	POBB00000000.1	670	670	Vibrio parahaemolyticus	strain=ND19		latest	Contig	Major	Full	2018-01-15	ASM288013v1	Monash University	GCA_002880135.1	identical	https://ftp.ncbi.nlm.nih.gov/genomes/all/GCF/002/880/135/GCF_002880135.1_ASM288013v1
543	GCF_002880155.1	PRJNA224116	SAMN08329255	POBD00000000.1	670	670	Vibrio parahaemolyticus	strain=ND17		latest	Contig	Major	Full	2018-01-15	ASM288015v1	Monash University	GCA_002880155.1	identical	https://ftp.ncbi.nlm.nih.gov/genomes/all/GCF/002/880/155/GCF_002880155.1_ASM288015v1
544	GCF_002880175.1	PRJNA224116	SAMN08329254	POBE00000000.1	670	670	Vibrio parahaemolyticus	strain=ND16		latest	Contig	Major	Full	2018-01-15	ASM288017v1	Monash University	GCA_002880175.1	identical	https://ftp.ncbi.nlm.nih.gov/genomes/all/GCF/002/880/175/GCF_002880175.1_ASM288017v1
545	GCF_002880195.1	PRJNA224116	SAMN08329253	POBF00000000.1	670	670	Vibrio parahaemolyticus	strain=ND15		latest	Contig	Major	Full	2018-01-15	ASM288019v1	Monash University	GCA_002880195.1	identical	https://ftp.ncbi.nlm.nih.gov/genomes/all/GCF/002/880/195/GCF_002880195.1_ASM288019v1
546	GCF_002880215.1	PRJNA224116	SAMN08329252	POBG00000000.1	670	670	Vibrio parahaemolyticus	strain=ND14		latest	Contig	Major	Full	2018-01-15	ASM288021v1	Monash University	GCA_002880215.1	identical	https://ftp.ncbi.nlm.nih.gov/genomes/all/GCF/002/880/215/GCF_002880215.1_ASM288021v1
547	GCF_002880225.1	PRJNA224116	SAMN08329251	POBH00000000.1	670	670	Vibrio parahaemolyticus	strain=ND13		latest	Contig	Major	Full	2018-01-15	ASM288022v1	Monash University	GCA_002880225.1	identical	https://ftp.ncbi.nlm.nih.gov/genomes/all/GCF/002/880/225/GCF_002880225.1_ASM288022v1
548	GCF_002880255.1	PRJNA224116	SAMN08329250	POBI00000000.1	670	670	Vibrio parahaemolyticus	strain=ND12		latest	Contig	Major	Full	2018-01-15	ASM288025v1	Monash University	GCA_002880255.1	identical	https://ftp.ncbi.nlm.nih.gov/genomes/all/GCF/002/880/255/GCF_002880255.1_ASM288025v1
549	GCF_002880275.1	PRJNA224116	SAMN08329249	POBJ00000000.1	670	670	Vibrio parahaemolyticus	strain=ND11		latest	Contig	Major	Full	2018-01-15	ASM288027v1	Monash University	GCA_002880275.1	identical	https://ftp.ncbi.nlm.nih.gov/genomes/all/GCF/002/880/275/GCF_002880275.1_ASM288027v1
550	GCF_002880295.1	PRJNA224116	SAMN08329248	POBK00000000.1	670	670	Vibrio parahaemolyticus	strain=NB13		latest	Contig	Major	Full	2018-01-15	ASM288029v1	Monash University	GCA_002880295.1	identical	https://ftp.ncbi.nlm.nih.gov/genomes/all/GCF/002/880/295/GCF_002880295.1_ASM288029v1
551	GCF_002880315.1	PRJNA224116	SAMN08329246	POBM00000000.1	670	670	Vibrio parahaemolyticus	strain=NB11		latest	Contig	Major	Full	2018-01-15	ASM288031v1	Monash University	GCA_002880315.1	identical	https://ftp.ncbi.nlm.nih.gov/genomes/all/GCF/002/880/315/GCF_002880315.1_ASM288031v1
552	GCF_002880335.1	PRJNA224116	SAMN08329247	POBL00000000.1	670	670	Vibrio parahaemolyticus	strain=NB12		latest	Contig	Major	Full	2018-01-15	ASM288033v1	Monash University	GCA_002880335.1	identical	https://ftp.ncbi.nlm.nih.gov/genomes/all/GCF/002/880/335/GCF_002880335.1_ASM288033v1
553	GCF_002880355.1	PRJNA224116	SAMN08329244	POBO00000000.1	670	670	Vibrio parahaemolyticus	strain=NB09		latest	Contig	Major	Full	2018-01-15	ASM288035v1	Monash University	GCA_002880355.1	identical	https://ftp.ncbi.nlm.nih.gov/genomes/all/GCF/002/880/355/GCF_002880355.1_ASM288035v1
554	GCF_002880375.1	PRJNA224116	SAMN08329243	POBP00000000.1	670	670	Vibrio parahaemolyticus	strain=NB08		latest	Contig	Major	Full	2018-01-15	ASM288037v1	Monash University	GCA_002880375.1	identical	https://ftp.ncbi.nlm.nih.gov/genomes/all/GCF/002/880/375/GCF_002880375.1_ASM288037v1
555	GCF_002880385.1	PRJNA224116	SAMN08329245	POBN00000000.1	670	670	Vibrio parahaemolyticus	strain=NB10		latest	Contig	Major	Full	2018-01-15	ASM288038v1	Monash University	GCA_002880385.1	identical	https://ftp.ncbi.nlm.nih.gov/genomes/all/GCF/002/880/385/GCF_002880385.1_ASM288038v1
556	GCF_002880415.1	PRJNA224116	SAMN08329239	POBT00000000.1	670	670	Vibrio parahaemolyticus	strain=NA7		latest	Contig	Major	Full	2018-01-15	ASM288041v1	Monash University	GCA_002880415.1	identical	https://ftp.ncbi.nlm.nih.gov/genomes/all/GCF/002/880/415/GCF_002880415.1_ASM288041v1
557	GCF_002880435.1	PRJNA224116	SAMN08329241	POBR00000000.1	670	670	Vibrio parahaemolyticus	strain=NA9		latest	Contig	Major	Full	2018-01-15	ASM288043v1	Monash University	GCA_002880435.1	identical	https://ftp.ncbi.nlm.nih.gov/genomes/all/GCF/002/880/435/GCF_002880435.1_ASM288043v1
558	GCF_002880455.1	PRJNA224116	SAMN08329242	POBQ00000000.1	670	670	Vibrio parahaemolyticus	strain=NB07		latest	Contig	Major	Full	2018-01-15	ASM288045v1	Monash University	GCA_002880455.1	identical	https://ftp.ncbi.nlm.nih.gov/genomes/all/GCF/002/880/455/GCF_002880455.1_ASM288045v1
559	GCF_002880475.1	PRJNA224116	SAMN08329237	POBV00000000.1	670	670	Vibrio parahaemolyticus	strain=NA4		latest	Contig	Major	Full	2018-01-15	ASM288047v1	Monash University	GCA_002880475.1	identical	https://ftp.ncbi.nlm.nih.gov/genomes/all/GCF/002/880/475/GCF_002880475.1_ASM288047v1
560	GCF_002880495.1	PRJNA224116	SAMN08329238	POBU00000000.1	670	670	Vibrio parahaemolyticus	strain=NA6		latest	Contig	Major	Full	2018-01-15	ASM288049v1	Monash University	GCA_002880495.1	identical	https://ftp.ncbi.nlm.nih.gov/genomes/all/GCF/002/880/495/GCF_002880495.1_ASM288049v1
561	GCF_002880505.1	PRJNA224116	SAMN08329235	POBX00000000.1	670	670	Vibrio parahaemolyticus	strain=MVP10		latest	Contig	Major	Full	2018-01-15	ASM288050v1	Monash University	GCA_002880505.1	identical	https://ftp.ncbi.nlm.nih.gov/genomes/all/GCF/002/880/505/GCF_002880505.1_ASM288050v1
562	GCF_002880535.1	PRJNA224116	SAMN08329240	POBS00000000.1	670	670	Vibrio parahaemolyticus	strain=NA8		latest	Contig	Major	Full	2018-01-15	ASM288053v1	Monash University	GCA_002880535.1	identical	https://ftp.ncbi.nlm.nih.gov/genomes/all/GCF/002/880/535/GCF_002880535.1_ASM288053v1
563	GCF_002880555.1	PRJNA224116	SAMN08329234	POBY00000000.1	670	670	Vibrio parahaemolyticus	strain=MVP5		latest	Contig	Major	Full	2018-01-15	ASM288055v1	Monash University	GCA_002880555.1	identical	https://ftp.ncbi.nlm.nih.gov/genomes/all/GCF/002/880/555/GCF_002880555.1_ASM288055v1
564	GCF_002880575.1	PRJNA224116	SAMN08329236	POBW00000000.1	670	670	Vibrio parahaemolyticus	strain=NA1		latest	Contig	Major	Full	2018-01-15	ASM288057v1	Monash University	GCA_002880575.1	identical	https://ftp.ncbi.nlm.nih.gov/genomes/all/GCF/002/880/575/GCF_002880575.1_ASM288057v1
565	GCF_002880595.1	PRJNA224116	SAMN08329233	POBZ00000000.1	670	670	Vibrio parahaemolyticus	strain=MVP3		latest	Contig	Major	Full	2018-01-15	ASM288059v1	Monash University	GCA_002880595.1	identical	https://ftp.ncbi.nlm.nih.gov/genomes/all/GCF/002/880/595/GCF_002880595.1_ASM288059v1
566	GCF_002887545.1	PRJNA224116	SAMN07818924	PEBT00000000.1	670	670	Vibrio parahaemolyticus	strain=PSU5579		latest	Contig	Major	Full	2018-01-17	ASM288754v1	University of Rhode Island	GCA_002887545.1	identical	https://ftp.ncbi.nlm.nih.gov/genomes/all/GCF/002/887/545/GCF_002887545.1_ASM288754v1
567	GCF_003047085.1	PRJNA224116	SAMN08851398		670	670	Vibrio parahaemolyticus	strain=S107-1		latest	Complete Genome	Major	Full	2018-04-10	ASM304708v1	Universite de Sherbrooke	GCA_003047085.1	identical	https://ftp.ncbi.nlm.nih.gov/genomes/all/GCF/003/047/085/GCF_003047085.1_ASM304708v1
568	GCF_003056625.1	PRJNA224116	SAMN08667567	PXIW00000000.1	670	670	Vibrio parahaemolyticus	strain=VPF-3		latest	Contig	Major	Full	2018-04-18	ASM305662v1	Lebanese American University	GCA_003056625.1	identical	https://ftp.ncbi.nlm.nih.gov/genomes/all/GCF/003/056/625/GCF_003056625.1_ASM305662v1
569	GCF_003056645.1	PRJNA224116	SAMN08667585	PXIX00000000.1	670	670	Vibrio parahaemolyticus	strain=VPF-4		latest	Contig	Major	Full	2018-04-18	ASM305664v1	Lebanese American University	GCA_003056645.1	identical	https://ftp.ncbi.nlm.nih.gov/genomes/all/GCF/003/056/645/GCF_003056645.1_ASM305664v1
570	GCF_003056665.1	PRJNA224116	SAMN08667664	PXIZ00000000.1	670	670	Vibrio parahaemolyticus	strain=VPF-6		latest	Contig	Major	Full	2018-04-18	ASM305666v1	Lebanese American University	GCA_003056665.1	identical	https://ftp.ncbi.nlm.nih.gov/genomes/all/GCF/003/056/665/GCF_003056665.1_ASM305666v1
571	GCF_003056675.1	PRJNA224116	SAMN08667565	PXIU00000000.1	670	670	Vibrio parahaemolyticus	strain=VPF-1		latest	Contig	Major	Full	2018-04-18	ASM305667v1	Lebanese American University	GCA_003056675.1	identical	https://ftp.ncbi.nlm.nih.gov/genomes/all/GCF/003/056/675/GCF_003056675.1_ASM305667v1
572	GCF_003056745.1	PRJNA224116	SAMN08667669	PXJA00000000.1	670	670	Vibrio parahaemolyticus	strain=VPF-7		latest	Contig	Major	Full	2018-04-18	ASM305674v1	Lebanese American University	GCA_003056745.1	identical	https://ftp.ncbi.nlm.nih.gov/genomes/all/GCF/003/056/745/GCF_003056745.1_ASM305674v1
573	GCF_003057295.1	PRJNA224116	SAMN08667566	PXIV00000000.1	670	670	Vibrio parahaemolyticus	strain=VPF-2		latest	Contig	Major	Full	2018-04-18	ASM305729v1	Lebanese American University	GCA_003057295.1	identical	https://ftp.ncbi.nlm.nih.gov/genomes/all/GCF/003/057/295/GCF_003057295.1_ASM305729v1
574	GCF_003057315.1	PRJNA224116	SAMN08667654	PXIY00000000.1	670	670	Vibrio parahaemolyticus	strain=VPF-5		latest	Contig	Major	Full	2018-04-18	ASM305731v1	Lebanese American University	GCA_003057315.1	identical	https://ftp.ncbi.nlm.nih.gov/genomes/all/GCF/003/057/315/GCF_003057315.1_ASM305731v1
575	GCF_003076895.1	PRJNA224116	SAMN08744595		670	670	Vibrio parahaemolyticus	strain=R14		latest	Complete Genome	Major	Full	2018-05-02	ASM307689v1	The University of Arizona	GCA_003076895.1	identical	https://ftp.ncbi.nlm.nih.gov/genomes/all/GCF/003/076/895/GCF_003076895.1_ASM307689v1
576	GCF_003085735.1	PRJNA224116	SAMN06310878		670	670	Vibrio parahaemolyticus	strain=20130629002S01		latest	Complete Genome	Major	Full	2018-05-02	ASM308573v1	Yellow Sea Fisheries Research Institute	GCA_003085735.1	identical	https://ftp.ncbi.nlm.nih.gov/genomes/all/GCF/003/085/735/GCF_003085735.1_ASM308573v1
577	GCF_003119375.1	PRJNA224116	SAMN08774111		670	670	Vibrio parahaemolyticus		R13	latest	Complete Genome	Major	Full	2018-05-11	ASM311937v1	The University of Arizona	GCA_003119375.1	identical	https://ftp.ncbi.nlm.nih.gov/genomes/all/GCF/003/119/375/GCF_003119375.1_ASM311937v1
578	GCF_003174825.1	PRJNA224116	SAMN07956717	PETB00000000.1	670	670	Vibrio parahaemolyticus	strain=16-B3PA-006		latest	Scaffold	Major	Full	2018-05-29	ASM317482v1	ANSES	GCA_003174825.1	identical	https://ftp.ncbi.nlm.nih.gov/genomes/all/GCF/003/174/825/GCF_003174825.1_ASM317482v1
579	GCF_003186355.1	PRJNA224116	SAMN08162841	PJJY00000000.1	670	670	Vibrio parahaemolyticus	strain=KS17.S5-1		latest	Contig	Major	Full	2018-06-05	ASM318635v1	Universiti Putra Malaysia	GCA_003186355.1	identical	https://ftp.ncbi.nlm.nih.gov/genomes/all/GCF/003/186/355/GCF_003186355.1_ASM318635v1
580	GCF_003186805.1	PRJNA224116	SAMN08166448	PJOR00000000.1	670	670	Vibrio parahaemolyticus	strain=ST17.P5-S1		latest	Scaffold	Major	Full	2018-06-05	ASM318680v1	Universiti Putra Malaysia	GCA_003186805.1	identical	https://ftp.ncbi.nlm.nih.gov/genomes/all/GCF/003/186/805/GCF_003186805.1_ASM318680v1
581	GCF_003351885.1	PRJNA224116	SAMN07267286		670	670	Vibrio parahaemolyticus	strain=PB1937		latest	Complete Genome	Major	Full	2018-08-01	ASM335188v1	Dalian Ocean University	GCA_003351885.1	identical	https://ftp.ncbi.nlm.nih.gov/genomes/all/GCF/003/351/885/GCF_003351885.1_ASM335188v1
582	GCF_003408895.1	PRJNA224116	SAMN05890675	MRBV00000000.1	670	670	Vibrio parahaemolyticus	strain=L70		latest	Contig	Major	Full	2018-08-20	ASM340889v1	South China University of Technology	GCA_003408895.1	identical	https://ftp.ncbi.nlm.nih.gov/genomes/all/GCF/003/408/895/GCF_003408895.1_ASM340889v1
583	GCF_003408905.1	PRJNA224116	SAMN06106984	MRBW00000000.1	670	670	Vibrio parahaemolyticus	strain=229		latest	Contig	Major	Full	2018-08-20	ASM340890v1	South China University of Technology	GCA_003408905.1	identical	https://ftp.ncbi.nlm.nih.gov/genomes/all/GCF/003/408/905/GCF_003408905.1_ASM340890v1
584	GCF_003408935.1	PRJNA224116	SAMN06107071	MRBX00000000.1	670	670	Vibrio parahaemolyticus	strain=271		latest	Contig	Major	Full	2018-08-20	ASM340893v1	South China University of Technology	GCA_003408935.1	identical	https://ftp.ncbi.nlm.nih.gov/genomes/all/GCF/003/408/935/GCF_003408935.1_ASM340893v1
585	GCF_003612695.1	PRJNA224116	SAMN07629020		670	670	Vibrio parahaemolyticus	strain=FORC_072		latest	Complete Genome	Major	Full	2018-10-04	ASM361269v1	Food-borne pathogen Omics Research Center, FORC	GCA_003612695.1	identical	https://ftp.ncbi.nlm.nih.gov/genomes/all/GCF/003/612/695/GCF_003612695.1_ASM361269v1
586	GCF_003612715.1	PRJNA224116	SAMN07629009		670	670	Vibrio parahaemolyticus	strain=FORC_071		latest	Complete Genome	Major	Full	2018-10-04	ASM361271v1	Food-borne Pathogen Omics Research Center, FORC	GCA_003612715.1	identical	https://ftp.ncbi.nlm.nih.gov/genomes/all/GCF/003/612/715/GCF_003612715.1_ASM361271v1
587	GCF_003691525.1	PRJNA224116	SAMN09878947		670	670	Vibrio parahaemolyticus	strain=160807		latest	Complete Genome	Major	Full	2018-10-28	ASM369152v1	Zhejiang Mariculture Research Institute	GCA_003691525.1	identical	https://ftp.ncbi.nlm.nih.gov/genomes/all/GCF/003/691/525/GCF_003691525.1_ASM369152v1
588	GCF_003798505.1	PRJNA224116	SAMN08204774	PKQA00000000.1	670	670	Vibrio parahaemolyticus	strain=TS-8-11-4		latest	Contig	Major	Full	2018-11-20	ASM379850v1	Active Teaching NextGenSequencing Group (GCAT-SEEK)	GCA_003798505.1	identical	https://ftp.ncbi.nlm.nih.gov/genomes/all/GCF/003/798/505/GCF_003798505.1_ASM379850v1
589	GCF_004006515.1	PRJNA224116	SAMN09874427		670	670	Vibrio parahaemolyticus	strain=VPD14		latest	Complete Genome	Major	Full	2019-01-09	ASM400651v1	Shanghai Ocean University	GCA_004006515.1	identical	https://ftp.ncbi.nlm.nih.gov/genomes/all/GCF/004/006/515/GCF_004006515.1_ASM400651v1
590	GCF_004028465.1	PRJNA224116	SAMN10761833	SCLW00000000.1	670	670	Vibrio parahaemolyticus	strain=ICDC-VP1329		latest	Contig	Major	Full	2019-01-17	ASM402846v1	ICDC	GCA_004028465.1	identical	https://ftp.ncbi.nlm.nih.gov/genomes/all/GCF/004/028/465/GCF_004028465.1_ASM402846v1
591	GCF_004121085.1	PRJNA224116	SAMN10397795	RQOA00000000.1	670	670	Vibrio parahaemolyticus	strain=ML7		latest	Contig	Major	Full	2019-01-30	ASM412108v1	Monash University	GCA_004121085.1	identical	https://ftp.ncbi.nlm.nih.gov/genomes/all/GCF/004/121/085/GCF_004121085.1_ASM412108v1
592	GCF_004121095.1	PRJNA224116	SAMN10397796	RQOB00000000.1	670	670	Vibrio parahaemolyticus	strain=ML8		latest	Contig	Major	Full	2019-01-30	ASM412109v1	Monash University	GCA_004121095.1	identical	https://ftp.ncbi.nlm.nih.gov/genomes/all/GCF/004/121/095/GCF_004121095.1_ASM412109v1
593	GCF_004121105.1	PRJNA224116	SAMN10397794	RQNZ00000000.1	670	670	Vibrio parahaemolyticus	strain=ML6		latest	Contig	Major	Full	2019-01-30	ASM412110v1	Monash University	GCA_004121105.1	identical	https://ftp.ncbi.nlm.nih.gov/genomes/all/GCF/004/121/105/GCF_004121105.1_ASM412110v1
594	GCF_004121115.1	PRJNA224116	SAMN10397797	RQOC00000000.1	670	670	Vibrio parahaemolyticus	strain=ML9		latest	Contig	Major	Full	2019-01-30	ASM412111v1	Monash University	GCA_004121115.1	identical	https://ftp.ncbi.nlm.nih.gov/genomes/all/GCF/004/121/115/GCF_004121115.1_ASM412111v1
595	GCF_004121175.1	PRJNA224116	SAMN10397790	RQNV00000000.1	670	670	Vibrio parahaemolyticus	strain=ML2		latest	Contig	Major	Full	2019-01-30	ASM412117v1	Monash University	GCA_004121175.1	identical	https://ftp.ncbi.nlm.nih.gov/genomes/all/GCF/004/121/175/GCF_004121175.1_ASM412117v1
596	GCF_004121185.1	PRJNA224116	SAMN10397792	RQNX00000000.1	670	670	Vibrio parahaemolyticus	strain=ML4		latest	Contig	Major	Full	2019-01-30	ASM412118v1	Monash University	GCA_004121185.1	identical	https://ftp.ncbi.nlm.nih.gov/genomes/all/GCF/004/121/185/GCF_004121185.1_ASM412118v1
597	GCF_004121195.1	PRJNA224116	SAMN10397788	RQNT00000000.1	670	670	Vibrio parahaemolyticus	strain=NA2		latest	Contig	Major	Full	2019-01-30	ASM412119v1	Monash University	GCA_004121195.1	identical	https://ftp.ncbi.nlm.nih.gov/genomes/all/GCF/004/121/195/GCF_004121195.1_ASM412119v1
598	GCF_004121225.1	PRJNA224116	SAMN10397791	RQNW00000000.1	670	670	Vibrio parahaemolyticus	strain=ML3		latest	Contig	Major	Full	2019-01-30	ASM412122v1	Monash University	GCA_004121225.1	identical	https://ftp.ncbi.nlm.nih.gov/genomes/all/GCF/004/121/225/GCF_004121225.1_ASM412122v1
599	GCF_004121235.1	PRJNA224116	SAMN10397793	RQNY00000000.1	670	670	Vibrio parahaemolyticus	strain=ML5		latest	Contig	Major	Full	2019-01-30	ASM412123v1	Monash University	GCA_004121235.1	identical	https://ftp.ncbi.nlm.nih.gov/genomes/all/GCF/004/121/235/GCF_004121235.1_ASM412123v1
600	GCF_004121285.1	PRJNA224116	SAMN10397789	RQNU00000000.1	670	670	Vibrio parahaemolyticus	strain=ML1		latest	Contig	Major	Full	2019-01-30	ASM412128v1	Monash University	GCA_004121285.1	identical	https://ftp.ncbi.nlm.nih.gov/genomes/all/GCF/004/121/285/GCF_004121285.1_ASM412128v1
601	GCF_004194515.1	PRJNA224116	SAMN10591529		670	670	Vibrio parahaemolyticus	strain=D3112		latest	Complete Genome	Major	Full	2019-02-14	ASM419451v1	the Institute of oceanology, the University of Chinese of Academic of Science	GCA_004194515.1	identical	https://ftp.ncbi.nlm.nih.gov/genomes/all/GCF/004/194/515/GCF_004194515.1_ASM419451v1
602	GCF_004324495.1	PRJNA224116	SAMN10076545	QYSS00000000.1	670	670	Vibrio parahaemolyticus	strain=Vp23		latest	Scaffold	Major	Full	2019-03-04	ASM432449v1	Guangdong Institute of Microbiology	GCA_004324495.1	identical	https://ftp.ncbi.nlm.nih.gov/genomes/all/GCF/004/324/495/GCF_004324495.1_ASM432449v1
603	GCF_004324655.1	PRJNA224116	SAMN10076555	QYSI00000000.1	670	670	Vibrio parahaemolyticus	strain=Vp5		latest	Scaffold	Major	Full	2019-03-04	ASM432465v1	Guangdong Institute of Microbiology	GCA_004324655.1	identical	https://ftp.ncbi.nlm.nih.gov/genomes/all/GCF/004/324/655/GCF_004324655.1_ASM432465v1
604	GCF_004923355.1	PRJNA224116	SAMN11267087	SPOT00000000.1	670	670	Vibrio parahaemolyticus	strain=16763		latest	Contig	Major	Full	2019-04-19	ASM492335v1	Research Institute for Plague Control	GCA_004923355.1	identical	https://ftp.ncbi.nlm.nih.gov/genomes/all/GCF/004/923/355/GCF_004923355.1_ASM492335v1
605	GCF_006124855.1	PRJNA224116	SAMN08810357	PZOC00000000.1	670	670	Vibrio parahaemolyticus	strain=Hep-2b-20		latest	Contig	Major	Full	2019-06-06	ASM612485v1	Texas A&M - Corpus Christi	GCA_006124855.1	identical	https://ftp.ncbi.nlm.nih.gov/genomes/all/GCF/006/124/855/GCF_006124855.1_ASM612485v1
606	GCF_006124955.1	PRJNA224116	SAMN08810063	PZOG00000000.1	670	670	Vibrio parahaemolyticus	strain=Hep-2a-12		latest	Contig	Major	Full	2019-06-06	ASM612495v1	Texas A&M - Corpus Christi	GCA_006124955.1	identical	https://ftp.ncbi.nlm.nih.gov/genomes/all/GCF/006/124/955/GCF_006124955.1_ASM612495v1
607	GCF_006368175.1	PRJNA224116	SAMN07338233	NNCH00000000.1	670	670	Vibrio parahaemolyticus	strain=S177		latest	Contig	Major	Full	2019-06-19	ASM636817v1	Beijing Institute of Microbiology and Epidemiology	GCA_006368175.1	identical	https://ftp.ncbi.nlm.nih.gov/genomes/all/GCF/006/368/175/GCF_006368175.1_ASM636817v1
608	GCF_006368215.1	PRJNA224116	SAMN07338232	NNCI00000000.1	670	670	Vibrio parahaemolyticus	strain=S176		latest	Contig	Major	Full	2019-06-19	ASM636821v1	Beijing Institute of Microbiology and Epidemiology	GCA_006368215.1	identical	https://ftp.ncbi.nlm.nih.gov/genomes/all/GCF/006/368/215/GCF_006368215.1_ASM636821v1
609	GCF_006368225.1	PRJNA224116	SAMN07338230	NNCK00000000.1	670	670	Vibrio parahaemolyticus	strain=S149		latest	Contig	Major	Full	2019-06-19	ASM636822v1	Beijing Institute of Microbiology and Epidemiology	GCA_006368225.1	identical	https://ftp.ncbi.nlm.nih.gov/genomes/all/GCF/006/368/225/GCF_006368225.1_ASM636822v1
610	GCF_006368235.1	PRJNA224116	SAMN07338229	NNCL00000000.1	670	670	Vibrio parahaemolyticus	strain=S107		latest	Contig	Major	Full	2019-06-19	ASM636823v1	Beijing Institute of Microbiology and Epidemiology	GCA_006368235.1	identical	https://ftp.ncbi.nlm.nih.gov/genomes/all/GCF/006/368/235/GCF_006368235.1_ASM636823v1
611	GCF_006368255.1	PRJNA224116	SAMN07338226	NNCO00000000.1	670	670	Vibrio parahaemolyticus	strain=S010		latest	Contig	Major	Full	2019-06-19	ASM636825v1	Beijing Institute of Microbiology and Epidemiology	GCA_006368255.1	identical	https://ftp.ncbi.nlm.nih.gov/genomes/all/GCF/006/368/255/GCF_006368255.1_ASM636825v1
612	GCF_006368265.1	PRJNA224116	SAMN07338222	NNCS00000000.1	670	670	Vibrio parahaemolyticus	strain=G2_3		latest	Contig	Major	Full	2019-06-19	ASM636826v1	Beijing Institute of Microbiology and Epidemiology	GCA_006368265.1	identical	https://ftp.ncbi.nlm.nih.gov/genomes/all/GCF/006/368/265/GCF_006368265.1_ASM636826v1
613	GCF_006368305.1	PRJNA224116	SAMN07338218	NNCW00000000.1	670	670	Vibrio parahaemolyticus	strain=G1_8		latest	Contig	Major	Full	2019-06-19	ASM636830v1	Beijing Institute of Microbiology and Epidemiology	GCA_006368305.1	identical	https://ftp.ncbi.nlm.nih.gov/genomes/all/GCF/006/368/305/GCF_006368305.1_ASM636830v1
614	GCF_006368335.1	PRJNA224116	SAMN07338215	NNCZ00000000.1	670	670	Vibrio parahaemolyticus	strain=G1_5		latest	Contig	Major	Full	2019-06-19	ASM636833v1	Beijing Institute of Microbiology and Epidemiology	GCA_006368335.1	identical	https://ftp.ncbi.nlm.nih.gov/genomes/all/GCF/006/368/335/GCF_006368335.1_ASM636833v1
615	GCF_006368345.1	PRJNA224116	SAMN07338216	NNCY00000000.1	670	670	Vibrio parahaemolyticus	strain=G1_6		latest	Contig	Major	Full	2019-06-19	ASM636834v1	Beijing Institute of Microbiology and Epidemiology	GCA_006368345.1	identical	https://ftp.ncbi.nlm.nih.gov/genomes/all/GCF/006/368/345/GCF_006368345.1_ASM636834v1
616	GCF_006368365.1	PRJNA224116	SAMN07338209	NNDF00000000.1	670	670	Vibrio parahaemolyticus	strain=F9_9		latest	Contig	Major	Full	2019-06-19	ASM636836v1	Beijing Institute of Microbiology and Epidemiology	GCA_006368365.1	identical	https://ftp.ncbi.nlm.nih.gov/genomes/all/GCF/006/368/365/GCF_006368365.1_ASM636836v1
617	GCF_006368375.1	PRJNA224116	SAMN07338227	NNCN00000000.1	670	670	Vibrio parahaemolyticus	strain=S061		latest	Contig	Major	Full	2019-06-19	ASM636837v1	Beijing Institute of Microbiology and Epidemiology	GCA_006368375.1	identical	https://ftp.ncbi.nlm.nih.gov/genomes/all/GCF/006/368/375/GCF_006368375.1_ASM636837v1
618	GCF_006368385.1	PRJNA224116	SAMN07338234	NNCG00000000.1	670	670	Vibrio parahaemolyticus	strain=S178		latest	Contig	Major	Full	2019-06-19	ASM636838v1	Beijing Institute of Microbiology and Epidemiology	GCA_006368385.1	identical	https://ftp.ncbi.nlm.nih.gov/genomes/all/GCF/006/368/385/GCF_006368385.1_ASM636838v1
619	GCF_006368415.1	PRJNA224116	SAMN07338228	NNCM00000000.1	670	670	Vibrio parahaemolyticus	strain=S089		latest	Contig	Major	Full	2019-06-19	ASM636841v1	Beijing Institute of Microbiology and Epidemiology	GCA_006368415.1	identical	https://ftp.ncbi.nlm.nih.gov/genomes/all/GCF/006/368/415/GCF_006368415.1_ASM636841v1
620	GCF_006368425.1	PRJNA224116	SAMN07338221	NNCT00000000.1	670	670	Vibrio parahaemolyticus	strain=G2_2		latest	Contig	Major	Full	2019-06-19	ASM636842v1	Beijing Institute of Microbiology and Epidemiology	GCA_006368425.1	identical	https://ftp.ncbi.nlm.nih.gov/genomes/all/GCF/006/368/425/GCF_006368425.1_ASM636842v1
621	GCF_006368435.1	PRJNA224116	SAMN07338219	NNCV00000000.1	670	670	Vibrio parahaemolyticus	strain=G1_9		latest	Contig	Major	Full	2019-06-19	ASM636843v1	Beijing Institute of Microbiology and Epidemiology	GCA_006368435.1	identical	https://ftp.ncbi.nlm.nih.gov/genomes/all/GCF/006/368/435/GCF_006368435.1_ASM636843v1
622	GCF_006368485.1	PRJNA224116	SAMN07338217	NNCX00000000.1	670	670	Vibrio parahaemolyticus	strain=G1_7		latest	Contig	Major	Full	2019-06-19	ASM636848v1	Beijing Institute of Microbiology and Epidemiology	GCA_006368485.1	identical	https://ftp.ncbi.nlm.nih.gov/genomes/all/GCF/006/368/485/GCF_006368485.1_ASM636848v1
623	GCF_006368495.1	PRJNA224116	SAMN07338214	NNDA00000000.1	670	670	Vibrio parahaemolyticus	strain=G1_4		latest	Contig	Major	Full	2019-06-19	ASM636849v1	Beijing Institute of Microbiology and Epidemiology	GCA_006368495.1	identical	https://ftp.ncbi.nlm.nih.gov/genomes/all/GCF/006/368/495/GCF_006368495.1_ASM636849v1
624	GCF_006368505.1	PRJNA224116	SAMN07338213	NNDB00000000.1	670	670	Vibrio parahaemolyticus	strain=G1_3		latest	Contig	Major	Full	2019-06-19	ASM636850v1	Beijing Institute of Microbiology and Epidemiology	GCA_006368505.1	identical	https://ftp.ncbi.nlm.nih.gov/genomes/all/GCF/006/368/505/GCF_006368505.1_ASM636850v1
625	GCF_006368545.1	PRJNA224116	SAMN07338210	NNDE00000000.1	670	670	Vibrio parahaemolyticus	strain=G1_1		latest	Contig	Major	Full	2019-06-19	ASM636854v1	Beijing Institute of Microbiology and Epidemiology	GCA_006368545.1	identical	https://ftp.ncbi.nlm.nih.gov/genomes/all/GCF/006/368/545/GCF_006368545.1_ASM636854v1
626	GCF_006368565.1	PRJNA224116	SAMN07338208	NNDG00000000.1	670	670	Vibrio parahaemolyticus	strain=F9_8		latest	Contig	Major	Full	2019-06-19	ASM636856v1	Beijing Institute of Microbiology and Epidemiology	GCA_006368565.1	identical	https://ftp.ncbi.nlm.nih.gov/genomes/all/GCF/006/368/565/GCF_006368565.1_ASM636856v1
627	GCF_006368575.1	PRJNA224116	SAMN07338206	NNDI00000000.1	670	670	Vibrio parahaemolyticus	strain=F9_6		latest	Contig	Major	Full	2019-06-19	ASM636857v1	Beijing Institute of Microbiology and Epidemiology	GCA_006368575.1	identical	https://ftp.ncbi.nlm.nih.gov/genomes/all/GCF/006/368/575/GCF_006368575.1_ASM636857v1
628	GCF_006368595.1	PRJNA224116	SAMN07338231	NNCJ00000000.1	670	670	Vibrio parahaemolyticus	strain=S175		latest	Contig	Major	Full	2019-06-19	ASM636859v1	Beijing Institute of Microbiology and Epidemiology	GCA_006368595.1	identical	https://ftp.ncbi.nlm.nih.gov/genomes/all/GCF/006/368/595/GCF_006368595.1_ASM636859v1
629	GCF_006368625.1	PRJNA224116	SAMN07338224	NNCQ00000000.1	670	670	Vibrio parahaemolyticus	strain=G2_6		latest	Contig	Major	Full	2019-06-19	ASM636862v1	Beijing Institute of Microbiology and Epidemiology	GCA_006368625.1	identical	https://ftp.ncbi.nlm.nih.gov/genomes/all/GCF/006/368/625/GCF_006368625.1_ASM636862v1
630	GCF_006368635.1	PRJNA224116	SAMN07338225	NNCP00000000.1	670	670	Vibrio parahaemolyticus	strain=G2_7		latest	Contig	Major	Full	2019-06-19	ASM636863v1	Beijing Institute of Microbiology and Epidemiology	GCA_006368635.1	identical	https://ftp.ncbi.nlm.nih.gov/genomes/all/GCF/006/368/635/GCF_006368635.1_ASM636863v1
631	GCF_006368645.1	PRJNA224116	SAMN07338220	NNCU00000000.1	670	670	Vibrio parahaemolyticus	strain=G2_1		latest	Contig	Major	Full	2019-06-19	ASM636864v1	Beijing Institute of Microbiology and Epidemiology	GCA_006368645.1	identical	https://ftp.ncbi.nlm.nih.gov/genomes/all/GCF/006/368/645/GCF_006368645.1_ASM636864v1
632	GCF_006368665.1	PRJNA224116	SAMN07338223	NNCR00000000.1	670	670	Vibrio parahaemolyticus	strain=G2_5		latest	Contig	Major	Full	2019-06-19	ASM636866v1	Beijing Institute of Microbiology and Epidemiology	GCA_006368665.1	identical	https://ftp.ncbi.nlm.nih.gov/genomes/all/GCF/006/368/665/GCF_006368665.1_ASM636866v1
633	GCF_006368705.1	PRJNA224116	SAMN07338212	NNDC00000000.1	670	670	Vibrio parahaemolyticus	strain=G1_2		latest	Contig	Major	Full	2019-06-19	ASM636870v1	Beijing Institute of Microbiology and Epidemiology	GCA_006368705.1	identical	https://ftp.ncbi.nlm.nih.gov/genomes/all/GCF/006/368/705/GCF_006368705.1_ASM636870v1
634	GCF_006368725.1	PRJNA224116	SAMN07338211	NNDD00000000.1	670	670	Vibrio parahaemolyticus	strain=G1_10		latest	Contig	Major	Full	2019-06-19	ASM636872v1	Beijing Institute of Microbiology and Epidemiology	GCA_006368725.1	identical	https://ftp.ncbi.nlm.nih.gov/genomes/all/GCF/006/368/725/GCF_006368725.1_ASM636872v1
635	GCF_006368755.1	PRJNA224116	SAMN07338205	NNDJ00000000.1	670	670	Vibrio parahaemolyticus	strain=F9_5		latest	Contig	Major	Full	2019-06-19	ASM636875v1	Beijing Institute of Microbiology and Epidemiology	GCA_006368755.1	identical	https://ftp.ncbi.nlm.nih.gov/genomes/all/GCF/006/368/755/GCF_006368755.1_ASM636875v1
636	GCF_006368785.1	PRJNA224116	SAMN07338201	NNDN00000000.1	670	670	Vibrio parahaemolyticus	strain=F9_10		latest	Contig	Major	Full	2019-06-19	ASM636878v1	Beijing Institute of Microbiology and Epidemiology	GCA_006368785.1	identical	https://ftp.ncbi.nlm.nih.gov/genomes/all/GCF/006/368/785/GCF_006368785.1_ASM636878v1
637	GCF_006368795.1	PRJNA224116	SAMN07338207	NNDH00000000.1	670	670	Vibrio parahaemolyticus	strain=F9_7		latest	Contig	Major	Full	2019-06-19	ASM636879v1	Beijing Institute of Microbiology and Epidemiology	GCA_006368795.1	identical	https://ftp.ncbi.nlm.nih.gov/genomes/all/GCF/006/368/795/GCF_006368795.1_ASM636879v1
638	GCF_006368815.1	PRJNA224116	SAMN07338199	NNDP00000000.1	670	670	Vibrio parahaemolyticus	strain=F8_9		latest	Contig	Major	Full	2019-06-19	ASM636881v1	Beijing Institute of Microbiology and Epidemiology	GCA_006368815.1	identical	https://ftp.ncbi.nlm.nih.gov/genomes/all/GCF/006/368/815/GCF_006368815.1_ASM636881v1
639	GCF_006368835.1	PRJNA224116	SAMN07338196	NNDS00000000.1	670	670	Vibrio parahaemolyticus	strain=F8_6		latest	Contig	Major	Full	2019-06-19	ASM636883v1	Beijing Institute of Microbiology and Epidemiology	GCA_006368835.1	identical	https://ftp.ncbi.nlm.nih.gov/genomes/all/GCF/006/368/835/GCF_006368835.1_ASM636883v1
640	GCF_006368845.1	PRJNA224116	SAMN07338186	NNEC00000000.1	670	670	Vibrio parahaemolyticus	strain=F7_6		latest	Contig	Major	Full	2019-06-19	ASM636884v1	Beijing Institute of Microbiology and Epidemiology	GCA_006368845.1	identical	https://ftp.ncbi.nlm.nih.gov/genomes/all/GCF/006/368/845/GCF_006368845.1_ASM636884v1
641	GCF_006368875.1	PRJNA224116	SAMN07338180	NNEI00000000.1	670	670	Vibrio parahaemolyticus	strain=F6_8		latest	Contig	Major	Full	2019-06-19	ASM636887v1	Beijing Institute of Microbiology and Epidemiology	GCA_006368875.1	identical	https://ftp.ncbi.nlm.nih.gov/genomes/all/GCF/006/368/875/GCF_006368875.1_ASM636887v1
642	GCF_006368915.1	PRJNA224116	SAMN07338173	NNEP00000000.1	670	670	Vibrio parahaemolyticus	strain=F6_1		latest	Contig	Major	Full	2019-06-19	ASM636891v1	Beijing Institute of Microbiology and Epidemiology	GCA_006368915.1	identical	https://ftp.ncbi.nlm.nih.gov/genomes/all/GCF/006/368/915/GCF_006368915.1_ASM636891v1
643	GCF_006368925.1	PRJNA224116	SAMN07338178	NNEK00000000.1	670	670	Vibrio parahaemolyticus	strain=F6_6		latest	Contig	Major	Full	2019-06-19	ASM636892v1	Beijing Institute of Microbiology and Epidemiology	GCA_006368925.1	identical	https://ftp.ncbi.nlm.nih.gov/genomes/all/GCF/006/368/925/GCF_006368925.1_ASM636892v1
644	GCF_006368935.1	PRJNA224116	SAMN07338177	NNEL00000000.1	670	670	Vibrio parahaemolyticus	strain=F6_5		latest	Contig	Major	Full	2019-06-19	ASM636893v1	Beijing Institute of Microbiology and Epidemiology	GCA_006368935.1	identical	https://ftp.ncbi.nlm.nih.gov/genomes/all/GCF/006/368/935/GCF_006368935.1_ASM636893v1
645	GCF_006368945.1	PRJNA224116	SAMN07338175	NNEN00000000.1	670	670	Vibrio parahaemolyticus	strain=F6_3		latest	Contig	Major	Full	2019-06-19	ASM636894v1	Beijing Institute of Microbiology and Epidemiology	GCA_006368945.1	identical	https://ftp.ncbi.nlm.nih.gov/genomes/all/GCF/006/368/945/GCF_006368945.1_ASM636894v1
646	GCF_006368955.1	PRJNA224116	SAMN07338168	NNEU00000000.1	670	670	Vibrio parahaemolyticus	strain=F5_5		latest	Contig	Major	Full	2019-06-19	ASM636895v1	Beijing Institute of Microbiology and Epidemiology	GCA_006368955.1	identical	https://ftp.ncbi.nlm.nih.gov/genomes/all/GCF/006/368/955/GCF_006368955.1_ASM636895v1
647	GCF_006368995.1	PRJNA224116	SAMN07338166	NNEW00000000.1	670	670	Vibrio parahaemolyticus	strain=F5_3		latest	Contig	Major	Full	2019-06-19	ASM636899v1	Beijing Institute of Microbiology and Epidemiology	GCA_006368995.1	identical	https://ftp.ncbi.nlm.nih.gov/genomes/all/GCF/006/368/995/GCF_006368995.1_ASM636899v1
648	GCF_006369005.1	PRJNA224116	SAMN07338167	NNEV00000000.1	670	670	Vibrio parahaemolyticus	strain=F5_4		latest	Contig	Major	Full	2019-06-19	ASM636900v1	Beijing Institute of Microbiology and Epidemiology	GCA_006369005.1	identical	https://ftp.ncbi.nlm.nih.gov/genomes/all/GCF/006/369/005/GCF_006369005.1_ASM636900v1
649	GCF_006369055.1	PRJNA224116	SAMN07338165	NNEX00000000.1	670	670	Vibrio parahaemolyticus	strain=F5_10		latest	Contig	Major	Full	2019-06-19	ASM636905v1	Beijing Institute of Microbiology and Epidemiology	GCA_006369055.1	identical	https://ftp.ncbi.nlm.nih.gov/genomes/all/GCF/006/369/055/GCF_006369055.1_ASM636905v1
650	GCF_006369075.1	PRJNA224116	SAMN07338163	NNEZ00000000.1	670	670	Vibrio parahaemolyticus	strain=F4_9		latest	Contig	Major	Full	2019-06-19	ASM636907v1	Beijing Institute of Microbiology and Epidemiology	GCA_006369075.1	identical	https://ftp.ncbi.nlm.nih.gov/genomes/all/GCF/006/369/075/GCF_006369075.1_ASM636907v1
651	GCF_006369085.1	PRJNA224116	SAMN07338159	NNFD00000000.1	670	670	Vibrio parahaemolyticus	strain=F4_5		latest	Contig	Major	Full	2019-06-19	ASM636908v1	Beijing Institute of Microbiology and Epidemiology	GCA_006369085.1	identical	https://ftp.ncbi.nlm.nih.gov/genomes/all/GCF/006/369/085/GCF_006369085.1_ASM636908v1
652	GCF_006369095.1	PRJNA224116	SAMN07338164	NNEY00000000.1	670	670	Vibrio parahaemolyticus	strain=F5_1		latest	Contig	Major	Full	2019-06-19	ASM636909v1	Beijing Institute of Microbiology and Epidemiology	GCA_006369095.1	identical	https://ftp.ncbi.nlm.nih.gov/genomes/all/GCF/006/369/095/GCF_006369095.1_ASM636909v1
653	GCF_006369105.1	PRJNA224116	SAMN07338200	NNDO00000000.1	670	670	Vibrio parahaemolyticus	strain=F9_1		latest	Contig	Major	Full	2019-06-19	ASM636910v1	Beijing Institute of Microbiology and Epidemiology	GCA_006369105.1	identical	https://ftp.ncbi.nlm.nih.gov/genomes/all/GCF/006/369/105/GCF_006369105.1_ASM636910v1
654	GCF_006369115.1	PRJNA224116	SAMN07338202	NNDM00000000.1	670	670	Vibrio parahaemolyticus	strain=F9_2		latest	Contig	Major	Full	2019-06-19	ASM636911v1	Beijing Institute of Microbiology and Epidemiology	GCA_006369115.1	identical	https://ftp.ncbi.nlm.nih.gov/genomes/all/GCF/006/369/115/GCF_006369115.1_ASM636911v1
655	GCF_006369175.1	PRJNA224116	SAMN07338198	NNDQ00000000.1	670	670	Vibrio parahaemolyticus	strain=F8_8		latest	Contig	Major	Full	2019-06-19	ASM636917v1	Beijing Institute of Microbiology and Epidemiology	GCA_006369175.1	identical	https://ftp.ncbi.nlm.nih.gov/genomes/all/GCF/006/369/175/GCF_006369175.1_ASM636917v1
656	GCF_006369185.1	PRJNA224116	SAMN07338194	NNDU00000000.1	670	670	Vibrio parahaemolyticus	strain=F8_4		latest	Contig	Major	Full	2019-06-19	ASM636918v1	Beijing Institute of Microbiology and Epidemiology	GCA_006369185.1	identical	https://ftp.ncbi.nlm.nih.gov/genomes/all/GCF/006/369/185/GCF_006369185.1_ASM636918v1
657	GCF_006369195.1	PRJNA224116	SAMN07338197	NNDR00000000.1	670	670	Vibrio parahaemolyticus	strain=F8_7		latest	Contig	Major	Full	2019-06-19	ASM636919v1	Beijing Institute of Microbiology and Epidemiology	GCA_006369195.1	identical	https://ftp.ncbi.nlm.nih.gov/genomes/all/GCF/006/369/195/GCF_006369195.1_ASM636919v1
658	GCF_006369205.1	PRJNA224116	SAMN07338193	NNDV00000000.1	670	670	Vibrio parahaemolyticus	strain=F8_3		latest	Contig	Major	Full	2019-06-19	ASM636920v1	Beijing Institute of Microbiology and Epidemiology	GCA_006369205.1	identical	https://ftp.ncbi.nlm.nih.gov/genomes/all/GCF/006/369/205/GCF_006369205.1_ASM636920v1
659	GCF_006369235.1	PRJNA224116	SAMN07338192	NNDW00000000.1	670	670	Vibrio parahaemolyticus	strain=F8_2		latest	Contig	Major	Full	2019-06-19	ASM636923v1	Beijing Institute of Microbiology and Epidemiology	GCA_006369235.1	identical	https://ftp.ncbi.nlm.nih.gov/genomes/all/GCF/006/369/235/GCF_006369235.1_ASM636923v1
660	GCF_006369265.1	PRJNA224116	SAMN07338191	NNDX00000000.1	670	670	Vibrio parahaemolyticus	strain=F8_10		latest	Contig	Major	Full	2019-06-19	ASM636926v1	Beijing Institute of Microbiology and Epidemiology	GCA_006369265.1	identical	https://ftp.ncbi.nlm.nih.gov/genomes/all/GCF/006/369/265/GCF_006369265.1_ASM636926v1
661	GCF_006369285.1	PRJNA224116	SAMN07338190	NNDY00000000.1	670	670	Vibrio parahaemolyticus	strain=F8_1		latest	Contig	Major	Full	2019-06-19	ASM636928v1	Beijing Institute of Microbiology and Epidemiology	GCA_006369285.1	identical	https://ftp.ncbi.nlm.nih.gov/genomes/all/GCF/006/369/285/GCF_006369285.1_ASM636928v1
662	GCF_006369315.1	PRJNA224116	SAMN07338188	NNEA00000000.1	670	670	Vibrio parahaemolyticus	strain=F7_8		latest	Contig	Major	Full	2019-06-19	ASM636931v1	Beijing Institute of Microbiology and Epidemiology	GCA_006369315.1	identical	https://ftp.ncbi.nlm.nih.gov/genomes/all/GCF/006/369/315/GCF_006369315.1_ASM636931v1
663	GCF_006369325.1	PRJNA224116	SAMN07338183	NNEF00000000.1	670	670	Vibrio parahaemolyticus	strain=F7_2		latest	Contig	Major	Full	2019-06-19	ASM636932v1	Beijing Institute of Microbiology and Epidemiology	GCA_006369325.1	identical	https://ftp.ncbi.nlm.nih.gov/genomes/all/GCF/006/369/325/GCF_006369325.1_ASM636932v1
664	GCF_006369335.1	PRJNA224116	SAMN07338179	NNEJ00000000.1	670	670	Vibrio parahaemolyticus	strain=F6_7		latest	Contig	Major	Full	2019-06-19	ASM636933v1	Beijing Institute of Microbiology and Epidemiology	GCA_006369335.1	identical	https://ftp.ncbi.nlm.nih.gov/genomes/all/GCF/006/369/335/GCF_006369335.1_ASM636933v1
665	GCF_006369355.1	PRJNA224116	SAMN07338171	NNER00000000.1	670	670	Vibrio parahaemolyticus	strain=F5_8		latest	Contig	Major	Full	2019-06-19	ASM636935v1	Beijing Institute of Microbiology and Epidemiology	GCA_006369355.1	identical	https://ftp.ncbi.nlm.nih.gov/genomes/all/GCF/006/369/355/GCF_006369355.1_ASM636935v1
666	GCF_006369365.1	PRJNA224116	SAMN07338174	NNEO00000000.1	670	670	Vibrio parahaemolyticus	strain=F6_2		latest	Contig	Major	Full	2019-06-19	ASM636936v1	Beijing Institute of Microbiology and Epidemiology	GCA_006369365.1	identical	https://ftp.ncbi.nlm.nih.gov/genomes/all/GCF/006/369/365/GCF_006369365.1_ASM636936v1
667	GCF_006369375.1	PRJNA224116	SAMN07338162	NNFA00000000.1	670	670	Vibrio parahaemolyticus	strain=F4_8		latest	Contig	Major	Full	2019-06-19	ASM636937v1	Beijing Institute of Microbiology and Epidemiology	GCA_006369375.1	identical	https://ftp.ncbi.nlm.nih.gov/genomes/all/GCF/006/369/375/GCF_006369375.1_ASM636937v1
668	GCF_006369425.1	PRJNA224116	SAMN07338204	NNDK00000000.1	670	670	Vibrio parahaemolyticus	strain=F9_4		latest	Contig	Major	Full	2019-06-19	ASM636942v1	Beijing Institute of Microbiology and Epidemiology	GCA_006369425.1	identical	https://ftp.ncbi.nlm.nih.gov/genomes/all/GCF/006/369/425/GCF_006369425.1_ASM636942v1
669	GCF_006369435.1	PRJNA224116	SAMN07338203	NNDL00000000.1	670	670	Vibrio parahaemolyticus	strain=F9_3		latest	Contig	Major	Full	2019-06-19	ASM636943v1	Beijing Institute of Microbiology and Epidemiology	GCA_006369435.1	identical	https://ftp.ncbi.nlm.nih.gov/genomes/all/GCF/006/369/435/GCF_006369435.1_ASM636943v1
670	GCF_006369455.1	PRJNA224116	SAMN07338195	NNDT00000000.1	670	670	Vibrio parahaemolyticus	strain=F8_5		latest	Contig	Major	Full	2019-06-19	ASM636945v1	Beijing Institute of Microbiology and Epidemiology	GCA_006369455.1	identical	https://ftp.ncbi.nlm.nih.gov/genomes/all/GCF/006/369/455/GCF_006369455.1_ASM636945v1
671	GCF_006369475.1	PRJNA224116	SAMN07338189	NNDZ00000000.1	670	670	Vibrio parahaemolyticus	strain=F7_9		latest	Contig	Major	Full	2019-06-19	ASM636947v1	Beijing Institute of Microbiology and Epidemiology	GCA_006369475.1	identical	https://ftp.ncbi.nlm.nih.gov/genomes/all/GCF/006/369/475/GCF_006369475.1_ASM636947v1
672	GCF_006369515.1	PRJNA224116	SAMN07338187	NNEB00000000.1	670	670	Vibrio parahaemolyticus	strain=F7_7		latest	Contig	Major	Full	2019-06-19	ASM636951v1	Beijing Institute of Microbiology and Epidemiology	GCA_006369515.1	identical	https://ftp.ncbi.nlm.nih.gov/genomes/all/GCF/006/369/515/GCF_006369515.1_ASM636951v1
673	GCF_006369525.1	PRJNA224116	SAMN07338185	NNED00000000.1	670	670	Vibrio parahaemolyticus	strain=F7_4		latest	Contig	Major	Full	2019-06-19	ASM636952v1	Beijing Institute of Microbiology and Epidemiology	GCA_006369525.1	identical	https://ftp.ncbi.nlm.nih.gov/genomes/all/GCF/006/369/525/GCF_006369525.1_ASM636952v1
674	GCF_006369535.1	PRJNA224116	SAMN07338182	NNEG00000000.1	670	670	Vibrio parahaemolyticus	strain=F7_10		latest	Contig	Major	Full	2019-06-19	ASM636953v1	Beijing Institute of Microbiology and Epidemiology	GCA_006369535.1	identical	https://ftp.ncbi.nlm.nih.gov/genomes/all/GCF/006/369/535/GCF_006369535.1_ASM636953v1
675	GCF_006369545.1	PRJNA224116	SAMN07338184	NNEE00000000.1	670	670	Vibrio parahaemolyticus	strain=F7_3		latest	Contig	Major	Full	2019-06-19	ASM636954v1	Beijing Institute of Microbiology and Epidemiology	GCA_006369545.1	identical	https://ftp.ncbi.nlm.nih.gov/genomes/all/GCF/006/369/545/GCF_006369545.1_ASM636954v1
676	GCF_006369565.1	PRJNA224116	SAMN07338181	NNEH00000000.1	670	670	Vibrio parahaemolyticus	strain=F6_9		latest	Contig	Major	Full	2019-06-19	ASM636956v1	Beijing Institute of Microbiology and Epidemiology	GCA_006369565.1	identical	https://ftp.ncbi.nlm.nih.gov/genomes/all/GCF/006/369/565/GCF_006369565.1_ASM636956v1
677	GCF_006369615.1	PRJNA224116	SAMN07338176	NNEM00000000.1	670	670	Vibrio parahaemolyticus	strain=F6_4		latest	Contig	Major	Full	2019-06-19	ASM636961v1	Beijing Institute of Microbiology and Epidemiology	GCA_006369615.1	identical	https://ftp.ncbi.nlm.nih.gov/genomes/all/GCF/006/369/615/GCF_006369615.1_ASM636961v1
678	GCF_006369625.1	PRJNA224116	SAMN07338172	NNEQ00000000.1	670	670	Vibrio parahaemolyticus	strain=F5_9		latest	Contig	Major	Full	2019-06-19	ASM636962v1	Beijing Institute of Microbiology and Epidemiology	GCA_006369625.1	identical	https://ftp.ncbi.nlm.nih.gov/genomes/all/GCF/006/369/625/GCF_006369625.1_ASM636962v1
679	GCF_006369645.1	PRJNA224116	SAMN07338169	NNET00000000.1	670	670	Vibrio parahaemolyticus	strain=F5_6		latest	Contig	Major	Full	2019-06-19	ASM636964v1	Beijing Institute of Microbiology and Epidemiology	GCA_006369645.1	identical	https://ftp.ncbi.nlm.nih.gov/genomes/all/GCF/006/369/645/GCF_006369645.1_ASM636964v1
680	GCF_006369655.1	PRJNA224116	SAMN07338170	NNES00000000.1	670	670	Vibrio parahaemolyticus	strain=F5_7		latest	Contig	Major	Full	2019-06-19	ASM636965v1	Beijing Institute of Microbiology and Epidemiology	GCA_006369655.1	identical	https://ftp.ncbi.nlm.nih.gov/genomes/all/GCF/006/369/655/GCF_006369655.1_ASM636965v1
681	GCF_006369665.1	PRJNA224116	SAMN07338160	NNFC00000000.1	670	670	Vibrio parahaemolyticus	strain=F4_6		latest	Contig	Major	Full	2019-06-19	ASM636966v1	Beijing Institute of Microbiology and Epidemiology	GCA_006369665.1	identical	https://ftp.ncbi.nlm.nih.gov/genomes/all/GCF/006/369/665/GCF_006369665.1_ASM636966v1
682	GCF_006370575.1	PRJNA224116	SAMN11959618	VFEY00000000.1	670	670	Vibrio parahaemolyticus	strain=GSJ2016VP009		latest	Contig	Major	Full	2019-06-17	ASM637057v1	Jinan university	GCA_006370575.1	identical	https://ftp.ncbi.nlm.nih.gov/genomes/all/GCF/006/370/575/GCF_006370575.1_ASM637057v1
683	GCF_006370595.1	PRJNA224116	SAMN07338157	NNFF00000000.1	670	670	Vibrio parahaemolyticus	strain=F4_3		latest	Contig	Major	Full	2019-06-19	ASM637059v1	Beijing Institute of Microbiology and Epidemiology	GCA_006370595.1	identical	https://ftp.ncbi.nlm.nih.gov/genomes/all/GCF/006/370/595/GCF_006370595.1_ASM637059v1
684	GCF_006370625.1	PRJNA224116	SAMN07338153	NNFJ00000000.1	670	670	Vibrio parahaemolyticus	strain=F3_9		latest	Contig	Major	Full	2019-06-19	ASM637062v1	Beijing Institute of Microbiology and Epidemiology	GCA_006370625.1	identical	https://ftp.ncbi.nlm.nih.gov/genomes/all/GCF/006/370/625/GCF_006370625.1_ASM637062v1
685	GCF_006370635.1	PRJNA224116	SAMN07338151	NNFL00000000.1	670	670	Vibrio parahaemolyticus	strain=F3_7		latest	Contig	Major	Full	2019-06-19	ASM637063v1	Beijing Institute of Microbiology and Epidemiology	GCA_006370635.1	identical	https://ftp.ncbi.nlm.nih.gov/genomes/all/GCF/006/370/635/GCF_006370635.1_ASM637063v1
686	GCF_006370655.1	PRJNA224116	SAMN07338143	NNFT00000000.1	670	670	Vibrio parahaemolyticus	strain=F2_9		latest	Contig	Major	Full	2019-06-19	ASM637065v1	Beijing Institute of Microbiology and Epidemiology	GCA_006370655.1	identical	https://ftp.ncbi.nlm.nih.gov/genomes/all/GCF/006/370/655/GCF_006370655.1_ASM637065v1
687	GCF_006370685.1	PRJNA224116	SAMN07338145	NNFR00000000.1	670	670	Vibrio parahaemolyticus	strain=F3_10		latest	Contig	Major	Full	2019-06-19	ASM637068v1	Beijing Institute of Microbiology and Epidemiology	GCA_006370685.1	identical	https://ftp.ncbi.nlm.nih.gov/genomes/all/GCF/006/370/685/GCF_006370685.1_ASM637068v1
688	GCF_006370715.1	PRJNA224116	SAMN07338138	NNFY00000000.1	670	670	Vibrio parahaemolyticus	strain=F2_4		latest	Contig	Major	Full	2019-06-19	ASM637071v1	Beijing Institute of Microbiology and Epidemiology	GCA_006370715.1	identical	https://ftp.ncbi.nlm.nih.gov/genomes/all/GCF/006/370/715/GCF_006370715.1_ASM637071v1
689	GCF_006370725.1	PRJNA224116	SAMN07338134	NNGC00000000.1	670	670	Vibrio parahaemolyticus	strain=F2_1		latest	Contig	Major	Full	2019-06-19	ASM637072v1	Beijing Institute of Microbiology and Epidemiology	GCA_006370725.1	identical	https://ftp.ncbi.nlm.nih.gov/genomes/all/GCF/006/370/725/GCF_006370725.1_ASM637072v1
690	GCF_006370745.1	PRJNA224116	SAMN07338136	NNGA00000000.1	670	670	Vibrio parahaemolyticus	strain=F2_2		latest	Contig	Major	Full	2019-06-19	ASM637074v1	Beijing Institute of Microbiology and Epidemiology	GCA_006370745.1	identical	https://ftp.ncbi.nlm.nih.gov/genomes/all/GCF/006/370/745/GCF_006370745.1_ASM637074v1
691	GCF_006370755.1	PRJNA224116	SAMN07338161	NNFB00000000.1	670	670	Vibrio parahaemolyticus	strain=F4_7		latest	Contig	Major	Full	2019-06-19	ASM637075v1	Beijing Institute of Microbiology and Epidemiology	GCA_006370755.1	identical	https://ftp.ncbi.nlm.nih.gov/genomes/all/GCF/006/370/755/GCF_006370755.1_ASM637075v1
692	GCF_006370775.1	PRJNA224116	SAMN07338156	NNFG00000000.1	670	670	Vibrio parahaemolyticus	strain=F4_2		latest	Contig	Major	Full	2019-06-19	ASM637077v1	Beijing Institute of Microbiology and Epidemiology	GCA_006370775.1	identical	https://ftp.ncbi.nlm.nih.gov/genomes/all/GCF/006/370/775/GCF_006370775.1_ASM637077v1
693	GCF_006370785.1	PRJNA224116	SAMN07338155	NNFH00000000.1	670	670	Vibrio parahaemolyticus	strain=F4_10		latest	Contig	Major	Full	2019-06-19	ASM637078v1	Beijing Institute of Microbiology and Epidemiology	GCA_006370785.1	identical	https://ftp.ncbi.nlm.nih.gov/genomes/all/GCF/006/370/785/GCF_006370785.1_ASM637078v1
694	GCF_006370805.1	PRJNA224116	SAMN07338154	NNFI00000000.1	670	670	Vibrio parahaemolyticus	strain=F4_1		latest	Contig	Major	Full	2019-06-19	ASM637080v1	Beijing Institute of Microbiology and Epidemiology	GCA_006370805.1	identical	https://ftp.ncbi.nlm.nih.gov/genomes/all/GCF/006/370/805/GCF_006370805.1_ASM637080v1
695	GCF_006370835.1	PRJNA224116	SAMN07338149	NNFN00000000.1	670	670	Vibrio parahaemolyticus	strain=F3_5		latest	Contig	Major	Full	2019-06-19	ASM637083v1	Beijing Institute of Microbiology and Epidemiology	GCA_006370835.1	identical	https://ftp.ncbi.nlm.nih.gov/genomes/all/GCF/006/370/835/GCF_006370835.1_ASM637083v1
696	GCF_006370855.1	PRJNA224116	SAMN07338148	NNFO00000000.1	670	670	Vibrio parahaemolyticus	strain=F3_4		latest	Contig	Major	Full	2019-06-19	ASM637085v1	Beijing Institute of Microbiology and Epidemiology	GCA_006370855.1	identical	https://ftp.ncbi.nlm.nih.gov/genomes/all/GCF/006/370/855/GCF_006370855.1_ASM637085v1
697	GCF_006370895.1	PRJNA224116	SAMN07338147	NNFP00000000.1	670	670	Vibrio parahaemolyticus	strain=F3_3		latest	Contig	Major	Full	2019-06-19	ASM637089v1	Beijing Institute of Microbiology and Epidemiology	GCA_006370895.1	identical	https://ftp.ncbi.nlm.nih.gov/genomes/all/GCF/006/370/895/GCF_006370895.1_ASM637089v1
698	GCF_006370915.1	PRJNA224116	SAMN07338146	NNFQ00000000.1	670	670	Vibrio parahaemolyticus	strain=F3_2		latest	Contig	Major	Full	2019-06-19	ASM637091v1	Beijing Institute of Microbiology and Epidemiology	GCA_006370915.1	identical	https://ftp.ncbi.nlm.nih.gov/genomes/all/GCF/006/370/915/GCF_006370915.1_ASM637091v1
699	GCF_006370925.1	PRJNA224116	SAMN07338144	NNFS00000000.1	670	670	Vibrio parahaemolyticus	strain=F3_1		latest	Contig	Major	Full	2019-06-19	ASM637092v1	Beijing Institute of Microbiology and Epidemiology	GCA_006370925.1	identical	https://ftp.ncbi.nlm.nih.gov/genomes/all/GCF/006/370/925/GCF_006370925.1_ASM637092v1
700	GCF_006370945.1	PRJNA224116	SAMN07338137	NNFZ00000000.1	670	670	Vibrio parahaemolyticus	strain=F2_3		latest	Contig	Major	Full	2019-06-19	ASM637094v1	Beijing Institute of Microbiology and Epidemiology	GCA_006370945.1	identical	https://ftp.ncbi.nlm.nih.gov/genomes/all/GCF/006/370/945/GCF_006370945.1_ASM637094v1
701	GCF_006370955.1	PRJNA224116	SAMN07338133	NNGD00000000.1	670	670	Vibrio parahaemolyticus	strain=F10_9		latest	Contig	Major	Full	2019-06-19	ASM637095v1	Beijing Institute of Microbiology and Epidemiology	GCA_006370955.1	identical	https://ftp.ncbi.nlm.nih.gov/genomes/all/GCF/006/370/955/GCF_006370955.1_ASM637095v1
702	GCF_006370975.1	PRJNA224116	SAMN07338140	NNFW00000000.1	670	670	Vibrio parahaemolyticus	strain=F2_6		latest	Contig	Major	Full	2019-06-19	ASM637097v1	Beijing Institute of Microbiology and Epidemiology	GCA_006370975.1	identical	https://ftp.ncbi.nlm.nih.gov/genomes/all/GCF/006/370/975/GCF_006370975.1_ASM637097v1
703	GCF_006371005.1	PRJNA224116	SAMN07338129	NNGH00000000.1	670	670	Vibrio parahaemolyticus	strain=F10_5		latest	Contig	Major	Full	2019-06-19	ASM637100v1	Beijing Institute of Microbiology and Epidemiology	GCA_006371005.1	identical	https://ftp.ncbi.nlm.nih.gov/genomes/all/GCF/006/371/005/GCF_006371005.1_ASM637100v1
704	GCF_006371015.1	PRJNA224116	SAMN07338131	NNGF00000000.1	670	670	Vibrio parahaemolyticus	strain=F10_7		latest	Contig	Major	Full	2019-06-19	ASM637101v1	Beijing Institute of Microbiology and Epidemiology	GCA_006371015.1	identical	https://ftp.ncbi.nlm.nih.gov/genomes/all/GCF/006/371/015/GCF_006371015.1_ASM637101v1
705	GCF_006371055.1	PRJNA224116	SAMN07338127	NNGJ00000000.1	670	670	Vibrio parahaemolyticus	strain=F10_3		latest	Contig	Major	Full	2019-06-19	ASM637105v1	Beijing Institute of Microbiology and Epidemiology	GCA_006371055.1	identical	https://ftp.ncbi.nlm.nih.gov/genomes/all/GCF/006/371/055/GCF_006371055.1_ASM637105v1
706	GCF_006371065.1	PRJNA224116	SAMN07338128	NNGI00000000.1	670	670	Vibrio parahaemolyticus	strain=F10_4		latest	Contig	Major	Full	2019-06-19	ASM637106v1	Beijing Institute of Microbiology and Epidemiology	GCA_006371065.1	identical	https://ftp.ncbi.nlm.nih.gov/genomes/all/GCF/006/371/065/GCF_006371065.1_ASM637106v1
707	GCF_006371095.1	PRJNA224116	SAMN07338125	NNGL00000000.1	670	670	Vibrio parahaemolyticus	strain=F10_10		latest	Contig	Major	Full	2019-06-19	ASM637109v1	Beijing Institute of Microbiology and Epidemiology	GCA_006371095.1	identical	https://ftp.ncbi.nlm.nih.gov/genomes/all/GCF/006/371/095/GCF_006371095.1_ASM637109v1
708	GCF_006371105.1	PRJNA224116	SAMN07338158	NNFE00000000.1	670	670	Vibrio parahaemolyticus	strain=F4_4		latest	Contig	Major	Full	2019-06-19	ASM637110v1	Beijing Institute of Microbiology and Epidemiology	GCA_006371105.1	identical	https://ftp.ncbi.nlm.nih.gov/genomes/all/GCF/006/371/105/GCF_006371105.1_ASM637110v1
709	GCF_006371115.1	PRJNA224116	SAMN07338126	NNGK00000000.1	670	670	Vibrio parahaemolyticus	strain=F10_2		latest	Contig	Major	Full	2019-06-19	ASM637111v1	Beijing Institute of Microbiology and Epidemiology	GCA_006371115.1	identical	https://ftp.ncbi.nlm.nih.gov/genomes/all/GCF/006/371/115/GCF_006371115.1_ASM637111v1
710	GCF_006371125.1	PRJNA224116	SAMN07338152	NNFK00000000.1	670	670	Vibrio parahaemolyticus	strain=F3_8		latest	Contig	Major	Full	2019-06-19	ASM637112v1	Beijing Institute of Microbiology and Epidemiology	GCA_006371125.1	identical	https://ftp.ncbi.nlm.nih.gov/genomes/all/GCF/006/371/125/GCF_006371125.1_ASM637112v1
711	GCF_006371175.1	PRJNA224116	SAMN07338150	NNFM00000000.1	670	670	Vibrio parahaemolyticus	strain=F3_6		latest	Contig	Major	Full	2019-06-19	ASM637117v1	Beijing Institute of Microbiology and Epidemiology	GCA_006371175.1	identical	https://ftp.ncbi.nlm.nih.gov/genomes/all/GCF/006/371/175/GCF_006371175.1_ASM637117v1
712	GCF_006371195.1	PRJNA224116	SAMN07338141	NNFV00000000.1	670	670	Vibrio parahaemolyticus	strain=F2_7		latest	Contig	Major	Full	2019-06-19	ASM637119v1	Beijing Institute of Microbiology and Epidemiology	GCA_006371195.1	identical	https://ftp.ncbi.nlm.nih.gov/genomes/all/GCF/006/371/195/GCF_006371195.1_ASM637119v1
713	GCF_006371215.1	PRJNA224116	SAMN07338135	NNGB00000000.1	670	670	Vibrio parahaemolyticus	strain=F2_10		latest	Contig	Major	Full	2019-06-19	ASM637121v1	Beijing Institute of Microbiology and Epidemiology	GCA_006371215.1	identical	https://ftp.ncbi.nlm.nih.gov/genomes/all/GCF/006/371/215/GCF_006371215.1_ASM637121v1
714	GCF_006371225.1	PRJNA224116	SAMN07338142	NNFU00000000.1	670	670	Vibrio parahaemolyticus	strain=F2_8		latest	Contig	Major	Full	2019-06-19	ASM637122v1	Beijing Institute of Microbiology and Epidemiology	GCA_006371225.1	identical	https://ftp.ncbi.nlm.nih.gov/genomes/all/GCF/006/371/225/GCF_006371225.1_ASM637122v1
715	GCF_006371235.1	PRJNA224116	SAMN07338139	NNFX00000000.1	670	670	Vibrio parahaemolyticus	strain=F2_5		latest	Contig	Major	Full	2019-06-19	ASM637123v1	Beijing Institute of Microbiology and Epidemiology	GCA_006371235.1	identical	https://ftp.ncbi.nlm.nih.gov/genomes/all/GCF/006/371/235/GCF_006371235.1_ASM637123v1
716	GCF_006371265.1	PRJNA224116	SAMN07338132	NNGE00000000.1	670	670	Vibrio parahaemolyticus	strain=F10_8		latest	Contig	Major	Full	2019-06-19	ASM637126v1	Beijing Institute of Microbiology and Epidemiology	GCA_006371265.1	identical	https://ftp.ncbi.nlm.nih.gov/genomes/all/GCF/006/371/265/GCF_006371265.1_ASM637126v1
717	GCF_006371275.1	PRJNA224116	SAMN07338130	NNGG00000000.1	670	670	Vibrio parahaemolyticus	strain=F10_6		latest	Contig	Major	Full	2019-06-19	ASM637127v1	Beijing Institute of Microbiology and Epidemiology	GCA_006371275.1	identical	https://ftp.ncbi.nlm.nih.gov/genomes/all/GCF/006/371/275/GCF_006371275.1_ASM637127v1
718	GCF_006371305.1	PRJNA224116	SAMN07338124	NNGM00000000.1	670	670	Vibrio parahaemolyticus	strain=F10_1		latest	Contig	Major	Full	2019-06-19	ASM637130v1	Beijing Institute of Microbiology and Epidemiology	GCA_006371305.1	identical	https://ftp.ncbi.nlm.nih.gov/genomes/all/GCF/006/371/305/GCF_006371305.1_ASM637130v1
719	GCF_006371325.1	PRJNA224116	SAMN07338123	NNGN00000000.1	670	670	Vibrio parahaemolyticus	strain=F1_9		latest	Contig	Major	Full	2019-06-19	ASM637132v1	Beijing Institute of Microbiology and Epidemiology	GCA_006371325.1	identical	https://ftp.ncbi.nlm.nih.gov/genomes/all/GCF/006/371/325/GCF_006371325.1_ASM637132v1
720	GCF_006371345.1	PRJNA224116	SAMN07338120	NNGQ00000000.1	670	670	Vibrio parahaemolyticus	strain=F1_6		latest	Contig	Major	Full	2019-06-19	ASM637134v1	Beijing Institute of Microbiology and Epidemiology	GCA_006371345.1	identical	https://ftp.ncbi.nlm.nih.gov/genomes/all/GCF/006/371/345/GCF_006371345.1_ASM637134v1
721	GCF_006371355.1	PRJNA224116	SAMN07338119	NNGR00000000.1	670	670	Vibrio parahaemolyticus	strain=F1_5		latest	Contig	Major	Full	2019-06-19	ASM637135v1	Beijing Institute of Microbiology and Epidemiology	GCA_006371355.1	identical	https://ftp.ncbi.nlm.nih.gov/genomes/all/GCF/006/371/355/GCF_006371355.1_ASM637135v1
722	GCF_006371395.1	PRJNA224116	SAMN07338117	NNGT00000000.1	670	670	Vibrio parahaemolyticus	strain=F1_3		latest	Contig	Major	Full	2019-06-19	ASM637139v1	Beijing Institute of Microbiology and Epidemiology	GCA_006371395.1	identical	https://ftp.ncbi.nlm.nih.gov/genomes/all/GCF/006/371/395/GCF_006371395.1_ASM637139v1
723	GCF_006371405.1	PRJNA224116	SAMN07338115	NNGV00000000.1	670	670	Vibrio parahaemolyticus	strain=F1_10		latest	Contig	Major	Full	2019-06-19	ASM637140v1	Beijing Institute of Microbiology and Epidemiology	GCA_006371405.1	identical	https://ftp.ncbi.nlm.nih.gov/genomes/all/GCF/006/371/405/GCF_006371405.1_ASM637140v1
724	GCF_006371435.1	PRJNA224116	SAMN07338111	NNGZ00000000.1	670	670	Vibrio parahaemolyticus	strain=E7_9		latest	Contig	Major	Full	2019-06-19	ASM637143v1	Beijing Institute of Microbiology and Epidemiology	GCA_006371435.1	identical	https://ftp.ncbi.nlm.nih.gov/genomes/all/GCF/006/371/435/GCF_006371435.1_ASM637143v1
725	GCF_006371445.1	PRJNA224116	SAMN07338112	NNGY00000000.1	670	670	Vibrio parahaemolyticus	strain=E9_7		latest	Contig	Major	Full	2019-06-19	ASM637144v1	Beijing Institute of Microbiology and Epidemiology	GCA_006371445.1	identical	https://ftp.ncbi.nlm.nih.gov/genomes/all/GCF/006/371/445/GCF_006371445.1_ASM637144v1
726	GCF_006371455.1	PRJNA224116	SAMN07338113	NNGX00000000.1	670	670	Vibrio parahaemolyticus	strain=E9_8		latest	Contig	Major	Full	2019-06-19	ASM637145v1	Beijing Institute of Microbiology and Epidemiology	GCA_006371455.1	identical	https://ftp.ncbi.nlm.nih.gov/genomes/all/GCF/006/371/455/GCF_006371455.1_ASM637145v1
727	GCF_006371465.1	PRJNA224116	SAMN07338110	NNHA00000000.1	670	670	Vibrio parahaemolyticus	strain=E7_10		latest	Contig	Major	Full	2019-06-19	ASM637146v1	Beijing Institute of Microbiology and Epidemiology	GCA_006371465.1	identical	https://ftp.ncbi.nlm.nih.gov/genomes/all/GCF/006/371/465/GCF_006371465.1_ASM637146v1
728	GCF_006371485.1	PRJNA224116	SAMN07338109	NNHB00000000.1	670	670	Vibrio parahaemolyticus	strain=E6_4		latest	Contig	Major	Full	2019-06-19	ASM637148v1	Beijing Institute of Microbiology and Epidemiology	GCA_006371485.1	identical	https://ftp.ncbi.nlm.nih.gov/genomes/all/GCF/006/371/485/GCF_006371485.1_ASM637148v1
729	GCF_006371495.1	PRJNA224116	SAMN07338108	NNHC00000000.1	670	670	Vibrio parahaemolyticus	strain=E5_8		latest	Contig	Major	Full	2019-06-19	ASM637149v1	Beijing Institute of Microbiology and Epidemiology	GCA_006371495.1	identical	https://ftp.ncbi.nlm.nih.gov/genomes/all/GCF/006/371/495/GCF_006371495.1_ASM637149v1
730	GCF_006371545.1	PRJNA224116	SAMN07338107	NNHD00000000.1	670	670	Vibrio parahaemolyticus	strain=E4_9		latest	Contig	Major	Full	2019-06-19	ASM637154v1	Beijing Institute of Microbiology and Epidemiology	GCA_006371545.1	identical	https://ftp.ncbi.nlm.nih.gov/genomes/all/GCF/006/371/545/GCF_006371545.1_ASM637154v1
731	GCF_006371565.1	PRJNA224116	SAMN07338106	NNHE00000000.1	670	670	Vibrio parahaemolyticus	strain=E4_4		latest	Contig	Major	Full	2019-06-19	ASM637156v1	Beijing Institute of Microbiology and Epidemiology	GCA_006371565.1	identical	https://ftp.ncbi.nlm.nih.gov/genomes/all/GCF/006/371/565/GCF_006371565.1_ASM637156v1
732	GCF_006371575.1	PRJNA224116	SAMN07338104	NNHG00000000.1	670	670	Vibrio parahaemolyticus	strain=E4_2		latest	Contig	Major	Full	2019-06-19	ASM637157v1	Beijing Institute of Microbiology and Epidemiology	GCA_006371575.1	identical	https://ftp.ncbi.nlm.nih.gov/genomes/all/GCF/006/371/575/GCF_006371575.1_ASM637157v1
733	GCF_006371585.1	PRJNA224116	SAMN07338105	NNHF00000000.1	670	670	Vibrio parahaemolyticus	strain=E4_3		latest	Contig	Major	Full	2019-06-19	ASM637158v1	Beijing Institute of Microbiology and Epidemiology	GCA_006371585.1	identical	https://ftp.ncbi.nlm.nih.gov/genomes/all/GCF/006/371/585/GCF_006371585.1_ASM637158v1
734	GCF_006371625.1	PRJNA224116	SAMN07338103	NNHH00000000.1	670	670	Vibrio parahaemolyticus	strain=E4_10		latest	Contig	Major	Full	2019-06-19	ASM637162v1	Beijing Institute of Microbiology and Epidemiology	GCA_006371625.1	identical	https://ftp.ncbi.nlm.nih.gov/genomes/all/GCF/006/371/625/GCF_006371625.1_ASM637162v1
735	GCF_006371635.1	PRJNA224116	SAMN07338101	NNHJ00000000.1	670	670	Vibrio parahaemolyticus	strain=E3_10		latest	Contig	Major	Full	2019-06-19	ASM637163v1	Beijing Institute of Microbiology and Epidemiology	GCA_006371635.1	identical	https://ftp.ncbi.nlm.nih.gov/genomes/all/GCF/006/371/635/GCF_006371635.1_ASM637163v1
736	GCF_006371655.1	PRJNA224116	SAMN07338100	NNHK00000000.1	670	670	Vibrio parahaemolyticus	strain=E3_1		latest	Contig	Major	Full	2019-06-19	ASM637165v1	Beijing Institute of Microbiology and Epidemiology	GCA_006371655.1	identical	https://ftp.ncbi.nlm.nih.gov/genomes/all/GCF/006/371/655/GCF_006371655.1_ASM637165v1
737	GCF_006371685.1	PRJNA224116	SAMN07338096	NNHO00000000.1	670	670	Vibrio parahaemolyticus	strain=E10_9		latest	Contig	Major	Full	2019-06-19	ASM637168v1	Beijing Institute of Microbiology and Epidemiology	GCA_006371685.1	identical	https://ftp.ncbi.nlm.nih.gov/genomes/all/GCF/006/371/685/GCF_006371685.1_ASM637168v1
738	GCF_006371705.1	PRJNA224116	SAMN07338122	NNGO00000000.1	670	670	Vibrio parahaemolyticus	strain=F1_8		latest	Contig	Major	Full	2019-06-19	ASM637170v1	Beijing Institute of Microbiology and Epidemiology	GCA_006371705.1	identical	https://ftp.ncbi.nlm.nih.gov/genomes/all/GCF/006/371/705/GCF_006371705.1_ASM637170v1
739	GCF_006371715.1	PRJNA224116	SAMN07338121	NNGP00000000.1	670	670	Vibrio parahaemolyticus	strain=F1_7		latest	Contig	Major	Full	2019-06-19	ASM637171v1	Beijing Institute of Microbiology and Epidemiology	GCA_006371715.1	identical	https://ftp.ncbi.nlm.nih.gov/genomes/all/GCF/006/371/715/GCF_006371715.1_ASM637171v1
740	GCF_006371735.1	PRJNA224116	SAMN07338118	NNGS00000000.1	670	670	Vibrio parahaemolyticus	strain=F1_4		latest	Contig	Major	Full	2019-06-19	ASM637173v1	Beijing Institute of Microbiology and Epidemiology	GCA_006371735.1	identical	https://ftp.ncbi.nlm.nih.gov/genomes/all/GCF/006/371/735/GCF_006371735.1_ASM637173v1
741	GCF_006371755.1	PRJNA224116	SAMN07338116	NNGU00000000.1	670	670	Vibrio parahaemolyticus	strain=F1_2		latest	Contig	Major	Full	2019-06-19	ASM637175v1	Beijing Institute of Microbiology and Epidemiology	GCA_006371755.1	identical	https://ftp.ncbi.nlm.nih.gov/genomes/all/GCF/006/371/755/GCF_006371755.1_ASM637175v1
742	GCF_006371795.1	PRJNA224116	SAMN07338114	NNGW00000000.1	670	670	Vibrio parahaemolyticus	strain=F1_1		latest	Contig	Major	Full	2019-06-19	ASM637179v1	Beijing Institute of Microbiology and Epidemiology	GCA_006371795.1	identical	https://ftp.ncbi.nlm.nih.gov/genomes/all/GCF/006/371/795/GCF_006371795.1_ASM637179v1
743	GCF_006371805.1	PRJNA224116	SAMN07338102	NNHI00000000.1	670	670	Vibrio parahaemolyticus	strain=E3_6		latest	Contig	Major	Full	2019-06-19	ASM637180v1	Beijing Institute of Microbiology and Epidemiology	GCA_006371805.1	identical	https://ftp.ncbi.nlm.nih.gov/genomes/all/GCF/006/371/805/GCF_006371805.1_ASM637180v1
744	GCF_006371825.1	PRJNA224116	SAMN07338097	NNHN00000000.1	670	670	Vibrio parahaemolyticus	strain=E2_10		latest	Contig	Major	Full	2019-06-19	ASM637182v1	Beijing Institute of Microbiology and Epidemiology	GCA_006371825.1	identical	https://ftp.ncbi.nlm.nih.gov/genomes/all/GCF/006/371/825/GCF_006371825.1_ASM637182v1
745	GCF_006371835.1	PRJNA224116	SAMN07338099	NNHL00000000.1	670	670	Vibrio parahaemolyticus	strain=E2_4		latest	Contig	Major	Full	2019-06-19	ASM637183v1	Beijing Institute of Microbiology and Epidemiology	GCA_006371835.1	identical	https://ftp.ncbi.nlm.nih.gov/genomes/all/GCF/006/371/835/GCF_006371835.1_ASM637183v1
746	GCF_006371845.1	PRJNA224116	SAMN07338098	NNHM00000000.1	670	670	Vibrio parahaemolyticus	strain=E2_2		latest	Contig	Major	Full	2019-06-19	ASM637184v1	Beijing Institute of Microbiology and Epidemiology	GCA_006371845.1	identical	https://ftp.ncbi.nlm.nih.gov/genomes/all/GCF/006/371/845/GCF_006371845.1_ASM637184v1
747	GCF_006371865.1	PRJNA224116	SAMN07338095	NNHP00000000.1	670	670	Vibrio parahaemolyticus	strain=E10_8		latest	Contig	Major	Full	2019-06-19	ASM637186v1	Beijing Institute of Microbiology and Epidemiology	GCA_006371865.1	identical	https://ftp.ncbi.nlm.nih.gov/genomes/all/GCF/006/371/865/GCF_006371865.1_ASM637186v1
748	GCF_006371905.1	PRJNA224116	SAMN07338092	NNHS00000000.1	670	670	Vibrio parahaemolyticus	strain=E1_10		latest	Contig	Major	Full	2019-06-19	ASM637190v1	Beijing Institute of Microbiology and Epidemiology	GCA_006371905.1	identical	https://ftp.ncbi.nlm.nih.gov/genomes/all/GCF/006/371/905/GCF_006371905.1_ASM637190v1
749	GCF_006371915.1	PRJNA224116	SAMN07338091	NNHT00000000.1	670	670	Vibrio parahaemolyticus	strain=D9_6		latest	Contig	Major	Full	2019-06-19	ASM637191v1	Beijing Institute of Microbiology and Epidemiology	GCA_006371915.1	identical	https://ftp.ncbi.nlm.nih.gov/genomes/all/GCF/006/371/915/GCF_006371915.1_ASM637191v1
750	GCF_006371945.1	PRJNA224116	SAMN07338089	NNHV00000000.1	670	670	Vibrio parahaemolyticus	strain=D9_3		latest	Contig	Major	Full	2019-06-19	ASM637194v1	Beijing Institute of Microbiology and Epidemiology	GCA_006371945.1	identical	https://ftp.ncbi.nlm.nih.gov/genomes/all/GCF/006/371/945/GCF_006371945.1_ASM637194v1
751	GCF_006371955.1	PRJNA224116	SAMN07338090	NNHU00000000.1	670	670	Vibrio parahaemolyticus	strain=D9_4		latest	Contig	Major	Full	2019-06-19	ASM637195v1	Beijing Institute of Microbiology and Epidemiology	GCA_006371955.1	identical	https://ftp.ncbi.nlm.nih.gov/genomes/all/GCF/006/371/955/GCF_006371955.1_ASM637195v1
752	GCF_006371975.1	PRJNA224116	SAMN07338088	NNHW00000000.1	670	670	Vibrio parahaemolyticus	strain=D9_2		latest	Contig	Major	Full	2019-06-19	ASM637197v1	Beijing Institute of Microbiology and Epidemiology	GCA_006371975.1	identical	https://ftp.ncbi.nlm.nih.gov/genomes/all/GCF/006/371/975/GCF_006371975.1_ASM637197v1
753	GCF_006372015.1	PRJNA224116	SAMN07338087	NNHX00000000.1	670	670	Vibrio parahaemolyticus	strain=D8_9		latest	Contig	Major	Full	2019-06-19	ASM637201v1	Beijing Institute of Microbiology and Epidemiology	GCA_006372015.1	identical	https://ftp.ncbi.nlm.nih.gov/genomes/all/GCF/006/372/015/GCF_006372015.1_ASM637201v1
754	GCF_006372035.1	PRJNA224116	SAMN07338081	NNID00000000.1	670	670	Vibrio parahaemolyticus	strain=D8_3		latest	Contig	Major	Full	2019-06-19	ASM637203v1	Beijing Institute of Microbiology and Epidemiology	GCA_006372035.1	identical	https://ftp.ncbi.nlm.nih.gov/genomes/all/GCF/006/372/035/GCF_006372035.1_ASM637203v1
755	GCF_006372045.1	PRJNA224116	SAMN07338086	NNHY00000000.1	670	670	Vibrio parahaemolyticus	strain=D8_8		latest	Contig	Major	Full	2019-06-19	ASM637204v1	Beijing Institute of Microbiology and Epidemiology	GCA_006372045.1	identical	https://ftp.ncbi.nlm.nih.gov/genomes/all/GCF/006/372/045/GCF_006372045.1_ASM637204v1
756	GCF_006372055.1	PRJNA224116	SAMN07338079	NNIF00000000.1	670	670	Vibrio parahaemolyticus	strain=D8_1		latest	Contig	Major	Full	2019-06-19	ASM637205v1	Beijing Institute of Microbiology and Epidemiology	GCA_006372055.1	identical	https://ftp.ncbi.nlm.nih.gov/genomes/all/GCF/006/372/055/GCF_006372055.1_ASM637205v1
757	GCF_006372075.1	PRJNA224116	SAMN07338078	NNIG00000000.1	670	670	Vibrio parahaemolyticus	strain=D7_8		latest	Contig	Major	Full	2019-06-19	ASM637207v1	Beijing Institute of Microbiology and Epidemiology	GCA_006372075.1	identical	https://ftp.ncbi.nlm.nih.gov/genomes/all/GCF/006/372/075/GCF_006372075.1_ASM637207v1
758	GCF_006372085.1	PRJNA224116	SAMN07338077	NNIH00000000.1	670	670	Vibrio parahaemolyticus	strain=D7_7		latest	Contig	Major	Full	2019-06-19	ASM637208v1	Beijing Institute of Microbiology and Epidemiology	GCA_006372085.1	identical	https://ftp.ncbi.nlm.nih.gov/genomes/all/GCF/006/372/085/GCF_006372085.1_ASM637208v1
759	GCF_006372095.1	PRJNA224116	SAMN07338075	NNIJ00000000.1	670	670	Vibrio parahaemolyticus	strain=D7_4		latest	Contig	Major	Full	2019-06-19	ASM637209v1	Beijing Institute of Microbiology and Epidemiology	GCA_006372095.1	identical	https://ftp.ncbi.nlm.nih.gov/genomes/all/GCF/006/372/095/GCF_006372095.1_ASM637209v1
760	GCF_006372145.1	PRJNA224116	SAMN07338074	NNIK00000000.1	670	670	Vibrio parahaemolyticus	strain=D7_3		latest	Contig	Major	Full	2019-06-19	ASM637214v1	Beijing Institute of Microbiology and Epidemiology	GCA_006372145.1	identical	https://ftp.ncbi.nlm.nih.gov/genomes/all/GCF/006/372/145/GCF_006372145.1_ASM637214v1
761	GCF_006372155.1	PRJNA224116	SAMN07338094	NNHQ00000000.1	670	670	Vibrio parahaemolyticus	strain=E1_9		latest	Contig	Major	Full	2019-06-19	ASM637215v1	Beijing Institute of Microbiology and Epidemiology	GCA_006372155.1	identical	https://ftp.ncbi.nlm.nih.gov/genomes/all/GCF/006/372/155/GCF_006372155.1_ASM637215v1
762	GCF_006372165.1	PRJNA224116	SAMN07338073	NNIL00000000.1	670	670	Vibrio parahaemolyticus	strain=D7_2		latest	Contig	Major	Full	2019-06-19	ASM637216v1	Beijing Institute of Microbiology and Epidemiology	GCA_006372165.1	identical	https://ftp.ncbi.nlm.nih.gov/genomes/all/GCF/006/372/165/GCF_006372165.1_ASM637216v1
763	GCF_006372185.1	PRJNA224116	SAMN07338071	NNIN00000000.1	670	670	Vibrio parahaemolyticus	strain=D6_8		latest	Contig	Major	Full	2019-06-19	ASM637218v1	Beijing Institute of Microbiology and Epidemiology	GCA_006372185.1	identical	https://ftp.ncbi.nlm.nih.gov/genomes/all/GCF/006/372/185/GCF_006372185.1_ASM637218v1
764	GCF_006372235.1	PRJNA224116	SAMN07338093	NNHR00000000.1	670	670	Vibrio parahaemolyticus	strain=E1_5		latest	Contig	Major	Full	2019-06-19	ASM637223v1	Beijing Institute of Microbiology and Epidemiology	GCA_006372235.1	identical	https://ftp.ncbi.nlm.nih.gov/genomes/all/GCF/006/372/235/GCF_006372235.1_ASM637223v1
765	GCF_006372255.1	PRJNA224116	SAMN07338085	NNHZ00000000.1	670	670	Vibrio parahaemolyticus	strain=D8_7		latest	Contig	Major	Full	2019-06-19	ASM637225v1	Beijing Institute of Microbiology and Epidemiology	GCA_006372255.1	identical	https://ftp.ncbi.nlm.nih.gov/genomes/all/GCF/006/372/255/GCF_006372255.1_ASM637225v1
766	GCF_006372265.1	PRJNA224116	SAMN07338084	NNIA00000000.1	670	670	Vibrio parahaemolyticus	strain=D8_6		latest	Contig	Major	Full	2019-06-19	ASM637226v1	Beijing Institute of Microbiology and Epidemiology	GCA_006372265.1	identical	https://ftp.ncbi.nlm.nih.gov/genomes/all/GCF/006/372/265/GCF_006372265.1_ASM637226v1
767	GCF_006372275.1	PRJNA224116	SAMN07338083	NNIB00000000.1	670	670	Vibrio parahaemolyticus	strain=D8_5		latest	Contig	Major	Full	2019-06-19	ASM637227v1	Beijing Institute of Microbiology and Epidemiology	GCA_006372275.1	identical	https://ftp.ncbi.nlm.nih.gov/genomes/all/GCF/006/372/275/GCF_006372275.1_ASM637227v1
768	GCF_006372285.1	PRJNA224116	SAMN07338082	NNIC00000000.1	670	670	Vibrio parahaemolyticus	strain=D8_4		latest	Contig	Major	Full	2019-06-19	ASM637228v1	Beijing Institute of Microbiology and Epidemiology	GCA_006372285.1	identical	https://ftp.ncbi.nlm.nih.gov/genomes/all/GCF/006/372/285/GCF_006372285.1_ASM637228v1
769	GCF_006372305.1	PRJNA224116	SAMN07338080	NNIE00000000.1	670	670	Vibrio parahaemolyticus	strain=D8_2		latest	Contig	Major	Full	2019-06-19	ASM637230v1	Beijing Institute of Microbiology and Epidemiology	GCA_006372305.1	identical	https://ftp.ncbi.nlm.nih.gov/genomes/all/GCF/006/372/305/GCF_006372305.1_ASM637230v1
770	GCF_006372325.1	PRJNA224116	SAMN07338076	NNII00000000.1	670	670	Vibrio parahaemolyticus	strain=D7_6		latest	Contig	Major	Full	2019-06-19	ASM637232v1	Beijing Institute of Microbiology and Epidemiology	GCA_006372325.1	identical	https://ftp.ncbi.nlm.nih.gov/genomes/all/GCF/006/372/325/GCF_006372325.1_ASM637232v1
771	GCF_006372365.1	PRJNA224116	SAMN07338072	NNIM00000000.1	670	670	Vibrio parahaemolyticus	strain=D7_1		latest	Contig	Major	Full	2019-06-19	ASM637236v1	Beijing Institute of Microbiology and Epidemiology	GCA_006372365.1	identical	https://ftp.ncbi.nlm.nih.gov/genomes/all/GCF/006/372/365/GCF_006372365.1_ASM637236v1
772	GCF_006372385.1	PRJNA224116	SAMN07338068	NNIQ00000000.1	670	670	Vibrio parahaemolyticus	strain=D6_5		latest	Contig	Major	Full	2019-06-19	ASM637238v1	Beijing Institute of Microbiology and Epidemiology	GCA_006372385.1	identical	https://ftp.ncbi.nlm.nih.gov/genomes/all/GCF/006/372/385/GCF_006372385.1_ASM637238v1
773	GCF_006372395.1	PRJNA224116	SAMN07338069	NNIP00000000.1	670	670	Vibrio parahaemolyticus	strain=D6_6		latest	Contig	Major	Full	2019-06-19	ASM637239v1	Beijing Institute of Microbiology and Epidemiology	GCA_006372395.1	identical	https://ftp.ncbi.nlm.nih.gov/genomes/all/GCF/006/372/395/GCF_006372395.1_ASM637239v1
774	GCF_006372405.1	PRJNA224116	SAMN07338067	NNIR00000000.1	670	670	Vibrio parahaemolyticus	strain=D6_4		latest	Contig	Major	Full	2019-06-19	ASM637240v1	Beijing Institute of Microbiology and Epidemiology	GCA_006372405.1	identical	https://ftp.ncbi.nlm.nih.gov/genomes/all/GCF/006/372/405/GCF_006372405.1_ASM637240v1
775	GCF_006372445.1	PRJNA224116	SAMN07338066	NNIS00000000.1	670	670	Vibrio parahaemolyticus	strain=D6_3		latest	Contig	Major	Full	2019-06-19	ASM637244v1	Beijing Institute of Microbiology and Epidemiology	GCA_006372445.1	identical	https://ftp.ncbi.nlm.nih.gov/genomes/all/GCF/006/372/445/GCF_006372445.1_ASM637244v1
776	GCF_006372455.1	PRJNA224116	SAMN07338065	NNIT00000000.1	670	670	Vibrio parahaemolyticus	strain=D6_2		latest	Contig	Major	Full	2019-06-19	ASM637245v1	Beijing Institute of Microbiology and Epidemiology	GCA_006372455.1	identical	https://ftp.ncbi.nlm.nih.gov/genomes/all/GCF/006/372/455/GCF_006372455.1_ASM637245v1
777	GCF_006372465.1	PRJNA224116	SAMN07338064	NNIU00000000.1	670	670	Vibrio parahaemolyticus	strain=D6_1		latest	Contig	Major	Full	2019-06-19	ASM637246v1	Beijing Institute of Microbiology and Epidemiology	GCA_006372465.1	identical	https://ftp.ncbi.nlm.nih.gov/genomes/all/GCF/006/372/465/GCF_006372465.1_ASM637246v1
778	GCF_006372485.1	PRJNA224116	SAMN07338063	NNIV00000000.1	670	670	Vibrio parahaemolyticus	strain=D5_9		latest	Contig	Major	Full	2019-06-19	ASM637248v1	Beijing Institute of Microbiology and Epidemiology	GCA_006372485.1	identical	https://ftp.ncbi.nlm.nih.gov/genomes/all/GCF/006/372/485/GCF_006372485.1_ASM637248v1
779	GCF_006372535.1	PRJNA224116	SAMN07338061	NNIX00000000.1	670	670	Vibrio parahaemolyticus	strain=D5_6		latest	Contig	Major	Full	2019-06-19	ASM637253v1	Beijing Institute of Microbiology and Epidemiology	GCA_006372535.1	identical	https://ftp.ncbi.nlm.nih.gov/genomes/all/GCF/006/372/535/GCF_006372535.1_ASM637253v1
780	GCF_006372545.1	PRJNA224116	SAMN07338070	NNIO00000000.1	670	670	Vibrio parahaemolyticus	strain=D6_7		latest	Contig	Major	Full	2019-06-19	ASM637254v1	Beijing Institute of Microbiology and Epidemiology	GCA_006372545.1	identical	https://ftp.ncbi.nlm.nih.gov/genomes/all/GCF/006/372/545/GCF_006372545.1_ASM637254v1
781	GCF_006372565.1	PRJNA224116	SAMN07338062	NNIW00000000.1	670	670	Vibrio parahaemolyticus	strain=D5_7		latest	Contig	Major	Full	2019-06-19	ASM637256v1	Beijing Institute of Microbiology and Epidemiology	GCA_006372565.1	identical	https://ftp.ncbi.nlm.nih.gov/genomes/all/GCF/006/372/565/GCF_006372565.1_ASM637256v1
782	GCF_006372575.1	PRJNA224116	SAMN07338060	NNIY00000000.1	670	670	Vibrio parahaemolyticus	strain=D5_4		latest	Contig	Major	Full	2019-06-19	ASM637257v1	Beijing Institute of Microbiology and Epidemiology	GCA_006372575.1	identical	https://ftp.ncbi.nlm.nih.gov/genomes/all/GCF/006/372/575/GCF_006372575.1_ASM637257v1
783	GCF_006372595.1	PRJNA224116	SAMN07338059	NNIZ00000000.1	670	670	Vibrio parahaemolyticus	strain=D5_3		latest	Contig	Major	Full	2019-06-19	ASM637259v1	Beijing Institute of Microbiology and Epidemiology	GCA_006372595.1	identical	https://ftp.ncbi.nlm.nih.gov/genomes/all/GCF/006/372/595/GCF_006372595.1_ASM637259v1
784	GCF_006372615.1	PRJNA224116	SAMN07338058	NNJA00000000.1	670	670	Vibrio parahaemolyticus	strain=D5_1		latest	Contig	Major	Full	2019-06-19	ASM637261v1	Beijing Institute of Microbiology and Epidemiology	GCA_006372615.1	identical	https://ftp.ncbi.nlm.nih.gov/genomes/all/GCF/006/372/615/GCF_006372615.1_ASM637261v1
785	GCF_006372625.1	PRJNA224116	SAMN07338057	NNJB00000000.1	670	670	Vibrio parahaemolyticus	strain=D4_7		latest	Contig	Major	Full	2019-06-19	ASM637262v1	Beijing Institute of Microbiology and Epidemiology	GCA_006372625.1	identical	https://ftp.ncbi.nlm.nih.gov/genomes/all/GCF/006/372/625/GCF_006372625.1_ASM637262v1
786	GCF_006372635.1	PRJNA224116	SAMN07338056	NNJC00000000.1	670	670	Vibrio parahaemolyticus	strain=D4_6		latest	Contig	Major	Full	2019-06-19	ASM637263v1	Beijing Institute of Microbiology and Epidemiology	GCA_006372635.1	identical	https://ftp.ncbi.nlm.nih.gov/genomes/all/GCF/006/372/635/GCF_006372635.1_ASM637263v1
787	GCF_006372695.1	PRJNA224116	SAMN07338055	NNJD00000000.1	670	670	Vibrio parahaemolyticus	strain=D4_5		latest	Contig	Major	Full	2019-06-19	ASM637269v1	Beijing Institute of Microbiology and Epidemiology	GCA_006372695.1	identical	https://ftp.ncbi.nlm.nih.gov/genomes/all/GCF/006/372/695/GCF_006372695.1_ASM637269v1
788	GCF_006372705.1	PRJNA224116	SAMN07338053	NNJF00000000.1	670	670	Vibrio parahaemolyticus	strain=D4_3		latest	Contig	Major	Full	2019-06-19	ASM637270v1	Beijing Institute of Microbiology and Epidemiology	GCA_006372705.1	identical	https://ftp.ncbi.nlm.nih.gov/genomes/all/GCF/006/372/705/GCF_006372705.1_ASM637270v1
789	GCF_006372715.1	PRJNA224116	SAMN07338054	NNJE00000000.1	670	670	Vibrio parahaemolyticus	strain=D4_4		latest	Contig	Major	Full	2019-06-19	ASM637271v1	Beijing Institute of Microbiology and Epidemiology	GCA_006372715.1	identical	https://ftp.ncbi.nlm.nih.gov/genomes/all/GCF/006/372/715/GCF_006372715.1_ASM637271v1
790	GCF_006372735.1	PRJNA224116	SAMN07338052	NNJG00000000.1	670	670	Vibrio parahaemolyticus	strain=D4_1		latest	Contig	Major	Full	2019-06-19	ASM637273v1	Beijing Institute of Microbiology and Epidemiology	GCA_006372735.1	identical	https://ftp.ncbi.nlm.nih.gov/genomes/all/GCF/006/372/735/GCF_006372735.1_ASM637273v1
791	GCF_006372765.1	PRJNA224116	SAMN07338051	NNJH00000000.1	670	670	Vibrio parahaemolyticus	strain=D3_6		latest	Contig	Major	Full	2019-06-19	ASM637276v1	Beijing Institute of Microbiology and Epidemiology	GCA_006372765.1	identical	https://ftp.ncbi.nlm.nih.gov/genomes/all/GCF/006/372/765/GCF_006372765.1_ASM637276v1
792	GCF_006372775.1	PRJNA224116	SAMN07338050	NNJI00000000.1	670	670	Vibrio parahaemolyticus	strain=D3_5		latest	Contig	Major	Full	2019-06-19	ASM637277v1	Beijing Institute of Microbiology and Epidemiology	GCA_006372775.1	identical	https://ftp.ncbi.nlm.nih.gov/genomes/all/GCF/006/372/775/GCF_006372775.1_ASM637277v1
793	GCF_006372785.1	PRJNA224116	SAMN07338049	NNJJ00000000.1	670	670	Vibrio parahaemolyticus	strain=D3_2		latest	Contig	Major	Full	2019-06-19	ASM637278v1	Beijing Institute of Microbiology and Epidemiology	GCA_006372785.1	identical	https://ftp.ncbi.nlm.nih.gov/genomes/all/GCF/006/372/785/GCF_006372785.1_ASM637278v1
794	GCF_006372795.1	PRJNA224116	SAMN07338048	NNJK00000000.1	670	670	Vibrio parahaemolyticus	strain=D2_9		latest	Contig	Major	Full	2019-06-19	ASM637279v1	Beijing Institute of Microbiology and Epidemiology	GCA_006372795.1	identical	https://ftp.ncbi.nlm.nih.gov/genomes/all/GCF/006/372/795/GCF_006372795.1_ASM637279v1
795	GCF_006372855.1	PRJNA224116	SAMN07338047	NNJL00000000.1	670	670	Vibrio parahaemolyticus	strain=D2_8		latest	Contig	Major	Full	2019-06-19	ASM637285v1	Beijing Institute of Microbiology and Epidemiology	GCA_006372855.1	identical	https://ftp.ncbi.nlm.nih.gov/genomes/all/GCF/006/372/855/GCF_006372855.1_ASM637285v1
796	GCF_006372865.1	PRJNA224116	SAMN07338046	NNJM00000000.1	670	670	Vibrio parahaemolyticus	strain=D2_7		latest	Contig	Major	Full	2019-06-19	ASM637286v1	Beijing Institute of Microbiology and Epidemiology	GCA_006372865.1	identical	https://ftp.ncbi.nlm.nih.gov/genomes/all/GCF/006/372/865/GCF_006372865.1_ASM637286v1
797	GCF_006372885.1	PRJNA224116	SAMN07338045	NNJN00000000.1	670	670	Vibrio parahaemolyticus	strain=D2_4		latest	Contig	Major	Full	2019-06-19	ASM637288v1	Beijing Institute of Microbiology and Epidemiology	GCA_006372885.1	identical	https://ftp.ncbi.nlm.nih.gov/genomes/all/GCF/006/372/885/GCF_006372885.1_ASM637288v1
798	GCF_006372905.1	PRJNA224116	SAMN07338044	NNJO00000000.1	670	670	Vibrio parahaemolyticus	strain=D2_2		latest	Contig	Major	Full	2019-06-19	ASM637290v1	Beijing Institute of Microbiology and Epidemiology	GCA_006372905.1	identical	https://ftp.ncbi.nlm.nih.gov/genomes/all/GCF/006/372/905/GCF_006372905.1_ASM637290v1
799	GCF_006372915.1	PRJNA224116	SAMN07338042	NNJQ00000000.1	670	670	Vibrio parahaemolyticus	strain=D1_7		latest	Contig	Major	Full	2019-06-19	ASM637291v1	Beijing Institute of Microbiology and Epidemiology	GCA_006372915.1	identical	https://ftp.ncbi.nlm.nih.gov/genomes/all/GCF/006/372/915/GCF_006372915.1_ASM637291v1
800	GCF_006372925.1	PRJNA224116	SAMN07338043	NNJP00000000.1	670	670	Vibrio parahaemolyticus	strain=D1_8		latest	Contig	Major	Full	2019-06-19	ASM637292v1	Beijing Institute of Microbiology and Epidemiology	GCA_006372925.1	identical	https://ftp.ncbi.nlm.nih.gov/genomes/all/GCF/006/372/925/GCF_006372925.1_ASM637292v1
801	GCF_006372945.1	PRJNA224116	SAMN07338041	NNJR00000000.1	670	670	Vibrio parahaemolyticus	strain=D1_4		latest	Contig	Major	Full	2019-06-19	ASM637294v1	Beijing Institute of Microbiology and Epidemiology	GCA_006372945.1	identical	https://ftp.ncbi.nlm.nih.gov/genomes/all/GCF/006/372/945/GCF_006372945.1_ASM637294v1
802	GCF_006372965.1	PRJNA224116	SAMN07338040	NNJS00000000.1	670	670	Vibrio parahaemolyticus	strain=D1_3		latest	Contig	Major	Full	2019-06-19	ASM637296v1	Beijing Institute of Microbiology and Epidemiology	GCA_006372965.1	identical	https://ftp.ncbi.nlm.nih.gov/genomes/all/GCF/006/372/965/GCF_006372965.1_ASM637296v1
803	GCF_006373015.1	PRJNA224116	SAMN07338036	NNJW00000000.1	670	670	Vibrio parahaemolyticus	strain=C8_6		latest	Contig	Major	Full	2019-06-19	ASM637301v1	Beijing Institute of Microbiology and Epidemiology	GCA_006373015.1	identical	https://ftp.ncbi.nlm.nih.gov/genomes/all/GCF/006/373/015/GCF_006373015.1_ASM637301v1
804	GCF_006373025.1	PRJNA224116	SAMN07338037	NNJV00000000.1	670	670	Vibrio parahaemolyticus	strain=C8_7		latest	Contig	Major	Full	2019-06-19	ASM637302v1	Beijing Institute of Microbiology and Epidemiology	GCA_006373025.1	identical	https://ftp.ncbi.nlm.nih.gov/genomes/all/GCF/006/373/025/GCF_006373025.1_ASM637302v1
805	GCF_006373035.1	PRJNA224116	SAMN07338039	NNJT00000000.1	670	670	Vibrio parahaemolyticus	strain=D1_1		latest	Contig	Major	Full	2019-06-19	ASM637303v1	Beijing Institute of Microbiology and Epidemiology	GCA_006373035.1	identical	https://ftp.ncbi.nlm.nih.gov/genomes/all/GCF/006/373/035/GCF_006373035.1_ASM637303v1
806	GCF_006373045.1	PRJNA224116	SAMN07338038	NNJU00000000.1	670	670	Vibrio parahaemolyticus	strain=C8_8		latest	Contig	Major	Full	2019-06-19	ASM637304v1	Beijing Institute of Microbiology and Epidemiology	GCA_006373045.1	identical	https://ftp.ncbi.nlm.nih.gov/genomes/all/GCF/006/373/045/GCF_006373045.1_ASM637304v1
807	GCF_006373055.1	PRJNA224116	SAMN07338035	NNJX00000000.1	670	670	Vibrio parahaemolyticus	strain=C8_5		latest	Contig	Major	Full	2019-06-19	ASM637305v1	Beijing Institute of Microbiology and Epidemiology	GCA_006373055.1	identical	https://ftp.ncbi.nlm.nih.gov/genomes/all/GCF/006/373/055/GCF_006373055.1_ASM637305v1
808	GCF_006373095.1	PRJNA224116	SAMN07338034	NNJY00000000.1	670	670	Vibrio parahaemolyticus	strain=C8_4		latest	Contig	Major	Full	2019-06-19	ASM637309v1	Beijing Institute of Microbiology and Epidemiology	GCA_006373095.1	identical	https://ftp.ncbi.nlm.nih.gov/genomes/all/GCF/006/373/095/GCF_006373095.1_ASM637309v1
809	GCF_006373115.1	PRJNA224116	SAMN07338033	NNJZ00000000.1	670	670	Vibrio parahaemolyticus	strain=C8_3		latest	Contig	Major	Full	2019-06-19	ASM637311v1	Beijing Institute of Microbiology and Epidemiology	GCA_006373115.1	identical	https://ftp.ncbi.nlm.nih.gov/genomes/all/GCF/006/373/115/GCF_006373115.1_ASM637311v1
810	GCF_006373155.1	PRJNA224116	SAMN07338032	NNKA00000000.1	670	670	Vibrio parahaemolyticus	strain=C8_2		latest	Contig	Major	Full	2019-06-19	ASM637315v1	Beijing Institute of Microbiology and Epidemiology	GCA_006373155.1	identical	https://ftp.ncbi.nlm.nih.gov/genomes/all/GCF/006/373/155/GCF_006373155.1_ASM637315v1
811	GCF_006373175.1	PRJNA224116	SAMN07338031	NNKB00000000.1	670	670	Vibrio parahaemolyticus	strain=C7_9		latest	Contig	Major	Full	2019-06-19	ASM637317v1	Beijing Institute of Microbiology and Epidemiology	GCA_006373175.1	identical	https://ftp.ncbi.nlm.nih.gov/genomes/all/GCF/006/373/175/GCF_006373175.1_ASM637317v1
812	GCF_006373185.1	PRJNA224116	SAMN07338029	NNKD00000000.1	670	670	Vibrio parahaemolyticus	strain=C7_6		latest	Contig	Major	Full	2019-06-19	ASM637318v1	Beijing Institute of Microbiology and Epidemiology	GCA_006373185.1	identical	https://ftp.ncbi.nlm.nih.gov/genomes/all/GCF/006/373/185/GCF_006373185.1_ASM637318v1
813	GCF_006373195.1	PRJNA224116	SAMN07338030	NNKC00000000.1	670	670	Vibrio parahaemolyticus	strain=C7_7		latest	Contig	Major	Full	2019-06-19	ASM637319v1	Beijing Institute of Microbiology and Epidemiology	GCA_006373195.1	identical	https://ftp.ncbi.nlm.nih.gov/genomes/all/GCF/006/373/195/GCF_006373195.1_ASM637319v1
814	GCF_006373225.1	PRJNA224116	SAMN07338028	NNKE00000000.1	670	670	Vibrio parahaemolyticus	strain=C7_5		latest	Contig	Major	Full	2019-06-19	ASM637322v1	Beijing Institute of Microbiology and Epidemiology	GCA_006373225.1	identical	https://ftp.ncbi.nlm.nih.gov/genomes/all/GCF/006/373/225/GCF_006373225.1_ASM637322v1
815	GCF_006373235.1	PRJNA224116	SAMN07338027	NNKF00000000.1	670	670	Vibrio parahaemolyticus	strain=C7_4		latest	Contig	Major	Full	2019-06-19	ASM637323v1	Beijing Institute of Microbiology and Epidemiology	GCA_006373235.1	identical	https://ftp.ncbi.nlm.nih.gov/genomes/all/GCF/006/373/235/GCF_006373235.1_ASM637323v1
816	GCF_006373265.1	PRJNA224116	SAMN07338026	NNKG00000000.1	670	670	Vibrio parahaemolyticus	strain=C7_3		latest	Contig	Major	Full	2019-06-19	ASM637326v1	Beijing Institute of Microbiology and Epidemiology	GCA_006373265.1	identical	https://ftp.ncbi.nlm.nih.gov/genomes/all/GCF/006/373/265/GCF_006373265.1_ASM637326v1
817	GCF_006373285.1	PRJNA224116	SAMN07338025	NNKH00000000.1	670	670	Vibrio parahaemolyticus	strain=C7_2		latest	Contig	Major	Full	2019-06-19	ASM637328v1	Beijing Institute of Microbiology and Epidemiology	GCA_006373285.1	identical	https://ftp.ncbi.nlm.nih.gov/genomes/all/GCF/006/373/285/GCF_006373285.1_ASM637328v1
818	GCF_006373315.1	PRJNA224116	SAMN07338023	NNKJ00000000.1	670	670	Vibrio parahaemolyticus	strain=C7_1		latest	Contig	Major	Full	2019-06-19	ASM637331v1	Beijing Institute of Microbiology and Epidemiology	GCA_006373315.1	identical	https://ftp.ncbi.nlm.nih.gov/genomes/all/GCF/006/373/315/GCF_006373315.1_ASM637331v1
819	GCF_006373325.1	PRJNA224116	SAMN07338024	NNKI00000000.1	670	670	Vibrio parahaemolyticus	strain=C7_10		latest	Contig	Major	Full	2019-06-19	ASM637332v1	Beijing Institute of Microbiology and Epidemiology	GCA_006373325.1	identical	https://ftp.ncbi.nlm.nih.gov/genomes/all/GCF/006/373/325/GCF_006373325.1_ASM637332v1
820	GCF_006373345.1	PRJNA224116	SAMN07338022	NNKK00000000.1	670	670	Vibrio parahaemolyticus	strain=C6_9		latest	Contig	Major	Full	2019-06-19	ASM637334v1	Beijing Institute of Microbiology and Epidemiology	GCA_006373345.1	identical	https://ftp.ncbi.nlm.nih.gov/genomes/all/GCF/006/373/345/GCF_006373345.1_ASM637334v1
821	GCF_006373365.1	PRJNA224116	SAMN07338021	NNKL00000000.1	670	670	Vibrio parahaemolyticus	strain=C6_8		latest	Contig	Major	Full	2019-06-19	ASM637336v1	Beijing Institute of Microbiology and Epidemiology	GCA_006373365.1	identical	https://ftp.ncbi.nlm.nih.gov/genomes/all/GCF/006/373/365/GCF_006373365.1_ASM637336v1
822	GCF_006373375.1	PRJNA224116	SAMN07338020	NNKM00000000.1	670	670	Vibrio parahaemolyticus	strain=C6_7		latest	Contig	Major	Full	2019-06-19	ASM637337v1	Beijing Institute of Microbiology and Epidemiology	GCA_006373375.1	identical	https://ftp.ncbi.nlm.nih.gov/genomes/all/GCF/006/373/375/GCF_006373375.1_ASM637337v1
823	GCF_006373385.1	PRJNA224116	SAMN07338018	NNKO00000000.1	670	670	Vibrio parahaemolyticus	strain=C6_5		latest	Contig	Major	Full	2019-06-19	ASM637338v1	Beijing Institute of Microbiology and Epidemiology	GCA_006373385.1	identical	https://ftp.ncbi.nlm.nih.gov/genomes/all/GCF/006/373/385/GCF_006373385.1_ASM637338v1
824	GCF_006373395.1	PRJNA224116	SAMN07338019	NNKN00000000.1	670	670	Vibrio parahaemolyticus	strain=C6_6		latest	Contig	Major	Full	2019-06-19	ASM637339v1	Beijing Institute of Microbiology and Epidemiology	GCA_006373395.1	identical	https://ftp.ncbi.nlm.nih.gov/genomes/all/GCF/006/373/395/GCF_006373395.1_ASM637339v1
825	GCF_006373455.1	PRJNA224116	SAMN07338017	NNKP00000000.1	670	670	Vibrio parahaemolyticus	strain=C6_4		latest	Contig	Major	Full	2019-06-19	ASM637345v1	Beijing Institute of Microbiology and Epidemiology	GCA_006373455.1	identical	https://ftp.ncbi.nlm.nih.gov/genomes/all/GCF/006/373/455/GCF_006373455.1_ASM637345v1
826	GCF_006373465.1	PRJNA224116	SAMN07338016	NNKQ00000000.1	670	670	Vibrio parahaemolyticus	strain=C6_2		latest	Contig	Major	Full	2019-06-19	ASM637346v1	Beijing Institute of Microbiology and Epidemiology	GCA_006373465.1	identical	https://ftp.ncbi.nlm.nih.gov/genomes/all/GCF/006/373/465/GCF_006373465.1_ASM637346v1
827	GCF_006373495.1	PRJNA224116	SAMN07338015	NNKR00000000.1	670	670	Vibrio parahaemolyticus	strain=C6_10		latest	Contig	Major	Full	2019-06-19	ASM637349v1	Beijing Institute of Microbiology and Epidemiology	GCA_006373495.1	identical	https://ftp.ncbi.nlm.nih.gov/genomes/all/GCF/006/373/495/GCF_006373495.1_ASM637349v1
828	GCF_006373505.1	PRJNA224116	SAMN07338013	NNKT00000000.1	670	670	Vibrio parahaemolyticus	strain=C5_9		latest	Contig	Major	Full	2019-06-19	ASM637350v1	Beijing Institute of Microbiology and Epidemiology	GCA_006373505.1	identical	https://ftp.ncbi.nlm.nih.gov/genomes/all/GCF/006/373/505/GCF_006373505.1_ASM637350v1
829	GCF_006373515.1	PRJNA224116	SAMN07338014	NNKS00000000.1	670	670	Vibrio parahaemolyticus	strain=C6_1		latest	Contig	Major	Full	2019-06-19	ASM637351v1	Beijing Institute of Microbiology and Epidemiology	GCA_006373515.1	identical	https://ftp.ncbi.nlm.nih.gov/genomes/all/GCF/006/373/515/GCF_006373515.1_ASM637351v1
830	GCF_006373545.1	PRJNA224116	SAMN07338011	NNKV00000000.1	670	670	Vibrio parahaemolyticus	strain=C5_7		latest	Contig	Major	Full	2019-06-19	ASM637354v1	Beijing Institute of Microbiology and Epidemiology	GCA_006373545.1	identical	https://ftp.ncbi.nlm.nih.gov/genomes/all/GCF/006/373/545/GCF_006373545.1_ASM637354v1
831	GCF_006373555.1	PRJNA224116	SAMN07338012	NNKU00000000.1	670	670	Vibrio parahaemolyticus	strain=C5_8		latest	Contig	Major	Full	2019-06-19	ASM637355v1	Beijing Institute of Microbiology and Epidemiology	GCA_006373555.1	identical	https://ftp.ncbi.nlm.nih.gov/genomes/all/GCF/006/373/555/GCF_006373555.1_ASM637355v1
832	GCF_006373585.1	PRJNA224116	SAMN07338010	NNKW00000000.1	670	670	Vibrio parahaemolyticus	strain=C5_6		latest	Contig	Major	Full	2019-06-19	ASM637358v1	Beijing Institute of Microbiology and Epidemiology	GCA_006373585.1	identical	https://ftp.ncbi.nlm.nih.gov/genomes/all/GCF/006/373/585/GCF_006373585.1_ASM637358v1
833	GCF_006373615.1	PRJNA224116	SAMN07338009	NNKX00000000.1	670	670	Vibrio parahaemolyticus	strain=C5_5		latest	Contig	Major	Full	2019-06-19	ASM637361v1	Beijing Institute of Microbiology and Epidemiology	GCA_006373615.1	identical	https://ftp.ncbi.nlm.nih.gov/genomes/all/GCF/006/373/615/GCF_006373615.1_ASM637361v1
834	GCF_006373625.1	PRJNA224116	SAMN07338008	NNKY00000000.1	670	670	Vibrio parahaemolyticus	strain=C5_4		latest	Contig	Major	Full	2019-06-19	ASM637362v1	Beijing Institute of Microbiology and Epidemiology	GCA_006373625.1	identical	https://ftp.ncbi.nlm.nih.gov/genomes/all/GCF/006/373/625/GCF_006373625.1_ASM637362v1
835	GCF_006373635.1	PRJNA224116	SAMN07338000	NNLG00000000.1	670	670	Vibrio parahaemolyticus	strain=C4_6		latest	Contig	Major	Full	2019-06-19	ASM637363v1	Beijing Institute of Microbiology and Epidemiology	GCA_006373635.1	identical	https://ftp.ncbi.nlm.nih.gov/genomes/all/GCF/006/373/635/GCF_006373635.1_ASM637363v1
836	GCF_006373645.1	PRJNA224116	SAMN07337998	NNLI00000000.1	670	670	Vibrio parahaemolyticus	strain=C4_4		latest	Contig	Major	Full	2019-06-19	ASM637364v1	Beijing Institute of Microbiology and Epidemiology	GCA_006373645.1	identical	https://ftp.ncbi.nlm.nih.gov/genomes/all/GCF/006/373/645/GCF_006373645.1_ASM637364v1
837	GCF_006373675.1	PRJNA224116	SAMN07337986	NNLU00000000.1	670	670	Vibrio parahaemolyticus	strain=C2_6		latest	Contig	Major	Full	2019-06-19	ASM637367v1	Beijing Institute of Microbiology and Epidemiology	GCA_006373675.1	identical	https://ftp.ncbi.nlm.nih.gov/genomes/all/GCF/006/373/675/GCF_006373675.1_ASM637367v1
838	GCF_006373705.1	PRJNA224116	SAMN07337985	NNLV00000000.1	670	670	Vibrio parahaemolyticus	strain=C2_5		latest	Contig	Major	Full	2019-06-19	ASM637370v1	Beijing Institute of Microbiology and Epidemiology	GCA_006373705.1	identical	https://ftp.ncbi.nlm.nih.gov/genomes/all/GCF/006/373/705/GCF_006373705.1_ASM637370v1
839	GCF_006373715.1	PRJNA224116	SAMN07337981	NNLZ00000000.1	670	670	Vibrio parahaemolyticus	strain=C10_5		latest	Contig	Major	Full	2019-06-19	ASM637371v1	Beijing Institute of Microbiology and Epidemiology	GCA_006373715.1	identical	https://ftp.ncbi.nlm.nih.gov/genomes/all/GCF/006/373/715/GCF_006373715.1_ASM637371v1
840	GCF_006373735.1	PRJNA224116	SAMN07337978	NNMC00000000.1	670	670	Vibrio parahaemolyticus	strain=C1_8		latest	Contig	Major	Full	2019-06-19	ASM637373v1	Beijing Institute of Microbiology and Epidemiology	GCA_006373735.1	identical	https://ftp.ncbi.nlm.nih.gov/genomes/all/GCF/006/373/735/GCF_006373735.1_ASM637373v1
841	GCF_006373775.1	PRJNA224116	SAMN07338007	NNKZ00000000.1	670	670	Vibrio parahaemolyticus	strain=C5_3		latest	Contig	Major	Full	2019-06-19	ASM637377v1	Beijing Institute of Microbiology and Epidemiology	GCA_006373775.1	identical	https://ftp.ncbi.nlm.nih.gov/genomes/all/GCF/006/373/775/GCF_006373775.1_ASM637377v1
842	GCF_006373785.1	PRJNA224116	SAMN07338005	NNLB00000000.1	670	670	Vibrio parahaemolyticus	strain=C5_10		latest	Contig	Major	Full	2019-06-19	ASM637378v1	Beijing Institute of Microbiology and Epidemiology	GCA_006373785.1	identical	https://ftp.ncbi.nlm.nih.gov/genomes/all/GCF/006/373/785/GCF_006373785.1_ASM637378v1
843	GCF_006373815.1	PRJNA224116	SAMN07338002	NNLE00000000.1	670	670	Vibrio parahaemolyticus	strain=C4_8		latest	Contig	Major	Full	2019-06-19	ASM637381v1	Beijing Institute of Microbiology and Epidemiology	GCA_006373815.1	identical	https://ftp.ncbi.nlm.nih.gov/genomes/all/GCF/006/373/815/GCF_006373815.1_ASM637381v1
844	GCF_006373825.1	PRJNA224116	SAMN07337999	NNLH00000000.1	670	670	Vibrio parahaemolyticus	strain=C4_5		latest	Contig	Major	Full	2019-06-19	ASM637382v1	Beijing Institute of Microbiology and Epidemiology	GCA_006373825.1	identical	https://ftp.ncbi.nlm.nih.gov/genomes/all/GCF/006/373/825/GCF_006373825.1_ASM637382v1
845	GCF_006373845.1	PRJNA224116	SAMN07337994	NNLM00000000.1	670	670	Vibrio parahaemolyticus	strain=C3_9		latest	Contig	Major	Full	2019-06-19	ASM637384v1	Beijing Institute of Microbiology and Epidemiology	GCA_006373845.1	identical	https://ftp.ncbi.nlm.nih.gov/genomes/all/GCF/006/373/845/GCF_006373845.1_ASM637384v1
846	GCF_006373875.1	PRJNA224116	SAMN07337993	NNLN00000000.1	670	670	Vibrio parahaemolyticus	strain=C3_7		latest	Contig	Major	Full	2019-06-19	ASM637387v1	Beijing Institute of Microbiology and Epidemiology	GCA_006373875.1	identical	https://ftp.ncbi.nlm.nih.gov/genomes/all/GCF/006/373/875/GCF_006373875.1_ASM637387v1
847	GCF_006373885.1	PRJNA224116	SAMN07337991	NNLP00000000.1	670	670	Vibrio parahaemolyticus	strain=C3_4		latest	Contig	Major	Full	2019-06-19	ASM637388v1	Beijing Institute of Microbiology and Epidemiology	GCA_006373885.1	identical	https://ftp.ncbi.nlm.nih.gov/genomes/all/GCF/006/373/885/GCF_006373885.1_ASM637388v1
848	GCF_006373905.1	PRJNA224116	SAMN07337992	NNLO00000000.1	670	670	Vibrio parahaemolyticus	strain=C3_5		latest	Contig	Major	Full	2019-06-19	ASM637390v1	Beijing Institute of Microbiology and Epidemiology	GCA_006373905.1	identical	https://ftp.ncbi.nlm.nih.gov/genomes/all/GCF/006/373/905/GCF_006373905.1_ASM637390v1
849	GCF_006373935.1	PRJNA224116	SAMN07337990	NNLQ00000000.1	670	670	Vibrio parahaemolyticus	strain=C3_3		latest	Contig	Major	Full	2019-06-19	ASM637393v1	Beijing Institute of Microbiology and Epidemiology	GCA_006373935.1	identical	https://ftp.ncbi.nlm.nih.gov/genomes/all/GCF/006/373/935/GCF_006373935.1_ASM637393v1
850	GCF_006373945.1	PRJNA224116	SAMN07337989	NNLR00000000.1	670	670	Vibrio parahaemolyticus	strain=C3_2		latest	Contig	Major	Full	2019-06-19	ASM637394v1	Beijing Institute of Microbiology and Epidemiology	GCA_006373945.1	identical	https://ftp.ncbi.nlm.nih.gov/genomes/all/GCF/006/373/945/GCF_006373945.1_ASM637394v1
851	GCF_006373955.1	PRJNA224116	SAMN07338006	NNLA00000000.1	670	670	Vibrio parahaemolyticus	strain=C5_2		latest	Contig	Major	Full	2019-06-19	ASM637395v1	Beijing Institute of Microbiology and Epidemiology	GCA_006373955.1	identical	https://ftp.ncbi.nlm.nih.gov/genomes/all/GCF/006/373/955/GCF_006373955.1_ASM637395v1
852	GCF_006373975.1	PRJNA224116	SAMN07337987	NNLT00000000.1	670	670	Vibrio parahaemolyticus	strain=C2_8		latest	Contig	Major	Full	2019-06-19	ASM637397v1	Beijing Institute of Microbiology and Epidemiology	GCA_006373975.1	identical	https://ftp.ncbi.nlm.nih.gov/genomes/all/GCF/006/373/975/GCF_006373975.1_ASM637397v1
853	GCF_006373995.1	PRJNA224116	SAMN07338004	NNLC00000000.1	670	670	Vibrio parahaemolyticus	strain=C5_1		latest	Contig	Major	Full	2019-06-19	ASM637399v1	Beijing Institute of Microbiology and Epidemiology	GCA_006373995.1	identical	https://ftp.ncbi.nlm.nih.gov/genomes/all/GCF/006/373/995/GCF_006373995.1_ASM637399v1
854	GCF_006374035.1	PRJNA224116	SAMN07338003	NNLD00000000.1	670	670	Vibrio parahaemolyticus	strain=C4_9		latest	Contig	Major	Full	2019-06-19	ASM637403v1	Beijing Institute of Microbiology and Epidemiology	GCA_006374035.1	identical	https://ftp.ncbi.nlm.nih.gov/genomes/all/GCF/006/374/035/GCF_006374035.1_ASM637403v1
855	GCF_006374045.1	PRJNA224116	SAMN07337997	NNLJ00000000.1	670	670	Vibrio parahaemolyticus	strain=C4_3		latest	Contig	Major	Full	2019-06-19	ASM637404v1	Beijing Institute of Microbiology and Epidemiology	GCA_006374045.1	identical	https://ftp.ncbi.nlm.nih.gov/genomes/all/GCF/006/374/045/GCF_006374045.1_ASM637404v1
856	GCF_006374055.1	PRJNA224116	SAMN07337995	NNLL00000000.1	670	670	Vibrio parahaemolyticus	strain=C4_10		latest	Contig	Major	Full	2019-06-19	ASM637405v1	Beijing Institute of Microbiology and Epidemiology	GCA_006374055.1	identical	https://ftp.ncbi.nlm.nih.gov/genomes/all/GCF/006/374/055/GCF_006374055.1_ASM637405v1
857	GCF_006374075.1	PRJNA224116	SAMN07338001	NNLF00000000.1	670	670	Vibrio parahaemolyticus	strain=C4_7		latest	Contig	Major	Full	2019-06-19	ASM637407v1	Beijing Institute of Microbiology and Epidemiology	GCA_006374075.1	identical	https://ftp.ncbi.nlm.nih.gov/genomes/all/GCF/006/374/075/GCF_006374075.1_ASM637407v1
858	GCF_006374095.1	PRJNA224116	SAMN07337996	NNLK00000000.1	670	670	Vibrio parahaemolyticus	strain=C4_2		latest	Contig	Major	Full	2019-06-19	ASM637409v1	Beijing Institute of Microbiology and Epidemiology	GCA_006374095.1	identical	https://ftp.ncbi.nlm.nih.gov/genomes/all/GCF/006/374/095/GCF_006374095.1_ASM637409v1
859	GCF_006374125.1	PRJNA224116	SAMN07337988	NNLS00000000.1	670	670	Vibrio parahaemolyticus	strain=C3_10		latest	Contig	Major	Full	2019-06-19	ASM637412v1	Beijing Institute of Microbiology and Epidemiology	GCA_006374125.1	identical	https://ftp.ncbi.nlm.nih.gov/genomes/all/GCF/006/374/125/GCF_006374125.1_ASM637412v1
860	GCF_006374135.1	PRJNA224116	SAMN07337984	NNLW00000000.1	670	670	Vibrio parahaemolyticus	strain=C2_4		latest	Contig	Major	Full	2019-06-19	ASM637413v1	Beijing Institute of Microbiology and Epidemiology	GCA_006374135.1	identical	https://ftp.ncbi.nlm.nih.gov/genomes/all/GCF/006/374/135/GCF_006374135.1_ASM637413v1
861	GCF_006374155.1	PRJNA224116	SAMN07337983	NNLX00000000.1	670	670	Vibrio parahaemolyticus	strain=C2_2		latest	Contig	Major	Full	2019-06-19	ASM637415v1	Beijing Institute of Microbiology and Epidemiology	GCA_006374155.1	identical	https://ftp.ncbi.nlm.nih.gov/genomes/all/GCF/006/374/155/GCF_006374155.1_ASM637415v1
862	GCF_006374185.1	PRJNA224116	SAMN07337982	NNLY00000000.1	670	670	Vibrio parahaemolyticus	strain=C2_1		latest	Contig	Major	Full	2019-06-19	ASM637418v1	Beijing Institute of Microbiology and Epidemiology	GCA_006374185.1	identical	https://ftp.ncbi.nlm.nih.gov/genomes/all/GCF/006/374/185/GCF_006374185.1_ASM637418v1
863	GCF_006374215.1	PRJNA224116	SAMN07337980	NNMA00000000.1	670	670	Vibrio parahaemolyticus	strain=C10_4		latest	Contig	Major	Full	2019-06-19	ASM637421v1	Beijing Institute of Microbiology and Epidemiology	GCA_006374215.1	identical	https://ftp.ncbi.nlm.nih.gov/genomes/all/GCF/006/374/215/GCF_006374215.1_ASM637421v1
864	GCF_006374225.1	PRJNA224116	SAMN07337979	NNMB00000000.1	670	670	Vibrio parahaemolyticus	strain=C1_9		latest	Contig	Major	Full	2019-06-19	ASM637422v1	Beijing Institute of Microbiology and Epidemiology	GCA_006374225.1	identical	https://ftp.ncbi.nlm.nih.gov/genomes/all/GCF/006/374/225/GCF_006374225.1_ASM637422v1
865	GCF_006374245.1	PRJNA224116	SAMN07337975	NNMF00000000.1	670	670	Vibrio parahaemolyticus	strain=C1_5		latest	Contig	Major	Full	2019-06-19	ASM637424v1	Beijing Institute of Microbiology and Epidemiology	GCA_006374245.1	identical	https://ftp.ncbi.nlm.nih.gov/genomes/all/GCF/006/374/245/GCF_006374245.1_ASM637424v1
866	GCF_006374255.1	PRJNA224116	SAMN07337973	NNMH00000000.1	670	670	Vibrio parahaemolyticus	strain=C1_3		latest	Contig	Major	Full	2019-06-19	ASM637425v1	Beijing Institute of Microbiology and Epidemiology	GCA_006374255.1	identical	https://ftp.ncbi.nlm.nih.gov/genomes/all/GCF/006/374/255/GCF_006374255.1_ASM637425v1
867	GCF_006374285.1	PRJNA224116	SAMN07337972	NNMI00000000.1	670	670	Vibrio parahaemolyticus	strain=C1_2		latest	Contig	Major	Full	2019-06-19	ASM637428v1	Beijing Institute of Microbiology and Epidemiology	GCA_006374285.1	identical	https://ftp.ncbi.nlm.nih.gov/genomes/all/GCF/006/374/285/GCF_006374285.1_ASM637428v1
868	GCF_006374305.1	PRJNA224116	SAMN07337971	NNMJ00000000.1	670	670	Vibrio parahaemolyticus	strain=C1_10		latest	Contig	Major	Full	2019-06-19	ASM637430v1	Beijing Institute of Microbiology and Epidemiology	GCA_006374305.1	identical	https://ftp.ncbi.nlm.nih.gov/genomes/all/GCF/006/374/305/GCF_006374305.1_ASM637430v1
869	GCF_006374335.1	PRJNA224116	SAMN07337962	NNMS00000000.1	670	670	Vibrio parahaemolyticus	strain=B9_10		latest	Contig	Major	Full	2019-06-19	ASM637433v1	Beijing Institute of Microbiology and Epidemiology	GCA_006374335.1	identical	https://ftp.ncbi.nlm.nih.gov/genomes/all/GCF/006/374/335/GCF_006374335.1_ASM637433v1
870	GCF_006374345.1	PRJNA224116	SAMN07337967	NNMN00000000.1	670	670	Vibrio parahaemolyticus	strain=B9_6		latest	Contig	Major	Full	2019-06-19	ASM637434v1	Beijing Institute of Microbiology and Epidemiology	GCA_006374345.1	identical	https://ftp.ncbi.nlm.nih.gov/genomes/all/GCF/006/374/345/GCF_006374345.1_ASM637434v1
871	GCF_006374355.1	PRJNA224116	SAMN07337956	NNMY00000000.1	670	670	Vibrio parahaemolyticus	strain=B8_5		latest	Contig	Major	Full	2019-06-19	ASM637435v1	Beijing Institute of Microbiology and Epidemiology	GCA_006374355.1	identical	https://ftp.ncbi.nlm.nih.gov/genomes/all/GCF/006/374/355/GCF_006374355.1_ASM637435v1
872	GCF_006374375.1	PRJNA224116	SAMN07337951	NNND00000000.1	670	670	Vibrio parahaemolyticus	strain=B8_1		latest	Contig	Major	Full	2019-06-19	ASM637437v1	Beijing Institute of Microbiology and Epidemiology	GCA_006374375.1	identical	https://ftp.ncbi.nlm.nih.gov/genomes/all/GCF/006/374/375/GCF_006374375.1_ASM637437v1
873	GCF_006374395.1	PRJNA224116	SAMN07337950	NNNE00000000.1	670	670	Vibrio parahaemolyticus	strain=B7_7		latest	Contig	Major	Full	2019-06-19	ASM637439v1	Beijing Institute of Microbiology and Epidemiology	GCA_006374395.1	identical	https://ftp.ncbi.nlm.nih.gov/genomes/all/GCF/006/374/395/GCF_006374395.1_ASM637439v1
874	GCF_006374405.1	PRJNA224116	SAMN07337946	NNNI00000000.1	670	670	Vibrio parahaemolyticus	strain=B7_3		latest	Contig	Major	Full	2019-06-19	ASM637440v1	Beijing Institute of Microbiology and Epidemiology	GCA_006374405.1	identical	https://ftp.ncbi.nlm.nih.gov/genomes/all/GCF/006/374/405/GCF_006374405.1_ASM637440v1
875	GCF_006374415.1	PRJNA224116	SAMN07337941	NNNN00000000.1	670	670	Vibrio parahaemolyticus	strain=B6_6		latest	Contig	Major	Full	2019-06-19	ASM637441v1	Beijing Institute of Microbiology and Epidemiology	GCA_006374415.1	identical	https://ftp.ncbi.nlm.nih.gov/genomes/all/GCF/006/374/415/GCF_006374415.1_ASM637441v1
876	GCF_006374455.1	PRJNA224116	SAMN07337976	NNME00000000.1	670	670	Vibrio parahaemolyticus	strain=C1_6		latest	Contig	Major	Full	2019-06-19	ASM637445v1	Beijing Institute of Microbiology and Epidemiology	GCA_006374455.1	identical	https://ftp.ncbi.nlm.nih.gov/genomes/all/GCF/006/374/455/GCF_006374455.1_ASM637445v1
877	GCF_006374465.1	PRJNA224116	SAMN07337935	NNNT00000000.1	670	670	Vibrio parahaemolyticus	strain=B6_1		latest	Contig	Major	Full	2019-06-19	ASM637446v1	Beijing Institute of Microbiology and Epidemiology	GCA_006374465.1	identical	https://ftp.ncbi.nlm.nih.gov/genomes/all/GCF/006/374/465/GCF_006374465.1_ASM637446v1
878	GCF_006374495.1	PRJNA224116	SAMN07337974	NNMG00000000.1	670	670	Vibrio parahaemolyticus	strain=C1_4		latest	Contig	Major	Full	2019-06-19	ASM637449v1	Beijing Institute of Microbiology and Epidemiology	GCA_006374495.1	identical	https://ftp.ncbi.nlm.nih.gov/genomes/all/GCF/006/374/495/GCF_006374495.1_ASM637449v1
879	GCF_006374505.1	PRJNA224116	SAMN07337970	NNMK00000000.1	670	670	Vibrio parahaemolyticus	strain=B9_9		latest	Contig	Major	Full	2019-06-19	ASM637450v1	Beijing Institute of Microbiology and Epidemiology	GCA_006374505.1	identical	https://ftp.ncbi.nlm.nih.gov/genomes/all/GCF/006/374/505/GCF_006374505.1_ASM637450v1
880	GCF_006374545.1	PRJNA224116	SAMN07337968	NNMM00000000.1	670	670	Vibrio parahaemolyticus	strain=B9_7		latest	Contig	Major	Full	2019-06-19	ASM637454v1	Beijing Institute of Microbiology and Epidemiology	GCA_006374545.1	identical	https://ftp.ncbi.nlm.nih.gov/genomes/all/GCF/006/374/545/GCF_006374545.1_ASM637454v1
881	GCF_006374555.1	PRJNA224116	SAMN07337963	NNMR00000000.1	670	670	Vibrio parahaemolyticus	strain=B9_2		latest	Contig	Major	Full	2019-06-19	ASM637455v1	Beijing Institute of Microbiology and Epidemiology	GCA_006374555.1	identical	https://ftp.ncbi.nlm.nih.gov/genomes/all/GCF/006/374/555/GCF_006374555.1_ASM637455v1
882	GCF_006374585.1	PRJNA224116	SAMN07337961	NNMT00000000.1	670	670	Vibrio parahaemolyticus	strain=B9_1		latest	Contig	Major	Full	2019-06-19	ASM637458v1	Beijing Institute of Microbiology and Epidemiology	GCA_006374585.1	identical	https://ftp.ncbi.nlm.nih.gov/genomes/all/GCF/006/374/585/GCF_006374585.1_ASM637458v1
883	GCF_006374595.1	PRJNA224116	SAMN07337960	NNMU00000000.1	670	670	Vibrio parahaemolyticus	strain=B8_9		latest	Contig	Major	Full	2019-06-19	ASM637459v1	Beijing Institute of Microbiology and Epidemiology	GCA_006374595.1	identical	https://ftp.ncbi.nlm.nih.gov/genomes/all/GCF/006/374/595/GCF_006374595.1_ASM637459v1
884	GCF_006374605.1	PRJNA224116	SAMN07337959	NNMV00000000.1	670	670	Vibrio parahaemolyticus	strain=B8_8		latest	Contig	Major	Full	2019-06-19	ASM637460v1	Beijing Institute of Microbiology and Epidemiology	GCA_006374605.1	identical	https://ftp.ncbi.nlm.nih.gov/genomes/all/GCF/006/374/605/GCF_006374605.1_ASM637460v1
885	GCF_006374635.1	PRJNA224116	SAMN07337958	NNMW00000000.1	670	670	Vibrio parahaemolyticus	strain=B8_7		latest	Contig	Major	Full	2019-06-19	ASM637463v1	Beijing Institute of Microbiology and Epidemiology	GCA_006374635.1	identical	https://ftp.ncbi.nlm.nih.gov/genomes/all/GCF/006/374/635/GCF_006374635.1_ASM637463v1
886	GCF_006374665.1	PRJNA224116	SAMN07337955	NNMZ00000000.1	670	670	Vibrio parahaemolyticus	strain=B8_4		latest	Contig	Major	Full	2019-06-19	ASM637466v1	Beijing Institute of Microbiology and Epidemiology	GCA_006374665.1	identical	https://ftp.ncbi.nlm.nih.gov/genomes/all/GCF/006/374/665/GCF_006374665.1_ASM637466v1
887	GCF_006374675.1	PRJNA224116	SAMN07337953	NNNB00000000.1	670	670	Vibrio parahaemolyticus	strain=B8_2		latest	Contig	Major	Full	2019-06-19	ASM637467v1	Beijing Institute of Microbiology and Epidemiology	GCA_006374675.1	identical	https://ftp.ncbi.nlm.nih.gov/genomes/all/GCF/006/374/675/GCF_006374675.1_ASM637467v1
888	GCF_006374695.1	PRJNA224116	SAMN07337954	NNNA00000000.1	670	670	Vibrio parahaemolyticus	strain=B8_3		latest	Contig	Major	Full	2019-06-19	ASM637469v1	Beijing Institute of Microbiology and Epidemiology	GCA_006374695.1	identical	https://ftp.ncbi.nlm.nih.gov/genomes/all/GCF/006/374/695/GCF_006374695.1_ASM637469v1
889	GCF_006374735.1	PRJNA224116	SAMN07337943	NNNL00000000.1	670	670	Vibrio parahaemolyticus	strain=B6_8		latest	Contig	Major	Full	2019-06-19	ASM637473v1	Beijing Institute of Microbiology and Epidemiology	GCA_006374735.1	identical	https://ftp.ncbi.nlm.nih.gov/genomes/all/GCF/006/374/735/GCF_006374735.1_ASM637473v1
890	GCF_006374745.1	PRJNA224116	SAMN07337952	NNNC00000000.1	670	670	Vibrio parahaemolyticus	strain=B8_10		latest	Contig	Major	Full	2019-06-19	ASM637474v1	Beijing Institute of Microbiology and Epidemiology	GCA_006374745.1	identical	https://ftp.ncbi.nlm.nih.gov/genomes/all/GCF/006/374/745/GCF_006374745.1_ASM637474v1
891	GCF_006374755.1	PRJNA224116	SAMN07337928	NNOA00000000.1	670	670	Vibrio parahaemolyticus	strain=B5_2		latest	Contig	Major	Full	2019-06-19	ASM637475v1	Beijing Institute of Microbiology and Epidemiology	GCA_006374755.1	identical	https://ftp.ncbi.nlm.nih.gov/genomes/all/GCF/006/374/755/GCF_006374755.1_ASM637475v1
892	GCF_006374775.1	PRJNA224116	SAMN07337977	NNMD00000000.1	670	670	Vibrio parahaemolyticus	strain=C1_7		latest	Contig	Major	Full	2019-06-19	ASM637477v1	Beijing Institute of Microbiology and Epidemiology	GCA_006374775.1	identical	https://ftp.ncbi.nlm.nih.gov/genomes/all/GCF/006/374/775/GCF_006374775.1_ASM637477v1
893	GCF_006374805.1	PRJNA224116	SAMN07337969	NNML00000000.1	670	670	Vibrio parahaemolyticus	strain=B9_8		latest	Contig	Major	Full	2019-06-19	ASM637480v1	Beijing Institute of Microbiology and Epidemiology	GCA_006374805.1	identical	https://ftp.ncbi.nlm.nih.gov/genomes/all/GCF/006/374/805/GCF_006374805.1_ASM637480v1
894	GCF_006374815.1	PRJNA224116	SAMN07337966	NNMO00000000.1	670	670	Vibrio parahaemolyticus	strain=B9_5		latest	Contig	Major	Full	2019-06-19	ASM637481v1	Beijing Institute of Microbiology and Epidemiology	GCA_006374815.1	identical	https://ftp.ncbi.nlm.nih.gov/genomes/all/GCF/006/374/815/GCF_006374815.1_ASM637481v1
895	GCF_006374845.1	PRJNA224116	SAMN07337965	NNMP00000000.1	670	670	Vibrio parahaemolyticus	strain=B9_4		latest	Contig	Major	Full	2019-06-19	ASM637484v1	Beijing Institute of Microbiology and Epidemiology	GCA_006374845.1	identical	https://ftp.ncbi.nlm.nih.gov/genomes/all/GCF/006/374/845/GCF_006374845.1_ASM637484v1
896	GCF_006374865.1	PRJNA224116	SAMN07337964	NNMQ00000000.1	670	670	Vibrio parahaemolyticus	strain=B9_3		latest	Contig	Major	Full	2019-06-19	ASM637486v1	Beijing Institute of Microbiology and Epidemiology	GCA_006374865.1	identical	https://ftp.ncbi.nlm.nih.gov/genomes/all/GCF/006/374/865/GCF_006374865.1_ASM637486v1
897	GCF_006374875.1	PRJNA224116	SAMN07337957	NNMX00000000.1	670	670	Vibrio parahaemolyticus	strain=B8_6		latest	Contig	Major	Full	2019-06-19	ASM637487v1	Beijing Institute of Microbiology and Epidemiology	GCA_006374875.1	identical	https://ftp.ncbi.nlm.nih.gov/genomes/all/GCF/006/374/875/GCF_006374875.1_ASM637487v1
898	GCF_006374895.1	PRJNA224116	SAMN07337949	NNNF00000000.1	670	670	Vibrio parahaemolyticus	strain=B7_6		latest	Contig	Major	Full	2019-06-19	ASM637489v1	Beijing Institute of Microbiology and Epidemiology	GCA_006374895.1	identical	https://ftp.ncbi.nlm.nih.gov/genomes/all/GCF/006/374/895/GCF_006374895.1_ASM637489v1
899	GCF_006374915.1	PRJNA224116	SAMN07337948	NNNG00000000.1	670	670	Vibrio parahaemolyticus	strain=B7_5		latest	Contig	Major	Full	2019-06-19	ASM637491v1	Beijing Institute of Microbiology and Epidemiology	GCA_006374915.1	identical	https://ftp.ncbi.nlm.nih.gov/genomes/all/GCF/006/374/915/GCF_006374915.1_ASM637491v1
900	GCF_006374925.1	PRJNA224116	SAMN07337947	NNNH00000000.1	670	670	Vibrio parahaemolyticus	strain=B7_4		latest	Contig	Major	Full	2019-06-19	ASM637492v1	Beijing Institute of Microbiology and Epidemiology	GCA_006374925.1	identical	https://ftp.ncbi.nlm.nih.gov/genomes/all/GCF/006/374/925/GCF_006374925.1_ASM637492v1
901	GCF_006374955.1	PRJNA224116	SAMN07337945	NNNJ00000000.1	670	670	Vibrio parahaemolyticus	strain=B7_2		latest	Contig	Major	Full	2019-06-19	ASM637495v1	Beijing Institute of Microbiology and Epidemiology	GCA_006374955.1	identical	https://ftp.ncbi.nlm.nih.gov/genomes/all/GCF/006/374/955/GCF_006374955.1_ASM637495v1
902	GCF_006374995.1	PRJNA224116	SAMN07337944	NNNK00000000.1	670	670	Vibrio parahaemolyticus	strain=B6_9		latest	Contig	Major	Full	2019-06-19	ASM637499v1	Beijing Institute of Microbiology and Epidemiology	GCA_006374995.1	identical	https://ftp.ncbi.nlm.nih.gov/genomes/all/GCF/006/374/995/GCF_006374995.1_ASM637499v1
903	GCF_006375005.1	PRJNA224116	SAMN07337938	NNNQ00000000.1	670	670	Vibrio parahaemolyticus	strain=B6_3		latest	Contig	Major	Full	2019-06-19	ASM637500v1	Beijing Institute of Microbiology and Epidemiology	GCA_006375005.1	identical	https://ftp.ncbi.nlm.nih.gov/genomes/all/GCF/006/375/005/GCF_006375005.1_ASM637500v1
904	GCF_006375025.1	PRJNA224116	SAMN07337942	NNNM00000000.1	670	670	Vibrio parahaemolyticus	strain=B6_7		latest	Contig	Major	Full	2019-06-19	ASM637502v1	Beijing Institute of Microbiology and Epidemiology	GCA_006375025.1	identical	https://ftp.ncbi.nlm.nih.gov/genomes/all/GCF/006/375/025/GCF_006375025.1_ASM637502v1
905	GCF_006375035.1	PRJNA224116	SAMN07337932	NNNW00000000.1	670	670	Vibrio parahaemolyticus	strain=B5_6		latest	Contig	Major	Full	2019-06-19	ASM637503v1	Beijing Institute of Microbiology and Epidemiology	GCA_006375035.1	identical	https://ftp.ncbi.nlm.nih.gov/genomes/all/GCF/006/375/035/GCF_006375035.1_ASM637503v1
906	GCF_006375045.1	PRJNA224116	SAMN07337934	NNNU00000000.1	670	670	Vibrio parahaemolyticus	strain=B5_9		latest	Contig	Major	Full	2019-06-19	ASM637504v1	Beijing Institute of Microbiology and Epidemiology	GCA_006375045.1	identical	https://ftp.ncbi.nlm.nih.gov/genomes/all/GCF/006/375/045/GCF_006375045.1_ASM637504v1
907	GCF_006375075.1	PRJNA224116	SAMN07337927	NNOB00000000.1	670	670	Vibrio parahaemolyticus	strain=B5_10		latest	Contig	Major	Full	2019-06-19	ASM637507v1	Beijing Institute of Microbiology and Epidemiology	GCA_006375075.1	identical	https://ftp.ncbi.nlm.nih.gov/genomes/all/GCF/006/375/075/GCF_006375075.1_ASM637507v1
908	GCF_006375115.1	PRJNA224116	SAMN07337937	NNNR00000000.1	670	670	Vibrio parahaemolyticus	strain=B6_2		latest	Contig	Major	Full	2019-06-19	ASM637511v1	Beijing Institute of Microbiology and Epidemiology	GCA_006375115.1	identical	https://ftp.ncbi.nlm.nih.gov/genomes/all/GCF/006/375/115/GCF_006375115.1_ASM637511v1
909	GCF_006375125.1	PRJNA224116	SAMN07337933	NNNV00000000.1	670	670	Vibrio parahaemolyticus	strain=B5_8		latest	Contig	Major	Full	2019-06-19	ASM637512v1	Beijing Institute of Microbiology and Epidemiology	GCA_006375125.1	identical	https://ftp.ncbi.nlm.nih.gov/genomes/all/GCF/006/375/125/GCF_006375125.1_ASM637512v1
910	GCF_006375135.1	PRJNA224116	SAMN07337915	NNON00000000.1	670	670	Vibrio parahaemolyticus	strain=B3_8		latest	Contig	Major	Full	2019-06-19	ASM637513v1	Beijing Institute of Microbiology and Epidemiology	GCA_006375135.1	identical	https://ftp.ncbi.nlm.nih.gov/genomes/all/GCF/006/375/135/GCF_006375135.1_ASM637513v1
911	GCF_006375165.1	PRJNA224116	SAMN07337939	NNNP00000000.1	670	670	Vibrio parahaemolyticus	strain=B6_4		latest	Contig	Major	Full	2019-06-19	ASM637516v1	Beijing Institute of Microbiology and Epidemiology	GCA_006375165.1	identical	https://ftp.ncbi.nlm.nih.gov/genomes/all/GCF/006/375/165/GCF_006375165.1_ASM637516v1
912	GCF_006375175.1	PRJNA224116	SAMN07337936	NNNS00000000.1	670	670	Vibrio parahaemolyticus	strain=B6_10		latest	Contig	Major	Full	2019-06-19	ASM637517v1	Beijing Institute of Microbiology and Epidemiology	GCA_006375175.1	identical	https://ftp.ncbi.nlm.nih.gov/genomes/all/GCF/006/375/175/GCF_006375175.1_ASM637517v1
913	GCF_006375195.1	PRJNA224116	SAMN07337925	NNOD00000000.1	670	670	Vibrio parahaemolyticus	strain=B4_9		latest	Contig	Major	Full	2019-06-19	ASM637519v1	Beijing Institute of Microbiology and Epidemiology	GCA_006375195.1	identical	https://ftp.ncbi.nlm.nih.gov/genomes/all/GCF/006/375/195/GCF_006375195.1_ASM637519v1
914	GCF_006375205.1	PRJNA224116	SAMN07337929	NNNZ00000000.1	670	670	Vibrio parahaemolyticus	strain=B5_3		latest	Contig	Major	Full	2019-06-19	ASM637520v1	Beijing Institute of Microbiology and Epidemiology	GCA_006375205.1	identical	https://ftp.ncbi.nlm.nih.gov/genomes/all/GCF/006/375/205/GCF_006375205.1_ASM637520v1
915	GCF_006375215.1	PRJNA224116	SAMN07337924	NNOE00000000.1	670	670	Vibrio parahaemolyticus	strain=B4_8		latest	Contig	Major	Full	2019-06-19	ASM637521v1	Beijing Institute of Microbiology and Epidemiology	GCA_006375215.1	identical	https://ftp.ncbi.nlm.nih.gov/genomes/all/GCF/006/375/215/GCF_006375215.1_ASM637521v1
916	GCF_006375275.1	PRJNA224116	SAMN07337916	NNOM00000000.1	670	670	Vibrio parahaemolyticus	strain=B3_9		latest	Contig	Major	Full	2019-06-19	ASM637527v1	Beijing Institute of Microbiology and Epidemiology	GCA_006375275.1	identical	https://ftp.ncbi.nlm.nih.gov/genomes/all/GCF/006/375/275/GCF_006375275.1_ASM637527v1
917	GCF_006375285.1	PRJNA224116	SAMN07337909	NNOT00000000.1	670	670	Vibrio parahaemolyticus	strain=B3_2		latest	Contig	Major	Full	2019-06-19	ASM637528v1	Beijing Institute of Microbiology and Epidemiology	GCA_006375285.1	identical	https://ftp.ncbi.nlm.nih.gov/genomes/all/GCF/006/375/285/GCF_006375285.1_ASM637528v1
918	GCF_006375315.1	PRJNA224116	SAMN07337940	NNNO00000000.1	670	670	Vibrio parahaemolyticus	strain=B6_5		latest	Contig	Major	Full	2019-06-19	ASM637531v1	Beijing Institute of Microbiology and Epidemiology	GCA_006375315.1	identical	https://ftp.ncbi.nlm.nih.gov/genomes/all/GCF/006/375/315/GCF_006375315.1_ASM637531v1
919	GCF_006375325.1	PRJNA224116	SAMN07337931	NNNX00000000.1	670	670	Vibrio parahaemolyticus	strain=B5_5		latest	Contig	Major	Full	2019-06-19	ASM637532v1	Beijing Institute of Microbiology and Epidemiology	GCA_006375325.1	identical	https://ftp.ncbi.nlm.nih.gov/genomes/all/GCF/006/375/325/GCF_006375325.1_ASM637532v1
920	GCF_006375335.1	PRJNA224116	SAMN07337930	NNNY00000000.1	670	670	Vibrio parahaemolyticus	strain=B5_4		latest	Contig	Major	Full	2019-06-19	ASM637533v1	Beijing Institute of Microbiology and Epidemiology	GCA_006375335.1	identical	https://ftp.ncbi.nlm.nih.gov/genomes/all/GCF/006/375/335/GCF_006375335.1_ASM637533v1
921	GCF_006375345.1	PRJNA224116	SAMN07337926	NNOC00000000.1	670	670	Vibrio parahaemolyticus	strain=B5_1		latest	Contig	Major	Full	2019-06-19	ASM637534v1	Beijing Institute of Microbiology and Epidemiology	GCA_006375345.1	identical	https://ftp.ncbi.nlm.nih.gov/genomes/all/GCF/006/375/345/GCF_006375345.1_ASM637534v1
922	GCF_006375385.1	PRJNA224116	SAMN07337920	NNOI00000000.1	670	670	Vibrio parahaemolyticus	strain=B4_3		latest	Contig	Major	Full	2019-06-19	ASM637538v1	Beijing Institute of Microbiology and Epidemiology	GCA_006375385.1	identical	https://ftp.ncbi.nlm.nih.gov/genomes/all/GCF/006/375/385/GCF_006375385.1_ASM637538v1
923	GCF_006375395.1	PRJNA224116	SAMN07337923	NNOF00000000.1	670	670	Vibrio parahaemolyticus	strain=B4_7		latest	Contig	Major	Full	2019-06-19	ASM637539v1	Beijing Institute of Microbiology and Epidemiology	GCA_006375395.1	identical	https://ftp.ncbi.nlm.nih.gov/genomes/all/GCF/006/375/395/GCF_006375395.1_ASM637539v1
924	GCF_006375405.1	PRJNA224116	SAMN07337921	NNOH00000000.1	670	670	Vibrio parahaemolyticus	strain=B4_5		latest	Contig	Major	Full	2019-06-19	ASM637540v1	Beijing Institute of Microbiology and Epidemiology	GCA_006375405.1	identical	https://ftp.ncbi.nlm.nih.gov/genomes/all/GCF/006/375/405/GCF_006375405.1_ASM637540v1
925	GCF_006375445.1	PRJNA224116	SAMN07337919	NNOJ00000000.1	670	670	Vibrio parahaemolyticus	strain=B4_2		latest	Contig	Major	Full	2019-06-19	ASM637544v1	Beijing Institute of Microbiology and Epidemiology	GCA_006375445.1	identical	https://ftp.ncbi.nlm.nih.gov/genomes/all/GCF/006/375/445/GCF_006375445.1_ASM637544v1
926	GCF_006375455.1	PRJNA224116	SAMN07337918	NNOK00000000.1	670	670	Vibrio parahaemolyticus	strain=B4_10		latest	Contig	Major	Full	2019-06-19	ASM637545v1	Beijing Institute of Microbiology and Epidemiology	GCA_006375455.1	identical	https://ftp.ncbi.nlm.nih.gov/genomes/all/GCF/006/375/455/GCF_006375455.1_ASM637545v1
927	GCF_006375495.1	PRJNA224116	SAMN07337914	NNOO00000000.1	670	670	Vibrio parahaemolyticus	strain=B3_7		latest	Contig	Major	Full	2019-06-19	ASM637549v1	Beijing Institute of Microbiology and Epidemiology	GCA_006375495.1	identical	https://ftp.ncbi.nlm.nih.gov/genomes/all/GCF/006/375/495/GCF_006375495.1_ASM637549v1
928	GCF_006375515.1	PRJNA224116	SAMN07337912	NNOQ00000000.1	670	670	Vibrio parahaemolyticus	strain=B3_5		latest	Contig	Major	Full	2019-06-19	ASM637551v1	Beijing Institute of Microbiology and Epidemiology	GCA_006375515.1	identical	https://ftp.ncbi.nlm.nih.gov/genomes/all/GCF/006/375/515/GCF_006375515.1_ASM637551v1
929	GCF_006375525.1	PRJNA224116	SAMN07337911	NNOR00000000.1	670	670	Vibrio parahaemolyticus	strain=B3_4		latest	Contig	Major	Full	2019-06-19	ASM637552v1	Beijing Institute of Microbiology and Epidemiology	GCA_006375525.1	identical	https://ftp.ncbi.nlm.nih.gov/genomes/all/GCF/006/375/525/GCF_006375525.1_ASM637552v1
930	GCF_006375555.1	PRJNA224116	SAMN07337907	NNOV00000000.1	670	670	Vibrio parahaemolyticus	strain=B3_1		latest	Contig	Major	Full	2019-06-19	ASM637555v1	Beijing Institute of Microbiology and Epidemiology	GCA_006375555.1	identical	https://ftp.ncbi.nlm.nih.gov/genomes/all/GCF/006/375/555/GCF_006375555.1_ASM637555v1
931	GCF_006375565.1	PRJNA224116	SAMN07337904	NNOY00000000.1	670	670	Vibrio parahaemolyticus	strain=B2_7		latest	Contig	Major	Full	2019-06-19	ASM637556v1	Beijing Institute of Microbiology and Epidemiology	GCA_006375565.1	identical	https://ftp.ncbi.nlm.nih.gov/genomes/all/GCF/006/375/565/GCF_006375565.1_ASM637556v1
932	GCF_006376705.1	PRJNA224116	SAMN07337908	NNOU00000000.1	670	670	Vibrio parahaemolyticus	strain=B3_10		latest	Contig	Major	Full	2019-06-19	ASM637670v1	Beijing Institute of Microbiology and Epidemiology	GCA_006376705.1	identical	https://ftp.ncbi.nlm.nih.gov/genomes/all/GCF/006/376/705/GCF_006376705.1_ASM637670v1
933	GCF_006376745.1	PRJNA224116	SAMN07337906	NNOW00000000.1	670	670	Vibrio parahaemolyticus	strain=B2_9		latest	Contig	Major	Full	2019-06-19	ASM637674v1	Beijing Institute of Microbiology and Epidemiology	GCA_006376745.1	identical	https://ftp.ncbi.nlm.nih.gov/genomes/all/GCF/006/376/745/GCF_006376745.1_ASM637674v1
934	GCF_006376755.1	PRJNA224116	SAMN07337902	NNPA00000000.1	670	670	Vibrio parahaemolyticus	strain=B2_5		latest	Contig	Major	Full	2019-06-19	ASM637675v1	Beijing Institute of Microbiology and Epidemiology	GCA_006376755.1	identical	https://ftp.ncbi.nlm.nih.gov/genomes/all/GCF/006/376/755/GCF_006376755.1_ASM637675v1
935	GCF_006376765.1	PRJNA224116	SAMN07337897	NNPF00000000.1	670	670	Vibrio parahaemolyticus	strain=B2_1		latest	Contig	Major	Full	2019-06-19	ASM637676v1	Beijing Institute of Microbiology and Epidemiology	GCA_006376765.1	identical	https://ftp.ncbi.nlm.nih.gov/genomes/all/GCF/006/376/765/GCF_006376765.1_ASM637676v1
936	GCF_006376775.1	PRJNA224116	SAMN07337898	NNPE00000000.1	670	670	Vibrio parahaemolyticus	strain=B2_10		latest	Contig	Major	Full	2019-06-19	ASM637677v1	Beijing Institute of Microbiology and Epidemiology	GCA_006376775.1	identical	https://ftp.ncbi.nlm.nih.gov/genomes/all/GCF/006/376/775/GCF_006376775.1_ASM637677v1
937	GCF_006376815.1	PRJNA224116	SAMN07337894	NNPI00000000.1	670	670	Vibrio parahaemolyticus	strain=B10_7		latest	Contig	Major	Full	2019-06-19	ASM637681v1	Beijing Institute of Microbiology and Epidemiology	GCA_006376815.1	identical	https://ftp.ncbi.nlm.nih.gov/genomes/all/GCF/006/376/815/GCF_006376815.1_ASM637681v1
938	GCF_006376835.1	PRJNA224116	SAMN07337892	NNPK00000000.1	670	670	Vibrio parahaemolyticus	strain=B10_4		latest	Contig	Major	Full	2019-06-19	ASM637683v1	Beijing Institute of Microbiology and Epidemiology	GCA_006376835.1	identical	https://ftp.ncbi.nlm.nih.gov/genomes/all/GCF/006/376/835/GCF_006376835.1_ASM637683v1
939	GCF_006376855.1	PRJNA224116	SAMN07337913	NNOP00000000.1	670	670	Vibrio parahaemolyticus	strain=B3_6		latest	Contig	Major	Full	2019-06-19	ASM637685v1	Beijing Institute of Microbiology and Epidemiology	GCA_006376855.1	identical	https://ftp.ncbi.nlm.nih.gov/genomes/all/GCF/006/376/855/GCF_006376855.1_ASM637685v1
940	GCF_006376875.1	PRJNA224116	SAMN07337910	NNOS00000000.1	670	670	Vibrio parahaemolyticus	strain=B3_3		latest	Contig	Major	Full	2019-06-19	ASM637687v1	Beijing Institute of Microbiology and Epidemiology	GCA_006376875.1	identical	https://ftp.ncbi.nlm.nih.gov/genomes/all/GCF/006/376/875/GCF_006376875.1_ASM637687v1
941	GCF_006376895.1	PRJNA224116	SAMN07337901	NNPB00000000.1	670	670	Vibrio parahaemolyticus	strain=B2_4		latest	Contig	Major	Full	2019-06-19	ASM637689v1	Beijing Institute of Microbiology and Epidemiology	GCA_006376895.1	identical	https://ftp.ncbi.nlm.nih.gov/genomes/all/GCF/006/376/895/GCF_006376895.1_ASM637689v1
942	GCF_006376905.1	PRJNA224116	SAMN07337905	NNOX00000000.1	670	670	Vibrio parahaemolyticus	strain=B2_8		latest	Contig	Major	Full	2019-06-19	ASM637690v1	Beijing Institute of Microbiology and Epidemiology	GCA_006376905.1	identical	https://ftp.ncbi.nlm.nih.gov/genomes/all/GCF/006/376/905/GCF_006376905.1_ASM637690v1
943	GCF_006376915.1	PRJNA224116	SAMN07337900	NNPC00000000.1	670	670	Vibrio parahaemolyticus	strain=B2_3		latest	Contig	Major	Full	2019-06-19	ASM637691v1	Beijing Institute of Microbiology and Epidemiology	GCA_006376915.1	identical	https://ftp.ncbi.nlm.nih.gov/genomes/all/GCF/006/376/915/GCF_006376915.1_ASM637691v1
944	GCF_006376975.1	PRJNA224116	SAMN07337896	NNPG00000000.1	670	670	Vibrio parahaemolyticus	strain=B10_9		latest	Contig	Major	Full	2019-06-19	ASM637697v1	Beijing Institute of Microbiology and Epidemiology	GCA_006376975.1	identical	https://ftp.ncbi.nlm.nih.gov/genomes/all/GCF/006/376/975/GCF_006376975.1_ASM637697v1
945	GCF_006376985.1	PRJNA224116	SAMN07337903	NNOZ00000000.1	670	670	Vibrio parahaemolyticus	strain=B2_6		latest	Contig	Major	Full	2019-06-19	ASM637698v1	Beijing Institute of Microbiology and Epidemiology	GCA_006376985.1	identical	https://ftp.ncbi.nlm.nih.gov/genomes/all/GCF/006/376/985/GCF_006376985.1_ASM637698v1
946	GCF_006376995.1	PRJNA224116	SAMN07337895	NNPH00000000.1	670	670	Vibrio parahaemolyticus	strain=B10_8		latest	Contig	Major	Full	2019-06-19	ASM637699v1	Beijing Institute of Microbiology and Epidemiology	GCA_006376995.1	identical	https://ftp.ncbi.nlm.nih.gov/genomes/all/GCF/006/376/995/GCF_006376995.1_ASM637699v1
947	GCF_006377005.1	PRJNA224116	SAMN07337899	NNPD00000000.1	670	670	Vibrio parahaemolyticus	strain=B2_2		latest	Contig	Major	Full	2019-06-19	ASM637700v1	Beijing Institute of Microbiology and Epidemiology	GCA_006377005.1	identical	https://ftp.ncbi.nlm.nih.gov/genomes/all/GCF/006/377/005/GCF_006377005.1_ASM637700v1
948	GCF_006377025.1	PRJNA224116	SAMN07337891	NNPL00000000.1	670	670	Vibrio parahaemolyticus	strain=B10_3		latest	Contig	Major	Full	2019-06-19	ASM637702v1	Beijing Institute of Microbiology and Epidemiology	GCA_006377025.1	identical	https://ftp.ncbi.nlm.nih.gov/genomes/all/GCF/006/377/025/GCF_006377025.1_ASM637702v1
949	GCF_006377075.1	PRJNA224116	SAMN07337889	NNPN00000000.1	670	670	Vibrio parahaemolyticus	strain=B10_1		latest	Contig	Major	Full	2019-06-19	ASM637707v1	Beijing Institute of Microbiology and Epidemiology	GCA_006377075.1	identical	https://ftp.ncbi.nlm.nih.gov/genomes/all/GCF/006/377/075/GCF_006377075.1_ASM637707v1
950	GCF_006377085.1	PRJNA224116	SAMN07337881	NNPV00000000.1	670	670	Vibrio parahaemolyticus	strain=B1_10		latest	Contig	Major	Full	2019-06-19	ASM637708v1	Beijing Institute of Microbiology and Epidemiology	GCA_006377085.1	identical	https://ftp.ncbi.nlm.nih.gov/genomes/all/GCF/006/377/085/GCF_006377085.1_ASM637708v1
951	GCF_006377095.1	PRJNA224116	SAMN07337888	NNPO00000000.1	670	670	Vibrio parahaemolyticus	strain=B1_9		latest	Contig	Major	Full	2019-06-19	ASM637709v1	Beijing Institute of Microbiology and Epidemiology	GCA_006377095.1	identical	https://ftp.ncbi.nlm.nih.gov/genomes/all/GCF/006/377/095/GCF_006377095.1_ASM637709v1
952	GCF_006377105.1	PRJNA224116	SAMN07337879	NNPX00000000.1	670	670	Vibrio parahaemolyticus	strain=A5_8		latest	Contig	Major	Full	2019-06-19	ASM637710v1	Beijing Institute of Microbiology and Epidemiology	GCA_006377105.1	identical	https://ftp.ncbi.nlm.nih.gov/genomes/all/GCF/006/377/105/GCF_006377105.1_ASM637710v1
953	GCF_006377115.1	PRJNA224116	SAMN07337884	NNPS00000000.1	670	670	Vibrio parahaemolyticus	strain=B1_5		latest	Contig	Major	Full	2019-06-19	ASM637711v1	Beijing Institute of Microbiology and Epidemiology	GCA_006377115.1	identical	https://ftp.ncbi.nlm.nih.gov/genomes/all/GCF/006/377/115/GCF_006377115.1_ASM637711v1
954	GCF_006377145.1	PRJNA224116	SAMN07337877	NNPZ00000000.1	670	670	Vibrio parahaemolyticus	strain=A5_4		latest	Contig	Major	Full	2019-06-19	ASM637714v1	Beijing Institute of Microbiology and Epidemiology	GCA_006377145.1	identical	https://ftp.ncbi.nlm.nih.gov/genomes/all/GCF/006/377/145/GCF_006377145.1_ASM637714v1
955	GCF_006377195.1	PRJNA224116	SAMN07337872	NNQE00000000.1	670	670	Vibrio parahaemolyticus	strain=A4_5		latest	Contig	Major	Full	2019-06-19	ASM637719v1	Beijing Institute of Microbiology and Epidemiology	GCA_006377195.1	identical	https://ftp.ncbi.nlm.nih.gov/genomes/all/GCF/006/377/195/GCF_006377195.1_ASM637719v1
956	GCF_006377205.1	PRJNA224116	SAMN07337859	NNQR00000000.1	670	670	Vibrio parahaemolyticus	strain=A2_9		latest	Contig	Major	Full	2019-06-19	ASM637720v1	Beijing Institute of Microbiology and Epidemiology	GCA_006377205.1	identical	https://ftp.ncbi.nlm.nih.gov/genomes/all/GCF/006/377/205/GCF_006377205.1_ASM637720v1
957	GCF_006377225.1	PRJNA224116	SAMN07337887	NNPP00000000.1	670	670	Vibrio parahaemolyticus	strain=B1_8		latest	Contig	Major	Full	2019-06-19	ASM637722v1	Beijing Institute of Microbiology and Epidemiology	GCA_006377225.1	identical	https://ftp.ncbi.nlm.nih.gov/genomes/all/GCF/006/377/225/GCF_006377225.1_ASM637722v1
958	GCF_006377265.1	PRJNA224116	SAMN07337876	NNQA00000000.1	670	670	Vibrio parahaemolyticus	strain=A5_3		latest	Contig	Major	Full	2019-06-19	ASM637726v1	Beijing Institute of Microbiology and Epidemiology	GCA_006377265.1	identical	https://ftp.ncbi.nlm.nih.gov/genomes/all/GCF/006/377/265/GCF_006377265.1_ASM637726v1
959	GCF_006377285.1	PRJNA224116	SAMN07337870	NNQG00000000.1	670	670	Vibrio parahaemolyticus	strain=A4_3		latest	Contig	Major	Full	2019-06-19	ASM637728v1	Beijing Institute of Microbiology and Epidemiology	GCA_006377285.1	identical	https://ftp.ncbi.nlm.nih.gov/genomes/all/GCF/006/377/285/GCF_006377285.1_ASM637728v1
960	GCF_006377295.1	PRJNA224116	SAMN07337873	NNQD00000000.1	670	670	Vibrio parahaemolyticus	strain=A4_6		latest	Contig	Major	Full	2019-06-19	ASM637729v1	Beijing Institute of Microbiology and Epidemiology	GCA_006377295.1	identical	https://ftp.ncbi.nlm.nih.gov/genomes/all/GCF/006/377/295/GCF_006377295.1_ASM637729v1
961	GCF_006377305.1	PRJNA224116	SAMN07337871	NNQF00000000.1	670	670	Vibrio parahaemolyticus	strain=A4_4		latest	Contig	Major	Full	2019-06-19	ASM637730v1	Beijing Institute of Microbiology and Epidemiology	GCA_006377305.1	identical	https://ftp.ncbi.nlm.nih.gov/genomes/all/GCF/006/377/305/GCF_006377305.1_ASM637730v1
962	GCF_006377345.1	PRJNA224116	SAMN07337867	NNQJ00000000.1	670	670	Vibrio parahaemolyticus	strain=A3_9		latest	Contig	Major	Full	2019-06-19	ASM637734v1	Beijing Institute of Microbiology and Epidemiology	GCA_006377345.1	identical	https://ftp.ncbi.nlm.nih.gov/genomes/all/GCF/006/377/345/GCF_006377345.1_ASM637734v1
963	GCF_006377375.1	PRJNA224116	SAMN07337890	NNPM00000000.1	670	670	Vibrio parahaemolyticus	strain=B10_2		latest	Contig	Major	Full	2019-06-19	ASM637737v1	Beijing Institute of Microbiology and Epidemiology	GCA_006377375.1	identical	https://ftp.ncbi.nlm.nih.gov/genomes/all/GCF/006/377/375/GCF_006377375.1_ASM637737v1
964	GCF_006377385.1	PRJNA224116	SAMN07337883	NNPT00000000.1	670	670	Vibrio parahaemolyticus	strain=B1_4		latest	Contig	Major	Full	2019-06-19	ASM637738v1	Beijing Institute of Microbiology and Epidemiology	GCA_006377385.1	identical	https://ftp.ncbi.nlm.nih.gov/genomes/all/GCF/006/377/385/GCF_006377385.1_ASM637738v1
965	GCF_006377395.1	PRJNA224116	SAMN07337882	NNPU00000000.1	670	670	Vibrio parahaemolyticus	strain=B1_3		latest	Contig	Major	Full	2019-06-19	ASM637739v1	Beijing Institute of Microbiology and Epidemiology	GCA_006377395.1	identical	https://ftp.ncbi.nlm.nih.gov/genomes/all/GCF/006/377/395/GCF_006377395.1_ASM637739v1
966	GCF_006377405.1	PRJNA224116	SAMN07337885	NNPR00000000.1	670	670	Vibrio parahaemolyticus	strain=B1_6		latest	Contig	Major	Full	2019-06-19	ASM637740v1	Beijing Institute of Microbiology and Epidemiology	GCA_006377405.1	identical	https://ftp.ncbi.nlm.nih.gov/genomes/all/GCF/006/377/405/GCF_006377405.1_ASM637740v1
967	GCF_006377445.1	PRJNA224116	SAMN07337886	NNPQ00000000.1	670	670	Vibrio parahaemolyticus	strain=B1_7		latest	Contig	Major	Full	2019-06-19	ASM637744v1	Beijing Institute of Microbiology and Epidemiology	GCA_006377445.1	identical	https://ftp.ncbi.nlm.nih.gov/genomes/all/GCF/006/377/445/GCF_006377445.1_ASM637744v1
968	GCF_006377455.1	PRJNA224116	SAMN07337880	NNPW00000000.1	670	670	Vibrio parahaemolyticus	strain=B1_1		latest	Contig	Major	Full	2019-06-19	ASM637745v1	Beijing Institute of Microbiology and Epidemiology	GCA_006377455.1	identical	https://ftp.ncbi.nlm.nih.gov/genomes/all/GCF/006/377/455/GCF_006377455.1_ASM637745v1
969	GCF_006377475.1	PRJNA224116	SAMN07337878	NNPY00000000.1	670	670	Vibrio parahaemolyticus	strain=A5_7		latest	Contig	Major	Full	2019-06-19	ASM637747v1	Beijing Institute of Microbiology and Epidemiology	GCA_006377475.1	identical	https://ftp.ncbi.nlm.nih.gov/genomes/all/GCF/006/377/475/GCF_006377475.1_ASM637747v1
970	GCF_006377495.1	PRJNA224116	SAMN07337875	NNQB00000000.1	670	670	Vibrio parahaemolyticus	strain=A5_1		latest	Contig	Major	Full	2019-06-19	ASM637749v1	Beijing Institute of Microbiology and Epidemiology	GCA_006377495.1	identical	https://ftp.ncbi.nlm.nih.gov/genomes/all/GCF/006/377/495/GCF_006377495.1_ASM637749v1
971	GCF_006377535.1	PRJNA224116	SAMN07337874	NNQC00000000.1	670	670	Vibrio parahaemolyticus	strain=A4_9		latest	Contig	Major	Full	2019-06-19	ASM637753v1	Beijing Institute of Microbiology and Epidemiology	GCA_006377535.1	identical	https://ftp.ncbi.nlm.nih.gov/genomes/all/GCF/006/377/535/GCF_006377535.1_ASM637753v1
972	GCF_006377545.1	PRJNA224116	SAMN07337869	NNQH00000000.1	670	670	Vibrio parahaemolyticus	strain=A4_2		latest	Contig	Major	Full	2019-06-19	ASM637754v1	Beijing Institute of Microbiology and Epidemiology	GCA_006377545.1	identical	https://ftp.ncbi.nlm.nih.gov/genomes/all/GCF/006/377/545/GCF_006377545.1_ASM637754v1
973	GCF_006377565.1	PRJNA224116	SAMN07337868	NNQI00000000.1	670	670	Vibrio parahaemolyticus	strain=A4_1		latest	Contig	Major	Full	2019-06-19	ASM637756v1	Beijing Institute of Microbiology and Epidemiology	GCA_006377565.1	identical	https://ftp.ncbi.nlm.nih.gov/genomes/all/GCF/006/377/565/GCF_006377565.1_ASM637756v1
974	GCF_006377575.1	PRJNA224116	SAMN07337864	NNQM00000000.1	670	670	Vibrio parahaemolyticus	strain=A3_6		latest	Contig	Major	Full	2019-06-19	ASM637757v1	Beijing Institute of Microbiology and Epidemiology	GCA_006377575.1	identical	https://ftp.ncbi.nlm.nih.gov/genomes/all/GCF/006/377/575/GCF_006377575.1_ASM637757v1
975	GCF_006378615.1	PRJNA224116	SAMN07337855	NNQV00000000.1	670	670	Vibrio parahaemolyticus	strain=A2_5		latest	Contig	Major	Full	2019-06-19	ASM637861v1	Beijing Institute of Microbiology and Epidemiology	GCA_006378615.1	identical	https://ftp.ncbi.nlm.nih.gov/genomes/all/GCF/006/378/615/GCF_006378615.1_ASM637861v1
976	GCF_006378635.1	PRJNA224116	SAMN07337857	NNQT00000000.1	670	670	Vibrio parahaemolyticus	strain=A2_7		latest	Contig	Major	Full	2019-06-19	ASM637863v1	Beijing Institute of Microbiology and Epidemiology	GCA_006378635.1	identical	https://ftp.ncbi.nlm.nih.gov/genomes/all/GCF/006/378/635/GCF_006378635.1_ASM637863v1
977	GCF_006378655.1	PRJNA224116	SAMN07337865	NNQL00000000.1	670	670	Vibrio parahaemolyticus	strain=A3_7		latest	Contig	Major	Full	2019-06-19	ASM637865v1	Beijing Institute of Microbiology and Epidemiology	GCA_006378655.1	identical	https://ftp.ncbi.nlm.nih.gov/genomes/all/GCF/006/378/655/GCF_006378655.1_ASM637865v1
978	GCF_006378675.1	PRJNA224116	SAMN07337851	NNQZ00000000.1	670	670	Vibrio parahaemolyticus	strain=A2_1		latest	Contig	Major	Full	2019-06-19	ASM637867v1	Beijing Institute of Microbiology and Epidemiology	GCA_006378675.1	identical	https://ftp.ncbi.nlm.nih.gov/genomes/all/GCF/006/378/675/GCF_006378675.1_ASM637867v1
979	GCF_006378705.1	PRJNA224116	SAMN07337846	NNRE00000000.1	670	670	Vibrio parahaemolyticus	strain=A1_4		latest	Contig	Major	Full	2019-06-19	ASM637870v1	Beijing Institute of Microbiology and Epidemiology	GCA_006378705.1	identical	https://ftp.ncbi.nlm.nih.gov/genomes/all/GCF/006/378/705/GCF_006378705.1_ASM637870v1
980	GCF_006378715.1	PRJNA224116	SAMN07337844	NNRG00000000.1	670	670	Vibrio parahaemolyticus	strain=A1_2		latest	Contig	Major	Full	2019-06-19	ASM637871v1	Beijing Institute of Microbiology and Epidemiology	GCA_006378715.1	identical	https://ftp.ncbi.nlm.nih.gov/genomes/all/GCF/006/378/715/GCF_006378715.1_ASM637871v1
981	GCF_006378735.1	PRJNA224116	SAMN07337843	NNRH00000000.1	670	670	Vibrio parahaemolyticus	strain=A1_1		latest	Contig	Major	Full	2019-06-19	ASM637873v1	Beijing Institute of Microbiology and Epidemiology	GCA_006378735.1	identical	https://ftp.ncbi.nlm.nih.gov/genomes/all/GCF/006/378/735/GCF_006378735.1_ASM637873v1
982	GCF_006378765.1	PRJNA224116	SAMN07337866	NNQK00000000.1	670	670	Vibrio parahaemolyticus	strain=A3_8		latest	Contig	Major	Full	2019-06-19	ASM637876v1	Beijing Institute of Microbiology and Epidemiology	GCA_006378765.1	identical	https://ftp.ncbi.nlm.nih.gov/genomes/all/GCF/006/378/765/GCF_006378765.1_ASM637876v1
983	GCF_006378785.1	PRJNA224116	SAMN07337861	NNQP00000000.1	670	670	Vibrio parahaemolyticus	strain=A3_3		latest	Contig	Major	Full	2019-06-19	ASM637878v1	Beijing Institute of Microbiology and Epidemiology	GCA_006378785.1	identical	https://ftp.ncbi.nlm.nih.gov/genomes/all/GCF/006/378/785/GCF_006378785.1_ASM637878v1
984	GCF_006378795.1	PRJNA224116	SAMN07337860	NNQQ00000000.1	670	670	Vibrio parahaemolyticus	strain=A3_2		latest	Contig	Major	Full	2019-06-19	ASM637879v1	Beijing Institute of Microbiology and Epidemiology	GCA_006378795.1	identical	https://ftp.ncbi.nlm.nih.gov/genomes/all/GCF/006/378/795/GCF_006378795.1_ASM637879v1
985	GCF_006378805.1	PRJNA224116	SAMN07337862	NNQO00000000.1	670	670	Vibrio parahaemolyticus	strain=A3_4		latest	Contig	Major	Full	2019-06-19	ASM637880v1	Beijing Institute of Microbiology and Epidemiology	GCA_006378805.1	identical	https://ftp.ncbi.nlm.nih.gov/genomes/all/GCF/006/378/805/GCF_006378805.1_ASM637880v1
986	GCF_006378835.1	PRJNA224116	SAMN07337858	NNQS00000000.1	670	670	Vibrio parahaemolyticus	strain=A2_8		latest	Contig	Major	Full	2019-06-19	ASM637883v1	Beijing Institute of Microbiology and Epidemiology	GCA_006378835.1	identical	https://ftp.ncbi.nlm.nih.gov/genomes/all/GCF/006/378/835/GCF_006378835.1_ASM637883v1
987	GCF_006378855.1	PRJNA224116	SAMN07337852	NNQY00000000.1	670	670	Vibrio parahaemolyticus	strain=A2_2		latest	Contig	Major	Full	2019-06-19	ASM637885v1	Beijing Institute of Microbiology and Epidemiology	GCA_006378855.1	identical	https://ftp.ncbi.nlm.nih.gov/genomes/all/GCF/006/378/855/GCF_006378855.1_ASM637885v1
988	GCF_006378865.1	PRJNA224116	SAMN07337847	NNRD00000000.1	670	670	Vibrio parahaemolyticus	strain=A1_6		latest	Contig	Major	Full	2019-06-19	ASM637886v1	Beijing Institute of Microbiology and Epidemiology	GCA_006378865.1	identical	https://ftp.ncbi.nlm.nih.gov/genomes/all/GCF/006/378/865/GCF_006378865.1_ASM637886v1
989	GCF_006378875.1	PRJNA224116	SAMN07337845	NNRF00000000.1	670	670	Vibrio parahaemolyticus	strain=A1_3		latest	Contig	Major	Full	2019-06-19	ASM637887v1	Beijing Institute of Microbiology and Epidemiology	GCA_006378875.1	identical	https://ftp.ncbi.nlm.nih.gov/genomes/all/GCF/006/378/875/GCF_006378875.1_ASM637887v1
990	GCF_006378935.1	PRJNA224116	SAMN07337856	NNQU00000000.1	670	670	Vibrio parahaemolyticus	strain=A2_6		latest	Contig	Major	Full	2019-06-19	ASM637893v1	Beijing Institute of Microbiology and Epidemiology	GCA_006378935.1	identical	https://ftp.ncbi.nlm.nih.gov/genomes/all/GCF/006/378/935/GCF_006378935.1_ASM637893v1
991	GCF_006378945.1	PRJNA224116	SAMN07337853	NNQX00000000.1	670	670	Vibrio parahaemolyticus	strain=A2_3		latest	Contig	Major	Full	2019-06-19	ASM637894v1	Beijing Institute of Microbiology and Epidemiology	GCA_006378945.1	identical	https://ftp.ncbi.nlm.nih.gov/genomes/all/GCF/006/378/945/GCF_006378945.1_ASM637894v1
992	GCF_006378955.1	PRJNA224116	SAMN07337854	NNQW00000000.1	670	670	Vibrio parahaemolyticus	strain=A2_4		latest	Contig	Major	Full	2019-06-19	ASM637895v1	Beijing Institute of Microbiology and Epidemiology	GCA_006378955.1	identical	https://ftp.ncbi.nlm.nih.gov/genomes/all/GCF/006/378/955/GCF_006378955.1_ASM637895v1
993	GCF_006378975.1	PRJNA224116	SAMN07337850	NNRA00000000.1	670	670	Vibrio parahaemolyticus	strain=A1_9		latest	Contig	Major	Full	2019-06-19	ASM637897v1	Beijing Institute of Microbiology and Epidemiology	GCA_006378975.1	identical	https://ftp.ncbi.nlm.nih.gov/genomes/all/GCF/006/378/975/GCF_006378975.1_ASM637897v1
994	GCF_006378995.1	PRJNA224116	SAMN07337849	NNRB00000000.1	670	670	Vibrio parahaemolyticus	strain=A1_8		latest	Contig	Major	Full	2019-06-19	ASM637899v1	Beijing Institute of Microbiology and Epidemiology	GCA_006378995.1	identical	https://ftp.ncbi.nlm.nih.gov/genomes/all/GCF/006/378/995/GCF_006378995.1_ASM637899v1
995	GCF_006379005.1	PRJNA224116	SAMN07337848	NNRC00000000.1	670	670	Vibrio parahaemolyticus	strain=A1_7		latest	Contig	Major	Full	2019-06-19	ASM637900v1	Beijing Institute of Microbiology and Epidemiology	GCA_006379005.1	identical	https://ftp.ncbi.nlm.nih.gov/genomes/all/GCF/006/379/005/GCF_006379005.1_ASM637900v1
996	GCF_006381675.1	PRJNA224116	SAMN07337922	NNOG00000000.1	670	670	Vibrio parahaemolyticus	strain=B4_6		latest	Contig	Major	Full	2019-06-19	ASM638167v1	Beijing Institute of Microbiology and Epidemiology	GCA_006381675.1	identical	https://ftp.ncbi.nlm.nih.gov/genomes/all/GCF/006/381/675/GCF_006381675.1_ASM638167v1
997	GCF_006381695.1	PRJNA224116	SAMN07337863	NNQN00000000.1	670	670	Vibrio parahaemolyticus	strain=A3_5		latest	Contig	Major	Full	2019-06-19	ASM638169v1	Beijing Institute of Microbiology and Epidemiology	GCA_006381695.1	identical	https://ftp.ncbi.nlm.nih.gov/genomes/all/GCF/006/381/695/GCF_006381695.1_ASM638169v1
998	GCF_006382625.1	PRJNA224116	SAMN09742603	QRRK00000000.1	670	670	Vibrio parahaemolyticus	strain=VP162125		latest	Contig	Major	Full	2019-06-20	ASM638262v1	Shanghai Municipal ceter for disease control & prevention	GCA_006382625.1	identical	https://ftp.ncbi.nlm.nih.gov/genomes/all/GCF/006/382/625/GCF_006382625.1_ASM638262v1
999	GCF_006382635.1	PRJNA224116	SAMN09742605	QRRI00000000.1	670	670	Vibrio parahaemolyticus	strain=VP120036		latest	Scaffold	Major	Full	2019-06-20	ASM638263v1	Shanghai Municipal ceter for disease control & prevention	GCA_006382635.1	identical	https://ftp.ncbi.nlm.nih.gov/genomes/all/GCF/006/382/635/GCF_006382635.1_ASM638263v1
1000	GCF_006382645.1	PRJNA224116	SAMN09742604	QRRJ00000000.1	670	670	Vibrio parahaemolyticus	strain=VP161132		latest	Scaffold	Major	Full	2019-06-20	ASM638264v1	Shanghai Municipal ceter for disease control & prevention	GCA_006382645.1	identical	https://ftp.ncbi.nlm.nih.gov/genomes/all/GCF/006/382/645/GCF_006382645.1_ASM638264v1
1001	GCF_006382695.1	PRJNA224116	SAMN09742599	QRRM00000000.1	670	670	Vibrio parahaemolyticus	strain=VP900008		latest	Scaffold	Major	Full	2019-06-20	ASM638269v1	Shanghai Municipal ceter for disease control & prevention	GCA_006382695.1	identical	https://ftp.ncbi.nlm.nih.gov/genomes/all/GCF/006/382/695/GCF_006382695.1_ASM638269v1
1002	GCF_006382705.1	PRJNA224116	SAMN09742598	QRRN00000000.1	670	670	Vibrio parahaemolyticus	strain=VP080007		latest	Scaffold	Major	Full	2019-06-20	ASM638270v1	Shanghai Municipal ceter for disease control & prevention	GCA_006382705.1	identical	https://ftp.ncbi.nlm.nih.gov/genomes/all/GCF/006/382/705/GCF_006382705.1_ASM638270v1
1003	GCF_006382735.1	PRJNA224116	SAMN09742595	QRRQ00000000.1	670	670	Vibrio parahaemolyticus	strain=VP150244		latest	Scaffold	Major	Full	2019-06-20	ASM638273v1	Shanghai Municipal ceter for disease control & prevention	GCA_006382735.1	identical	https://ftp.ncbi.nlm.nih.gov/genomes/all/GCF/006/382/735/GCF_006382735.1_ASM638273v1
1004	GCF_006382755.1	PRJNA224116	SAMN09742597	QRRO00000000.1	670	670	Vibrio parahaemolyticus	strain=VP140862		latest	Scaffold	Major	Full	2019-06-20	ASM638275v1	Shanghai Municipal ceter for disease control & prevention	GCA_006382755.1	identical	https://ftp.ncbi.nlm.nih.gov/genomes/all/GCF/006/382/755/GCF_006382755.1_ASM638275v1
1005	GCF_006382765.1	PRJNA224116	SAMN09742593	QRRS00000000.1	670	670	Vibrio parahaemolyticus	strain=VP110008		latest	Contig	Major	Full	2019-06-20	ASM638276v1	Shanghai Municipal ceter for disease control & prevention	GCA_006382765.1	identical	https://ftp.ncbi.nlm.nih.gov/genomes/all/GCF/006/382/765/GCF_006382765.1_ASM638276v1
1006	GCF_006382785.1	PRJNA224116	SAMN09742591	QRRU00000000.1	670	670	Vibrio parahaemolyticus	strain=VP090004		latest	Contig	Major	Full	2019-06-20	ASM638278v1	Shanghai Municipal ceter for disease control & prevention	GCA_006382785.1	identical	https://ftp.ncbi.nlm.nih.gov/genomes/all/GCF/006/382/785/GCF_006382785.1_ASM638278v1
1007	GCF_006382805.1	PRJNA224116	SAMN09742590	QRRV00000000.1	670	670	Vibrio parahaemolyticus	strain=VP170075		latest	Scaffold	Major	Full	2019-06-20	ASM638280v1	Shanghai Municipal ceter for disease control & prevention	GCA_006382805.1	identical	https://ftp.ncbi.nlm.nih.gov/genomes/all/GCF/006/382/805/GCF_006382805.1_ASM638280v1
1008	GCF_006382825.1	PRJNA224116	SAMN09742592	QRRT00000000.1	670	670	Vibrio parahaemolyticus	strain=VP100044		latest	Contig	Major	Full	2019-06-20	ASM638282v1	Shanghai Municipal ceter for disease control & prevention	GCA_006382825.1	identical	https://ftp.ncbi.nlm.nih.gov/genomes/all/GCF/006/382/825/GCF_006382825.1_ASM638282v1
1009	GCF_006382855.1	PRJNA224116	SAMN09742587	QRRY00000000.1	670	670	Vibrio parahaemolyticus	strain=VP840119		latest	Contig	Major	Full	2019-06-20	ASM638285v1	Shanghai Municipal ceter for disease control & prevention	GCA_006382855.1	identical	https://ftp.ncbi.nlm.nih.gov/genomes/all/GCF/006/382/855/GCF_006382855.1_ASM638285v1
1010	GCF_006382865.1	PRJNA224116	SAMN09742586	QRRZ00000000.1	670	670	Vibrio parahaemolyticus	strain=VP162129		latest	Contig	Major	Full	2019-06-20	ASM638286v1	Shanghai Municipal ceter for disease control & prevention	GCA_006382865.1	identical	https://ftp.ncbi.nlm.nih.gov/genomes/all/GCF/006/382/865/GCF_006382865.1_ASM638286v1
1011	GCF_006382885.1	PRJNA224116	SAMN09742596	QRRP00000000.1	670	670	Vibrio parahaemolyticus	strain=VP140095		latest	Scaffold	Major	Full	2019-06-20	ASM638288v1	Shanghai Municipal ceter for disease control & prevention	GCA_006382885.1	identical	https://ftp.ncbi.nlm.nih.gov/genomes/all/GCF/006/382/885/GCF_006382885.1_ASM638288v1
1012	GCF_006382895.1	PRJNA224116	SAMN09742583	QRSC00000000.1	670	670	Vibrio parahaemolyticus	strain=VP161168		latest	Contig	Major	Full	2019-06-20	ASM638289v1	Shanghai Municipal ceter for disease control & prevention	GCA_006382895.1	identical	https://ftp.ncbi.nlm.nih.gov/genomes/all/GCF/006/382/895/GCF_006382895.1_ASM638289v1
1013	GCF_006382925.1	PRJNA224116	SAMN09742602	QRRL00000000.1	670	670	Vibrio parahaemolyticus	strain=VP160535		latest	Scaffold	Major	Full	2019-06-20	ASM638292v1	Shanghai Municipal ceter for disease control & prevention	GCA_006382925.1	identical	https://ftp.ncbi.nlm.nih.gov/genomes/all/GCF/006/382/925/GCF_006382925.1_ASM638292v1
1014	GCF_006382955.1	PRJNA224116	SAMN09742584	QRSB00000000.1	670	670	Vibrio parahaemolyticus	strain=VP161407		latest	Scaffold	Major	Full	2019-06-20	ASM638295v1	Shanghai Municipal ceter for disease control & prevention	GCA_006382955.1	identical	https://ftp.ncbi.nlm.nih.gov/genomes/all/GCF/006/382/955/GCF_006382955.1_ASM638295v1
1015	GCF_006382965.1	PRJNA224116	SAMN09742594	QRRR00000000.1	670	670	Vibrio parahaemolyticus	strain=VP130064		latest	Scaffold	Major	Full	2019-06-20	ASM638296v1	Shanghai Municipal ceter for disease control & prevention	GCA_006382965.1	identical	https://ftp.ncbi.nlm.nih.gov/genomes/all/GCF/006/382/965/GCF_006382965.1_ASM638296v1
1016	GCF_006382975.1	PRJNA224116	SAMN09742581	QRSE00000000.1	670	670	Vibrio parahaemolyticus	strain=VP161109		latest	Contig	Major	Full	2019-06-20	ASM638297v1	Shanghai Municipal ceter for disease control & prevention	GCA_006382975.1	identical	https://ftp.ncbi.nlm.nih.gov/genomes/all/GCF/006/382/975/GCF_006382975.1_ASM638297v1
1017	GCF_006383155.1	PRJNA224116	SAMN09742589	QRRW00000000.1	670	670	Vibrio parahaemolyticus	strain=VP170801		latest	Scaffold	Major	Full	2019-06-20	ASM638315v1	Shanghai Municipal ceter for disease control & prevention	GCA_006383155.1	identical	https://ftp.ncbi.nlm.nih.gov/genomes/all/GCF/006/383/155/GCF_006383155.1_ASM638315v1
1018	GCF_006383165.1	PRJNA224116	SAMN09742588	QRRX00000000.1	670	670	Vibrio parahaemolyticus	strain=VP170054		latest	Scaffold	Major	Full	2019-06-20	ASM638316v1	Shanghai Municipal ceter for disease control & prevention	GCA_006383165.1	identical	https://ftp.ncbi.nlm.nih.gov/genomes/all/GCF/006/383/165/GCF_006383165.1_ASM638316v1
1019	GCF_006383215.1	PRJNA224116	SAMN09742585	QRSA00000000.1	670	670	Vibrio parahaemolyticus	strain=VP161904		latest	Scaffold	Major	Full	2019-06-20	ASM638321v1	Shanghai Municipal ceter for disease control & prevention	GCA_006383215.1	identical	https://ftp.ncbi.nlm.nih.gov/genomes/all/GCF/006/383/215/GCF_006383215.1_ASM638321v1
1020	GCF_006383225.1	PRJNA224116	SAMN09742580	QRSF00000000.1	670	670	Vibrio parahaemolyticus	strain=VP160675		latest	Contig	Major	Full	2019-06-20	ASM638322v1	Shanghai Municipal ceter for disease control & prevention	GCA_006383225.1	identical	https://ftp.ncbi.nlm.nih.gov/genomes/all/GCF/006/383/225/GCF_006383225.1_ASM638322v1
1021	GCF_006383245.1	PRJNA224116	SAMN09742577	QRSI00000000.1	670	670	Vibrio parahaemolyticus	strain=VP160968		latest	Contig	Major	Full	2019-06-20	ASM638324v1	Shanghai Municipal ceter for disease control & prevention	GCA_006383245.1	identical	https://ftp.ncbi.nlm.nih.gov/genomes/all/GCF/006/383/245/GCF_006383245.1_ASM638324v1
1022	GCF_006383265.1	PRJNA224116	SAMN09742578	QRSH00000000.1	670	670	Vibrio parahaemolyticus	strain=VP161895		latest	Contig	Major	Full	2019-06-20	ASM638326v1	Shanghai Municipal ceter for disease control & prevention	GCA_006383265.1	identical	https://ftp.ncbi.nlm.nih.gov/genomes/all/GCF/006/383/265/GCF_006383265.1_ASM638326v1
1023	GCF_006383285.1	PRJNA224116	SAMN09742576	QRSJ00000000.1	670	670	Vibrio parahaemolyticus	strain=VP161603		latest	Scaffold	Major	Full	2019-06-20	ASM638328v1	Shanghai Municipal ceter for disease control & prevention	GCA_006383285.1	identical	https://ftp.ncbi.nlm.nih.gov/genomes/all/GCF/006/383/285/GCF_006383285.1_ASM638328v1
1024	GCF_006383315.1	PRJNA224116	SAMN09742575	QRSK00000000.1	670	670	Vibrio parahaemolyticus	strain=VP162180		latest	Scaffold	Major	Full	2019-06-20	ASM638331v1	Shanghai Municipal ceter for disease control & prevention	GCA_006383315.1	identical	https://ftp.ncbi.nlm.nih.gov/genomes/all/GCF/006/383/315/GCF_006383315.1_ASM638331v1
1025	GCF_006383325.1	PRJNA224116	SAMN09737248	QRSN00000000.1	670	670	Vibrio parahaemolyticus	strain=VP160483		latest	Contig	Major	Full	2019-06-20	ASM638332v1	Shanghai Municipal ceter for disease control & prevention	GCA_006383325.1	identical	https://ftp.ncbi.nlm.nih.gov/genomes/all/GCF/006/383/325/GCF_006383325.1_ASM638332v1
1026	GCF_006383335.1	PRJNA224116	SAMN09737240	QRSR00000000.1	670	670	Vibrio parahaemolyticus	strain=VP830010		latest	Contig	Major	Full	2019-06-20	ASM638333v1	Shanghai Municipal ceter for disease control & prevention	GCA_006383335.1	identical	https://ftp.ncbi.nlm.nih.gov/genomes/all/GCF/006/383/335/GCF_006383335.1_ASM638333v1
1027	GCF_006383355.1	PRJNA224116	SAMN09742579	QRSG00000000.1	670	670	Vibrio parahaemolyticus	strain=VP160152		latest	Contig	Major	Full	2019-06-20	ASM638335v1	Shanghai Municipal ceter for disease control & prevention	GCA_006383355.1	identical	https://ftp.ncbi.nlm.nih.gov/genomes/all/GCF/006/383/355/GCF_006383355.1_ASM638335v1
1028	GCF_006383385.1	PRJNA224116	SAMN09742582	QRSD00000000.1	670	670	Vibrio parahaemolyticus	strain=VP160744		latest	Contig	Major	Full	2019-06-20	ASM638338v1	Shanghai Municipal ceter for disease control & prevention	GCA_006383385.1	identical	https://ftp.ncbi.nlm.nih.gov/genomes/all/GCF/006/383/385/GCF_006383385.1_ASM638338v1
1029	GCF_006383415.1	PRJNA224116	SAMN09742665	QRSM00000000.1	670	670	Vibrio parahaemolyticus	strain=VP161602		latest	Scaffold	Major	Full	2019-06-20	ASM638341v1	Shanghai Municipal ceter for disease control & prevention	GCA_006383415.1	identical	https://ftp.ncbi.nlm.nih.gov/genomes/all/GCF/006/383/415/GCF_006383415.1_ASM638341v1
1030	GCF_006383425.1	PRJNA224116	SAMN09737247	QRSO00000000.1	670	670	Vibrio parahaemolyticus	strain=VP140355		latest	Contig	Major	Full	2019-06-20	ASM638342v1	Shanghai Municipal ceter for disease control & prevention	GCA_006383425.1	identical	https://ftp.ncbi.nlm.nih.gov/genomes/all/GCF/006/383/425/GCF_006383425.1_ASM638342v1
1031	GCF_006383435.1	PRJNA224116	SAMN09742574	QRSL00000000.1	670	670	Vibrio parahaemolyticus	strain=VP161504		latest	Scaffold	Major	Full	2019-06-20	ASM638343v1	Shanghai Municipal ceter for disease control & prevention	GCA_006383435.1	identical	https://ftp.ncbi.nlm.nih.gov/genomes/all/GCF/006/383/435/GCF_006383435.1_ASM638343v1
1032	GCF_006383445.1	PRJNA224116	SAMN09737242	QRSQ00000000.1	670	670	Vibrio parahaemolyticus	strain=VP150615		latest	Contig	Major	Full	2019-06-20	ASM638344v1	Shanghai Municipal ceter for disease control & prevention	GCA_006383445.1	identical	https://ftp.ncbi.nlm.nih.gov/genomes/all/GCF/006/383/445/GCF_006383445.1_ASM638344v1
1033	GCF_006383455.1	PRJNA224116	SAMN09737245	QRSP00000000.1	670	670	Vibrio parahaemolyticus	strain=VP161902		latest	Scaffold	Major	Full	2019-06-20	ASM638345v1	Shanghai Municipal ceter for disease control & prevention	GCA_006383455.1	identical	https://ftp.ncbi.nlm.nih.gov/genomes/all/GCF/006/383/455/GCF_006383455.1_ASM638345v1
1034	GCF_006517795.1	PRJNA224116	SAMN12123413		670	670	Vibrio parahaemolyticus	strain=Vb0624		latest	Complete Genome	Major	Full	2019-07-01	ASM651779v1	The Hong Kong Polytechnic University	GCA_006517795.1	identical	https://ftp.ncbi.nlm.nih.gov/genomes/all/GCF/006/517/795/GCF_006517795.1_ASM651779v1
1035	GCF_008039155.1	PRJNA224116	SAMN12495049	VRMO00000000.1	670	670	Vibrio parahaemolyticus	strain=HZ18-100		latest	Contig	Major	Full	2019-08-20	ASM803915v1	Hangzhou Center for Disease Control and Prevention	GCA_008039155.1	identical	https://ftp.ncbi.nlm.nih.gov/genomes/all/GCF/008/039/155/GCF_008039155.1_ASM803915v1
1036	GCF_008039175.1	PRJNA224116	SAMN12495048	VRMP00000000.1	670	670	Vibrio parahaemolyticus	strain=HZ18-062		latest	Contig	Major	Full	2019-08-20	ASM803917v1	Hangzhou Center for Disease Control and Prevention	GCA_008039175.1	identical	https://ftp.ncbi.nlm.nih.gov/genomes/all/GCF/008/039/175/GCF_008039175.1_ASM803917v1
1037	GCF_008039215.1	PRJNA224116	SAMN12495045	VRMS00000000.1	670	670	Vibrio parahaemolyticus	strain=HZ17-083		latest	Contig	Major	Full	2019-08-20	ASM803921v1	Hangzhou Center for Disease Control and Prevention	GCA_008039215.1	identical	https://ftp.ncbi.nlm.nih.gov/genomes/all/GCF/008/039/215/GCF_008039215.1_ASM803921v1
1038	GCF_008039225.1	PRJNA224116	SAMN12495046	VRMR00000000.1	670	670	Vibrio parahaemolyticus	strain=HZ17-381		latest	Contig	Major	Full	2019-08-20	ASM803922v1	Hangzhou Center for Disease Control and Prevention	GCA_008039225.1	identical	https://ftp.ncbi.nlm.nih.gov/genomes/all/GCF/008/039/225/GCF_008039225.1_ASM803922v1
1039	GCF_008039245.1	PRJNA224116	SAMN12495044	VRMT00000000.1	670	670	Vibrio parahaemolyticus	strain=HZ17-018		latest	Contig	Major	Full	2019-08-20	ASM803924v1	Hangzhou Center for Disease Control and Prevention	GCA_008039245.1	identical	https://ftp.ncbi.nlm.nih.gov/genomes/all/GCF/008/039/245/GCF_008039245.1_ASM803924v1
1040	GCF_008039275.1	PRJNA224116	SAMN12495043	VRMU00000000.1	670	670	Vibrio parahaemolyticus	strain=HZ16-515		latest	Contig	Major	Full	2019-08-20	ASM803927v1	Hangzhou Center for Disease Control and Prevention	GCA_008039275.1	identical	https://ftp.ncbi.nlm.nih.gov/genomes/all/GCF/008/039/275/GCF_008039275.1_ASM803927v1
1041	GCF_008039285.1	PRJNA224116	SAMN12495041	VRMW00000000.1	670	670	Vibrio parahaemolyticus	strain=HZ15-046		latest	Contig	Major	Full	2019-08-20	ASM803928v1	Hangzhou Center for Disease Control and Prevention	GCA_008039285.1	identical	https://ftp.ncbi.nlm.nih.gov/genomes/all/GCF/008/039/285/GCF_008039285.1_ASM803928v1
1042	GCF_008039295.1	PRJNA224116	SAMN12495042	VRMV00000000.1	670	670	Vibrio parahaemolyticus	strain=HZ16-338		latest	Contig	Major	Full	2019-08-20	ASM803929v1	Hangzhou Center for Disease Control and Prevention	GCA_008039295.1	identical	https://ftp.ncbi.nlm.nih.gov/genomes/all/GCF/008/039/295/GCF_008039295.1_ASM803929v1
1043	GCF_008039325.1	PRJNA224116	SAMN12495040	VRMX00000000.1	670	670	Vibrio parahaemolyticus	strain=HZ14-002		latest	Contig	Major	Full	2019-08-20	ASM803932v1	Hangzhou Center for Disease Control and Prevention	GCA_008039325.1	identical	https://ftp.ncbi.nlm.nih.gov/genomes/all/GCF/008/039/325/GCF_008039325.1_ASM803932v1
1044	GCF_008039345.1	PRJNA224116	SAMN12495039	VRMY00000000.1	670	670	Vibrio parahaemolyticus	strain=HZ13-102		latest	Contig	Major	Full	2019-08-20	ASM803934v1	Hangzhou Center for Disease Control and Prevention	GCA_008039345.1	identical	https://ftp.ncbi.nlm.nih.gov/genomes/all/GCF/008/039/345/GCF_008039345.1_ASM803934v1
1045	GCF_008039365.1	PRJNA224116	SAMN12495038	VRMZ00000000.1	670	670	Vibrio parahaemolyticus	strain=HZ13-088		latest	Contig	Major	Full	2019-08-20	ASM803936v1	Hangzhou Center for Disease Control and Prevention	GCA_008039365.1	identical	https://ftp.ncbi.nlm.nih.gov/genomes/all/GCF/008/039/365/GCF_008039365.1_ASM803936v1
1046	GCF_008039385.1	PRJNA224116	SAMN12495036	VRNB00000000.1	670	670	Vibrio parahaemolyticus	strain=HZ02-J7		latest	Contig	Major	Full	2019-08-20	ASM803938v1	Hangzhou Center for Disease Control and Prevention	GCA_008039385.1	identical	https://ftp.ncbi.nlm.nih.gov/genomes/all/GCF/008/039/385/GCF_008039385.1_ASM803938v1
1047	GCF_008039855.1	PRJNA224116	SAMN12495037	VRNA00000000.1	670	670	Vibrio parahaemolyticus	strain=HZ13-043		latest	Contig	Major	Full	2019-08-20	ASM803985v1	Hangzhou Center for Disease Control and Prevention	GCA_008039855.1	identical	https://ftp.ncbi.nlm.nih.gov/genomes/all/GCF/008/039/855/GCF_008039855.1_ASM803985v1
1048	GCF_008039905.1	PRJNA224116	SAMN12495047	VRMQ00000000.1	670	670	Vibrio parahaemolyticus	strain=HZ17-383		latest	Contig	Major	Full	2019-08-20	ASM803990v1	Hangzhou Center for Disease Control and Prevention	GCA_008039905.1	identical	https://ftp.ncbi.nlm.nih.gov/genomes/all/GCF/008/039/905/GCF_008039905.1_ASM803990v1
1049	GCF_008271735.1	PRJNA224116	SAMN12542225	VPFJ00000000.1	670	670	Vibrio parahaemolyticus	strain=PH1339		latest	Contig	Major	Full	2019-09-04	ASM827173v1	Philippine Genome Center	GCA_008271735.1	identical	https://ftp.ncbi.nlm.nih.gov/genomes/all/GCF/008/271/735/GCF_008271735.1_ASM827173v1
1050	GCF_008271865.1	PRJNA224116	SAMN12404565	VSBR00000000.1	670	670	Vibrio parahaemolyticus	strain=PH698		latest	Contig	Major	Full	2019-09-04	ASM827186v1	Philippine Genome Center	GCA_008271865.1	identical	https://ftp.ncbi.nlm.nih.gov/genomes/all/GCF/008/271/865/GCF_008271865.1_ASM827186v1
1051	GCF_008693625.1	PRJNA224116	SAMN11056382		670	670	Vibrio parahaemolyticus	strain=FDAARGOS_667		latest	Complete Genome	Major	Full	2019-09-25	ASM869362v1	US Food and Drug Administration	GCA_008693625.1	identical	https://ftp.ncbi.nlm.nih.gov/genomes/all/GCF/008/693/625/GCF_008693625.1_ASM869362v1
1052	GCF_008693745.1	PRJNA224116	SAMN11056377		670	670	Vibrio parahaemolyticus	strain=FDAARGOS_662		latest	Complete Genome	Major	Full	2019-09-25	ASM869374v1	US Food and Drug Administration	GCA_008693745.1	identical	https://ftp.ncbi.nlm.nih.gov/genomes/all/GCF/008/693/745/GCF_008693745.1_ASM869374v1
1053	GCF_009193065.1	PRJNA224116	SAMN12359103	VNIN00000000.1	670	670	Vibrio parahaemolyticus	strain=731		latest	Contig	Major	Full	2019-10-21	ASM919306v1	Zhejiang University	GCA_009193065.1	identical	https://ftp.ncbi.nlm.nih.gov/genomes/all/GCF/009/193/065/GCF_009193065.1_ASM919306v1
1054	GCF_009389755.1	PRJNA224116	SAMN11547089	SZQU00000000.1	670	670	Vibrio parahaemolyticus	strain=HZ18-096		latest	Contig	Major	Full	2019-10-29	ASM938975v1	Hangzhou Center for Disease Control and Prevention	GCA_009389755.1	identical	https://ftp.ncbi.nlm.nih.gov/genomes/all/GCF/009/389/755/GCF_009389755.1_ASM938975v1
1055	GCF_009389765.1	PRJNA224116	SAMN11547090	SZQT00000000.1	670	670	Vibrio parahaemolyticus	strain=HZ18-116		latest	Contig	Major	Full	2019-10-29	ASM938976v1	Hangzhou Center for Disease Control and Prevention	GCA_009389765.1	identical	https://ftp.ncbi.nlm.nih.gov/genomes/all/GCF/009/389/765/GCF_009389765.1_ASM938976v1
1056	GCF_009389775.1	PRJNA224116	SAMN11547086	SZQX00000000.1	670	670	Vibrio parahaemolyticus	strain=HZ18-037		latest	Contig	Major	Full	2019-10-29	ASM938977v1	Hangzhou Center for Disease Control and Prevention	GCA_009389775.1	identical	https://ftp.ncbi.nlm.nih.gov/genomes/all/GCF/009/389/775/GCF_009389775.1_ASM938977v1
1057	GCF_009389785.1	PRJNA224116	SAMN11547088	SZQV00000000.1	670	670	Vibrio parahaemolyticus	strain=HZ18-094		latest	Contig	Major	Full	2019-10-29	ASM938978v1	Hangzhou Center for Disease Control and Prevention	GCA_009389785.1	identical	https://ftp.ncbi.nlm.nih.gov/genomes/all/GCF/009/389/785/GCF_009389785.1_ASM938978v1
1058	GCF_009389805.1	PRJNA224116	SAMN11547087	SZQW00000000.1	670	670	Vibrio parahaemolyticus	strain=HZ18-056		latest	Contig	Major	Full	2019-10-29	ASM938980v1	Hangzhou Center for Disease Control and Prevention	GCA_009389805.1	identical	https://ftp.ncbi.nlm.nih.gov/genomes/all/GCF/009/389/805/GCF_009389805.1_ASM938980v1
1059	GCF_009389855.1	PRJNA224116	SAMN11547081	SZRC00000000.1	670	670	Vibrio parahaemolyticus	strain=HZ17-272		latest	Contig	Major	Full	2019-10-29	ASM938985v1	Hangzhou Center for Disease Control and Prevention	GCA_009389855.1	identical	https://ftp.ncbi.nlm.nih.gov/genomes/all/GCF/009/389/855/GCF_009389855.1_ASM938985v1
1060	GCF_009389865.1	PRJNA224116	SAMN11547082	SZRB00000000.1	670	670	Vibrio parahaemolyticus	strain=HZ17-290		latest	Contig	Major	Full	2019-10-29	ASM938986v1	Hangzhou Center for Disease Control and Prevention	GCA_009389865.1	identical	https://ftp.ncbi.nlm.nih.gov/genomes/all/GCF/009/389/865/GCF_009389865.1_ASM938986v1
1061	GCF_009389895.1	PRJNA224116	SAMN11547084	SZQZ00000000.1	670	670	Vibrio parahaemolyticus	strain=HZ17-395		latest	Contig	Major	Full	2019-10-29	ASM938989v1	Hangzhou Center for Disease Control and Prevention	GCA_009389895.1	identical	https://ftp.ncbi.nlm.nih.gov/genomes/all/GCF/009/389/895/GCF_009389895.1_ASM938989v1
1062	GCF_009389905.1	PRJNA224116	SAMN11547085	SZQY00000000.1	670	670	Vibrio parahaemolyticus	strain=HZ18-031		latest	Contig	Major	Full	2019-10-29	ASM938990v1	Hangzhou Center for Disease Control and Prevention	GCA_009389905.1	identical	https://ftp.ncbi.nlm.nih.gov/genomes/all/GCF/009/389/905/GCF_009389905.1_ASM938990v1
1063	GCF_009389915.1	PRJNA224116	SAMN11547083	SZRA00000000.1	670	670	Vibrio parahaemolyticus	strain=HZ17-386		latest	Contig	Major	Full	2019-10-29	ASM938991v1	Hangzhou Center for Disease Control and Prevention	GCA_009389915.1	identical	https://ftp.ncbi.nlm.nih.gov/genomes/all/GCF/009/389/915/GCF_009389915.1_ASM938991v1
1064	GCF_009389955.1	PRJNA224116	SAMN11547079	SZRE00000000.1	670	670	Vibrio parahaemolyticus	strain=HZ17-255		latest	Contig	Major	Full	2019-10-29	ASM938995v1	Hangzhou Center for Disease Control and Prevention	GCA_009389955.1	identical	https://ftp.ncbi.nlm.nih.gov/genomes/all/GCF/009/389/955/GCF_009389955.1_ASM938995v1
1065	GCF_009389965.1	PRJNA224116	SAMN11547078	SZRF00000000.1	670	670	Vibrio parahaemolyticus	strain=HZ17-253		latest	Contig	Major	Full	2019-10-29	ASM938996v1	Hangzhou Center for Disease Control and Prevention	GCA_009389965.1	identical	https://ftp.ncbi.nlm.nih.gov/genomes/all/GCF/009/389/965/GCF_009389965.1_ASM938996v1
1066	GCF_009389975.1	PRJNA224116	SAMN11547080	SZRD00000000.1	670	670	Vibrio parahaemolyticus	strain=HZ17-265		latest	Contig	Major	Full	2019-10-29	ASM938997v1	Hangzhou Center for Disease Control and Prevention	GCA_009389975.1	identical	https://ftp.ncbi.nlm.nih.gov/genomes/all/GCF/009/389/975/GCF_009389975.1_ASM938997v1
1067	GCF_009390005.1	PRJNA224116	SAMN11547077	SZRG00000000.1	670	670	Vibrio parahaemolyticus	strain=HZ17-224		latest	Contig	Major	Full	2019-10-29	ASM939000v1	Hangzhou Center for Disease Control and Prevention	GCA_009390005.1	identical	https://ftp.ncbi.nlm.nih.gov/genomes/all/GCF/009/390/005/GCF_009390005.1_ASM939000v1
1068	GCF_009390025.1	PRJNA224116	SAMN11547076	SZRH00000000.1	670	670	Vibrio parahaemolyticus	strain=HZ17-221		latest	Contig	Major	Full	2019-10-29	ASM939002v1	Hangzhou Center for Disease Control and Prevention	GCA_009390025.1	identical	https://ftp.ncbi.nlm.nih.gov/genomes/all/GCF/009/390/025/GCF_009390025.1_ASM939002v1
1069	GCF_009390055.1	PRJNA224116	SAMN11547075	SZRI00000000.1	670	670	Vibrio parahaemolyticus	strain=HZ17-212		latest	Contig	Major	Full	2019-10-29	ASM939005v1	Hangzhou Center for Disease Control and Prevention	GCA_009390055.1	identical	https://ftp.ncbi.nlm.nih.gov/genomes/all/GCF/009/390/055/GCF_009390055.1_ASM939005v1
1070	GCF_009390065.1	PRJNA224116	SAMN11547074	SZRJ00000000.1	670	670	Vibrio parahaemolyticus	strain=HZ17-210		latest	Contig	Major	Full	2019-10-29	ASM939006v1	Hangzhou Center for Disease Control and Prevention	GCA_009390065.1	identical	https://ftp.ncbi.nlm.nih.gov/genomes/all/GCF/009/390/065/GCF_009390065.1_ASM939006v1
1071	GCF_009390095.1	PRJNA224116	SAMN11547073	SZRK00000000.1	670	670	Vibrio parahaemolyticus	strain=HZ17-194		latest	Contig	Major	Full	2019-10-29	ASM939009v1	Hangzhou Center for Disease Control and Prevention	GCA_009390095.1	identical	https://ftp.ncbi.nlm.nih.gov/genomes/all/GCF/009/390/095/GCF_009390095.1_ASM939009v1
1072	GCF_009390105.1	PRJNA224116	SAMN11547071	SZRM00000000.1	670	670	Vibrio parahaemolyticus	strain=HZ17-187		latest	Contig	Major	Full	2019-10-29	ASM939010v1	Hangzhou Center for Disease Control and Prevention	GCA_009390105.1	identical	https://ftp.ncbi.nlm.nih.gov/genomes/all/GCF/009/390/105/GCF_009390105.1_ASM939010v1
1073	GCF_009390115.1	PRJNA224116	SAMN11547072	SZRL00000000.1	670	670	Vibrio parahaemolyticus	strain=HZ17-191		latest	Contig	Major	Full	2019-10-29	ASM939011v1	Hangzhou Center for Disease Control and Prevention	GCA_009390115.1	identical	https://ftp.ncbi.nlm.nih.gov/genomes/all/GCF/009/390/115/GCF_009390115.1_ASM939011v1
1074	GCF_009390155.1	PRJNA224116	SAMN11547070	SZRN00000000.1	670	670	Vibrio parahaemolyticus	strain=HZ17-180		latest	Contig	Major	Full	2019-10-29	ASM939015v1	Hangzhou Center for Disease Control and Prevention	GCA_009390155.1	identical	https://ftp.ncbi.nlm.nih.gov/genomes/all/GCF/009/390/155/GCF_009390155.1_ASM939015v1
1075	GCF_009390165.1	PRJNA224116	SAMN11547069	SZRO00000000.1	670	670	Vibrio parahaemolyticus	strain=HZ17-171		latest	Contig	Major	Full	2019-10-29	ASM939016v1	Hangzhou Center for Disease Control and Prevention	GCA_009390165.1	identical	https://ftp.ncbi.nlm.nih.gov/genomes/all/GCF/009/390/165/GCF_009390165.1_ASM939016v1
1076	GCF_009390195.1	PRJNA224116	SAMN11547066	SZRR00000000.1	670	670	Vibrio parahaemolyticus	strain=HZ17-157		latest	Contig	Major	Full	2019-10-29	ASM939019v1	Hangzhou Center for Disease Control and Prevention	GCA_009390195.1	identical	https://ftp.ncbi.nlm.nih.gov/genomes/all/GCF/009/390/195/GCF_009390195.1_ASM939019v1
1077	GCF_009390205.1	PRJNA224116	SAMN11547068	SZRP00000000.1	670	670	Vibrio parahaemolyticus	strain=HZ17-167		latest	Contig	Major	Full	2019-10-29	ASM939020v1	Hangzhou Center for Disease Control and Prevention	GCA_009390205.1	identical	https://ftp.ncbi.nlm.nih.gov/genomes/all/GCF/009/390/205/GCF_009390205.1_ASM939020v1
1078	GCF_009390215.1	PRJNA224116	SAMN11547067	SZRQ00000000.1	670	670	Vibrio parahaemolyticus	strain=HZ17-162		latest	Contig	Major	Full	2019-10-29	ASM939021v1	Hangzhou Center for Disease Control and Prevention	GCA_009390215.1	identical	https://ftp.ncbi.nlm.nih.gov/genomes/all/GCF/009/390/215/GCF_009390215.1_ASM939021v1
1079	GCF_009390255.1	PRJNA224116	SAMN11547064	SZRT00000000.1	670	670	Vibrio parahaemolyticus	strain=HZ17-143		latest	Contig	Major	Full	2019-10-29	ASM939025v1	Hangzhou Center for Disease Control and Prevention	GCA_009390255.1	identical	https://ftp.ncbi.nlm.nih.gov/genomes/all/GCF/009/390/255/GCF_009390255.1_ASM939025v1
1080	GCF_009390265.1	PRJNA224116	SAMN11547065	SZRS00000000.1	670	670	Vibrio parahaemolyticus	strain=HZ17-150		latest	Contig	Major	Full	2019-10-29	ASM939026v1	Hangzhou Center for Disease Control and Prevention	GCA_009390265.1	identical	https://ftp.ncbi.nlm.nih.gov/genomes/all/GCF/009/390/265/GCF_009390265.1_ASM939026v1
1081	GCF_009390295.1	PRJNA224116	SAMN11547063	SZRU00000000.1	670	670	Vibrio parahaemolyticus	strain=HZ17-129		latest	Contig	Major	Full	2019-10-29	ASM939029v1	Hangzhou Center for Disease Control and Prevention	GCA_009390295.1	identical	https://ftp.ncbi.nlm.nih.gov/genomes/all/GCF/009/390/295/GCF_009390295.1_ASM939029v1
1082	GCF_009390305.1	PRJNA224116	SAMN11547062	SZRV00000000.1	670	670	Vibrio parahaemolyticus	strain=HZ17-125		latest	Contig	Major	Full	2019-10-29	ASM939030v1	Hangzhou Center for Disease Control and Prevention	GCA_009390305.1	identical	https://ftp.ncbi.nlm.nih.gov/genomes/all/GCF/009/390/305/GCF_009390305.1_ASM939030v1
1083	GCF_009390325.1	PRJNA224116	SAMN11547061	SZRW00000000.1	670	670	Vibrio parahaemolyticus	strain=HZ17-118		latest	Contig	Major	Full	2019-10-29	ASM939032v1	Hangzhou Center for Disease Control and Prevention	GCA_009390325.1	identical	https://ftp.ncbi.nlm.nih.gov/genomes/all/GCF/009/390/325/GCF_009390325.1_ASM939032v1
1084	GCF_009390355.1	PRJNA224116	SAMN11547060	SZRX00000000.1	670	670	Vibrio parahaemolyticus	strain=HZ17-110		latest	Contig	Major	Full	2019-10-29	ASM939035v1	Hangzhou Center for Disease Control and Prevention	GCA_009390355.1	identical	https://ftp.ncbi.nlm.nih.gov/genomes/all/GCF/009/390/355/GCF_009390355.1_ASM939035v1
1085	GCF_009390375.1	PRJNA224116	SAMN11547059	SZRY00000000.1	670	670	Vibrio parahaemolyticus	strain=HZ17-098		latest	Contig	Major	Full	2019-10-29	ASM939037v1	Hangzhou Center for Disease Control and Prevention	GCA_009390375.1	identical	https://ftp.ncbi.nlm.nih.gov/genomes/all/GCF/009/390/375/GCF_009390375.1_ASM939037v1
1086	GCF_009390385.1	PRJNA224116	SAMN11547057	SZSA00000000.1	670	670	Vibrio parahaemolyticus	strain=HZ17-017		latest	Contig	Major	Full	2019-10-29	ASM939038v1	Hangzhou Center for Disease Control and Prevention	GCA_009390385.1	identical	https://ftp.ncbi.nlm.nih.gov/genomes/all/GCF/009/390/385/GCF_009390385.1_ASM939038v1
1087	GCF_009390395.1	PRJNA224116	SAMN11547058	SZRZ00000000.1	670	670	Vibrio parahaemolyticus	strain=HZ17-025		latest	Contig	Major	Full	2019-10-29	ASM939039v1	Hangzhou Center for Disease Control and Prevention	GCA_009390395.1	identical	https://ftp.ncbi.nlm.nih.gov/genomes/all/GCF/009/390/395/GCF_009390395.1_ASM939039v1
1088	GCF_009390415.1	PRJNA224116	SAMN11547056	SZSB00000000.1	670	670	Vibrio parahaemolyticus	strain=HZ17-011		latest	Contig	Major	Full	2019-10-29	ASM939041v1	Hangzhou Center for Disease Control and Prevention	GCA_009390415.1	identical	https://ftp.ncbi.nlm.nih.gov/genomes/all/GCF/009/390/415/GCF_009390415.1_ASM939041v1
1089	GCF_009390455.1	PRJNA224116	SAMN11547055	SZSC00000000.1	670	670	Vibrio parahaemolyticus	strain=HZ16-329		latest	Scaffold	Major	Full	2019-10-29	ASM939045v1	Hangzhou Center for Disease Control and Prevention	GCA_009390455.1	identical	https://ftp.ncbi.nlm.nih.gov/genomes/all/GCF/009/390/455/GCF_009390455.1_ASM939045v1
1090	GCF_009390465.1	PRJNA224116	SAMN11547053	SZSE00000000.1	670	670	Vibrio parahaemolyticus	strain=HZ16-307		latest	Scaffold	Major	Full	2019-10-29	ASM939046v1	Hangzhou Center for Disease Control and Prevention	GCA_009390465.1	identical	https://ftp.ncbi.nlm.nih.gov/genomes/all/GCF/009/390/465/GCF_009390465.1_ASM939046v1
1091	GCF_009390495.1	PRJNA224116	SAMN11547052	SZSF00000000.1	670	670	Vibrio parahaemolyticus	strain=HZ16-290		latest	Scaffold	Major	Full	2019-10-29	ASM939049v1	Hangzhou Center for Disease Control and Prevention	GCA_009390495.1	identical	https://ftp.ncbi.nlm.nih.gov/genomes/all/GCF/009/390/495/GCF_009390495.1_ASM939049v1
1092	GCF_009390505.1	PRJNA224116	SAMN11547054	SZSD00000000.1	670	670	Vibrio parahaemolyticus	strain=HZ16-323		latest	Scaffold	Major	Full	2019-10-29	ASM939050v1	Hangzhou Center for Disease Control and Prevention	GCA_009390505.1	identical	https://ftp.ncbi.nlm.nih.gov/genomes/all/GCF/009/390/505/GCF_009390505.1_ASM939050v1
1093	GCF_009390515.1	PRJNA224116	SAMN11547051	SZSG00000000.1	670	670	Vibrio parahaemolyticus	strain=HZ16-270		latest	Scaffold	Major	Full	2019-10-29	ASM939051v1	Hangzhou Center for Disease Control and Prevention	GCA_009390515.1	identical	https://ftp.ncbi.nlm.nih.gov/genomes/all/GCF/009/390/515/GCF_009390515.1_ASM939051v1
1094	GCF_009390555.1	PRJNA224116	SAMN11547049	SZSI00000000.1	670	670	Vibrio parahaemolyticus	strain=HZ16-259		latest	Scaffold	Major	Full	2019-10-29	ASM939055v1	Hangzhou Center for Disease Control and Prevention	GCA_009390555.1	identical	https://ftp.ncbi.nlm.nih.gov/genomes/all/GCF/009/390/555/GCF_009390555.1_ASM939055v1
1095	GCF_009390565.1	PRJNA224116	SAMN11547050	SZSH00000000.1	670	670	Vibrio parahaemolyticus	strain=HZ16-260		latest	Scaffold	Major	Full	2019-10-29	ASM939056v1	Hangzhou Center for Disease Control and Prevention	GCA_009390565.1	identical	https://ftp.ncbi.nlm.nih.gov/genomes/all/GCF/009/390/565/GCF_009390565.1_ASM939056v1
1096	GCF_009390595.1	PRJNA224116	SAMN11547048	SZSJ00000000.1	670	670	Vibrio parahaemolyticus	strain=HZ16-248		latest	Scaffold	Major	Full	2019-10-29	ASM939059v1	Hangzhou Center for Disease Control and Prevention	GCA_009390595.1	identical	https://ftp.ncbi.nlm.nih.gov/genomes/all/GCF/009/390/595/GCF_009390595.1_ASM939059v1
1097	GCF_009390605.1	PRJNA224116	SAMN11547046	SZSL00000000.1	670	670	Vibrio parahaemolyticus	strain=HZ16-237		latest	Scaffold	Major	Full	2019-10-29	ASM939060v1	Hangzhou Center for Disease Control and Prevention	GCA_009390605.1	identical	https://ftp.ncbi.nlm.nih.gov/genomes/all/GCF/009/390/605/GCF_009390605.1_ASM939060v1
1098	GCF_009390615.1	PRJNA224116	SAMN11547047	SZSK00000000.1	670	670	Vibrio parahaemolyticus	strain=HZ16-242		latest	Scaffold	Major	Full	2019-10-29	ASM939061v1	Hangzhou Center for Disease Control and Prevention	GCA_009390615.1	identical	https://ftp.ncbi.nlm.nih.gov/genomes/all/GCF/009/390/615/GCF_009390615.1_ASM939061v1
1099	GCF_009390655.1	PRJNA224116	SAMN11547045	SZSM00000000.1	670	670	Vibrio parahaemolyticus	strain=HZ16-215		latest	Scaffold	Major	Full	2019-10-29	ASM939065v1	Hangzhou Center for Disease Control and Prevention	GCA_009390655.1	identical	https://ftp.ncbi.nlm.nih.gov/genomes/all/GCF/009/390/655/GCF_009390655.1_ASM939065v1
1100	GCF_009390675.1	PRJNA224116	SAMN11547044	SZSN00000000.1	670	670	Vibrio parahaemolyticus	strain=HZ16-194		latest	Scaffold	Major	Full	2019-10-29	ASM939067v1	Hangzhou Center for Disease Control and Prevention	GCA_009390675.1	identical	https://ftp.ncbi.nlm.nih.gov/genomes/all/GCF/009/390/675/GCF_009390675.1_ASM939067v1
1101	GCF_009390695.1	PRJNA224116	SAMN11547041	SZSQ00000000.1	670	670	Vibrio parahaemolyticus	strain=HZ16-178		latest	Scaffold	Major	Full	2019-10-29	ASM939069v1	Hangzhou Center for Disease Control and Prevention	GCA_009390695.1	identical	https://ftp.ncbi.nlm.nih.gov/genomes/all/GCF/009/390/695/GCF_009390695.1_ASM939069v1
1102	GCF_009390705.1	PRJNA224116	SAMN11547043	SZSO00000000.1	670	670	Vibrio parahaemolyticus	strain=HZ16-189		latest	Scaffold	Major	Full	2019-10-29	ASM939070v1	Hangzhou Center for Disease Control and Prevention	GCA_009390705.1	identical	https://ftp.ncbi.nlm.nih.gov/genomes/all/GCF/009/390/705/GCF_009390705.1_ASM939070v1
1103	GCF_009390725.1	PRJNA224116	SAMN11547042	SZSP00000000.1	670	670	Vibrio parahaemolyticus	strain=HZ16-187		latest	Scaffold	Major	Full	2019-10-29	ASM939072v1	Hangzhou Center for Disease Control and Prevention	GCA_009390725.1	identical	https://ftp.ncbi.nlm.nih.gov/genomes/all/GCF/009/390/725/GCF_009390725.1_ASM939072v1
1104	GCF_009390755.1	PRJNA224116	SAMN11547040	SZSR00000000.1	670	670	Vibrio parahaemolyticus	strain=HZ16-167		latest	Contig	Major	Full	2019-10-29	ASM939075v1	Hangzhou Center for Disease Control and Prevention	GCA_009390755.1	identical	https://ftp.ncbi.nlm.nih.gov/genomes/all/GCF/009/390/755/GCF_009390755.1_ASM939075v1
1105	GCF_009390765.1	PRJNA224116	SAMN11547039	SZSS00000000.1	670	670	Vibrio parahaemolyticus	strain=HZ16-165		latest	Scaffold	Major	Full	2019-10-29	ASM939076v1	Hangzhou Center for Disease Control and Prevention	GCA_009390765.1	identical	https://ftp.ncbi.nlm.nih.gov/genomes/all/GCF/009/390/765/GCF_009390765.1_ASM939076v1
1106	GCF_009390795.1	PRJNA224116	SAMN11547037	SZSU00000000.1	670	670	Vibrio parahaemolyticus	strain=HZ16-148		latest	Scaffold	Major	Full	2019-10-29	ASM939079v1	Hangzhou Center for Disease Control and Prevention	GCA_009390795.1	identical	https://ftp.ncbi.nlm.nih.gov/genomes/all/GCF/009/390/795/GCF_009390795.1_ASM939079v1
1107	GCF_009390805.1	PRJNA224116	SAMN11547038	SZST00000000.1	670	670	Vibrio parahaemolyticus	strain=HZ16-159		latest	Contig	Major	Full	2019-10-29	ASM939080v1	Hangzhou Center for Disease Control and Prevention	GCA_009390805.1	identical	https://ftp.ncbi.nlm.nih.gov/genomes/all/GCF/009/390/805/GCF_009390805.1_ASM939080v1
1108	GCF_009390825.1	PRJNA224116	SAMN11547036	SZSV00000000.1	670	670	Vibrio parahaemolyticus	strain=HZ16-115		latest	Scaffold	Major	Full	2019-10-29	ASM939082v1	Hangzhou Center for Disease Control and Prevention	GCA_009390825.1	identical	https://ftp.ncbi.nlm.nih.gov/genomes/all/GCF/009/390/825/GCF_009390825.1_ASM939082v1
1109	GCF_009390855.1	PRJNA224116	SAMN11547035	SZSW00000000.1	670	670	Vibrio parahaemolyticus	strain=HZ16-101		latest	Scaffold	Major	Full	2019-10-29	ASM939085v1	Hangzhou Center for Disease Control and Prevention	GCA_009390855.1	identical	https://ftp.ncbi.nlm.nih.gov/genomes/all/GCF/009/390/855/GCF_009390855.1_ASM939085v1
1110	GCF_009390865.1	PRJNA224116	SAMN11547034	SZSX00000000.1	670	670	Vibrio parahaemolyticus	strain=HZ16-044		latest	Scaffold	Major	Full	2019-10-29	ASM939086v1	Hangzhou Center for Disease Control and Prevention	GCA_009390865.1	identical	https://ftp.ncbi.nlm.nih.gov/genomes/all/GCF/009/390/865/GCF_009390865.1_ASM939086v1
1111	GCF_009390895.1	PRJNA224116	SAMN11547033	SZSY00000000.1	670	670	Vibrio parahaemolyticus	strain=HZ16-018		latest	Scaffold	Major	Full	2019-10-29	ASM939089v1	Hangzhou Center for Disease Control and Prevention	GCA_009390895.1	identical	https://ftp.ncbi.nlm.nih.gov/genomes/all/GCF/009/390/895/GCF_009390895.1_ASM939089v1
1112	GCF_009390915.1	PRJNA224116	SAMN11547032	SZSZ00000000.1	670	670	Vibrio parahaemolyticus	strain=HZ16-008		latest	Scaffold	Major	Full	2019-10-29	ASM939091v1	Hangzhou Center for Disease Control and Prevention	GCA_009390915.1	identical	https://ftp.ncbi.nlm.nih.gov/genomes/all/GCF/009/390/915/GCF_009390915.1_ASM939091v1
1113	GCF_009390925.1	PRJNA224116	SAMN11547030	SZTB00000000.1	670	670	Vibrio parahaemolyticus	strain=HZ15-072		latest	Contig	Major	Full	2019-10-29	ASM939092v1	Hangzhou Center for Disease Control and Prevention	GCA_009390925.1	identical	https://ftp.ncbi.nlm.nih.gov/genomes/all/GCF/009/390/925/GCF_009390925.1_ASM939092v1
1114	GCF_009390945.1	PRJNA224116	SAMN11547031	SZTA00000000.1	670	670	Vibrio parahaemolyticus	strain=HZ15-131		latest	Contig	Major	Full	2019-10-29	ASM939094v1	Hangzhou Center for Disease Control and Prevention	GCA_009390945.1	identical	https://ftp.ncbi.nlm.nih.gov/genomes/all/GCF/009/390/945/GCF_009390945.1_ASM939094v1
1115	GCF_009390965.1	PRJNA224116	SAMN11547028	SZTD00000000.1	670	670	Vibrio parahaemolyticus	strain=HZ14-064		latest	Contig	Major	Full	2019-10-29	ASM939096v1	Hangzhou Center for Disease Control and Prevention	GCA_009390965.1	identical	https://ftp.ncbi.nlm.nih.gov/genomes/all/GCF/009/390/965/GCF_009390965.1_ASM939096v1
1116	GCF_009390985.1	PRJNA224116	SAMN11547029	SZTC00000000.1	670	670	Vibrio parahaemolyticus	strain=HZ15-003		latest	Contig	Major	Full	2019-10-29	ASM939098v1	Hangzhou Center for Disease Control and Prevention	GCA_009390985.1	identical	https://ftp.ncbi.nlm.nih.gov/genomes/all/GCF/009/390/985/GCF_009390985.1_ASM939098v1
1117	GCF_009391015.1	PRJNA224116	SAMN11547027	SZTE00000000.1	670	670	Vibrio parahaemolyticus	strain=HZ14-038		latest	Contig	Major	Full	2019-10-29	ASM939101v1	Hangzhou Center for Disease Control and Prevention	GCA_009391015.1	identical	https://ftp.ncbi.nlm.nih.gov/genomes/all/GCF/009/391/015/GCF_009391015.1_ASM939101v1
1118	GCF_009391035.1	PRJNA224116	SAMN11547026	SZTF00000000.1	670	670	Vibrio parahaemolyticus	strain=HZ14-003		latest	Contig	Major	Full	2019-10-29	ASM939103v1	Hangzhou Center for Disease Control and Prevention	GCA_009391035.1	identical	https://ftp.ncbi.nlm.nih.gov/genomes/all/GCF/009/391/035/GCF_009391035.1_ASM939103v1
1119	GCF_009391045.1	PRJNA224116	SAMN11547025	SZTG00000000.1	670	670	Vibrio parahaemolyticus	strain=HZ13-113		latest	Contig	Major	Full	2019-10-29	ASM939104v1	Hangzhou Center for Disease Control and Prevention	GCA_009391045.1	identical	https://ftp.ncbi.nlm.nih.gov/genomes/all/GCF/009/391/045/GCF_009391045.1_ASM939104v1
1120	GCF_009391075.1	PRJNA224116	SAMN11547023	SZTI00000000.1	670	670	Vibrio parahaemolyticus	strain=HZ13-054		latest	Scaffold	Major	Full	2019-10-29	ASM939107v1	Hangzhou Center for Disease Control and Prevention	GCA_009391075.1	identical	https://ftp.ncbi.nlm.nih.gov/genomes/all/GCF/009/391/075/GCF_009391075.1_ASM939107v1
1121	GCF_009391085.1	PRJNA224116	SAMN11547024	SZTH00000000.1	670	670	Vibrio parahaemolyticus	strain=HZ13-082		latest	Contig	Major	Full	2019-10-29	ASM939108v1	Hangzhou Center for Disease Control and Prevention	GCA_009391085.1	identical	https://ftp.ncbi.nlm.nih.gov/genomes/all/GCF/009/391/085/GCF_009391085.1_ASM939108v1
1122	GCF_009391115.1	PRJNA224116	SAMN11547022	SZTJ00000000.1	670	670	Vibrio parahaemolyticus	strain=HZ13-037		latest	Contig	Major	Full	2019-10-29	ASM939111v1	Hangzhou Center for Disease Control and Prevention	GCA_009391115.1	identical	https://ftp.ncbi.nlm.nih.gov/genomes/all/GCF/009/391/115/GCF_009391115.1_ASM939111v1
1123	GCF_009391125.1	PRJNA224116	SAMN11547020	SZTL00000000.1	670	670	Vibrio parahaemolyticus	strain=HZ12-014		latest	Contig	Major	Full	2019-10-29	ASM939112v1	Hangzhou Center for Disease Control and Prevention	GCA_009391125.1	identical	https://ftp.ncbi.nlm.nih.gov/genomes/all/GCF/009/391/125/GCF_009391125.1_ASM939112v1
1124	GCF_009391145.1	PRJNA224116	SAMN11547021	SZTK00000000.1	670	670	Vibrio parahaemolyticus	strain=HZ13-025		latest	Scaffold	Major	Full	2019-10-29	ASM939114v1	Hangzhou Center for Disease Control and Prevention	GCA_009391145.1	identical	https://ftp.ncbi.nlm.nih.gov/genomes/all/GCF/009/391/145/GCF_009391145.1_ASM939114v1
1125	GCF_009391175.1	PRJNA224116	SAMN11547019	SZTM00000000.1	670	670	Vibrio parahaemolyticus	strain=HZ11-012		latest	Contig	Major	Full	2019-10-29	ASM939117v1	Hangzhou Center for Disease Control and Prevention	GCA_009391175.1	identical	https://ftp.ncbi.nlm.nih.gov/genomes/all/GCF/009/391/175/GCF_009391175.1_ASM939117v1
1126	GCF_009496475.1	PRJNA224116	SAMN12645948	WHOI00000000.1	670	670	Vibrio parahaemolyticus	strain=SEB2		latest	Contig	Major	Full	2019-11-02	ASM949647v1	University of Malaya	GCA_009496475.1	identical	https://ftp.ncbi.nlm.nih.gov/genomes/all/GCF/009/496/475/GCF_009496475.1_ASM949647v1
1127	GCF_009645245.1	PRJNA224116	SAMN12671081	VTWY00000000.1	670	670	Vibrio parahaemolyticus	strain=SAB6		latest	Contig	Major	Full	2019-11-08	ASM964524v1	University of Malaya	GCA_009645245.1	identical	https://ftp.ncbi.nlm.nih.gov/genomes/all/GCF/009/645/245/GCF_009645245.1_ASM964524v1
1128	GCF_009645315.1	PRJNA224116	SAMN12671080	VTWX00000000.1	670	670	Vibrio parahaemolyticus	strain=SEA5		latest	Contig	Major	Full	2019-11-08	ASM964531v1	University of Malaya	GCA_009645315.1	identical	https://ftp.ncbi.nlm.nih.gov/genomes/all/GCF/009/645/315/GCF_009645315.1_ASM964531v1
1129	GCF_009647345.1	PRJNA224116	SAMN12671079	WIAZ00000000.1	670	670	Vibrio parahaemolyticus	strain=3HP		latest	Contig	Major	Full	2019-11-10	ASM964734v1	University of Malaya	GCA_009647345.1	identical	https://ftp.ncbi.nlm.nih.gov/genomes/all/GCF/009/647/345/GCF_009647345.1_ASM964734v1
1130	GCF_009647695.1	PRJNA224116	SAMN12671083	WIBA00000000.1	670	670	Vibrio parahaemolyticus	strain=SDA4		latest	Contig	Major	Full	2019-11-10	ASM964769v1	University of Malaya	GCA_009647695.1	identical	https://ftp.ncbi.nlm.nih.gov/genomes/all/GCF/009/647/695/GCF_009647695.1_ASM964769v1
1131	GCF_009647705.1	PRJNA224116	SAMN12671085	WIBB00000000.1	670	670	Vibrio parahaemolyticus	strain=SDA1		latest	Contig	Major	Full	2019-11-10	ASM964770v1	University of Malaya	GCA_009647705.1	identical	https://ftp.ncbi.nlm.nih.gov/genomes/all/GCF/009/647/705/GCF_009647705.1_ASM964770v1
1132	GCF_009647755.1	PRJNA224116	SAMN12671088	WIBC00000000.1	670	670	Vibrio parahaemolyticus	strain=SA2D2		latest	Contig	Major	Full	2019-11-10	ASM964775v1	University of Malaya	GCA_009647755.1	identical	https://ftp.ncbi.nlm.nih.gov/genomes/all/GCF/009/647/755/GCF_009647755.1_ASM964775v1
1133	GCF_009665495.1	PRJNA224116	SAMN10702672		670	670	Vibrio parahaemolyticus	strain=2012AW-0154		latest	Complete Genome	Major	Full	2019-11-18	ASM966549v1	CDC	GCA_009665495.1	identical	https://ftp.ncbi.nlm.nih.gov/genomes/all/GCF/009/665/495/GCF_009665495.1_ASM966549v1
1134	GCF_009734325.1	PRJNA224116	SAMN13426200		670	670	Vibrio parahaemolyticus	strain=19-021-D1		latest	Complete Genome	Major	Full	2019-12-09	ASM973432v1	Korea Research Institute of Bioscience & Biotechnology	GCA_009734325.1	identical	https://ftp.ncbi.nlm.nih.gov/genomes/all/GCF/009/734/325/GCF_009734325.1_ASM973432v1
1135	GCF_009738005.1	PRJNA224116	SAMN10426750	RPDA00000000.1	670	670	Vibrio parahaemolyticus	strain=MSR16		latest	Scaffold	Major	Full	2019-12-09	ASM973800v1	University of Dhaka	GCA_009738005.1	identical	https://ftp.ncbi.nlm.nih.gov/genomes/all/GCF/009/738/005/GCF_009738005.1_ASM973800v1
1136	GCF_009738025.1	PRJNA224116	SAMN10426773	RPDB00000000.1	670	670	Vibrio parahaemolyticus	strain=MSR17		latest	Scaffold	Major	Full	2019-12-09	ASM973802v1	University of Dhaka	GCA_009738025.1	identical	https://ftp.ncbi.nlm.nih.gov/genomes/all/GCF/009/738/025/GCF_009738025.1_ASM973802v1
1137	GCF_009763025.1	PRJNA224116	SAMN12648289		670	670	Vibrio parahaemolyticus	strain=AM43962		latest	Complete Genome	Major	Full	2019-12-18	ASM976302v1	CDC	GCA_009763025.1	identical	https://ftp.ncbi.nlm.nih.gov/genomes/all/GCF/009/763/025/GCF_009763025.1_ASM976302v1
1138	GCF_009763165.1	PRJNA224116	SAMN12648306		670	670	Vibrio parahaemolyticus	strain=2015AW-0174		latest	Complete Genome	Major	Full	2019-12-18	ASM976316v1	CDC	GCA_009763165.1	identical	https://ftp.ncbi.nlm.nih.gov/genomes/all/GCF/009/763/165/GCF_009763165.1_ASM976316v1
1139	GCF_009763405.1	PRJNA224116	SAMN12648302		670	670	Vibrio parahaemolyticus	strain=AM51552		latest	Complete Genome	Major	Full	2019-12-18	ASM976340v1	CDC	GCA_009763405.1	identical	https://ftp.ncbi.nlm.nih.gov/genomes/all/GCF/009/763/405/GCF_009763405.1_ASM976340v1
1140	GCF_009763425.1	PRJNA224116	SAMN12648301		670	670	Vibrio parahaemolyticus	strain=AM46865		latest	Complete Genome	Major	Full	2019-12-18	ASM976342v1	CDC	GCA_009763425.1	identical	https://ftp.ncbi.nlm.nih.gov/genomes/all/GCF/009/763/425/GCF_009763425.1_ASM976342v1
1141	GCF_009763445.1	PRJNA224116	SAMN12648300		670	670	Vibrio parahaemolyticus	strain=2012AW-0353		latest	Complete Genome	Major	Full	2019-12-18	ASM976344v1	CDC	GCA_009763445.1	identical	https://ftp.ncbi.nlm.nih.gov/genomes/all/GCF/009/763/445/GCF_009763445.1_ASM976344v1
1142	GCF_009763505.1	PRJNA224116	SAMN12648288		670	670	Vibrio parahaemolyticus	strain=2014V-1125		latest	Complete Genome	Major	Full	2019-12-18	ASM976350v1	CDC	GCA_009763505.1	identical	https://ftp.ncbi.nlm.nih.gov/genomes/all/GCF/009/763/505/GCF_009763505.1_ASM976350v1
1143	GCF_009763525.1	PRJNA224116	SAMN12648287		670	670	Vibrio parahaemolyticus	strain=2014V-1066		latest	Complete Genome	Major	Full	2019-12-18	ASM976352v1	CDC	GCA_009763525.1	identical	https://ftp.ncbi.nlm.nih.gov/genomes/all/GCF/009/763/525/GCF_009763525.1_ASM976352v1
1144	GCF_009763545.1	PRJNA224116	SAMN12648286		670	670	Vibrio parahaemolyticus	strain=2013V-1244		latest	Complete Genome	Major	Full	2019-12-18	ASM976354v1	CDC	GCA_009763545.1	identical	https://ftp.ncbi.nlm.nih.gov/genomes/all/GCF/009/763/545/GCF_009763545.1_ASM976354v1
1145	GCF_009763565.1	PRJNA224116	SAMN12648285		670	670	Vibrio parahaemolyticus	strain=2013V-1181		latest	Complete Genome	Major	Full	2019-12-18	ASM976356v1	CDC	GCA_009763565.1	identical	https://ftp.ncbi.nlm.nih.gov/genomes/all/GCF/009/763/565/GCF_009763565.1_ASM976356v1
1146	GCF_009763605.1	PRJNA224116	SAMN12648283		670	670	Vibrio parahaemolyticus	strain=2013V-1136		latest	Complete Genome	Major	Full	2019-12-18	ASM976360v1	CDC	GCA_009763605.1	identical	https://ftp.ncbi.nlm.nih.gov/genomes/all/GCF/009/763/605/GCF_009763605.1_ASM976360v1
1147	GCF_009763625.1	PRJNA224116	SAMN12648281		670	670	Vibrio parahaemolyticus	strain=2013V-1174		latest	Complete Genome	Major	Full	2019-12-18	ASM976362v1	CDC	GCA_009763625.1	identical	https://ftp.ncbi.nlm.nih.gov/genomes/all/GCF/009/763/625/GCF_009763625.1_ASM976362v1
1148	GCF_009763645.1	PRJNA224116	SAMN12648282		670	670	Vibrio parahaemolyticus	strain=2013V-1146		latest	Complete Genome	Major	Full	2019-12-18	ASM976364v1	CDC	GCA_009763645.1	identical	https://ftp.ncbi.nlm.nih.gov/genomes/all/GCF/009/763/645/GCF_009763645.1_ASM976364v1
1149	GCF_009764055.1	PRJNA224116	SAMN12648278		670	670	Vibrio parahaemolyticus	strain=2012AW-0224		latest	Complete Genome	Major	Full	2019-12-18	ASM976405v1	CDC	GCA_009764055.1	identical	https://ftp.ncbi.nlm.nih.gov/genomes/all/GCF/009/764/055/GCF_009764055.1_ASM976405v1
1150	GCF_009764075.1	PRJNA224116	SAMN12648277		670	670	Vibrio parahaemolyticus	strain=2010V-1106		latest	Complete Genome	Major	Full	2019-12-18	ASM976407v1	CDC	GCA_009764075.1	identical	https://ftp.ncbi.nlm.nih.gov/genomes/all/GCF/009/764/075/GCF_009764075.1_ASM976407v1
1151	GCF_009859285.1	PRJNA224116	SAMN09694275	QPQH00000000.1	670	670	Vibrio parahaemolyticus	strain=WY3		latest	Contig	Major	Full	2020-01-13	ASM985928v1	National Institute of Fisheries Science	GCA_009859285.1	identical	https://ftp.ncbi.nlm.nih.gov/genomes/all/GCF/009/859/285/GCF_009859285.1_ASM985928v1
1152	GCF_009859305.1	PRJNA224116	SAMN09694274	QPQG00000000.1	670	670	Vibrio parahaemolyticus	strain=WS		latest	Contig	Major	Full	2020-01-13	ASM985930v1	National Institute of Fisheries Science	GCA_009859305.1	identical	https://ftp.ncbi.nlm.nih.gov/genomes/all/GCF/009/859/305/GCF_009859305.1_ASM985930v1
1153	GCF_009859325.1	PRJNA224116	SAMN09694273	QPQF00000000.1	670	670	Vibrio parahaemolyticus	strain=WC15		latest	Contig	Major	Full	2020-01-13	ASM985932v1	National Institute of Fisheries Science	GCA_009859325.1	identical	https://ftp.ncbi.nlm.nih.gov/genomes/all/GCF/009/859/325/GCF_009859325.1_ASM985932v1
1154	GCF_009859345.1	PRJNA224116	SAMN09694272	QPQE00000000.1	670	670	Vibrio parahaemolyticus	strain=SM4		latest	Contig	Major	Full	2020-01-13	ASM985934v1	National Institute of Fisheries Science	GCA_009859345.1	identical	https://ftp.ncbi.nlm.nih.gov/genomes/all/GCF/009/859/345/GCF_009859345.1_ASM985934v1
1155	GCF_009859365.1	PRJNA224116	SAMN09694271	QPQD00000000.1	670	670	Vibrio parahaemolyticus	strain=SM3		latest	Contig	Major	Full	2020-01-13	ASM985936v1	National Institute of Fisheries Science	GCA_009859365.1	identical	https://ftp.ncbi.nlm.nih.gov/genomes/all/GCF/009/859/365/GCF_009859365.1_ASM985936v1
1156	GCF_009859385.1	PRJNA224116	SAMN09694270	QPQC00000000.1	670	670	Vibrio parahaemolyticus	strain=SK		latest	Contig	Major	Full	2020-01-13	ASM985938v1	National Institute of Fisheries Science	GCA_009859385.1	identical	https://ftp.ncbi.nlm.nih.gov/genomes/all/GCF/009/859/385/GCF_009859385.1_ASM985938v1
1157	GCF_009859405.1	PRJNA224116	SAMN09694269	QPQB00000000.1	670	670	Vibrio parahaemolyticus	strain=SC4		latest	Contig	Major	Full	2020-01-13	ASM985940v1	National Institute of Fisheries Science	GCA_009859405.1	identical	https://ftp.ncbi.nlm.nih.gov/genomes/all/GCF/009/859/405/GCF_009859405.1_ASM985940v1
1158	GCF_009883815.1	PRJNA224116	SAMN10436897		670	670	Vibrio parahaemolyticus	strain=20140624012-1		latest	Complete Genome	Major	Full	2020-01-15	ASM988381v1	Yellow Sea Fisheries Research Institute	GCA_009883815.1	identical	https://ftp.ncbi.nlm.nih.gov/genomes/all/GCF/009/883/815/GCF_009883815.1_ASM988381v1
1159	GCF_009883835.1	PRJNA224116	SAMN10436686		670	670	Vibrio parahaemolyticus	strain=20140722001-1		latest	Complete Genome	Major	Full	2020-01-15	ASM988383v1	Yellow Sea Fisheries Research Institute	GCA_009883835.1	identical	https://ftp.ncbi.nlm.nih.gov/genomes/all/GCF/009/883/835/GCF_009883835.1_ASM988383v1
1160	GCF_009883855.1	PRJNA224116	SAMN10436796		670	670	Vibrio parahaemolyticus	strain=20140829008-1		latest	Complete Genome	Major	Full	2020-01-15	ASM988385v1	Yellow Sea Fisheries Research Institute	GCA_009883855.1	identical	https://ftp.ncbi.nlm.nih.gov/genomes/all/GCF/009/883/855/GCF_009883855.1_ASM988385v1
1161	GCF_009883875.1	PRJNA224116	SAMN10436808		670	670	Vibrio parahaemolyticus	strain=20160303005-1		latest	Complete Genome	Major	Full	2020-01-15	ASM988387v1	Yellow Sea Fisheries Research Institute	GCA_009883875.1	identical	https://ftp.ncbi.nlm.nih.gov/genomes/all/GCF/009/883/875/GCF_009883875.1_ASM988387v1
1162	GCF_009883895.1	PRJNA224116	SAMN10436807		670	670	Vibrio parahaemolyticus	strain=20151116002-3		latest	Complete Genome	Major	Full	2020-01-15	ASM988389v1	Yellow Sea Fisheries Research Institute	GCA_009883895.1	identical	https://ftp.ncbi.nlm.nih.gov/genomes/all/GCF/009/883/895/GCF_009883895.1_ASM988389v1
1163	GCF_009936575.1	PRJNA224116	SAMN13893118	JAABPG000000000.1	670	670	Vibrio parahaemolyticus	strain=CICESE-170		latest	Contig	Major	Full	2020-01-27	ASM993657v1	CIAD-Mazatlan	GCA_009936575.1	identical	https://ftp.ncbi.nlm.nih.gov/genomes/all/GCF/009/936/575/GCF_009936575.1_ASM993657v1
1164	GCF_009936605.1	PRJNA224116	SAMN13893119	JAABPH000000000.1	670	670	Vibrio parahaemolyticus	strain=CICESE-186		latest	Contig	Major	Full	2020-01-27	ASM993660v1	CIAD-Mazatlan	GCA_009936605.1	identical	https://ftp.ncbi.nlm.nih.gov/genomes/all/GCF/009/936/605/GCF_009936605.1_ASM993660v1
1165	GCF_009936625.1	PRJNA224116	SAMN13893122	JAABPI000000000.1	670	670	Vibrio parahaemolyticus	strain=CICESE-273		latest	Contig	Major	Full	2020-01-27	ASM993662v1	CIAD-Mazatlan	GCA_009936625.1	identical	https://ftp.ncbi.nlm.nih.gov/genomes/all/GCF/009/936/625/GCF_009936625.1_ASM993662v1
1166	GCF_009991435.1	PRJNA224116	SAMN12364838	VTGQ00000000.1	670	670	Vibrio parahaemolyticus	strain=1168-13		latest	Contig	Major	Full	2020-01-29	ASM999143v1	Instituto Nacional de Salud	GCA_009991435.1	identical	https://ftp.ncbi.nlm.nih.gov/genomes/all/GCF/009/991/435/GCF_009991435.1_ASM999143v1
1167	GCF_009991445.1	PRJNA224116	SAMN12364839	VTGP00000000.1	670	670	Vibrio parahaemolyticus	strain=G1		latest	Contig	Major	Full	2020-01-29	ASM999144v1	Instituto Nacional de Salud	GCA_009991445.1	identical	https://ftp.ncbi.nlm.nih.gov/genomes/all/GCF/009/991/445/GCF_009991445.1_ASM999144v1
1168	GCF_009991625.1	PRJNA224116	SAMN12364847	VTGH00000000.1	670	670	Vibrio parahaemolyticus	strain=686-17		latest	Contig	Major	Full	2020-01-29	ASM999162v1	Instituto Nacional de Salud	GCA_009991625.1	identical	https://ftp.ncbi.nlm.nih.gov/genomes/all/GCF/009/991/625/GCF_009991625.1_ASM999162v1
1169	GCF_009991645.1	PRJNA224116	SAMN12364845	VTGJ00000000.1	670	670	Vibrio parahaemolyticus	strain=001-15		latest	Contig	Major	Full	2020-01-29	ASM999164v1	Instituto Nacional de Salud	GCA_009991645.1	identical	https://ftp.ncbi.nlm.nih.gov/genomes/all/GCF/009/991/645/GCF_009991645.1_ASM999164v1
1170	GCF_009991665.1	PRJNA224116	SAMN12364849	VTGF00000000.1	670	670	Vibrio parahaemolyticus	strain=710-17		latest	Contig	Major	Full	2020-01-29	ASM999166v1	Instituto Nacional de Salud	GCA_009991665.1	identical	https://ftp.ncbi.nlm.nih.gov/genomes/all/GCF/009/991/665/GCF_009991665.1_ASM999166v1
1171	GCF_009991675.1	PRJNA224116	SAMN12364848	VTGG00000000.1	670	670	Vibrio parahaemolyticus	strain=2214-17		latest	Contig	Major	Full	2020-01-29	ASM999167v1	Instituto Nacional de Salud	GCA_009991675.1	identical	https://ftp.ncbi.nlm.nih.gov/genomes/all/GCF/009/991/675/GCF_009991675.1_ASM999167v1
1172	GCF_009991685.1	PRJNA224116	SAMN12364846	VTGI00000000.1	670	670	Vibrio parahaemolyticus	strain=164-16		latest	Contig	Major	Full	2020-01-29	ASM999168v1	Instituto Nacional de Salud	GCA_009991685.1	identical	https://ftp.ncbi.nlm.nih.gov/genomes/all/GCF/009/991/685/GCF_009991685.1_ASM999168v1
1173	GCF_009991725.1	PRJNA224116	SAMN12364844	VTGK00000000.1	670	670	Vibrio parahaemolyticus	strain=146-15		latest	Contig	Major	Full	2020-01-29	ASM999172v1	Instituto Nacional de Salud	GCA_009991725.1	identical	https://ftp.ncbi.nlm.nih.gov/genomes/all/GCF/009/991/725/GCF_009991725.1_ASM999172v1
1174	GCF_009991745.1	PRJNA224116	SAMN12364841	VTGN00000000.1	670	670	Vibrio parahaemolyticus	strain=249-15		latest	Contig	Major	Full	2020-01-29	ASM999174v1	Instituto Nacional de Salud	GCA_009991745.1	identical	https://ftp.ncbi.nlm.nih.gov/genomes/all/GCF/009/991/745/GCF_009991745.1_ASM999174v1
1175	GCF_009991755.1	PRJNA224116	SAMN12364843	VTGL00000000.1	670	670	Vibrio parahaemolyticus	strain=147-15		latest	Contig	Major	Full	2020-01-29	ASM999175v1	Instituto Nacional de Salud	GCA_009991755.1	identical	https://ftp.ncbi.nlm.nih.gov/genomes/all/GCF/009/991/755/GCF_009991755.1_ASM999175v1
1176	GCF_009991765.1	PRJNA224116	SAMN12364840	VTGO00000000.1	670	670	Vibrio parahaemolyticus	strain=1833-14		latest	Contig	Major	Full	2020-01-29	ASM999176v1	Instituto Nacional de Salud	GCA_009991765.1	identical	https://ftp.ncbi.nlm.nih.gov/genomes/all/GCF/009/991/765/GCF_009991765.1_ASM999176v1
1177	GCF_009991805.1	PRJNA224116	SAMN12364842	VTGM00000000.1	670	670	Vibrio parahaemolyticus	strain=276-15		latest	Contig	Major	Full	2020-01-29	ASM999180v1	Instituto Nacional de Salud	GCA_009991805.1	identical	https://ftp.ncbi.nlm.nih.gov/genomes/all/GCF/009/991/805/GCF_009991805.1_ASM999180v1
1178	GCF_009991825.1	PRJNA224116	SAMN12364837	VTGR00000000.1	670	670	Vibrio parahaemolyticus	strain=613-13		latest	Contig	Major	Full	2020-01-29	ASM999182v1	Instituto Nacional de Salud	GCA_009991825.1	identical	https://ftp.ncbi.nlm.nih.gov/genomes/all/GCF/009/991/825/GCF_009991825.1_ASM999182v1
1179	GCF_009991845.1	PRJNA224116	SAMN12364836	VTGS00000000.1	670	670	Vibrio parahaemolyticus	strain=1202-11		latest	Contig	Major	Full	2020-01-29	ASM999184v1	Instituto Nacional de Salud	GCA_009991845.1	identical	https://ftp.ncbi.nlm.nih.gov/genomes/all/GCF/009/991/845/GCF_009991845.1_ASM999184v1
1180	GCF_009991855.1	PRJNA224116	SAMN12364835	VTGT00000000.1	670	670	Vibrio parahaemolyticus	strain=514-08		latest	Contig	Major	Full	2020-01-29	ASM999185v1	Instituto Nacional de Salud	GCA_009991855.1	identical	https://ftp.ncbi.nlm.nih.gov/genomes/all/GCF/009/991/855/GCF_009991855.1_ASM999185v1
1181	GCF_009991885.1	PRJNA224116	SAMN12364834	VTGU00000000.1	670	670	Vibrio parahaemolyticus	strain=2564-01		latest	Contig	Major	Full	2020-01-29	ASM999188v1	Instituto Nacional de Salud	GCA_009991885.1	identical	https://ftp.ncbi.nlm.nih.gov/genomes/all/GCF/009/991/885/GCF_009991885.1_ASM999188v1
1182	GCF_010671575.1	PRJNA224116	SAMN13893121	JAAHBO000000000.1	670	670	Vibrio parahaemolyticus	strain=CICESE-188		latest	Contig	Major	Full	2020-02-16	ASM1067157v1	CIAD-Mazatlan	GCA_010671575.1	identical	https://ftp.ncbi.nlm.nih.gov/genomes/all/GCF/010/671/575/GCF_010671575.1_ASM1067157v1
1183	GCF_010692765.1	PRJNA224116	SAMN13893117	JAAIFJ000000000.1	670	670	Vibrio parahaemolyticus	strain=CAIM 1400		latest	Contig	Major	Full	2020-02-17	ASM1069276v1	CIAD-Mazatlan	GCA_010692765.1	identical	https://ftp.ncbi.nlm.nih.gov/genomes/all/GCF/010/692/765/GCF_010692765.1_ASM1069276v1
1184	GCF_010692775.1	PRJNA224116	SAMN13893120	JAAIFK000000000.1	670	670	Vibrio parahaemolyticus	strain=CICESE-187		latest	Contig	Major	Full	2020-02-17	ASM1069277v1	CIAD-Mazatlan	GCA_010692775.1	identical	https://ftp.ncbi.nlm.nih.gov/genomes/all/GCF/010/692/775/GCF_010692775.1_ASM1069277v1
1185	GCF_012274865.1	PRJNA224116	SAMN12648303		670	670	Vibrio parahaemolyticus	strain=AM51557		latest	Chromosome	Major	Full	2020-04-13	ASM1227486v1	CDC	GCA_012274865.1	identical	https://ftp.ncbi.nlm.nih.gov/genomes/all/GCF/012/274/865/GCF_012274865.1_ASM1227486v1
1186	GCF_012274985.1	PRJNA224116	SAMN12648280		670	670	Vibrio parahaemolyticus	strain=2012V-1165		latest	Chromosome	Major	Full	2020-04-13	ASM1227498v1	CDC	GCA_012274985.1	identical	https://ftp.ncbi.nlm.nih.gov/genomes/all/GCF/012/274/985/GCF_012274985.1_ASM1227498v1
1187	GCF_012275005.1	PRJNA224116	SAMN12648279		670	670	Vibrio parahaemolyticus	strain=2012V-1116		latest	Chromosome	Major	Full	2020-04-13	ASM1227500v1	CDC	GCA_012275005.1	identical	https://ftp.ncbi.nlm.nih.gov/genomes/all/GCF/012/275/005/GCF_012275005.1_ASM1227500v1
1188	GCF_012276655.1	PRJNA224116	SAMN11321601	SRKW00000000.1	670	670	Vibrio parahaemolyticus	strain=VP_2HP		latest	Scaffold	Major	Full	2020-04-13	ASM1227665v1	Mahidol University	GCA_012276655.1	identical	https://ftp.ncbi.nlm.nih.gov/genomes/all/GCF/012/276/655/GCF_012276655.1_ASM1227665v1
1189	GCF_012845845.1	PRJNA224116	SAMN14572085	JABANG000000000.1	670	670	Vibrio parahaemolyticus	strain=RZM-01		latest	Contig	Major	Full	2020-04-27	ASM1284584v1	The First Institute of Oceanography,MNR	GCA_012845845.1	identical	https://ftp.ncbi.nlm.nih.gov/genomes/all/GCF/012/845/845/GCF_012845845.1_ASM1284584v1
1190	GCF_012955625.1	PRJNA224116	SAMN14524723	JABCMD000000000.1	670	670	Vibrio parahaemolyticus	strain=Vb2004		latest	Scaffold	Major	Full	2020-05-03	ASM1295562v1	City University of Hong Kong	GCA_012955625.1	identical	https://ftp.ncbi.nlm.nih.gov/genomes/all/GCF/012/955/625/GCF_012955625.1_ASM1295562v1
1191	GCF_012955635.1	PRJNA224116	SAMN14524721	JABCMB000000000.1	670	670	Vibrio parahaemolyticus	strain=Vb1839		latest	Scaffold	Major	Full	2020-05-03	ASM1295563v1	City University of Hong Kong	GCA_012955635.1	identical	https://ftp.ncbi.nlm.nih.gov/genomes/all/GCF/012/955/635/GCF_012955635.1_ASM1295563v1
1192	GCF_012955655.1	PRJNA224116	SAMN14524727	JABCMH000000000.1	670	670	Vibrio parahaemolyticus	strain=Vb2209		latest	Scaffold	Major	Full	2020-05-03	ASM1295565v1	City University of Hong Kong	GCA_012955655.1	identical	https://ftp.ncbi.nlm.nih.gov/genomes/all/GCF/012/955/655/GCF_012955655.1_ASM1295565v1
1193	GCF_012955665.1	PRJNA224116	SAMN14524724	JABCME000000000.1	670	670	Vibrio parahaemolyticus	strain=Vb2110		latest	Scaffold	Major	Full	2020-05-03	ASM1295566v1	City University of Hong Kong	GCA_012955665.1	identical	https://ftp.ncbi.nlm.nih.gov/genomes/all/GCF/012/955/665/GCF_012955665.1_ASM1295566v1
1194	GCF_012955725.1	PRJNA224116	SAMN14524708	JABCLO000000000.1	670	670	Vibrio parahaemolyticus	strain=Vb0890		latest	Scaffold	Major	Full	2020-05-03	ASM1295572v1	City University of Hong Kong	GCA_012955725.1	identical	https://ftp.ncbi.nlm.nih.gov/genomes/all/GCF/012/955/725/GCF_012955725.1_ASM1295572v1
1195	GCF_012955735.1	PRJNA224116	SAMN14524715	JABCLV000000000.1	670	670	Vibrio parahaemolyticus	strain=Vb1152		latest	Scaffold	Major	Full	2020-05-03	ASM1295573v1	City University of Hong Kong	GCA_012955735.1	identical	https://ftp.ncbi.nlm.nih.gov/genomes/all/GCF/012/955/735/GCF_012955735.1_ASM1295573v1
1196	GCF_012955745.1	PRJNA224116	SAMN14524699	JABCLF000000000.1	670	670	Vibrio parahaemolyticus	strain=Vb0606		latest	Scaffold	Major	Full	2020-05-03	ASM1295574v1	City University of Hong Kong	GCA_012955745.1	identical	https://ftp.ncbi.nlm.nih.gov/genomes/all/GCF/012/955/745/GCF_012955745.1_ASM1295574v1
1197	GCF_012955765.1	PRJNA224116	SAMN14524701	JABCLH000000000.1	670	670	Vibrio parahaemolyticus	strain=Vb0755		latest	Scaffold	Major	Full	2020-05-03	ASM1295576v1	City University of Hong Kong	GCA_012955765.1	identical	https://ftp.ncbi.nlm.nih.gov/genomes/all/GCF/012/955/765/GCF_012955765.1_ASM1295576v1
1198	GCF_012956085.1	PRJNA224116	SAMN14524726	JABCMG000000000.1	670	670	Vibrio parahaemolyticus	strain=Vb2207		latest	Scaffold	Major	Full	2020-05-03	ASM1295608v1	City University of Hong Kong	GCA_012956085.1	identical	https://ftp.ncbi.nlm.nih.gov/genomes/all/GCF/012/956/085/GCF_012956085.1_ASM1295608v1
1199	GCF_012956105.1	PRJNA224116	SAMN14524725	JABCMF000000000.1	670	670	Vibrio parahaemolyticus	strain=Vb2206		latest	Scaffold	Major	Full	2020-05-03	ASM1295610v1	City University of Hong Kong	GCA_012956105.1	identical	https://ftp.ncbi.nlm.nih.gov/genomes/all/GCF/012/956/105/GCF_012956105.1_ASM1295610v1
1200	GCF_012956125.1	PRJNA224116	SAMN14524722	JABCMC000000000.1	670	670	Vibrio parahaemolyticus	strain=Vb1910		latest	Scaffold	Major	Full	2020-05-03	ASM1295612v1	City University of Hong Kong	GCA_012956125.1	identical	https://ftp.ncbi.nlm.nih.gov/genomes/all/GCF/012/956/125/GCF_012956125.1_ASM1295612v1
1201	GCF_012956145.1	PRJNA224116	SAMN14524717	JABCLX000000000.1	670	670	Vibrio parahaemolyticus	strain=Vb1212		latest	Scaffold	Major	Full	2020-05-03	ASM1295614v1	City University of Hong Kong	GCA_012956145.1	identical	https://ftp.ncbi.nlm.nih.gov/genomes/all/GCF/012/956/145/GCF_012956145.1_ASM1295614v1
1202	GCF_012956165.1	PRJNA224116	SAMN14524719	JABCLZ000000000.1	670	670	Vibrio parahaemolyticus	strain=Vb1218		latest	Scaffold	Major	Full	2020-05-03	ASM1295616v1	City University of Hong Kong	GCA_012956165.1	identical	https://ftp.ncbi.nlm.nih.gov/genomes/all/GCF/012/956/165/GCF_012956165.1_ASM1295616v1
1203	GCF_012956175.1	PRJNA224116	SAMN14524718	JABCLY000000000.1	670	670	Vibrio parahaemolyticus	strain=Vb1214		latest	Scaffold	Major	Full	2020-05-03	ASM1295617v1	City University of Hong Kong	GCA_012956175.1	identical	https://ftp.ncbi.nlm.nih.gov/genomes/all/GCF/012/956/175/GCF_012956175.1_ASM1295617v1
1204	GCF_012956215.1	PRJNA224116	SAMN14524714	JABCLU000000000.1	670	670	Vibrio parahaemolyticus	strain=Vb1081		latest	Scaffold	Major	Full	2020-05-03	ASM1295621v1	City University of Hong Kong	GCA_012956215.1	identical	https://ftp.ncbi.nlm.nih.gov/genomes/all/GCF/012/956/215/GCF_012956215.1_ASM1295621v1
1205	GCF_012956225.1	PRJNA224116	SAMN14524713	JABCLT000000000.1	670	670	Vibrio parahaemolyticus	strain=Vb1056		latest	Scaffold	Major	Full	2020-05-03	ASM1295622v1	City University of Hong Kong	GCA_012956225.1	identical	https://ftp.ncbi.nlm.nih.gov/genomes/all/GCF/012/956/225/GCF_012956225.1_ASM1295622v1
1206	GCF_012956265.1	PRJNA224116	SAMN14524712	JABCLS000000000.1	670	670	Vibrio parahaemolyticus	strain=Vb1034		latest	Scaffold	Major	Full	2020-05-03	ASM1295626v1	City University of Hong Kong	GCA_012956265.1	identical	https://ftp.ncbi.nlm.nih.gov/genomes/all/GCF/012/956/265/GCF_012956265.1_ASM1295626v1
1207	GCF_012956285.1	PRJNA224116	SAMN14524711	JABCLR000000000.1	670	670	Vibrio parahaemolyticus	strain=Vb0919		latest	Scaffold	Major	Full	2020-05-03	ASM1295628v1	City University of Hong Kong	GCA_012956285.1	identical	https://ftp.ncbi.nlm.nih.gov/genomes/all/GCF/012/956/285/GCF_012956285.1_ASM1295628v1
1208	GCF_012956305.1	PRJNA224116	SAMN14524709	JABCLP000000000.1	670	670	Vibrio parahaemolyticus	strain=Vb0894		latest	Scaffold	Major	Full	2020-05-03	ASM1295630v1	City University of Hong Kong	GCA_012956305.1	identical	https://ftp.ncbi.nlm.nih.gov/genomes/all/GCF/012/956/305/GCF_012956305.1_ASM1295630v1
1209	GCF_012956315.1	PRJNA224116	SAMN14524707	JABCLN000000000.1	670	670	Vibrio parahaemolyticus	strain=Vb0884		latest	Scaffold	Major	Full	2020-05-03	ASM1295631v1	City University of Hong Kong	GCA_012956315.1	identical	https://ftp.ncbi.nlm.nih.gov/genomes/all/GCF/012/956/315/GCF_012956315.1_ASM1295631v1
1210	GCF_012956325.1	PRJNA224116	SAMN14524710	JABCLQ000000000.1	670	670	Vibrio parahaemolyticus	strain=Vb0909		latest	Scaffold	Major	Full	2020-05-03	ASM1295632v1	City University of Hong Kong	GCA_012956325.1	identical	https://ftp.ncbi.nlm.nih.gov/genomes/all/GCF/012/956/325/GCF_012956325.1_ASM1295632v1
1211	GCF_012956355.1	PRJNA224116	SAMN14524706	JABCLM000000000.1	670	670	Vibrio parahaemolyticus	strain=Vb0880		latest	Scaffold	Major	Full	2020-05-03	ASM1295635v1	City University of Hong Kong	GCA_012956355.1	identical	https://ftp.ncbi.nlm.nih.gov/genomes/all/GCF/012/956/355/GCF_012956355.1_ASM1295635v1
1212	GCF_012956385.1	PRJNA224116	SAMN14524705	JABCLL000000000.1	670	670	Vibrio parahaemolyticus	strain=Vb0833		latest	Scaffold	Major	Full	2020-05-03	ASM1295638v1	City University of Hong Kong	GCA_012956385.1	identical	https://ftp.ncbi.nlm.nih.gov/genomes/all/GCF/012/956/385/GCF_012956385.1_ASM1295638v1
1213	GCF_012956405.1	PRJNA224116	SAMN14524704	JABCLK000000000.1	670	670	Vibrio parahaemolyticus	strain=Vb0829		latest	Scaffold	Major	Full	2020-05-03	ASM1295640v1	City University of Hong Kong	GCA_012956405.1	identical	https://ftp.ncbi.nlm.nih.gov/genomes/all/GCF/012/956/405/GCF_012956405.1_ASM1295640v1
1214	GCF_012956425.1	PRJNA224116	SAMN14524702	JABCLI000000000.1	670	670	Vibrio parahaemolyticus	strain=Vb0786		latest	Scaffold	Major	Full	2020-05-03	ASM1295642v1	City University of Hong Kong	GCA_012956425.1	identical	https://ftp.ncbi.nlm.nih.gov/genomes/all/GCF/012/956/425/GCF_012956425.1_ASM1295642v1
1215	GCF_012956445.1	PRJNA224116	SAMN14524700	JABCLG000000000.1	670	670	Vibrio parahaemolyticus	strain=Vb0744		latest	Scaffold	Major	Full	2020-05-03	ASM1295644v1	City University of Hong Kong	GCA_012956445.1	identical	https://ftp.ncbi.nlm.nih.gov/genomes/all/GCF/012/956/445/GCF_012956445.1_ASM1295644v1
1216	GCF_012956505.1	PRJNA224116	SAMN14524696	JABCLC000000000.1	670	670	Vibrio parahaemolyticus	strain=Vb0568		latest	Scaffold	Major	Full	2020-05-03	ASM1295650v1	City University of Hong Kong	GCA_012956505.1	identical	https://ftp.ncbi.nlm.nih.gov/genomes/all/GCF/012/956/505/GCF_012956505.1_ASM1295650v1
1217	GCF_012956535.1	PRJNA224116	SAMN14524693	JABCKZ000000000.1	670	670	Vibrio parahaemolyticus	strain=Vb0541		latest	Contig	Major	Full	2020-05-03	ASM1295653v1	City University of Hong Kong	GCA_012956535.1	identical	https://ftp.ncbi.nlm.nih.gov/genomes/all/GCF/012/956/535/GCF_012956535.1_ASM1295653v1
1218	GCF_012957025.1	PRJNA224116	SAMN14524698	JABCLE000000000.1	670	670	Vibrio parahaemolyticus	strain=Vb0575		latest	Scaffold	Major	Full	2020-05-04	ASM1295702v1	City University of Hong Kong	GCA_012957025.1	identical	https://ftp.ncbi.nlm.nih.gov/genomes/all/GCF/012/957/025/GCF_012957025.1_ASM1295702v1
1219	GCF_013085265.1	PRJNA224116	SAMN14852540	JABFAH000000000.1	670	670	Vibrio parahaemolyticus	strain=VP32		latest	Scaffold	Major	Full	2020-05-13	ASM1308526v1	Nitte University Centre for Science Education and Research	GCA_013085265.1	identical	https://ftp.ncbi.nlm.nih.gov/genomes/all/GCF/013/085/265/GCF_013085265.1_ASM1308526v1
1220	GCF_013369315.1	PRJNA224116	SAMN11537008	SZQH00000000.1	670	670	Vibrio parahaemolyticus	strain=JS-8-11-2		latest	Contig	Major	Full	2020-06-23	ASM1336931v1	Active Teaching NextGenSequencing Group (GCAT-SEEK)	GCA_013369315.1	identical	https://ftp.ncbi.nlm.nih.gov/genomes/all/GCF/013/369/315/GCF_013369315.1_ASM1336931v1
1221	GCF_013390705.1	PRJNA224116	SAMN15408103	JACAVX000000000.1	670	670	Vibrio parahaemolyticus	strain=3.399-17		latest	Contig	Major	Full	2020-07-06	ASM1339070v1	Instituto Nacional de Salud	GCA_013390705.1	identical	https://ftp.ncbi.nlm.nih.gov/genomes/all/GCF/013/390/705/GCF_013390705.1_ASM1339070v1
1222	GCF_013391065.1	PRJNA224116	SAMN15408096	JACAVW000000000.1	670	670	Vibrio parahaemolyticus	strain=3.394-17		latest	Contig	Major	Full	2020-07-06	ASM1339106v1	Instituto Nacional de Salud	GCA_013391065.1	identical	https://ftp.ncbi.nlm.nih.gov/genomes/all/GCF/013/391/065/GCF_013391065.1_ASM1339106v1
1223	GCF_013393845.1	PRJNA224116	SAMN11579495		670	670	Vibrio parahaemolyticus	strain=LVP1		latest	Complete Genome	Major	Full	2020-07-08	ASM1339384v1	Huazhong Agricultural University	GCA_013393845.1	identical	https://ftp.ncbi.nlm.nih.gov/genomes/all/GCF/013/393/845/GCF_013393845.1_ASM1339384v1
1224	GCF_013393865.1	PRJNA224116	SAMN11579496		670	670	Vibrio parahaemolyticus	strain=LVP2		latest	Complete Genome	Major	Full	2020-07-08	ASM1339386v1	Huazhong Agricultural University	GCA_013393865.1	identical	https://ftp.ncbi.nlm.nih.gov/genomes/all/GCF/013/393/865/GCF_013393865.1_ASM1339386v1
1225	GCF_013393885.1	PRJNA224116	SAMN11579497		670	670	Vibrio parahaemolyticus	strain=LVP66		latest	Complete Genome	Major	Full	2020-07-08	ASM1339388v1	Huazhong Agricultural University	GCA_013393885.1	identical	https://ftp.ncbi.nlm.nih.gov/genomes/all/GCF/013/393/885/GCF_013393885.1_ASM1339388v1
1226	GCF_013420895.1	PRJNA224116	SAMN05161900	LYNG00000000.1	670	670	Vibrio parahaemolyticus	strain=v70		latest	Contig	Major	Full	2020-07-16	ASM1342089v1	Universiti Malaya	GCA_013420895.1	identical	https://ftp.ncbi.nlm.nih.gov/genomes/all/GCF/013/420/895/GCF_013420895.1_ASM1342089v1
1227	GCF_014057765.1	PRJNA224116	SAMN15455888	JACBKL000000000.1	670	670	Vibrio parahaemolyticus	strain=VP2502		latest	Contig	Major	Full	2020-08-04	ASM1405776v1	The First Affiliated Hospital of Zhejiang University	GCA_014057765.1	identical	https://ftp.ncbi.nlm.nih.gov/genomes/all/GCF/014/057/765/GCF_014057765.1_ASM1405776v1
1228	GCF_014057775.1	PRJNA224116	SAMN15455886	JACBKJ000000000.1	670	670	Vibrio parahaemolyticus	strain=VP761		latest	Contig	Major	Full	2020-08-04	ASM1405777v1	The First Affiliated Hospital of Zhejiang University	GCA_014057775.1	identical	https://ftp.ncbi.nlm.nih.gov/genomes/all/GCF/014/057/775/GCF_014057775.1_ASM1405777v1
1229	GCF_014057805.1	PRJNA224116	SAMN15455889	JACBKM000000000.1	670	670	Vibrio parahaemolyticus	strain=VP2571		latest	Contig	Major	Full	2020-08-04	ASM1405780v1	The First Affiliated Hospital of Zhejiang University	GCA_014057805.1	identical	https://ftp.ncbi.nlm.nih.gov/genomes/all/GCF/014/057/805/GCF_014057805.1_ASM1405780v1
1230	GCF_014057815.1	PRJNA224116	SAMN15455885	JACBKI000000000.1	670	670	Vibrio parahaemolyticus	strain=VP595		latest	Contig	Major	Full	2020-08-04	ASM1405781v1	The First Affiliated Hospital of Zhejiang University	GCA_014057815.1	identical	https://ftp.ncbi.nlm.nih.gov/genomes/all/GCF/014/057/815/GCF_014057815.1_ASM1405781v1
1231	GCF_014057825.1	PRJNA224116	SAMN15455887	JACBKK000000000.1	670	670	Vibrio parahaemolyticus	strain=VP856		latest	Contig	Major	Full	2020-08-04	ASM1405782v1	The First Affiliated Hospital of Zhejiang University	GCA_014057825.1	identical	https://ftp.ncbi.nlm.nih.gov/genomes/all/GCF/014/057/825/GCF_014057825.1_ASM1405782v1
1232	GCF_014057865.1	PRJNA224116	SAMN15455883	JACBKG000000000.1	670	670	Vibrio parahaemolyticus	strain=VP365		latest	Contig	Major	Full	2020-08-04	ASM1405786v1	The First Affiliated Hospital of Zhejiang University	GCA_014057865.1	identical	https://ftp.ncbi.nlm.nih.gov/genomes/all/GCF/014/057/865/GCF_014057865.1_ASM1405786v1
1233	GCF_014057875.1	PRJNA224116	SAMN15455884	JACBKH000000000.1	670	670	Vibrio parahaemolyticus	strain=VP542		latest	Contig	Major	Full	2020-08-04	ASM1405787v1	The First Affiliated Hospital of Zhejiang University	GCA_014057875.1	identical	https://ftp.ncbi.nlm.nih.gov/genomes/all/GCF/014/057/875/GCF_014057875.1_ASM1405787v1
1234	GCF_014057895.1	PRJNA224116	SAMN15455882	JACBKF000000000.1	670	670	Vibrio parahaemolyticus	strain=VP168		latest	Contig	Major	Full	2020-08-04	ASM1405789v1	The First Affiliated Hospital of Zhejiang University	GCA_014057895.1	identical	https://ftp.ncbi.nlm.nih.gov/genomes/all/GCF/014/057/895/GCF_014057895.1_ASM1405789v1
1235	GCF_014057915.1	PRJNA224116	SAMN15455880	JACBKD000000000.1	670	670	Vibrio parahaemolyticus	strain=VP42		latest	Contig	Major	Full	2020-08-04	ASM1405791v1	The First Affiliated Hospital of Zhejiang University	GCA_014057915.1	identical	https://ftp.ncbi.nlm.nih.gov/genomes/all/GCF/014/057/915/GCF_014057915.1_ASM1405791v1
1236	GCF_014057925.1	PRJNA224116	SAMN15455881	JACBKE000000000.1	670	670	Vibrio parahaemolyticus	strain=VP103		latest	Contig	Major	Full	2020-08-04	ASM1405792v1	The First Affiliated Hospital of Zhejiang University	GCA_014057925.1	identical	https://ftp.ncbi.nlm.nih.gov/genomes/all/GCF/014/057/925/GCF_014057925.1_ASM1405792v1
1237	GCF_014217295.1	PRJNA224116	SAMN15755100		670	670	Vibrio parahaemolyticus	strain=TJA114		latest	Complete Genome	Major	Full	2020-08-17	ASM1421729v1	Tianjin Agricultural University	GCA_014217295.1	identical	https://ftp.ncbi.nlm.nih.gov/genomes/all/GCF/014/217/295/GCF_014217295.1_ASM1421729v1
1238	GCF_014396885.1	PRJNA224116	SAMN15594842	JACERD000000000.1	670	670	Vibrio parahaemolyticus	strain=VHT2_MFl		latest	Scaffold	Major	Full	2020-09-02	ASM1439688v1	University of Exeter	GCA_014396885.1	identical	https://ftp.ncbi.nlm.nih.gov/genomes/all/GCF/014/396/885/GCF_014396885.1_ASM1439688v1
1239	GCF_014396905.1	PRJNA224116	SAMN15594841	JACERE000000000.1	670	670	Vibrio parahaemolyticus	strain=VHT1_MFl		latest	Scaffold	Major	Full	2020-09-02	ASM1439690v1	University of Exeter	GCA_014396905.1	identical	https://ftp.ncbi.nlm.nih.gov/genomes/all/GCF/014/396/905/GCF_014396905.1_ASM1439690v1
1240	GCF_014525115.1	PRJNA224116	SAMN13500485	JACGME000000000.1	670	670	Vibrio parahaemolyticus	strain=2013V-1125		latest	Contig	Major	Full	2020-09-11	ASM1452511v1	CDC	GCA_014525115.1	identical	https://ftp.ncbi.nlm.nih.gov/genomes/all/GCF/014/525/115/GCF_014525115.1_ASM1452511v1
1241	GCF_014525225.1	PRJNA224116	SAMN13500486	JACGLX000000000.1	670	670	Vibrio parahaemolyticus	strain=2013V-1220		latest	Contig	Major	Full	2020-09-11	ASM1452522v1	CDC	GCA_014525225.1	identical	https://ftp.ncbi.nlm.nih.gov/genomes/all/GCF/014/525/225/GCF_014525225.1_ASM1452522v1
1242	GCF_014525355.1	PRJNA224116	SAMN12648284	JACGLU000000000.1	670	670	Vibrio parahaemolyticus	strain=2013V-1176		latest	Contig	Major	Full	2020-09-11	ASM1452535v1	CDC	GCA_014525355.1	identical	https://ftp.ncbi.nlm.nih.gov/genomes/all/GCF/014/525/355/GCF_014525355.1_ASM1452535v1
1243	GCF_014705665.1	PRJNA224116	SAMN14988329	JACXJH000000000.1	670	670	Vibrio parahaemolyticus	strain=R-14810/1		latest	Contig	Major	Full	2020-09-22	ASM1470566v1	Research Institute for Plague Control	GCA_014705665.1	identical	https://ftp.ncbi.nlm.nih.gov/genomes/all/GCF/014/705/665/GCF_014705665.1_ASM1470566v1
1244	GCF_014769095.1	PRJNA224116	SAMN10818954	JACVWX000000000.1	670	670	Vibrio parahaemolyticus	strain=DFP1847		latest	Contig	Major	Full	2020-09-28	ASM1476909v1	Fisheries College and Research Institute	GCA_014769095.1	identical	https://ftp.ncbi.nlm.nih.gov/genomes/all/GCF/014/769/095/GCF_014769095.1_ASM1476909v1
1245	GCF_014833015.1	PRJNA224116	SAMN14121488	JAAKZQ000000000.1	670	670	Vibrio parahaemolyticus	strain=M2401		latest	Contig	Major	Full	2020-09-30	ASM1483301v1	CIAD, A.C.	GCA_014833015.1	identical	https://ftp.ncbi.nlm.nih.gov/genomes/all/GCF/014/833/015/GCF_014833015.1_ASM1483301v1
1246	GCF_014833075.1	PRJNA224116	SAMN14121636	JAAKZR000000000.1	670	670	Vibrio parahaemolyticus	strain=M2411		latest	Contig	Major	Full	2020-09-30	ASM1483307v1	CIAD, A.C.	GCA_014833075.1	identical	https://ftp.ncbi.nlm.nih.gov/genomes/all/GCF/014/833/075/GCF_014833075.1_ASM1483307v1
1247	GCF_014833085.1	PRJNA224116	SAMN14121637	JAAKZS000000000.1	670	670	Vibrio parahaemolyticus	strain=M2413		latest	Contig	Major	Full	2020-09-30	ASM1483308v1	CIAD, A.C.	GCA_014833085.1	identical	https://ftp.ncbi.nlm.nih.gov/genomes/all/GCF/014/833/085/GCF_014833085.1_ASM1483308v1
1248	GCF_014833115.1	PRJNA224116	SAMN14214392	JAANII000000000.1	670	670	Vibrio parahaemolyticus	strain=M0607		latest	Contig	Major	Full	2020-09-30	ASM1483311v1	CIAD, A.C.	GCA_014833115.1	identical	https://ftp.ncbi.nlm.nih.gov/genomes/all/GCF/014/833/115/GCF_014833115.1_ASM1483311v1
1249	GCF_014833125.1	PRJNA224116	SAMN14122045	JAAKZT000000000.1	670	670	Vibrio parahaemolyticus	strain=M2415		latest	Contig	Major	Full	2020-09-30	ASM1483312v1	CIAD, A.C.	GCA_014833125.1	identical	https://ftp.ncbi.nlm.nih.gov/genomes/all/GCF/014/833/125/GCF_014833125.1_ASM1483312v1
1250	GCF_014836305.1	PRJNA224116	SAMN14081013	JAAIXM000000000.1	670	670	Vibrio parahaemolyticus	strain=M0904		latest	Contig	Major	Full	2020-09-30	ASM1483630v1	CIAD, A.C.	GCA_014836305.1	identical	https://ftp.ncbi.nlm.nih.gov/genomes/all/GCF/014/836/305/GCF_014836305.1_ASM1483630v1
1251	GCF_015680975.1	PRJNA224116	SAMN16205401	JACYGZ000000000.1	670	670	Vibrio parahaemolyticus	strain=SH112		latest	Contig	Major	Full	2020-11-24	ASM1568097v1	Shenzhen People's Hospital	GCA_015680975.1	identical	https://ftp.ncbi.nlm.nih.gov/genomes/all/GCF/015/680/975/GCF_015680975.1_ASM1568097v1
1252	GCF_015779285.1	PRJNA224116	SAMN16954303		670	670	Vibrio parahaemolyticus	strain=20-082A3		latest	Complete Genome	Major	Full	2020-12-07	ASM1577928v1	Korea Research Institute of Bioscience & Biotechnology	GCA_015779285.1	identical	https://ftp.ncbi.nlm.nih.gov/genomes/all/GCF/015/779/285/GCF_015779285.1_ASM1577928v1
1253	GCF_016132465.1	PRJNA224116	SAMN16844541		670	670	Vibrio parahaemolyticus	strain=SHP/2		latest	Chromosome	Major	Full	2020-12-21	ASM1613246v1	Nitte University Centre for Science Education and Research	GCA_016132465.1	identical	https://ftp.ncbi.nlm.nih.gov/genomes/all/GCF/016/132/465/GCF_016132465.1_ASM1613246v1
1254	GCF_016132485.1	PRJNA224116	SAMN16844542		670	670	Vibrio parahaemolyticus	strain=NUK/7		latest	Chromosome	Major	Full	2020-12-21	ASM1613248v1	Nitte University Centre for Science Education and Research	GCA_016132485.1	identical	https://ftp.ncbi.nlm.nih.gov/genomes/all/GCF/016/132/485/GCF_016132485.1_ASM1613248v1
1255	GCF_016403045.1	PRJNA224116	SAMN16844329		670	670	Vibrio parahaemolyticus	strain=81TDH2		latest	Chromosome	Major	Full	2020-12-26	ASM1640304v1	Nitte University Centre for Science Education and Research	GCA_016403045.1	identical	https://ftp.ncbi.nlm.nih.gov/genomes/all/GCF/016/403/045/GCF_016403045.1_ASM1640304v1
1256	GCF_016834555.1	PRJNA224116	SAMN16844529		670	670	Vibrio parahaemolyticus	strain=HP1		latest	Chromosome	Major	Full	2021-02-08	ASM1683455v1	Nitte University Centre for Science Education and Research	GCA_016834555.1	identical	https://ftp.ncbi.nlm.nih.gov/genomes/all/GCF/016/834/555/GCF_016834555.1_ASM1683455v1
1257	GCF_017313485.1	PRJNA224116	SAMN18102759	JAFLNR000000000.1	670	670	Vibrio parahaemolyticus	strain=Vb2511		latest	Contig	Major	Full	2021-03-09	ASM1731348v1	City University of Hong Kong	GCA_017313485.1	identical	https://ftp.ncbi.nlm.nih.gov/genomes/all/GCF/017/313/485/GCF_017313485.1_ASM1731348v1
1258	GCF_017313525.1	PRJNA224116	SAMN18102758	JAFLNS000000000.1	670	670	Vibrio parahaemolyticus	strain=Vb2477		latest	Contig	Major	Full	2021-03-09	ASM1731352v1	City University of Hong Kong	GCA_017313525.1	identical	https://ftp.ncbi.nlm.nih.gov/genomes/all/GCF/017/313/525/GCF_017313525.1_ASM1731352v1
1259	GCF_017313545.1	PRJNA224116	SAMN18102754	JAFLNW000000000.1	670	670	Vibrio parahaemolyticus	strain=Vb2153		latest	Contig	Major	Full	2021-03-09	ASM1731354v1	City University of Hong Kong	GCA_017313545.1	identical	https://ftp.ncbi.nlm.nih.gov/genomes/all/GCF/017/313/545/GCF_017313545.1_ASM1731354v1
1260	GCF_017313565.1	PRJNA224116	SAMN18102756	JAFLNU000000000.1	670	670	Vibrio parahaemolyticus	strain=Vb2225		latest	Contig	Major	Full	2021-03-09	ASM1731356v1	City University of Hong Kong	GCA_017313565.1	identical	https://ftp.ncbi.nlm.nih.gov/genomes/all/GCF/017/313/565/GCF_017313565.1_ASM1731356v1
1261	GCF_017313585.1	PRJNA224116	SAMN18102755	JAFLNV000000000.1	670	670	Vibrio parahaemolyticus	strain=Vb2188		latest	Contig	Major	Full	2021-03-09	ASM1731358v1	City University of Hong Kong	GCA_017313585.1	identical	https://ftp.ncbi.nlm.nih.gov/genomes/all/GCF/017/313/585/GCF_017313585.1_ASM1731358v1
1262	GCF_017313595.1	PRJNA224116	SAMN18102752	JAFLNY000000000.1	670	670	Vibrio parahaemolyticus	strain=Vb1382		latest	Contig	Major	Full	2021-03-09	ASM1731359v1	City University of Hong Kong	GCA_017313595.1	identical	https://ftp.ncbi.nlm.nih.gov/genomes/all/GCF/017/313/595/GCF_017313595.1_ASM1731359v1
1263	GCF_017313655.1	PRJNA224116	SAMN18102751	JAFLNZ000000000.1	670	670	Vibrio parahaemolyticus	strain=Vb1207		latest	Contig	Major	Full	2021-03-09	ASM1731365v1	City University of Hong Kong	GCA_017313655.1	identical	https://ftp.ncbi.nlm.nih.gov/genomes/all/GCF/017/313/655/GCF_017313655.1_ASM1731365v1
1264	GCF_017313685.1	PRJNA224116	SAMN18102749	JAFLOB000000000.1	670	670	Vibrio parahaemolyticus	strain=Vb0915		latest	Contig	Major	Full	2021-03-09	ASM1731368v1	City University of Hong Kong	GCA_017313685.1	identical	https://ftp.ncbi.nlm.nih.gov/genomes/all/GCF/017/313/685/GCF_017313685.1_ASM1731368v1
1265	GCF_017313735.1	PRJNA224116	SAMN18102746	JAFLOE000000000.1	670	670	Vibrio parahaemolyticus	strain=Vb0825		latest	Contig	Major	Full	2021-03-09	ASM1731373v1	City University of Hong Kong	GCA_017313735.1	identical	https://ftp.ncbi.nlm.nih.gov/genomes/all/GCF/017/313/735/GCF_017313735.1_ASM1731373v1
1266	GCF_017313825.1	PRJNA224116	SAMN18102747	JAFLOD000000000.1	670	670	Vibrio parahaemolyticus	strain=Vb0849		latest	Contig	Major	Full	2021-03-09	ASM1731382v1	City University of Hong Kong	GCA_017313825.1	identical	https://ftp.ncbi.nlm.nih.gov/genomes/all/GCF/017/313/825/GCF_017313825.1_ASM1731382v1
1267	GCF_017562225.1	PRJNA224116	SAMN17256639	JAEPRR000000000.1	670	670	Vibrio parahaemolyticus	strain=SD2017074		latest	Contig	Major	Full	2021-03-22	ASM1756222v1	Nankai Universigy	GCA_017562225.1	identical	https://ftp.ncbi.nlm.nih.gov/genomes/all/GCF/017/562/225/GCF_017562225.1_ASM1756222v1
1268	GCF_017562235.1	PRJNA224116	SAMN17256638	JAEPRS000000000.1	670	670	Vibrio parahaemolyticus	strain=SD2018092		latest	Contig	Major	Full	2021-03-22	ASM1756223v1	Nankai Universigy	GCA_017562235.1	identical	https://ftp.ncbi.nlm.nih.gov/genomes/all/GCF/017/562/235/GCF_017562235.1_ASM1756223v1
1269	GCF_017562285.1	PRJNA224116	SAMN17256636	JAEPRU000000000.1	670	670	Vibrio parahaemolyticus	strain=SD2016121		latest	Scaffold	Major	Full	2021-03-22	ASM1756228v1	Nankai Universigy	GCA_017562285.1	identical	https://ftp.ncbi.nlm.nih.gov/genomes/all/GCF/017/562/285/GCF_017562285.1_ASM1756228v1
1270	GCF_017562305.1	PRJNA224116	SAMN17256634	JAEPRW000000000.1	670	670	Vibrio parahaemolyticus	strain=SD2016033		latest	Scaffold	Major	Full	2021-03-22	ASM1756230v1	Nankai Universigy	GCA_017562305.1	identical	https://ftp.ncbi.nlm.nih.gov/genomes/all/GCF/017/562/305/GCF_017562305.1_ASM1756230v1
1271	GCF_017562315.1	PRJNA224116	SAMN17256637	JAEPRT000000000.1	670	670	Vibrio parahaemolyticus	strain=SD2016085		latest	Scaffold	Major	Full	2021-03-22	ASM1756231v1	Nankai Universigy	GCA_017562315.1	identical	https://ftp.ncbi.nlm.nih.gov/genomes/all/GCF/017/562/315/GCF_017562315.1_ASM1756231v1
1272	GCF_017562335.1	PRJNA224116	SAMN17256635	JAEPRV000000000.1	670	670	Vibrio parahaemolyticus	strain=SD2016035		latest	Scaffold	Major	Full	2021-03-22	ASM1756233v1	Nankai Universigy	GCA_017562335.1	identical	https://ftp.ncbi.nlm.nih.gov/genomes/all/GCF/017/562/335/GCF_017562335.1_ASM1756233v1
1273	GCF_017562355.1	PRJNA224116	SAMN17256633	JAEPRX000000000.1	670	670	Vibrio parahaemolyticus	strain=SD2016062		latest	Scaffold	Major	Full	2021-03-22	ASM1756235v1	Nankai Universigy	GCA_017562355.1	identical	https://ftp.ncbi.nlm.nih.gov/genomes/all/GCF/017/562/355/GCF_017562355.1_ASM1756235v1
1274	GCF_017562385.1	PRJNA224116	SAMN17256632	JAEPRY000000000.1	670	670	Vibrio parahaemolyticus	strain=SD2018053		latest	Scaffold	Major	Full	2021-03-22	ASM1756238v1	Nankai Universigy	GCA_017562385.1	identical	https://ftp.ncbi.nlm.nih.gov/genomes/all/GCF/017/562/385/GCF_017562385.1_ASM1756238v1
1275	GCF_017562405.1	PRJNA224116	SAMN17256631	JAEPRZ000000000.1	670	670	Vibrio parahaemolyticus	strain=SD2016051		latest	Scaffold	Major	Full	2021-03-22	ASM1756240v1	Nankai Universigy	GCA_017562405.1	identical	https://ftp.ncbi.nlm.nih.gov/genomes/all/GCF/017/562/405/GCF_017562405.1_ASM1756240v1
1276	GCF_018135645.1	PRJNA224116	SAMN18721142		670	670	Vibrio parahaemolyticus	strain=FB-11		latest	Complete Genome	Major	Full	2021-04-23	ASM1813564v1	China JILIANG University	GCA_018135645.1	identical	https://ftp.ncbi.nlm.nih.gov/genomes/all/GCF/018/135/645/GCF_018135645.1_ASM1813564v1
1277	GCF_018799025.1	PRJNA224116	SAMN17917431		670	670	Vibrio parahaemolyticus	strain=Colony41		latest	Chromosome	Major	Full	2021-06-09	ASM1879902v1	Ministry of Public Health-Thailand	GCA_018799025.1	identical	https://ftp.ncbi.nlm.nih.gov/genomes/all/GCF/018/799/025/GCF_018799025.1_ASM1879902v1
1278	GCF_019270675.1	PRJNA224116	SAMN17832020		670	670	Vibrio parahaemolyticus	strain=Colony544		latest	Chromosome	Major	Full	2021-07-19	ASM1927067v1	Ministry of Public Health-Thailand	GCA_019270675.1	identical	https://ftp.ncbi.nlm.nih.gov/genomes/all/GCF/019/270/675/GCF_019270675.1_ASM1927067v1
1279	GCF_019270695.1	PRJNA224116	SAMN17832019		670	670	Vibrio parahaemolyticus	strain=Colony607		latest	Chromosome	Major	Full	2021-07-19	ASM1927069v1	Ministry of Public Health-Thailand	GCA_019270695.1	identical	https://ftp.ncbi.nlm.nih.gov/genomes/all/GCF/019/270/695/GCF_019270695.1_ASM1927069v1
1280	GCF_019270795.1	PRJNA224116	SAMN17832018		670	670	Vibrio parahaemolyticus	strain=Colony602		latest	Chromosome	Major	Full	2021-07-19	ASM1927079v1	Ministry of Public Health-Thailand	GCA_019270795.1	identical	https://ftp.ncbi.nlm.nih.gov/genomes/all/GCF/019/270/795/GCF_019270795.1_ASM1927079v1
1281	GCF_019270875.1	PRJNA224116	SAMN17832017		670	670	Vibrio parahaemolyticus	strain=Colony601		latest	Chromosome	Major	Full	2021-07-19	ASM1927087v1	Ministry of Public Health-Thailand	GCA_019270875.1	identical	https://ftp.ncbi.nlm.nih.gov/genomes/all/GCF/019/270/875/GCF_019270875.1_ASM1927087v1
1282	GCF_019270995.1	PRJNA224116	SAMN17832016		670	670	Vibrio parahaemolyticus	strain=Colony559		latest	Chromosome	Major	Full	2021-07-19	ASM1927099v1	Ministry of Public Health-Thailand	GCA_019270995.1	identical	https://ftp.ncbi.nlm.nih.gov/genomes/all/GCF/019/270/995/GCF_019270995.1_ASM1927099v1
1283	GCF_019271015.1	PRJNA224116	SAMN17832015		670	670	Vibrio parahaemolyticus	strain=Colony558		latest	Chromosome	Major	Full	2021-07-19	ASM1927101v1	Ministry of Public Health-Thailand	GCA_019271015.1	identical	https://ftp.ncbi.nlm.nih.gov/genomes/all/GCF/019/271/015/GCF_019271015.1_ASM1927101v1
1284	GCF_019271035.1	PRJNA224116	SAMN17832014		670	670	Vibrio parahaemolyticus	strain=Colony557		latest	Chromosome	Major	Full	2021-07-19	ASM1927103v1	Ministry of Public Health-Thailand	GCA_019271035.1	identical	https://ftp.ncbi.nlm.nih.gov/genomes/all/GCF/019/271/035/GCF_019271035.1_ASM1927103v1
1285	GCF_019271055.1	PRJNA224116	SAMN17832013		670	670	Vibrio parahaemolyticus	strain=Colony556		latest	Chromosome	Major	Full	2021-07-19	ASM1927105v1	Ministry of Public Health-Thailand	GCA_019271055.1	identical	https://ftp.ncbi.nlm.nih.gov/genomes/all/GCF/019/271/055/GCF_019271055.1_ASM1927105v1
1286	GCF_019271075.1	PRJNA224116	SAMN17832012		670	670	Vibrio parahaemolyticus	strain=Colony555		latest	Chromosome	Major	Full	2021-07-19	ASM1927107v1	Ministry of Public Health-Thailand	GCA_019271075.1	identical	https://ftp.ncbi.nlm.nih.gov/genomes/all/GCF/019/271/075/GCF_019271075.1_ASM1927107v1
1287	GCF_019271095.1	PRJNA224116	SAMN17832011		670	670	Vibrio parahaemolyticus	strain=Colony554		latest	Chromosome	Major	Full	2021-07-19	ASM1927109v1	Ministry of Public Health-Thailand	GCA_019271095.1	identical	https://ftp.ncbi.nlm.nih.gov/genomes/all/GCF/019/271/095/GCF_019271095.1_ASM1927109v1
1288	GCF_019271115.1	PRJNA224116	SAMN17832010		670	670	Vibrio parahaemolyticus	strain=Colony553		latest	Chromosome	Major	Full	2021-07-19	ASM1927111v1	Ministry of Public Health-Thailand	GCA_019271115.1	identical	https://ftp.ncbi.nlm.nih.gov/genomes/all/GCF/019/271/115/GCF_019271115.1_ASM1927111v1
1289	GCF_019271135.1	PRJNA224116	SAMN17832009		670	670	Vibrio parahaemolyticus	strain=Colony552		latest	Chromosome	Major	Full	2021-07-19	ASM1927113v1	Ministry of Public Health-Thailand	GCA_019271135.1	identical	https://ftp.ncbi.nlm.nih.gov/genomes/all/GCF/019/271/135/GCF_019271135.1_ASM1927113v1
1290	GCF_019271155.1	PRJNA224116	SAMN17832008		670	670	Vibrio parahaemolyticus	strain=Colony550		latest	Chromosome	Major	Full	2021-07-19	ASM1927115v1	Ministry of Public Health-Thailand	GCA_019271155.1	identical	https://ftp.ncbi.nlm.nih.gov/genomes/all/GCF/019/271/155/GCF_019271155.1_ASM1927115v1
1291	GCF_019271175.1	PRJNA224116	SAMN17832007		670	670	Vibrio parahaemolyticus	strain=Colony549		latest	Chromosome	Major	Full	2021-07-19	ASM1927117v1	Ministry of Public Health-Thailand	GCA_019271175.1	identical	https://ftp.ncbi.nlm.nih.gov/genomes/all/GCF/019/271/175/GCF_019271175.1_ASM1927117v1
1292	GCF_019271195.1	PRJNA224116	SAMN17832006		670	670	Vibrio parahaemolyticus	strain=Colony548		latest	Chromosome	Major	Full	2021-07-19	ASM1927119v1	Ministry of Public Health-Thailand	GCA_019271195.1	identical	https://ftp.ncbi.nlm.nih.gov/genomes/all/GCF/019/271/195/GCF_019271195.1_ASM1927119v1
1293	GCF_019271215.1	PRJNA224116	SAMN17832005		670	670	Vibrio parahaemolyticus	strain=Colony547		latest	Chromosome	Major	Full	2021-07-19	ASM1927121v1	Ministry of Public Health-Thailand	GCA_019271215.1	identical	https://ftp.ncbi.nlm.nih.gov/genomes/all/GCF/019/271/215/GCF_019271215.1_ASM1927121v1
1294	GCF_019271235.1	PRJNA224116	SAMN17832004		670	670	Vibrio parahaemolyticus	strain=Colony546		latest	Chromosome	Major	Full	2021-07-19	ASM1927123v1	Ministry of Public Health-Thailand	GCA_019271235.1	identical	https://ftp.ncbi.nlm.nih.gov/genomes/all/GCF/019/271/235/GCF_019271235.1_ASM1927123v1
1295	GCF_019271255.1	PRJNA224116	SAMN17832003		670	670	Vibrio parahaemolyticus	strain=Colony545		latest	Chromosome	Major	Full	2021-07-19	ASM1927125v1	Ministry of Public Health-Thailand	GCA_019271255.1	identical	https://ftp.ncbi.nlm.nih.gov/genomes/all/GCF/019/271/255/GCF_019271255.1_ASM1927125v1
1296	GCF_019271295.1	PRJNA224116	SAMN17832002		670	670	Vibrio parahaemolyticus	strain=Colony526		latest	Chromosome	Major	Full	2021-07-19	ASM1927129v1	Ministry of Public Health-Thailand	GCA_019271295.1	identical	https://ftp.ncbi.nlm.nih.gov/genomes/all/GCF/019/271/295/GCF_019271295.1_ASM1927129v1
1297	GCF_019271475.1	PRJNA224116	SAMN17832001		670	670	Vibrio parahaemolyticus	strain=Colony395		latest	Chromosome	Major	Full	2021-07-19	ASM1927147v1	Ministry of Public Health-Thailand	GCA_019271475.1	identical	https://ftp.ncbi.nlm.nih.gov/genomes/all/GCF/019/271/475/GCF_019271475.1_ASM1927147v1
1298	GCF_019271535.1	PRJNA224116	SAMN17832000		670	670	Vibrio parahaemolyticus	strain=Colony394		latest	Chromosome	Major	Full	2021-07-19	ASM1927153v1	Ministry of Public Health-Thailand	GCA_019271535.1	identical	https://ftp.ncbi.nlm.nih.gov/genomes/all/GCF/019/271/535/GCF_019271535.1_ASM1927153v1
1299	GCF_019271575.1	PRJNA224116	SAMN17831998		670	670	Vibrio parahaemolyticus	strain=Colony93		latest	Chromosome	Major	Full	2021-07-19	ASM1927157v1	Ministry of Public Health-Thailand	GCA_019271575.1	identical	https://ftp.ncbi.nlm.nih.gov/genomes/all/GCF/019/271/575/GCF_019271575.1_ASM1927157v1
1300	GCF_019271675.1	PRJNA224116	SAMN17831997		670	670	Vibrio parahaemolyticus	strain=Colony92		latest	Chromosome	Major	Full	2021-07-19	ASM1927167v1	Ministry of Public Health-Thailand	GCA_019271675.1	identical	https://ftp.ncbi.nlm.nih.gov/genomes/all/GCF/019/271/675/GCF_019271675.1_ASM1927167v1
1301	GCF_019271755.1	PRJNA224116	SAMN17831999		670	670	Vibrio parahaemolyticus	strain=Colony269		latest	Chromosome	Major	Full	2021-07-19	ASM1927175v1	Ministry of Public Health-Thailand	GCA_019271755.1	identical	https://ftp.ncbi.nlm.nih.gov/genomes/all/GCF/019/271/755/GCF_019271755.1_ASM1927175v1
1302	GCF_019271875.1	PRJNA224116	SAMN17831996		670	670	Vibrio parahaemolyticus	strain=Colony184		latest	Chromosome	Major	Full	2021-07-19	ASM1927187v1	Ministry of Public Health-Thailand	GCA_019271875.1	identical	https://ftp.ncbi.nlm.nih.gov/genomes/all/GCF/019/271/875/GCF_019271875.1_ASM1927187v1
[truncated: 425 more rows]

## Sheet: T6SS clusters and modules
Genome_ID	Genome_Name	T6SS1	T6SS2	T6SS3	T6SS4	Auxiliary Modules
[truncated: 1,727 more rows]
