# Supplementary material for: Multiple T6SSs, Mobile Auxiliary Modules, and Effectors Revealed in a Systematic Analysis of the Vibrio parahaemolyticus Pan-Genome
Source: mSystems. 2022 Oct 13;7(6):e00723-22. doi: 10.1128/msystems.00723-22 (PMC9765294; doi:10.1128/msystems.00723-22)
Supplement: DATA SET S2 [file msystems.00723-22-s0007.xlsx]

## Sheet: Representative_T6SS_Clusters
Representative T6SS Clusters	Genome_Name	Genomic_Accession	Start	End	Locus_Start	Locus_End	Length	Direction	Link to NCBI
T6SS1	Vibrio parahaemolyticus RIMD 2210633	NC_004603.1	1491226	1524323	VP_RS06760	VP_RS06875 (PAAR)	33098	+	https://www.ncbi.nlm.nih.gov/nuccore/NC_004603.1?report=graph&from=1491226&to=1524323
T6SS2	Vibrio parahaemolyticus RIMD 2210633	NC_004605.1	1105380	1079347	VP_RS20185 (TagE2)	VP_RS20090 (PAAR)	26034	-	https://www.ncbi.nlm.nih.gov/nuccore/NC_004605.1?report=graph&from=1079347&to=1105380&strand=true
T6SS3	Vibrio parahaemolyticus 10290 VP160417	NZ_CAJNZO010000005.1	214648	186673	LPR98_RS07820 (PAAR)	LPR98_RS07715 (TagE3)	27976	-	https://www.ncbi.nlm.nih.gov/nuccore/NZ_CAJNZO010000005.1?report=graph&from=186673&to=214648&strand=true
T6SS4a	Vibrio parahaemolyticus 04.2548	NZ_JTGS01000011.1	64718	41495	PO80_02665 (tssB)	PO80_02580 (vgrG)	23224	-	https://www.ncbi.nlm.nih.gov/nuccore/NZ_JTGS01000011.1?report=graph&from=41495&to=64718&strand=true
T6SS4b	Vibrio parahaemolyticus ND14	NZ_POBG01000007.1	296351	271736	C1T08_16260 (tssB)	C1T08_16170 (vgrG)	24616	-	https://www.ncbi.nlm.nih.gov/nuccore/NZ_POBG01000007.1?report=graph&from=271736&to=296351&strand=true
T6SS4c	Vibrio parahaemolyticus VP157	NZ_CP068643.1	37790	61023	JHS79_25460 (tssB)	JHS79_25545 (vgrG)	23234	+	https://www.ncbi.nlm.nih.gov/nuccore/NZ_CP068643.1?report=graph&from=37790&to=61023

## Sheet: BLASTN_Results
genome_id	qaccver	saccver	pident	length	mismatch	gapopen	qstart	qend	sstart	send	evalue	bitscore	qlen	slen	Link to NCBI Nucleotide
1	NZ_JNTX02000014.1	T6SS1	98.952	31382	307	1	56554	87913	3	31384	0	55126	453967	33098	https://www.ncbi.nlm.nih.gov/nuccore/NZ_JNTX02000014.1?report=graph&from=56554&to=87913
1	NZ_JNTX02000005.1	T6SS2	99.021	26034	255	0	264481	290514	1	26034	0	45800	1187717	26034	https://www.ncbi.nlm.nih.gov/nuccore/NZ_JNTX02000005.1?report=graph&from=264481&to=290514
2	NZ_JNTQ02000002.1	T6SS1	98.952	31382	307	1	377813	409172	31384	3	0	55126	465519	33098	https://www.ncbi.nlm.nih.gov/nuccore/NZ_JNTQ02000002.1?report=graph&from=377813&to=409172
2	NZ_JNTQ02000005.1	T6SS2	99.021	26034	255	0	631580	657613	26034	1	0	45800	922092	26034	https://www.ncbi.nlm.nih.gov/nuccore/NZ_JNTQ02000005.1?report=graph&from=631580&to=657613
3	NZ_JNTR02000010.1	T6SS1	98.952	31382	307	1	56343	87702	3	31384	0	55126	274626	33098	https://www.ncbi.nlm.nih.gov/nuccore/NZ_JNTR02000010.1?report=graph&from=56343&to=87702
3	NZ_JNTR02000013.1	T6SS2	99.021	26034	255	0	545641	571674	26034	1	0	45800	836154	26034	https://www.ncbi.nlm.nih.gov/nuccore/NZ_JNTR02000013.1?report=graph&from=545641&to=571674
4	NZ_JNST02000014.1	T6SS2	99.201	26034	208	0	289801	315834	1	26034	0	46012	342279	26034	https://www.ncbi.nlm.nih.gov/nuccore/NZ_JNST02000014.1?report=graph&from=289801&to=315834
5	NZ_JNTU02000004.1	T6SS1	98.952	31382	307	1	377775	409134	31384	3	0	55126	465543	33098	https://www.ncbi.nlm.nih.gov/nuccore/NZ_JNTU02000004.1?report=graph&from=377775&to=409134
5	NZ_JNTU02000003.1	T6SS2	99.021	26034	255	0	263762	289795	1	26034	0	45800	763535	26034	https://www.ncbi.nlm.nih.gov/nuccore/NZ_JNTU02000003.1?report=graph&from=263762&to=289795
6	NZ_JNTV02000004.1	T6SS1	98.952	31382	307	1	377814	409173	31384	3	0	55126	418632	33098	https://www.ncbi.nlm.nih.gov/nuccore/NZ_JNTV02000004.1?report=graph&from=377814&to=409173
6	NZ_JNTV02000003.1	T6SS2	99.021	26034	255	0	263766	289799	1	26034	0	45800	1186853	26034	https://www.ncbi.nlm.nih.gov/nuccore/NZ_JNTV02000003.1?report=graph&from=263766&to=289799
7	NZ_JNSY02000028.1	T6SS2	99.213	26035	204	1	227679	253713	1	26034	0	46024	258929	26034	https://www.ncbi.nlm.nih.gov/nuccore/NZ_JNSY02000028.1?report=graph&from=227679&to=253713
8	NZ_JNTS02000026.1	T6SS1	98.952	31382	307	1	357053	388412	31384	3	0	55126	399591	33098	https://www.ncbi.nlm.nih.gov/nuccore/NZ_JNTS02000026.1?report=graph&from=357053&to=388412
8	NZ_JNTS02000013.1	T6SS2	99.021	26034	255	0	897123	923156	26034	1	0	45800	1186920	26034	https://www.ncbi.nlm.nih.gov/nuccore/NZ_JNTS02000013.1?report=graph&from=897123&to=923156
9	NZ_JNTL02000020.1	T6SS1	98.954	31366	294	3	134261	165593	31365	1	0	55104	176138	33098	https://www.ncbi.nlm.nih.gov/nuccore/NZ_JNTL02000020.1?report=graph&from=134261&to=165593
9	NZ_JNTL02000004.1	T6SS2	99.07	26034	242	0	974488	1000521	26034	1	0	45859	1801665	26034	https://www.ncbi.nlm.nih.gov/nuccore/NZ_JNTL02000004.1?report=graph&from=974488&to=1000521
10	NZ_JNSX02000022.1	T6SS2	99.266	26034	191	0	140605	166638	1	26034	0	46089	395750	26034	https://www.ncbi.nlm.nih.gov/nuccore/NZ_JNSX02000022.1?report=graph&from=140605&to=166638
11	NZ_JNSW02000004.1	T6SS2	99.266	26034	191	0	229114	255147	26034	1	0	46089	395649	26034	https://www.ncbi.nlm.nih.gov/nuccore/NZ_JNSW02000004.1?report=graph&from=229114&to=255147
12	NZ_JNTW02000029.1	T6SS1	98.975	25747	242	1	1	25725	25749	3	0	45257	82051	33098	https://www.ncbi.nlm.nih.gov/nuccore/NZ_JNTW02000029.1?report=graph&from=1&to=25725
12	NZ_JNTW02000033.1	T6SS1	98.805	5689	68	0	31190	36878	31384	25696	0	9954	36878	33098	https://www.ncbi.nlm.nih.gov/nuccore/NZ_JNTW02000033.1?report=graph&from=31190&to=36878
12	NZ_JNTW02000011.1	T6SS2	98.982	23384	238	0	1	23384	23384	1	0	41098	287898	26034	https://www.ncbi.nlm.nih.gov/nuccore/NZ_JNTW02000011.1?report=graph&from=1&to=23384
12	NZ_JNTW02000004.1	T6SS2	99.393	2800	17	0	42	2841	23235	26034	0	4974	560696	26034	https://www.ncbi.nlm.nih.gov/nuccore/NZ_JNTW02000004.1?report=graph&from=42&to=2841
13	NZ_JNTB02000015.1	T6SS1	98.686	31427	382	2	10280	41684	3	31420	0	54832	177971	33098	https://www.ncbi.nlm.nih.gov/nuccore/NZ_JNTB02000015.1?report=graph&from=10280&to=41684
13	NZ_JNTB02000003.1	T6SS2	99.216	26034	204	0	26464	52497	26034	1	0	46030	412611	26034	https://www.ncbi.nlm.nih.gov/nuccore/NZ_JNTB02000003.1?report=graph&from=26464&to=52497
14	NZ_JNUL02000015.1	T6SS1	98.867	31418	334	1	113289	144684	31420	3	0	55069	153651	33098	https://www.ncbi.nlm.nih.gov/nuccore/NZ_JNUL02000015.1?report=graph&from=113289&to=144684
14	NZ_JNUL02000033.1	T6SS2	99.197	26034	209	0	350702	376735	1	26034	0	46007	750802	26034	https://www.ncbi.nlm.nih.gov/nuccore/NZ_JNUL02000033.1?report=graph&from=350702&to=376735
15	NZ_JNTA02000013.1	T6SS1	98.779	31364	349	3	10903	42233	3	31365	0	54852	245614	33098	https://www.ncbi.nlm.nih.gov/nuccore/NZ_JNTA02000013.1?report=graph&from=10903&to=42233
15	NZ_JNTA02000007.1	T6SS2	98.951	26034	273	0	206358	232391	26034	1	0	45719	641538	26034	https://www.ncbi.nlm.nih.gov/nuccore/NZ_JNTA02000007.1?report=graph&from=206358&to=232391
16	NZ_JNTC02000001.1	T6SS2	99.12	26034	229	0	296294	322327	1	26034	0	45917	438122	26034	https://www.ncbi.nlm.nih.gov/nuccore/NZ_JNTC02000001.1?report=graph&from=296294&to=322327
17	NZ_JNSV02000007.1	T6SS2	99.12	26034	229	0	387019	413052	1	26034	0	45917	1325702	26034	https://www.ncbi.nlm.nih.gov/nuccore/NZ_JNSV02000007.1?report=graph&from=387019&to=413052
18	NZ_JNSU02000041.1	T6SS1	98.489	31377	438	3	6985	38339	31365	3	0	54467	45651	33098	https://www.ncbi.nlm.nih.gov/nuccore/NZ_JNSU02000041.1?report=graph&from=6985&to=38339
18	NZ_JNSU02000002.1	T6SS2	99.174	26034	215	0	166534	192567	1	26034	0	45980	219346	26034	https://www.ncbi.nlm.nih.gov/nuccore/NZ_JNSU02000002.1?report=graph&from=166534&to=192567
19	NZ_JNUN02000034.1	T6SS1	98.786	31392	351	2	353966	385335	31384	1	0	54912	396153	33098	https://www.ncbi.nlm.nih.gov/nuccore/NZ_JNUN02000034.1?report=graph&from=353966&to=385335
19	NZ_JNUN02000012.1	T6SS2	99.12	26034	229	0	297700	323733	1	26034	0	45917	1317831	26034	https://www.ncbi.nlm.nih.gov/nuccore/NZ_JNUN02000012.1?report=graph&from=297700&to=323733
20	NZ_JNTT02000005.1	T6SS1	98.952	31382	307	1	9557	40916	3	31384	0	55126	418728	33098	https://www.ncbi.nlm.nih.gov/nuccore/NZ_JNTT02000005.1?report=graph&from=9557&to=40916
20	NZ_JNTT02000003.1	T6SS2	99.021	26034	255	0	545623	571656	26034	1	0	45800	836136	26034	https://www.ncbi.nlm.nih.gov/nuccore/NZ_JNTT02000003.1?report=graph&from=545623&to=571656
21	NZ_JNTM02000009.1	T6SS1	98.952	31382	307	1	228780	260139	31384	3	0	55126	316466	33098	https://www.ncbi.nlm.nih.gov/nuccore/NZ_JNTM02000009.1?report=graph&from=228780&to=260139
21	NZ_JNTM02000017.1	T6SS2	99.018	24129	237	0	1	24129	1906	26034	0	42446	601552	26034	https://www.ncbi.nlm.nih.gov/nuccore/NZ_JNTM02000017.1?report=graph&from=1&to=24129
21	NZ_JNTM02000020.1	T6SS2	99.013	1925	19	0	46138	48062	1	1925	0	3387	48062	26034	https://www.ncbi.nlm.nih.gov/nuccore/NZ_JNTM02000020.1?report=graph&from=46138&to=48062
22	NZ_JNTZ02000004.1	T6SS1	98.867	31418	334	1	190368	221763	31420	3	0	55069	724752	33098	https://www.ncbi.nlm.nih.gov/nuccore/NZ_JNTZ02000004.1?report=graph&from=190368&to=221763
22	NZ_JNTZ02000005.1	T6SS2	99.197	26034	209	0	942219	968252	26034	1	0	46007	1239634	26034	https://www.ncbi.nlm.nih.gov/nuccore/NZ_JNTZ02000005.1?report=graph&from=942219&to=968252
23	NZ_JNUI02000047.1	T6SS1	98.693	33119	382	4	145184	178274	33098	3	0	57802	188242	33098	https://www.ncbi.nlm.nih.gov/nuccore/NZ_JNUI02000047.1?report=graph&from=145184&to=178274
23	NZ_JNUI02000034.1	T6SS2	99.259	26034	193	0	235061	261094	1	26034	0	46080	635564	26034	https://www.ncbi.nlm.nih.gov/nuccore/NZ_JNUI02000034.1?report=graph&from=235061&to=261094
24	NZ_JNUK02000023.1	T6SS2	99.263	26034	192	0	500398	526431	26034	1	0	46084	878464	26034	https://www.ncbi.nlm.nih.gov/nuccore/NZ_JNUK02000023.1?report=graph&from=500398&to=526431
25	NZ_JNSZ02000036.1	T6SS1	98.798	31371	347	2	9839	41187	3	31365	0	54893	52890	33098	https://www.ncbi.nlm.nih.gov/nuccore/NZ_JNSZ02000036.1?report=graph&from=9839&to=41187
25	NZ_JNSZ02000004.1	T6SS2	99.19	26034	211	0	26668	52701	26034	1	0	45998	325177	26034	https://www.ncbi.nlm.nih.gov/nuccore/NZ_JNSZ02000004.1?report=graph&from=26668&to=52701
26	NZ_JNTN02000003.1	T6SS1	98.952	31382	307	1	374802	406161	31384	3	0	55126	929657	33098	https://www.ncbi.nlm.nih.gov/nuccore/NZ_JNTN02000003.1?report=graph&from=374802&to=406161
26	NZ_JNTN02000007.1	T6SS2	99.021	26034	255	0	897106	923139	26034	1	0	45800	943080	26034	https://www.ncbi.nlm.nih.gov/nuccore/NZ_JNTN02000007.1?report=graph&from=897106&to=923139
27	NZ_JNUJ02000031.1	T6SS1	98.701	33102	379	4	200961	234034	33098	20	0	57785	244192	33098	https://www.ncbi.nlm.nih.gov/nuccore/NZ_JNUJ02000031.1?report=graph&from=200961&to=234034
27	NZ_JNUJ02000001.1	T6SS2	99.259	26034	193	0	592718	618751	1	26034	0	46080	1521578	26034	https://www.ncbi.nlm.nih.gov/nuccore/NZ_JNUJ02000001.1?report=graph&from=592718&to=618751
28	NZ_JNUM02000005.1	T6SS1	98.798	31371	347	2	10154	41502	3	31365	0	54893	395306	33098	https://www.ncbi.nlm.nih.gov/nuccore/NZ_JNUM02000005.1?report=graph&from=10154&to=41502
28	NZ_JNUM02000001.1	T6SS2	99.19	26034	211	0	558133	584166	26034	1	0	45998	729103	26034	https://www.ncbi.nlm.nih.gov/nuccore/NZ_JNUM02000001.1?report=graph&from=558133&to=584166
29	NZ_JNSO02000014.1	T6SS2	99.201	26034	208	0	289801	315834	1	26034	0	46012	342528	26034	https://www.ncbi.nlm.nih.gov/nuccore/NZ_JNSO02000014.1?report=graph&from=289801&to=315834
30	NZ_JNSM02000013.1	T6SS2	99.201	26034	208	0	289064	315097	1	26034	0	46012	433308	26034	https://www.ncbi.nlm.nih.gov/nuccore/NZ_JNSM02000013.1?report=graph&from=289064&to=315097
31	NZ_JNSN02000016.1	T6SS2	99.201	26034	208	0	289279	315312	1	26034	0	46012	341757	26034	https://www.ncbi.nlm.nih.gov/nuccore/NZ_JNSN02000016.1?report=graph&from=289279&to=315312
32	NZ_JNSP02000002.1	T6SS2	99.201	26034	208	0	26447	52480	26034	1	0	46012	350663	26034	https://www.ncbi.nlm.nih.gov/nuccore/NZ_JNSP02000002.1?report=graph&from=26447&to=52480
33	NZ_JNSQ02000004.1	T6SS2	99.201	26034	208	0	26446	52479	26034	1	0	46012	342277	26034	https://www.ncbi.nlm.nih.gov/nuccore/NZ_JNSQ02000004.1?report=graph&from=26446&to=52479
34	NZ_JNSR02000016.1	T6SS2	99.201	26034	208	0	289187	315220	1	26034	0	46012	341666	26034	https://www.ncbi.nlm.nih.gov/nuccore/NZ_JNSR02000016.1?report=graph&from=289187&to=315220
35	NZ_JNSS02000026.1	T6SS2	99.201	26034	208	0	289065	315098	1	26034	0	46012	341544	26034	https://www.ncbi.nlm.nih.gov/nuccore/NZ_JNSS02000026.1?report=graph&from=289065&to=315098
36	NZ_JNUA02000002.1	T6SS1	98.952	31382	307	1	538454	569813	3	31384	0	55126	960058	33098	https://www.ncbi.nlm.nih.gov/nuccore/NZ_JNUA02000002.1?report=graph&from=538454&to=569813
36	NZ_JNUA02000008.1	T6SS2	99.021	26034	255	0	897168	923201	26034	1	0	45800	1186860	26034	https://www.ncbi.nlm.nih.gov/nuccore/NZ_JNUA02000008.1?report=graph&from=897168&to=923201
37	NZ_JNUB02000012.1	T6SS1	98.952	31382	307	1	9275	40634	3	31384	0	55126	246407	33098	https://www.ncbi.nlm.nih.gov/nuccore/NZ_JNUB02000012.1?report=graph&from=9275&to=40634
37	NZ_JNUB02000005.1	T6SS2	99.021	26034	255	0	259347	285380	1	26034	0	45800	1182432	26034	https://www.ncbi.nlm.nih.gov/nuccore/NZ_JNUB02000005.1?report=graph&from=259347&to=285380
38	NZ_JNUC02000018.1	T6SS1	98.952	31382	307	1	56339	87698	3	31384	0	55126	465025	33098	https://www.ncbi.nlm.nih.gov/nuccore/NZ_JNUC02000018.1?report=graph&from=56339&to=87698
38	NZ_JNUC02000037.1	T6SS2	98.968	20824	215	0	1	20824	23253	2430	0	36585	20824	26034	https://www.ncbi.nlm.nih.gov/nuccore/NZ_JNUC02000037.1?report=graph&from=1&to=20824
38	NZ_JNUC02000001.1	T6SS2	99.391	2792	17	0	303964	306755	26034	23243	0	4959	306755	26034	https://www.ncbi.nlm.nih.gov/nuccore/NZ_JNUC02000001.1?report=graph&from=303964&to=306755
38	NZ_JNUC02000016.1	T6SS2	99.039	2393	23	0	1	2393	2393	1	0	4213	266984	26034	https://www.ncbi.nlm.nih.gov/nuccore/NZ_JNUC02000016.1?report=graph&from=1&to=2393
39	NZ_JNUF02000017.1	T6SS1	98.952	31382	307	1	56344	87703	3	31384	0	55126	411598	33098	https://www.ncbi.nlm.nih.gov/nuccore/NZ_JNUF02000017.1?report=graph&from=56344&to=87703
39	NZ_JNUF02000025.1	T6SS2	99.021	26034	255	0	46243	72276	1	26034	0	45800	104759	26034	https://www.ncbi.nlm.nih.gov/nuccore/NZ_JNUF02000025.1?report=graph&from=46243&to=72276
40	NZ_JNUG02000035.1	T6SS1	98.693	33119	382	4	21	33111	3	33098	0	57802	233570	33098	https://www.ncbi.nlm.nih.gov/nuccore/NZ_JNUG02000035.1?report=graph&from=21&to=33111
40	NZ_JNUG02000002.1	T6SS2	99.259	26034	193	0	377083	403116	26034	1	0	46080	995851	26034	https://www.ncbi.nlm.nih.gov/nuccore/NZ_JNUG02000002.1?report=graph&from=377083&to=403116
41	NZ_JNUH02000012.1	T6SS1	98.695	33102	381	4	763908	796981	20	33098	0	57776	1192043	33098	https://www.ncbi.nlm.nih.gov/nuccore/NZ_JNUH02000012.1?report=graph&from=763908&to=796981
41	NZ_JNUH02000034.1	T6SS2	99.259	26034	193	0	235272	261305	1	26034	0	46080	684810	26034	https://www.ncbi.nlm.nih.gov/nuccore/NZ_JNUH02000034.1?report=graph&from=235272&to=261305
42	NZ_JNTD02000025.1	T6SS1	98.63	31385	388	3	169956	201318	31365	1	0	54685	210496	33098	https://www.ncbi.nlm.nih.gov/nuccore/NZ_JNTD02000025.1?report=graph&from=169956&to=201318
42	NZ_JNTD02000025.1	T6SS1	98.403	2066	33	0	162984	165049	33098	31033	0	3578	210496	33098	https://www.ncbi.nlm.nih.gov/nuccore/NZ_JNTD02000025.1?report=graph&from=162984&to=165049
42	NZ_JNTD02000016.1	T6SS2	99.013	26034	257	0	251279	277312	26034	1	0	45791	440182	26034	https://www.ncbi.nlm.nih.gov/nuccore/NZ_JNTD02000016.1?report=graph&from=251279&to=277312
43	NZ_JNTE02000008.1	T6SS1	98.522	31386	419	4	526814	558177	3	31365	0	54532	755884	33098	https://www.ncbi.nlm.nih.gov/nuccore/NZ_JNTE02000008.1?report=graph&from=526814&to=558177
43	NZ_JNTE02000003.1	T6SS2	99.147	26034	222	0	356452	382485	1	26034	0	45949	409016	26034	https://www.ncbi.nlm.nih.gov/nuccore/NZ_JNTE02000003.1?report=graph&from=356452&to=382485
44	NZ_JNTF02000020.1	T6SS2	98.832	26034	304	0	10360	36393	26034	1	0	45579	280287	26034	https://www.ncbi.nlm.nih.gov/nuccore/NZ_JNTF02000020.1?report=graph&from=10360&to=36393
45	NZ_JNTG02000004.1	T6SS1	99.934	33098	0	1	9565	42640	1	33098	0	59605	188746	33098	https://www.ncbi.nlm.nih.gov/nuccore/NZ_JNTG02000004.1?report=graph&from=9565&to=42640
45	NZ_JNTG02000054.1	T6SS2	99.996	26034	1	0	132586	158619	26034	1	0	46945	442059	26034	https://www.ncbi.nlm.nih.gov/nuccore/NZ_JNTG02000054.1?report=graph&from=132586&to=158619
46	NZ_JNTH02000013.1	T6SS1	99.934	33098	0	1	512208	545283	1	33098	0	59605	680205	33098	https://www.ncbi.nlm.nih.gov/nuccore/NZ_JNTH02000013.1?report=graph&from=512208&to=545283
46	NZ_JNTH02000007.1	T6SS2	99.996	26034	1	0	85126	111159	26034	1	0	46945	347270	26034	https://www.ncbi.nlm.nih.gov/nuccore/NZ_JNTH02000007.1?report=graph&from=85126&to=111159
47	NZ_JNTJ02000009.1	T6SS1	98.693	33119	382	4	9609	42699	3	33098	0	57802	243659	33098	https://www.ncbi.nlm.nih.gov/nuccore/NZ_JNTJ02000009.1?report=graph&from=9609&to=42699
47	NZ_JNTJ02000033.1	T6SS2	99.259	26034	193	0	592849	618882	1	26034	0	46080	1521871	26034	https://www.ncbi.nlm.nih.gov/nuccore/NZ_JNTJ02000033.1?report=graph&from=592849&to=618882
48	NZ_JNTI02000008.1	T6SS1	99.934	33098	0	1	665359	698434	1	33098	0	59605	844540	33098	https://www.ncbi.nlm.nih.gov/nuccore/NZ_JNTI02000008.1?report=graph&from=665359&to=698434
48	NZ_JNTI02000003.1	T6SS2	99.996	23239	1	0	1	23239	23239	1	0	41905	306797	26034	https://www.ncbi.nlm.nih.gov/nuccore/NZ_JNTI02000003.1?report=graph&from=1&to=23239
48	NZ_JNTI02000004.1	T6SS2	99.899	2978	3	0	1	2978	23057	26034	0	5358	139022	26034	https://www.ncbi.nlm.nih.gov/nuccore/NZ_JNTI02000004.1?report=graph&from=1&to=2978
49	NZ_JNTK02000011.1	T6SS1	98.693	33119	382	4	200919	234009	33098	3	0	57802	234030	33098	https://www.ncbi.nlm.nih.gov/nuccore/NZ_JNTK02000011.1?report=graph&from=200919&to=234009
49	NZ_JNTK02000022.1	T6SS2	99.259	26034	193	0	337071	363104	1	26034	0	46080	1265931	26034	https://www.ncbi.nlm.nih.gov/nuccore/NZ_JNTK02000022.1?report=graph&from=337071&to=363104
50	NZ_JNTO02000008.1	T6SS1	98.952	31382	307	1	10033	41392	3	31384	0	55126	228254	33098	https://www.ncbi.nlm.nih.gov/nuccore/NZ_JNTO02000008.1?report=graph&from=10033&to=41392
50	NZ_JNTO02000023.1	T6SS2	99.021	26034	255	0	35822	61855	1	26034	0	45800	359681	26034	https://www.ncbi.nlm.nih.gov/nuccore/NZ_JNTO02000023.1?report=graph&from=35822&to=61855
51	NZ_JNTP02000009.1	T6SS1	98.952	31382	307	1	9249	40608	3	31384	0	55126	418420	33098	https://www.ncbi.nlm.nih.gov/nuccore/NZ_JNTP02000009.1?report=graph&from=9249&to=40608
51	NZ_JNTP02000003.1	T6SS2	99.021	26034	255	0	263764	289797	1	26034	0	45800	1129771	26034	https://www.ncbi.nlm.nih.gov/nuccore/NZ_JNTP02000003.1?report=graph&from=263764&to=289797
52	NZ_JNTY02000001.1	T6SS1	98.917	31382	318	1	692921	724280	3	31384	0	55077	933823	33098	https://www.ncbi.nlm.nih.gov/nuccore/NZ_JNTY02000001.1?report=graph&from=692921&to=724280
52	NZ_JNTY02000005.1	T6SS2	99.021	26034	255	0	264401	290434	1	26034	0	45800	775280	26034	https://www.ncbi.nlm.nih.gov/nuccore/NZ_JNTY02000005.1?report=graph&from=264401&to=290434
53	NZ_JNUO02000007.1	T6SS1	98.556	31371	423	2	138694	170042	31365	3	0	54550	179243	33098	https://www.ncbi.nlm.nih.gov/nuccore/NZ_JNUO02000007.1?report=graph&from=138694&to=170042
53	NZ_JNUO02000002.1	T6SS2	99.093	26034	236	0	293295	319328	1	26034	0	45886	443909	26034	https://www.ncbi.nlm.nih.gov/nuccore/NZ_JNUO02000002.1?report=graph&from=293295&to=319328
54	NZ_JPLV01000065.1	T6SS1	98.568	33099	437	5	10967	44029	1	33098	0	57564	180517	33098	https://www.ncbi.nlm.nih.gov/nuccore/NZ_JPLV01000065.1?report=graph&from=10967&to=44029
54	NZ_JPLV01000011.1	T6SS2	99.213	26034	205	0	16571	42604	1	26034	0	46025	52044	26034	https://www.ncbi.nlm.nih.gov/nuccore/NZ_JPLV01000011.1?report=graph&from=16571&to=42604
55	NZ_JPLU01000010.1	T6SS1	98.913	33106	330	2	10866	43949	1	33098	0	58098	47411	33098	https://www.ncbi.nlm.nih.gov/nuccore/NZ_JPLU01000010.1?report=graph&from=10866&to=43949
55	NZ_JPLU01000011.1	T6SS2	99.274	26034	189	0	971658	997691	1	26034	0	46098	1931617	26034	https://www.ncbi.nlm.nih.gov/nuccore/NZ_JPLU01000011.1?report=graph&from=971658&to=997691
56	NZ_JPKT01000031.1	T6SS1	98.544	31382	432	3	11968	43324	3	31384	0	54543	252076	33098	https://www.ncbi.nlm.nih.gov/nuccore/NZ_JPKT01000031.1?report=graph&from=11968&to=43324
56	NZ_JPKT01000012.1	T6SS2	99.147	26034	222	0	326558	352591	26034	1	0	45949	483089	26034	https://www.ncbi.nlm.nih.gov/nuccore/NZ_JPKT01000012.1?report=graph&from=326558&to=352591
57	NZ_JPKU01000032.1	T6SS1	98.616	33098	433	3	10134	43206	1	33098	0	57633	356985	33098	https://www.ncbi.nlm.nih.gov/nuccore/NZ_JPKU01000032.1?report=graph&from=10134&to=43206
57	NZ_JPKU01000011.1	T6SS2	99.209	26034	206	0	89014	115047	26034	1	0	46021	254911	26034	https://www.ncbi.nlm.nih.gov/nuccore/NZ_JPKU01000011.1?report=graph&from=89014&to=115047
58	NZ_JPKS01000035.1	T6SS1	98.544	31382	432	3	10807	42163	3	31384	0	54543	239169	33098	https://www.ncbi.nlm.nih.gov/nuccore/NZ_JPKS01000035.1?report=graph&from=10807&to=42163
58	NZ_JPKS01000036.1	T6SS2	99.147	26034	222	0	326558	352591	26034	1	0	45949	483089	26034	https://www.ncbi.nlm.nih.gov/nuccore/NZ_JPKS01000036.1?report=graph&from=326558&to=352591
59	NZ_JPKV01000009.1	T6SS1	98.923	31373	308	2	481710	513060	1	31365	0	55072	710321	33098	https://www.ncbi.nlm.nih.gov/nuccore/NZ_JPKV01000009.1?report=graph&from=481710&to=513060
59	NZ_JPKV01000001.1	T6SS2	99.32	26034	177	0	274171	300204	26034	1	0	46152	520118	26034	https://www.ncbi.nlm.nih.gov/nuccore/NZ_JPKV01000001.1?report=graph&from=274171&to=300204
60	NZ_JTGQ01000036.1	T6SS2	99.147	26034	222	0	39101	65134	26034	1	0	45949	271248	26034	https://www.ncbi.nlm.nih.gov/nuccore/NZ_JTGQ01000036.1?report=graph&from=39101&to=65134
61	NZ_JTGR01000038.1	T6SS1	98.782	31373	352	2	207803	239153	31365	1	0	54874	248503	33098	https://www.ncbi.nlm.nih.gov/nuccore/NZ_JTGR01000038.1?report=graph&from=207803&to=239153
61	NZ_JTGR01000048.1	T6SS2	99.132	26034	226	0	143831	169864	1	26034	0	45931	196461	26034	https://www.ncbi.nlm.nih.gov/nuccore/NZ_JTGR01000048.1?report=graph&from=143831&to=169864
62	NZ_JTGS01000051.1	T6SS1	99.015	31182	277	2	1	31160	31181	8	0	54867	464862	33098	https://www.ncbi.nlm.nih.gov/nuccore/NZ_JTGS01000051.1?report=graph&from=1&to=31160
62	NZ_JTGS01000015.1	T6SS2	99.143	26034	223	0	50925	76958	1	26034	0	45944	143627	26034	https://www.ncbi.nlm.nih.gov/nuccore/NZ_JTGS01000015.1?report=graph&from=50925&to=76958
62	NZ_JTGS01000011.1	T6SS4a	100	23224	0	0	41495	64718	23224	1	0	41882	69490	23224	https://www.ncbi.nlm.nih.gov/nuccore/NZ_JTGS01000011.1?report=graph&from=41495&to=64718
63	NZ_JTGT01000065.1	T6SS2	99.278	26034	188	0	825357	851390	1	26034	0	46102	877995	26034	https://www.ncbi.nlm.nih.gov/nuccore/NZ_JTGT01000065.1?report=graph&from=825357&to=851390
64	NZ_JXUZ01000077.1	T6SS1	98.952	31382	307	1	385570	416929	31384	3	0	55126	426178	33098	https://www.ncbi.nlm.nih.gov/nuccore/NZ_JXUZ01000077.1?report=graph&from=385570&to=416929
64	NZ_JXUZ01000054.1	T6SS2	99.021	26034	255	0	148983	175016	1	26034	0	45800	998036	26034	https://www.ncbi.nlm.nih.gov/nuccore/NZ_JXUZ01000054.1?report=graph&from=148983&to=175016
65	NZ_JXUY01000051.1	T6SS1	98.952	31382	307	1	396059	427418	31384	3	0	55126	437054	33098	https://www.ncbi.nlm.nih.gov/nuccore/NZ_JXUY01000051.1?report=graph&from=396059&to=427418
65	NZ_JXUY01000038.1	T6SS2	99.021	26034	255	0	473737	499770	26034	1	0	45800	761861	26034	https://www.ncbi.nlm.nih.gov/nuccore/NZ_JXUY01000038.1?report=graph&from=473737&to=499770
66	NZ_JXUX01000024.1	T6SS1	98.952	31382	307	1	9403	40762	3	31384	0	55126	418683	33098	https://www.ncbi.nlm.nih.gov/nuccore/NZ_JXUX01000024.1?report=graph&from=9403&to=40762
66	NZ_JXUX01000008.1	T6SS2	99.021	26034	255	0	897249	923282	26034	1	0	45800	1072038	26034	https://www.ncbi.nlm.nih.gov/nuccore/NZ_JXUX01000008.1?report=graph&from=897249&to=923282
67	NZ_JXVA01000006.1	T6SS1	98.952	31382	307	1	403864	435223	31384	3	0	55126	444499	33098	https://www.ncbi.nlm.nih.gov/nuccore/NZ_JXVA01000006.1?report=graph&from=403864&to=435223
67	NZ_JXVA01000047.1	T6SS2	99.021	26034	255	0	149072	175105	1	26034	0	45800	648872	26034	https://www.ncbi.nlm.nih.gov/nuccore/NZ_JXVA01000047.1?report=graph&from=149072&to=175105
68	NZ_JXVB01000012.1	T6SS1	98.952	31382	307	1	382250	413609	31384	3	0	55126	422858	33098	https://www.ncbi.nlm.nih.gov/nuccore/NZ_JXVB01000012.1?report=graph&from=382250&to=413609
68	NZ_JXVB01000002.1	T6SS2	99.021	26034	255	0	897249	923282	26034	1	0	45800	1072264	26034	https://www.ncbi.nlm.nih.gov/nuccore/NZ_JXVB01000002.1?report=graph&from=897249&to=923282
69	NZ_JXVE01000082.1	T6SS1	98.952	31382	307	1	376935	408294	31384	3	0	55126	417543	33098	https://www.ncbi.nlm.nih.gov/nuccore/NZ_JXVE01000082.1?report=graph&from=376935&to=408294
69	NZ_JXVE01000048.1	T6SS2	99.021	26034	255	0	908522	934555	26034	1	0	45800	1083362	26034	https://www.ncbi.nlm.nih.gov/nuccore/NZ_JXVE01000048.1?report=graph&from=908522&to=934555
70	NZ_JXVD01000021.1	T6SS1	98.952	31382	307	1	379059	410418	31384	3	0	55126	420054	33098	https://www.ncbi.nlm.nih.gov/nuccore/NZ_JXVD01000021.1?report=graph&from=379059&to=410418
70	NZ_JXVD01000029.1	T6SS2	99.021	26034	255	0	148808	174841	1	26034	0	45800	1072174	26034	https://www.ncbi.nlm.nih.gov/nuccore/NZ_JXVD01000029.1?report=graph&from=148808&to=174841
71	NZ_JXVF01000004.1	T6SS1	98.952	31382	307	1	9826	41185	3	31384	0	55126	420244	33098	https://www.ncbi.nlm.nih.gov/nuccore/NZ_JXVF01000004.1?report=graph&from=9826&to=41185
71	NZ_JXVF01000045.1	T6SS2	99.021	26034	255	0	149072	175105	1	26034	0	45800	648842	26034	https://www.ncbi.nlm.nih.gov/nuccore/NZ_JXVF01000045.1?report=graph&from=149072&to=175105
72	NZ_JXVG01000004.1	T6SS1	98.952	31382	307	1	379056	410415	31384	3	0	55126	420237	33098	https://www.ncbi.nlm.nih.gov/nuccore/NZ_JXVG01000004.1?report=graph&from=379056&to=410415
72	NZ_JXVG01000045.1	T6SS2	99.021	26034	255	0	148670	174703	1	26034	0	45800	648456	26034	https://www.ncbi.nlm.nih.gov/nuccore/NZ_JXVG01000045.1?report=graph&from=148670&to=174703
73	NZ_JXVC01000032.1	T6SS1	98.952	31382	307	1	9403	40762	3	31384	0	55126	248114	33098	https://www.ncbi.nlm.nih.gov/nuccore/NZ_JXVC01000032.1?report=graph&from=9403&to=40762
73	NZ_JXVC01000012.1	T6SS2	99.021	26034	255	0	897237	923270	26034	1	0	45800	1072077	26034	https://www.ncbi.nlm.nih.gov/nuccore/NZ_JXVC01000012.1?report=graph&from=897237&to=923270
74	NZ_JXVH01000053.1	T6SS1	98.952	31382	307	1	361101	392460	31384	3	0	55126	403410	33098	https://www.ncbi.nlm.nih.gov/nuccore/NZ_JXVH01000053.1?report=graph&from=361101&to=392460
74	NZ_JXVH01000036.1	T6SS2	99.021	26034	255	0	577392	603425	26034	1	0	45800	752496	26034	https://www.ncbi.nlm.nih.gov/nuccore/NZ_JXVH01000036.1?report=graph&from=577392&to=603425
75	NZ_JXVJ01000003.1	T6SS1	98.952	31382	307	1	531192	562551	3	31384	0	55126	941609	33098	https://www.ncbi.nlm.nih.gov/nuccore/NZ_JXVJ01000003.1?report=graph&from=531192&to=562551
75	NZ_JXVJ01000063.1	T6SS2	99.021	26034	255	0	473748	499781	26034	1	0	45800	648537	26034	https://www.ncbi.nlm.nih.gov/nuccore/NZ_JXVJ01000063.1?report=graph&from=473748&to=499781
76	NZ_JXVI01000050.1	T6SS1	98.952	31382	307	1	379060	410419	31384	3	0	55126	419668	33098	https://www.ncbi.nlm.nih.gov/nuccore/NZ_JXVI01000050.1?report=graph&from=379060&to=410419
76	NZ_JXVI01000048.1	T6SS2	99.021	26034	255	0	905682	931715	26034	1	0	45800	1080786	26034	https://www.ncbi.nlm.nih.gov/nuccore/NZ_JXVI01000048.1?report=graph&from=905682&to=931715
77	NZ_JXVK01000018.1	T6SS1	98.952	31382	307	1	9637	40996	3	31384	0	55126	420055	33098	https://www.ncbi.nlm.nih.gov/nuccore/NZ_JXVK01000018.1?report=graph&from=9637&to=40996
77	NZ_JXVK01000021.1	T6SS2	99.021	26034	255	0	897249	923282	26034	1	0	45800	1072183	26034	https://www.ncbi.nlm.nih.gov/nuccore/NZ_JXVK01000021.1?report=graph&from=897249&to=923282
78	NZ_JYNG01000075.1	T6SS1	99.934	33098	0	1	145647	178722	33098	1	0	59605	190054	33098	https://www.ncbi.nlm.nih.gov/nuccore/NZ_JYNG01000075.1?report=graph&from=145647&to=178722
78	NZ_JYNG01000065.1	T6SS2	100	26034	0	0	85259	111292	26034	1	0	46950	256249	26034	https://www.ncbi.nlm.nih.gov/nuccore/NZ_JYNG01000065.1?report=graph&from=85259&to=111292
79	NZ_JMMQ01000006.1	T6SS2	99.147	26034	220	2	398693	424724	26034	1	0	45942	1227949	26034	https://www.ncbi.nlm.nih.gov/nuccore/NZ_JMMQ01000006.1?report=graph&from=398693&to=424724
80	NZ_JMMO01000010.1	T6SS1	98.948	31382	307	2	180810	212168	3	31384	0	55118	397976	33098	https://www.ncbi.nlm.nih.gov/nuccore/NZ_JMMO01000010.1?report=graph&from=180810&to=212168
80	NZ_JMMO01000017.1	T6SS2	99.005	26035	255	4	374795	400826	26034	1	0	45769	533434	26034	https://www.ncbi.nlm.nih.gov/nuccore/NZ_JMMO01000017.1?report=graph&from=374795&to=400826
81	NZ_JMMP01000009.1	T6SS1	98.833	31369	334	5	9598	40940	3	31365	0	54927	183298	33098	https://www.ncbi.nlm.nih.gov/nuccore/NZ_JMMP01000009.1?report=graph&from=9598&to=40940
81	NZ_JMMP01000009.1	T6SS1	98.214	2072	30	2	45846	47916	31033	33098	0	3568	183298	33098	https://www.ncbi.nlm.nih.gov/nuccore/NZ_JMMP01000009.1?report=graph&from=45846&to=47916
81	NZ_JMMP01000017.1	T6SS2	99.12	26034	228	1	119483	145515	26034	1	0	45914	301883	26034	https://www.ncbi.nlm.nih.gov/nuccore/NZ_JMMP01000017.1?report=graph&from=119483&to=145515
82	NZ_JMMS01000013.1	T6SS1	99.918	33098	4	2	508800	541874	1	33098	0	59579	728768	33098	https://www.ncbi.nlm.nih.gov/nuccore/NZ_JMMS01000013.1?report=graph&from=508800&to=541874
82	NZ_JMMS01000010.1	T6SS2	99.977	26034	1	5	100871	126899	26034	1	0	46905	652011	26034	https://www.ncbi.nlm.nih.gov/nuccore/NZ_JMMS01000010.1?report=graph&from=100871&to=126899
83	NZ_JMMT01000007.1	T6SS2	99.136	26034	225	0	16576	42609	1	26034	0	45935	179586	26034	https://www.ncbi.nlm.nih.gov/nuccore/NZ_JMMT01000007.1?report=graph&from=16576&to=42609
84	NZ_JMMR01000006.1	T6SS2	99.078	26034	239	1	252519	278551	1	26034	0	45864	395339	26034	https://www.ncbi.nlm.nih.gov/nuccore/NZ_JMMR01000006.1?report=graph&from=252519&to=278551
85	NZ_JZAN01000065.1	T6SS2	99.182	26034	213	0	306627	332660	1	26034	0	45989	870523	26034	https://www.ncbi.nlm.nih.gov/nuccore/NZ_JZAN01000065.1?report=graph&from=306627&to=332660
86	NZ_JZAO01000108.1	T6SS2	98.487	26038	381	6	98177	124205	1	26034	0	45165	402713	26034	https://www.ncbi.nlm.nih.gov/nuccore/NZ_JZAO01000108.1?report=graph&from=98177&to=124205
87	NZ_JZAQ01000068.1	T6SS2	99.117	26034	230	0	115905	141938	26034	1	0	45913	437910	26034	https://www.ncbi.nlm.nih.gov/nuccore/NZ_JZAQ01000068.1?report=graph&from=115905&to=141938
88	NZ_JZAP01000030.1	T6SS1	98.718	31365	379	2	199270	230611	31365	1	0	54763	242080	33098	https://www.ncbi.nlm.nih.gov/nuccore/NZ_JZAP01000030.1?report=graph&from=199270&to=230611
88	NZ_JZAP01000025.1	T6SS2	99.312	26034	179	0	240047	266080	26034	1	0	46143	411083	26034	https://www.ncbi.nlm.nih.gov/nuccore/NZ_JZAP01000025.1?report=graph&from=240047&to=266080
89	NZ_JZAR01000050.1	T6SS1	99.934	33098	0	1	146022	179097	33098	1	0	59605	188457	33098	https://www.ncbi.nlm.nih.gov/nuccore/NZ_JZAR01000050.1?report=graph&from=146022&to=179097
89	NZ_JZAR01000028.1	T6SS2	99.996	26034	1	0	145095	171128	1	26034	0	46945	257155	26034	https://www.ncbi.nlm.nih.gov/nuccore/NZ_JZAR01000028.1?report=graph&from=145095&to=171128
90	NZ_LASL01000022.1	T6SS1	98.684	31379	377	3	196323	227679	31365	1	0	54746	237276	33098	https://www.ncbi.nlm.nih.gov/nuccore/NZ_LASL01000022.1?report=graph&from=196323&to=227679
90	NZ_LASL01000039.1	T6SS2	99.101	26034	234	0	912229	938262	26034	1	0	45895	1740325	26034	https://www.ncbi.nlm.nih.gov/nuccore/NZ_LASL01000039.1?report=graph&from=912229&to=938262
91	NZ_LASK01000047.1	T6SS1	98.718	31365	379	2	207771	239112	31365	1	0	54763	248344	33098	https://www.ncbi.nlm.nih.gov/nuccore/NZ_LASK01000047.1?report=graph&from=207771&to=239112
91	NZ_LASK01000005.1	T6SS2	99.312	26034	179	0	232359	258392	26034	1	0	46143	517232	26034	https://www.ncbi.nlm.nih.gov/nuccore/NZ_LASK01000005.1?report=graph&from=232359&to=258392
92	NZ_LASG01000027.1	T6SS1	99.934	33098	0	1	145810	178885	33098	1	0	59605	844096	33098	https://www.ncbi.nlm.nih.gov/nuccore/NZ_LASG01000027.1?report=graph&from=145810&to=178885
92	NZ_LASG01000042.1	T6SS2	100	26034	0	0	145095	171128	1	26034	0	46950	257131	26034	https://www.ncbi.nlm.nih.gov/nuccore/NZ_LASG01000042.1?report=graph&from=145095&to=171128
93	NZ_LASJ01000037.1	T6SS1	98.718	31365	379	2	9484	40825	1	31365	0	54763	249210	33098	https://www.ncbi.nlm.nih.gov/nuccore/NZ_LASJ01000037.1?report=graph&from=9484&to=40825
93	NZ_LASJ01000039.1	T6SS2	99.312	26034	179	0	144857	170890	1	26034	0	46143	403248	26034	https://www.ncbi.nlm.nih.gov/nuccore/NZ_LASJ01000039.1?report=graph&from=144857&to=170890
94	NZ_LASM01000029.1	T6SS1	98.843	31365	341	1	211216	242558	31365	1	0	54942	253228	33098	https://www.ncbi.nlm.nih.gov/nuccore/NZ_LASM01000029.1?report=graph&from=211216&to=242558
94	NZ_LASM01000003.1	T6SS2	99.163	26034	218	0	982642	1008675	26034	1	0	45967	1799250	26034	https://www.ncbi.nlm.nih.gov/nuccore/NZ_LASM01000003.1?report=graph&from=982642&to=1008675
95	NZ_LASI01000017.1	T6SS1	98.718	31365	379	2	207879	239220	31365	1	0	54763	731692	33098	https://www.ncbi.nlm.nih.gov/nuccore/NZ_LASI01000017.1?report=graph&from=207879&to=239220
95	NZ_LASI01000022.1	T6SS2	99.312	26034	179	0	232359	258392	26034	1	0	46143	542685	26034	https://www.ncbi.nlm.nih.gov/nuccore/NZ_LASI01000022.1?report=graph&from=232359&to=258392
96	NZ_LASH01000027.1	T6SS1	98.718	31365	379	2	394493	425834	31365	1	0	54763	435317	33098	https://www.ncbi.nlm.nih.gov/nuccore/NZ_LASH01000027.1?report=graph&from=394493&to=425834
96	NZ_LASH01000037.1	T6SS2	99.312	26034	179	0	144837	170870	1	26034	0	46143	418558	26034	https://www.ncbi.nlm.nih.gov/nuccore/NZ_LASH01000037.1?report=graph&from=144837&to=170870
97	NZ_LASF01000042.1	T6SS1	99.934	33098	0	1	145648	178723	33098	1	0	59605	188747	33098	https://www.ncbi.nlm.nih.gov/nuccore/NZ_LASF01000042.1?report=graph&from=145648&to=178723
97	NZ_LASF01000021.1	T6SS2	100	26034	0	0	228197	254230	1	26034	0	46950	339951	26034	https://www.ncbi.nlm.nih.gov/nuccore/NZ_LASF01000021.1?report=graph&from=228197&to=254230
98	NZ_JYJS01000080.1	T6SS1	99.934	33098	0	1	145617	178692	33098	1	0	59605	189186	33098	https://www.ncbi.nlm.nih.gov/nuccore/NZ_JYJS01000080.1?report=graph&from=145617&to=178692
98	NZ_JYJS01000034.1	T6SS2	100	24130	0	0	105	24234	24130	1	0	43516	59843	26034	https://www.ncbi.nlm.nih.gov/nuccore/NZ_JYJS01000034.1?report=graph&from=105&to=24234
98	NZ_JYJS01000103.1	T6SS2	99.946	1864	1	0	172	2035	24171	26034	0	3358	14568	26034	https://www.ncbi.nlm.nih.gov/nuccore/NZ_JYJS01000103.1?report=graph&from=172&to=2035
99	NZ_JYJQ01000137.1	T6SS1	98.718	31365	379	2	207965	239306	31365	1	0	54763	249220	33098	https://www.ncbi.nlm.nih.gov/nuccore/NZ_JYJQ01000137.1?report=graph&from=207965&to=239306
99	NZ_JYJQ01000063.1	T6SS2	99.312	26034	179	0	232359	258392	26034	1	0	46143	403392	26034	https://www.ncbi.nlm.nih.gov/nuccore/NZ_JYJQ01000063.1?report=graph&from=232359&to=258392
100	NZ_JYJR01000030.1	T6SS1	98.843	31365	341	1	9165	40507	1	31365	0	54942	250816	33098	https://www.ncbi.nlm.nih.gov/nuccore/NZ_JYJR01000030.1?report=graph&from=9165&to=40507
100	NZ_JYJR01000097.1	T6SS2	99.163	26034	218	0	330857	356890	1	26034	0	45967	903551	26034	https://www.ncbi.nlm.nih.gov/nuccore/NZ_JYJR01000097.1?report=graph&from=330857&to=356890
101	NZ_JYJU01000267.1	T6SS1	98.867	31418	334	1	190688	222083	31420	3	0	55069	877315	33098	https://www.ncbi.nlm.nih.gov/nuccore/NZ_JYJU01000267.1?report=graph&from=190688&to=222083
101	NZ_JYJU01000120.1	T6SS2	99.197	26034	209	0	150875	176908	1	26034	0	46007	549753	26034	https://www.ncbi.nlm.nih.gov/nuccore/NZ_JYJU01000120.1?report=graph&from=150875&to=176908
102	NZ_JYJT01000082.1	T6SS2	99.12	26034	229	0	295998	322031	1	26034	0	45917	437722	26034	https://www.ncbi.nlm.nih.gov/nuccore/NZ_JYJT01000082.1?report=graph&from=295998&to=322031
103	NZ_JYJV01000044.1	T6SS1	98.718	31365	379	2	206639	237980	31365	1	0	54763	249249	33098	https://www.ncbi.nlm.nih.gov/nuccore/NZ_JYJV01000044.1?report=graph&from=206639&to=237980
103	NZ_JYJV01000045.1	T6SS2	99.312	26034	179	0	232382	258415	26034	1	0	46143	403418	26034	https://www.ncbi.nlm.nih.gov/nuccore/NZ_JYJV01000045.1?report=graph&from=232382&to=258415
104	NZ_LBHP01000006.1	T6SS2	99.201	26034	208	0	287259	313292	1	26034	0	46012	339816	26034	https://www.ncbi.nlm.nih.gov/nuccore/NZ_LBHP01000006.1?report=graph&from=287259&to=313292
105	NZ_LBHN01000001.1	T6SS1	98.952	31382	307	1	379247	410606	31384	3	0	55126	1329274	33098	https://www.ncbi.nlm.nih.gov/nuccore/NZ_LBHN01000001.1?report=graph&from=379247&to=410606
105	NZ_LBHN01000002.1	T6SS2	99.021	26034	255	0	902152	928185	26034	1	0	45800	1193073	26034	https://www.ncbi.nlm.nih.gov/nuccore/NZ_LBHN01000002.1?report=graph&from=902152&to=928185
106	NZ_LBHO01000003.1	T6SS1	98.952	31382	307	1	200314	231673	31384	3	0	55126	764045	33098	https://www.ncbi.nlm.nih.gov/nuccore/NZ_LBHO01000003.1?report=graph&from=200314&to=231673
106	NZ_LBHO01000001.1	T6SS2	99.021	26034	255	0	900406	926439	26034	1	0	45800	1191363	26034	https://www.ncbi.nlm.nih.gov/nuccore/NZ_LBHO01000001.1?report=graph&from=900406&to=926439
107	NZ_LATW01000008.1	T6SS1	98.8	31427	337	4	9939	41332	1	31420	0	54994	232134	33098	https://www.ncbi.nlm.nih.gov/nuccore/NZ_LATW01000008.1?report=graph&from=9939&to=41332
107	NZ_LATW01000005.1	T6SS2	99.163	26034	218	0	7248	33281	26034	1	0	45967	366570	26034	https://www.ncbi.nlm.nih.gov/nuccore/NZ_LATW01000005.1?report=graph&from=7248&to=33281
108	NZ_LCVL01000008.1	T6SS2	99.216	26034	204	0	389850	415883	1	26034	0	46030	434123	26034	https://www.ncbi.nlm.nih.gov/nuccore/NZ_LCVL01000008.1?report=graph&from=389850&to=415883
109	NZ_LBHD01000006.1	T6SS1	98.952	31382	307	1	210602	241961	31384	3	0	55126	251606	33098	https://www.ncbi.nlm.nih.gov/nuccore/NZ_LBHD01000006.1?report=graph&from=210602&to=241961
109	NZ_LBHD01000001.1	T6SS2	99.021	26034	255	0	900793	926826	26034	1	0	45800	1268488	26034	https://www.ncbi.nlm.nih.gov/nuccore/NZ_LBHD01000001.1?report=graph&from=900793&to=926826
110	NZ_LBHE01000002.1	T6SS1	98.952	31382	307	1	388503	419862	31384	3	0	55126	1104889	33098	https://www.ncbi.nlm.nih.gov/nuccore/NZ_LBHE01000002.1?report=graph&from=388503&to=419862
110	NZ_LBHE01000001.1	T6SS2	99.021	26034	255	0	900714	926747	26034	1	0	45800	1191635	26034	https://www.ncbi.nlm.nih.gov/nuccore/NZ_LBHE01000001.1?report=graph&from=900714&to=926747
111	NZ_LBHF01000005.1	T6SS2	99.036	26034	248	1	138465	164495	26034	1	0	45816	515805	26034	https://www.ncbi.nlm.nih.gov/nuccore/NZ_LBHF01000005.1?report=graph&from=138465&to=164495
112	NZ_LBHG01000001.1	T6SS2	99.301	26034	182	0	859076	885109	1	26034	0	46129	911708	26034	https://www.ncbi.nlm.nih.gov/nuccore/NZ_LBHG01000001.1?report=graph&from=859076&to=885109
113	NZ_JWSV02000003.1	T6SS1	98.917	31382	318	1	677878	709237	31384	3	0	55077	2468450	33098	https://www.ncbi.nlm.nih.gov/nuccore/NZ_JWSV02000003.1?report=graph&from=677878&to=709237
113	NZ_JWSV02000001.1	T6SS2	99.021	26034	255	0	37890	63923	26034	1	0	45800	972395	26034	https://www.ncbi.nlm.nih.gov/nuccore/NZ_JWSV02000001.1?report=graph&from=37890&to=63923
114	NZ_JWSR02000001.1	T6SS1	98.798	31371	347	2	1444734	1476082	31365	3	0	54893	3055024	33098	https://www.ncbi.nlm.nih.gov/nuccore/NZ_JWSR02000001.1?report=graph&from=1444734&to=1476082
114	NZ_JWSR02000004.1	T6SS2	99.19	26034	211	0	875621	901654	1	26034	0	45998	1817170	26034	https://www.ncbi.nlm.nih.gov/nuccore/NZ_JWSR02000004.1?report=graph&from=875621&to=901654
115	NZ_CP026041.1	T6SS1	98.952	31382	307	1	2267455	2298814	31384	3	0	55126	3316147	33098	https://www.ncbi.nlm.nih.gov/nuccore/NZ_CP026041.1?report=graph&from=2267455&to=2298814
115	NZ_CP026042.1	T6SS2	99.021	26034	255	0	374965	400998	1	26034	0	45800	1833070	26034	https://www.ncbi.nlm.nih.gov/nuccore/NZ_CP026042.1?report=graph&from=374965&to=400998
116	NZ_CP009982.1	T6SS1	98.763	31372	349	5	1755138	1786484	31365	8	0	54839	3266132	33098	https://www.ncbi.nlm.nih.gov/nuccore/NZ_CP009982.1?report=graph&from=1755138&to=1786484
116	NZ_CP009983.1	T6SS2	99.22	26034	203	0	1064322	1090355	26034	1	0	46034	1772036	26034	https://www.ncbi.nlm.nih.gov/nuccore/NZ_CP009983.1?report=graph&from=1064322&to=1090355
117	NZ_LFWF01000037.1	T6SS1	98.582	31372	406	5	186972	218318	31365	8	0	54582	227655	33098	https://www.ncbi.nlm.nih.gov/nuccore/NZ_LFWF01000037.1?report=graph&from=186972&to=218318
117	NZ_LFWF01000039.1	T6SS2	99.067	26040	237	1	910188	936227	26034	1	0	45866	1081271	26034	https://www.ncbi.nlm.nih.gov/nuccore/NZ_LFWF01000039.1?report=graph&from=910188&to=936227
118	NZ_LFWG01000039.1	T6SS2	99.036	26034	251	0	539515	565548	26034	1	0	45818	1408096	26034	https://www.ncbi.nlm.nih.gov/nuccore/NZ_LFWG01000039.1?report=graph&from=539515&to=565548
119	NZ_LFWK01000050.1	T6SS1	98.659	31392	391	2	231853	263222	31384	1	0	54732	272561	33098	https://www.ncbi.nlm.nih.gov/nuccore/NZ_LFWK01000050.1?report=graph&from=231853&to=263222
119	NZ_LFWK01000022.1	T6SS2	99.078	26034	240	0	148687	174720	1	26034	0	45868	557150	26034	https://www.ncbi.nlm.nih.gov/nuccore/NZ_LFWK01000022.1?report=graph&from=148687&to=174720
120	NZ_LFWM01000029.1	T6SS1	98.659	31392	391	2	231853	263222	31384	1	0	54732	273241	33098	https://www.ncbi.nlm.nih.gov/nuccore/NZ_LFWM01000029.1?report=graph&from=231853&to=263222
120	NZ_LFWM01000030.1	T6SS2	99.078	26034	240	0	331320	357353	1	26034	0	45868	1270814	26034	https://www.ncbi.nlm.nih.gov/nuccore/NZ_LFWM01000030.1?report=graph&from=331320&to=357353
121	NZ_LFWI01000029.1	T6SS1	98.184	31392	540	2	9445	40814	1	31384	0	54060	458622	33098	https://www.ncbi.nlm.nih.gov/nuccore/NZ_LFWI01000029.1?report=graph&from=9445&to=40814
121	NZ_LFWI01000065.1	T6SS2	99.155	26034	220	0	430040	456073	26034	1	0	45958	604703	26034	https://www.ncbi.nlm.nih.gov/nuccore/NZ_LFWI01000065.1?report=graph&from=430040&to=456073
122	NZ_LFWO01000037.1	T6SS1	98.648	31428	395	2	9827	41232	1	31420	0	54779	181042	33098	https://www.ncbi.nlm.nih.gov/nuccore/NZ_LFWO01000037.1?report=graph&from=9827&to=41232
122	NZ_LFWO01000013.1	T6SS2	99.063	26034	243	1	797717	823749	1	26034	0	45846	909289	26034	https://www.ncbi.nlm.nih.gov/nuccore/NZ_LFWO01000013.1?report=graph&from=797717&to=823749
123	NZ_LFWJ01000044.1	T6SS1	98.54	31440	417	3	9964	41381	1	31420	0	54654	50340	33098	https://www.ncbi.nlm.nih.gov/nuccore/NZ_LFWJ01000044.1?report=graph&from=9964&to=41381
123	NZ_LFWJ01000075.1	T6SS2	99.082	26034	239	0	237349	263382	26034	1	0	45872	411959	26034	https://www.ncbi.nlm.nih.gov/nuccore/NZ_LFWJ01000075.1?report=graph&from=237349&to=263382
124	NZ_LFWP01000042.1	T6SS2	99.07	26034	242	0	669153	695186	26034	1	0	45859	953466	26034	https://www.ncbi.nlm.nih.gov/nuccore/NZ_LFWP01000042.1?report=graph&from=669153&to=695186
125	NZ_LFZD01000040.1	T6SS1	98.556	31371	423	2	138226	169574	31365	3	0	54550	178914	33098	https://www.ncbi.nlm.nih.gov/nuccore/NZ_LFZD01000040.1?report=graph&from=138226&to=169574
125	NZ_LFZD01000068.1	T6SS2	99.093	26034	236	0	122286	148319	26034	1	0	45886	293312	26034	https://www.ncbi.nlm.nih.gov/nuccore/NZ_LFZD01000068.1?report=graph&from=122286&to=148319
126	NZ_LFZB01000040.1	T6SS1	98.659	31392	391	2	9315	40684	1	31384	0	54732	271438	33098	https://www.ncbi.nlm.nih.gov/nuccore/NZ_LFZB01000040.1?report=graph&from=9315&to=40684
126	NZ_LFZB01000053.1	T6SS2	99.078	26034	240	0	382431	408464	26034	1	0	45868	693890	26034	https://www.ncbi.nlm.nih.gov/nuccore/NZ_LFZB01000053.1?report=graph&from=382431&to=408464
127	NZ_LFZE01000034.1	T6SS2	99.201	26034	208	0	287287	313320	1	26034	0	46012	431578	26034	https://www.ncbi.nlm.nih.gov/nuccore/NZ_LFZE01000034.1?report=graph&from=287287&to=313320
128	NZ_LFZF01000018.1	T6SS1	98.798	31371	347	2	200432	231780	31365	3	0	54893	712629	33098	https://www.ncbi.nlm.nih.gov/nuccore/NZ_LFZF01000018.1?report=graph&from=200432&to=231780
128	NZ_LFZF01000071.1	T6SS1	80.925	519	99	0	1	519	11467	11985	2.49e-140	490	524	33098	https://www.ncbi.nlm.nih.gov/nuccore/NZ_LFZF01000071.1?report=graph&from=1&to=519
128	NZ_LFZF01000030.1	T6SS2	99.193	26034	210	0	891414	917447	26034	1	0	46003	1062149	26034	https://www.ncbi.nlm.nih.gov/nuccore/NZ_LFZF01000030.1?report=graph&from=891414&to=917447
129	NZ_LFZG01000040.1	T6SS1	98.609	31427	397	6	9647	41047	8	31420	0	54714	230847	33098	https://www.ncbi.nlm.nih.gov/nuccore/NZ_LFZG01000040.1?report=graph&from=9647&to=41047
129	NZ_LFZG01000040.1	T6SS1	98.403	2066	33	0	44714	46779	31033	33098	0	3578	230847	33098	https://www.ncbi.nlm.nih.gov/nuccore/NZ_LFZG01000040.1?report=graph&from=44714&to=46779
129	NZ_LFZG01000012.1	T6SS2	99.032	26034	252	0	145003	171036	1	26034	0	45814	1089609	26034	https://www.ncbi.nlm.nih.gov/nuccore/NZ_LFZG01000012.1?report=graph&from=145003&to=171036
130	NZ_LFUJ01000014.1	T6SS1	99.934	33098	0	1	908970	942045	1	33098	0	59605	1090964	33098	https://www.ncbi.nlm.nih.gov/nuccore/NZ_LFUJ01000014.1?report=graph&from=908970&to=942045
130	NZ_LFUJ01000005.1	T6SS2	100	26034	0	0	1198897	1224930	1	26034	0	46950	1359266	26034	https://www.ncbi.nlm.nih.gov/nuccore/NZ_LFUJ01000005.1?report=graph&from=1198897&to=1224930
131	NZ_LFUM01000009.1	T6SS1	99.777	33146	4	2	141839	174962	33098	1	0	59499	998714	33098	https://www.ncbi.nlm.nih.gov/nuccore/NZ_LFUM01000009.1?report=graph&from=141839&to=174962
131	NZ_LFUM01000020.1	T6SS2	100	26034	0	0	321936	347969	1	26034	0	46950	481279	26034	https://www.ncbi.nlm.nih.gov/nuccore/NZ_LFUM01000020.1?report=graph&from=321936&to=347969
132	NZ_LFUN01000015.1	T6SS1	99.931	33099	0	2	824471	857547	1	33098	0	59599	1003139	33098	https://www.ncbi.nlm.nih.gov/nuccore/NZ_LFUN01000015.1?report=graph&from=824471&to=857547
132	NZ_LFUN01000020.1	T6SS2	99.996	26034	1	0	848578	874611	1	26034	0	46945	959989	26034	https://www.ncbi.nlm.nih.gov/nuccore/NZ_LFUN01000020.1?report=graph&from=848578&to=874611
133	NZ_LFUO01000010.1	T6SS1	99.931	33098	0	2	143643	176717	33098	1	0	59597	1002752	33098	https://www.ncbi.nlm.nih.gov/nuccore/NZ_LFUO01000010.1?report=graph&from=143643&to=176717
133	NZ_LFUO01000022.1	T6SS2	100	26034	0	0	85392	111425	26034	1	0	46950	346830	26034	https://www.ncbi.nlm.nih.gov/nuccore/NZ_LFUO01000022.1?report=graph&from=85392&to=111425
134	NZ_LFUP01000008.1	T6SS1	99.934	33098	0	1	822567	855642	1	33098	0	59605	992458	33098	https://www.ncbi.nlm.nih.gov/nuccore/NZ_LFUP01000008.1?report=graph&from=822567&to=855642
134	NZ_LFUP01000010.1	T6SS2	99.923	26050	4	1	300672	326721	1	26034	0	46902	465891	26034	https://www.ncbi.nlm.nih.gov/nuccore/NZ_LFUP01000010.1?report=graph&from=300672&to=326721
135	NZ_LFUQ01000005.1	T6SS1	99.934	33098	0	1	10604	43679	1	33098	0	59605	191717	33098	https://www.ncbi.nlm.nih.gov/nuccore/NZ_LFUQ01000005.1?report=graph&from=10604&to=43679
135	NZ_LFUQ01000006.1	T6SS2	100	26034	0	0	320335	346368	1	26034	0	46950	479769	26034	https://www.ncbi.nlm.nih.gov/nuccore/NZ_LFUQ01000006.1?report=graph&from=320335&to=346368
136	NZ_LFXK01000043.1	T6SS1	98.727	31427	364	3	189586	220990	31420	8	0	54891	254124	33098	https://www.ncbi.nlm.nih.gov/nuccore/NZ_LFXK01000043.1?report=graph&from=189586&to=220990
136	NZ_LFXK01000049.1	T6SS1	68.099	1583	471	17	13618	15183	7139	5574	4.21e-151	533	90927	33098	https://www.ncbi.nlm.nih.gov/nuccore/NZ_LFXK01000049.1?report=graph&from=13618&to=15183
136	NZ_LFXK01000037.1	T6SS2	99.14	26034	224	0	144156	170189	1	26034	0	45940	279336	26034	https://www.ncbi.nlm.nih.gov/nuccore/NZ_LFXK01000037.1?report=graph&from=144156&to=170189
137	NZ_LFYM01000076.1	T6SS1	98.868	31371	325	2	9415	40763	3	31365	0	54992	255897	33098	https://www.ncbi.nlm.nih.gov/nuccore/NZ_LFYM01000076.1?report=graph&from=9415&to=40763
137	NZ_LFYM01000013.1	T6SS1	68.654	1493	444	12	1644	3124	5569	7049	2.92e-157	551	16949	33098	https://www.ncbi.nlm.nih.gov/nuccore/NZ_LFYM01000013.1?report=graph&from=1644&to=3124
137	NZ_LFYM01000016.1	T6SS2	99.136	26034	225	0	173664	199697	1	26034	0	45935	622673	26034	https://www.ncbi.nlm.nih.gov/nuccore/NZ_LFYM01000016.1?report=graph&from=173664&to=199697
138	NZ_LFYN01000082.1	T6SS2	99.086	26034	238	0	55862	81895	26034	1	0	45877	101029	26034	https://www.ncbi.nlm.nih.gov/nuccore/NZ_LFYN01000082.1?report=graph&from=55862&to=81895
139	NZ_LIRR01000046.1	T6SS1	97.826	644	14	0	1	644	7942	7299	0	1099	649	33098	https://www.ncbi.nlm.nih.gov/nuccore/NZ_LIRR01000046.1?report=graph&from=1&to=644
139	NZ_LIRR01000014.1	T6SS2	99.055	26034	246	0	622751	648784	1	26034	0	45841	871376	26034	https://www.ncbi.nlm.nih.gov/nuccore/NZ_LIRR01000014.1?report=graph&from=622751&to=648784
140	NZ_LIRT01000058.1	T6SS2	99.128	26034	227	0	389213	415246	26034	1	0	45926	1293058	26034	https://www.ncbi.nlm.nih.gov/nuccore/NZ_LIRT01000058.1?report=graph&from=389213&to=415246
141	NZ_LIRQ01000005.1	T6SS1	98.798	31371	347	2	146479	177827	31365	3	0	54893	658515	33098	https://www.ncbi.nlm.nih.gov/nuccore/NZ_LIRQ01000005.1?report=graph&from=146479&to=177827
141	NZ_LIRQ01000063.1	T6SS2	99.186	26034	212	0	142531	168564	1	26034	0	45994	480510	26034	https://www.ncbi.nlm.nih.gov/nuccore/NZ_LIRQ01000063.1?report=graph&from=142531&to=168564
142	NZ_CP009766.1	T6SS2	98.256	26038	441	6	1015953	1041981	26034	1	0	44895	1717369	26034	https://www.ncbi.nlm.nih.gov/nuccore/NZ_CP009766.1?report=graph&from=1015953&to=1041981
143	NZ_CP009847.1	T6SS1	98.683	31426	384	2	1499870	1531273	3	31420	0	54825	3348850	33098	https://www.ncbi.nlm.nih.gov/nuccore/NZ_CP009847.1?report=graph&from=1499870&to=1531273
143	NZ_CP009848.1	T6SS2	99.19	26034	211	0	1057541	1083574	26034	1	0	45998	1758762	26034	https://www.ncbi.nlm.nih.gov/nuccore/NZ_CP009848.1?report=graph&from=1057541&to=1083574
144	NZ_LOSG02000003.1	T6SS1	98.867	31418	334	1	2024865	2056260	3	31420	0	55069	2511191	33098	https://www.ncbi.nlm.nih.gov/nuccore/NZ_LOSG02000003.1?report=graph&from=2024865&to=2056260
144	NZ_LOSG02000001.1	T6SS2	99.197	26034	209	0	649975	676008	1	26034	0	46007	1907420	26034	https://www.ncbi.nlm.nih.gov/nuccore/NZ_LOSG02000001.1?report=graph&from=649975&to=676008
145	NZ_LQGU01000004.1	T6SS2	99.197	26034	206	1	359387	385417	1	26034	0	46006	411922	26034	https://www.ncbi.nlm.nih.gov/nuccore/NZ_LQGU01000004.1?report=graph&from=359387&to=385417
146	NZ_LPZS01000001.1	T6SS1	99.934	33098	0	1	153273	186348	33098	1	0	59605	885831	33098	https://www.ncbi.nlm.nih.gov/nuccore/NZ_LPZS01000001.1?report=graph&from=153273&to=186348
146	NZ_LPZS01000006.1	T6SS2	100	26034	0	0	145089	171122	1	26034	0	46950	303770	26034	https://www.ncbi.nlm.nih.gov/nuccore/NZ_LPZS01000006.1?report=graph&from=145089&to=171122
147	NZ_LPZT01000007.1	T6SS1	98.572	31372	409	5	186396	217742	31365	8	0	54569	226850	33098	https://www.ncbi.nlm.nih.gov/nuccore/NZ_LPZT01000007.1?report=graph&from=186396&to=217742
147	NZ_LPZT01000008.1	T6SS2	99.067	26040	237	1	145060	171099	1	26034	0	45866	209829	26034	https://www.ncbi.nlm.nih.gov/nuccore/NZ_LPZT01000008.1?report=graph&from=145060&to=171099
148	NZ_CP014046.2	T6SS1	98.8	31427	337	4	2613407	2644800	31420	1	0	54994	3286802	33098	https://www.ncbi.nlm.nih.gov/nuccore/NZ_CP014046.2?report=graph&from=2613407&to=2644800
148	NZ_CP014047.2	T6SS2	99.163	26034	218	0	335105	361138	1	26034	0	45967	1865659	26034	https://www.ncbi.nlm.nih.gov/nuccore/NZ_CP014047.2?report=graph&from=335105&to=361138
149	NZ_LOBT01000023.1	T6SS2	99.12	26034	229	0	295887	321920	1	26034	0	45917	437824	26034	https://www.ncbi.nlm.nih.gov/nuccore/NZ_LOBT01000023.1?report=graph&from=295887&to=321920
150	NZ_LNTR01000027.1	T6SS1	98.718	31365	379	2	207965	239306	31365	1	0	54763	731944	33098	https://www.ncbi.nlm.nih.gov/nuccore/NZ_LNTR01000027.1?report=graph&from=207965&to=239306
150	NZ_LNTR01000060.1	T6SS2	99.312	26034	179	0	232359	258392	26034	1	0	46143	403281	26034	https://www.ncbi.nlm.nih.gov/nuccore/NZ_LNTR01000060.1?report=graph&from=232359&to=258392
151	NZ_LNTX01000013.1	T6SS1	98.952	31382	307	1	10829	42188	3	31384	0	55126	427418	33098	https://www.ncbi.nlm.nih.gov/nuccore/NZ_LNTX01000013.1?report=graph&from=10829&to=42188
151	NZ_LNTX01000014.1	T6SS2	99.021	26034	255	0	897334	923367	26034	1	0	45800	1072438	26034	https://www.ncbi.nlm.nih.gov/nuccore/NZ_LNTX01000014.1?report=graph&from=897334&to=923367
152	NZ_LODO01000012.1	T6SS1	98.843	31365	341	1	9552	40894	1	31365	0	54942	255801	33098	https://www.ncbi.nlm.nih.gov/nuccore/NZ_LODO01000012.1?report=graph&from=9552&to=40894
152	NZ_LODO01000021.1	T6SS2	99.163	26034	218	0	982642	1008675	26034	1	0	45967	1799251	26034	https://www.ncbi.nlm.nih.gov/nuccore/NZ_LODO01000021.1?report=graph&from=982642&to=1008675
153	NZ_LOHN01000024.1	T6SS1	99.934	33098	0	1	136848	169923	33098	1	0	59605	181099	33098	https://www.ncbi.nlm.nih.gov/nuccore/NZ_LOHN01000024.1?report=graph&from=136848&to=169923
153	NZ_LOHN01000020.1	T6SS2	100	26034	0	0	145095	171128	1	26034	0	46950	256468	26034	https://www.ncbi.nlm.nih.gov/nuccore/NZ_LOHN01000020.1?report=graph&from=145095&to=171128
154	NZ_LOHO01000039.1	T6SS2	99.12	26034	229	0	295989	322022	1	26034	0	45917	437713	26034	https://www.ncbi.nlm.nih.gov/nuccore/NZ_LOHO01000039.1?report=graph&from=295989&to=322022
155	NZ_LPVU01000025.1	T6SS1	98.718	31365	379	2	671798	703139	1	31365	0	54763	1124884	33098	https://www.ncbi.nlm.nih.gov/nuccore/NZ_LPVU01000025.1?report=graph&from=671798&to=703139
155	NZ_LPVU01000051.1	T6SS2	99.312	26034	179	0	32377	58410	26034	1	0	46143	203413	26034	https://www.ncbi.nlm.nih.gov/nuccore/NZ_LPVU01000051.1?report=graph&from=32377&to=58410
156	NZ_LRAI01000017.1	T6SS2	99.12	26034	229	0	115905	141938	26034	1	0	45917	437849	26034	https://www.ncbi.nlm.nih.gov/nuccore/NZ_LRAI01000017.1?report=graph&from=115905&to=141938
157	NZ_LRAJ01000018.1	T6SS2	99.201	26034	208	0	118259	144292	26034	1	0	46012	431727	26034	https://www.ncbi.nlm.nih.gov/nuccore/NZ_LRAJ01000018.1?report=graph&from=118259&to=144292
158	NZ_LRJZ01000002.1	T6SS1	98.952	31382	307	1	9118	40477	3	31384	0	55126	229078	33098	https://www.ncbi.nlm.nih.gov/nuccore/NZ_LRJZ01000002.1?report=graph&from=9118&to=40477
158	NZ_LRJZ01000010.1	T6SS2	99.021	26034	255	0	897249	923282	26034	1	0	45800	1072264	26034	https://www.ncbi.nlm.nih.gov/nuccore/NZ_LRJZ01000010.1?report=graph&from=897249&to=923282
159	NZ_LRFL01000037.1	T6SS1	98.718	31365	379	2	136802	168143	31365	1	0	54763	177762	33098	https://www.ncbi.nlm.nih.gov/nuccore/NZ_LRFL01000037.1?report=graph&from=136802&to=168143
159	NZ_LRFL01000021.1	T6SS2	99.312	26034	179	0	116700	142733	26034	1	0	46143	287733	26034	https://www.ncbi.nlm.nih.gov/nuccore/NZ_LRFL01000021.1?report=graph&from=116700&to=142733
160	NZ_LRFY01000009.1	T6SS1	98.952	31382	307	1	379060	410419	31384	3	0	55126	419668	33098	https://www.ncbi.nlm.nih.gov/nuccore/NZ_LRFY01000009.1?report=graph&from=379060&to=410419
160	NZ_LRFY01000014.1	T6SS2	99.021	26034	255	0	897320	923353	26034	1	0	45800	1072160	26034	https://www.ncbi.nlm.nih.gov/nuccore/NZ_LRFY01000014.1?report=graph&from=897320&to=923353
161	NZ_LRFN01000014.1	T6SS1	98.867	31418	334	1	192011	223406	31420	3	0	55069	878804	33098	https://www.ncbi.nlm.nih.gov/nuccore/NZ_LRFN01000014.1?report=graph&from=192011&to=223406
161	NZ_LRFN01000013.1	T6SS2	99.197	26034	209	0	271533	297566	1	26034	0	46007	670406	26034	https://www.ncbi.nlm.nih.gov/nuccore/NZ_LRFN01000013.1?report=graph&from=271533&to=297566
162	NZ_LRFZ01000017.1	T6SS1	98.952	31382	307	1	531819	563178	3	31384	0	55126	751827	33098	https://www.ncbi.nlm.nih.gov/nuccore/NZ_LRFZ01000017.1?report=graph&from=531819&to=563178
162	NZ_LRFZ01000003.1	T6SS2	99.021	26034	255	0	897249	923282	26034	1	0	45800	1072353	26034	https://www.ncbi.nlm.nih.gov/nuccore/NZ_LRFZ01000003.1?report=graph&from=897249&to=923282
163	NZ_LRFM01000019.1	T6SS1	98.952	31382	307	1	9403	40762	3	31384	0	55126	436820	33098	https://www.ncbi.nlm.nih.gov/nuccore/NZ_LRFM01000019.1?report=graph&from=9403&to=40762
163	NZ_LRFM01000010.1	T6SS2	99.021	26034	255	0	897251	923284	26034	1	0	45800	1071920	26034	https://www.ncbi.nlm.nih.gov/nuccore/NZ_LRFM01000010.1?report=graph&from=897251&to=923284
164	NZ_LRFQ01000004.1	T6SS1	98.952	31382	307	1	392974	424333	31384	3	0	55126	434155	33098	https://www.ncbi.nlm.nih.gov/nuccore/NZ_LRFQ01000004.1?report=graph&from=392974&to=424333
164	NZ_LRFQ01000007.1	T6SS2	99.021	26034	255	0	897206	923239	26034	1	0	45800	1072221	26034	https://www.ncbi.nlm.nih.gov/nuccore/NZ_LRFQ01000007.1?report=graph&from=897206&to=923239
165	NZ_LRFU01000011.1	T6SS1	98.952	31382	307	1	9250	40609	3	31384	0	55126	419667	33098	https://www.ncbi.nlm.nih.gov/nuccore/NZ_LRFU01000011.1?report=graph&from=9250&to=40609
165	NZ_LRFU01000005.1	T6SS2	99.021	26034	255	0	148808	174841	1	26034	0	45800	1072089	26034	https://www.ncbi.nlm.nih.gov/nuccore/NZ_LRFU01000005.1?report=graph&from=148808&to=174841
166	NZ_LRFO01000019.1	T6SS1	98.867	31418	334	1	655509	686904	3	31420	0	55069	878151	33098	https://www.ncbi.nlm.nih.gov/nuccore/NZ_LRFO01000019.1?report=graph&from=655509&to=686904
166	NZ_LRFO01000038.1	T6SS2	99.197	26034	209	0	372689	398722	26034	1	0	46007	549596	26034	https://www.ncbi.nlm.nih.gov/nuccore/NZ_LRFO01000038.1?report=graph&from=372689&to=398722
167	NZ_LRFP01000011.1	T6SS2	99.12	26034	229	0	295998	322031	1	26034	0	45917	437722	26034	https://www.ncbi.nlm.nih.gov/nuccore/NZ_LRFP01000011.1?report=graph&from=295998&to=322031
168	NZ_LRFT01000003.1	T6SS1	98.671	31373	387	2	139599	170949	31365	1	0	54716	181103	33098	https://www.ncbi.nlm.nih.gov/nuccore/NZ_LRFT01000003.1?report=graph&from=139599&to=170949
168	NZ_LRFT01000006.1	T6SS2	99.228	26034	201	0	259234	285267	1	26034	0	46043	402504	26034	https://www.ncbi.nlm.nih.gov/nuccore/NZ_LRFT01000006.1?report=graph&from=259234&to=285267
169	NZ_LRFR01000016.1	T6SS1	98.795	31371	348	2	9517	40865	3	31365	0	54888	187343	33098	https://www.ncbi.nlm.nih.gov/nuccore/NZ_LRFR01000016.1?report=graph&from=9517&to=40865
169	NZ_LRFR01000033.1	T6SS2	99.186	26034	212	0	902678	928711	26034	1	0	45994	1071346	26034	https://www.ncbi.nlm.nih.gov/nuccore/NZ_LRFR01000033.1?report=graph&from=902678&to=928711
170	NZ_LRFS01000018.1	T6SS1	99.934	33098	0	1	664123	697198	1	33098	0	59605	843218	33098	https://www.ncbi.nlm.nih.gov/nuccore/NZ_LRFS01000018.1?report=graph&from=664123&to=697198
170	NZ_LRFS01000034.1	T6SS2	100	26034	0	0	145095	171128	1	26034	0	46950	256386	26034	https://www.ncbi.nlm.nih.gov/nuccore/NZ_LRFS01000034.1?report=graph&from=145095&to=171128
171	NZ_LRFV01000009.1	T6SS2	99.159	26034	219	0	456964	482997	26034	1	0	45962	743194	26034	https://www.ncbi.nlm.nih.gov/nuccore/NZ_LRFV01000009.1?report=graph&from=456964&to=482997
172	NZ_LRFW01000009.1	T6SS1	99.934	33098	0	1	145647	178722	33098	1	0	59605	189105	33098	https://www.ncbi.nlm.nih.gov/nuccore/NZ_LRFW01000009.1?report=graph&from=145647&to=178722
172	NZ_LRFW01000005.1	T6SS2	100	26034	0	0	145095	171128	1	26034	0	46950	256386	26034	https://www.ncbi.nlm.nih.gov/nuccore/NZ_LRFW01000005.1?report=graph&from=145095&to=171128
173	NZ_LRFX01000009.1	T6SS2	99.232	26034	200	0	254859	280892	1	26034	0	46048	988687	26034	https://www.ncbi.nlm.nih.gov/nuccore/NZ_LRFX01000009.1?report=graph&from=254859&to=280892
174	NZ_LRGA01000014.1	T6SS1	98.952	31382	307	1	684555	715914	3	31384	0	55126	1094973	33098	https://www.ncbi.nlm.nih.gov/nuccore/NZ_LRGA01000014.1?report=graph&from=684555&to=715914
174	NZ_LRGA01000025.1	T6SS2	99.021	26034	255	0	897337	923370	26034	1	0	45800	1072441	26034	https://www.ncbi.nlm.nih.gov/nuccore/NZ_LRGA01000025.1?report=graph&from=897337&to=923370
175	NZ_LRST01000003.1	T6SS1	98.952	31382	307	1	185554	216913	31384	3	0	55126	218078	33098	https://www.ncbi.nlm.nih.gov/nuccore/NZ_LRST01000003.1?report=graph&from=185554&to=216913
175	NZ_LRST01000011.1	T6SS2	99.021	26034	255	0	897332	923365	26034	1	0	45800	1072347	26034	https://www.ncbi.nlm.nih.gov/nuccore/NZ_LRST01000011.1?report=graph&from=897332&to=923365
176	NZ_LRSU01000035.1	T6SS2	99.12	26034	229	0	115692	141725	26034	1	0	45917	437722	26034	https://www.ncbi.nlm.nih.gov/nuccore/NZ_LRSU01000035.1?report=graph&from=115692&to=141725
177	NZ_LRSW01000006.1	T6SS1	98.952	31382	307	1	199154	230513	31384	3	0	55126	239762	33098	https://www.ncbi.nlm.nih.gov/nuccore/NZ_LRSW01000006.1?report=graph&from=199154&to=230513
177	NZ_LRSW01000012.1	T6SS2	99.021	26034	255	0	897332	923365	26034	1	0	45800	1072436	26034	https://www.ncbi.nlm.nih.gov/nuccore/NZ_LRSW01000012.1?report=graph&from=897332&to=923365
178	NZ_LRSV01000021.1	T6SS1	98.69	33119	382	5	9620	42709	3	33098	0	57794	232340	33098	https://www.ncbi.nlm.nih.gov/nuccore/NZ_LRSV01000021.1?report=graph&from=9620&to=42709
178	NZ_LRSV01000015.1	T6SS2	99.155	26034	220	0	260198	286231	1	26034	0	45958	743040	26034	https://www.ncbi.nlm.nih.gov/nuccore/NZ_LRSV01000015.1?report=graph&from=260198&to=286231
179	NZ_LRTD01000027.1	T6SS2	99.12	26034	229	0	295973	322006	1	26034	0	45917	437910	26034	https://www.ncbi.nlm.nih.gov/nuccore/NZ_LRTD01000027.1?report=graph&from=295973&to=322006
180	NZ_LRTC01000032.1	T6SS2	99.12	26034	229	0	295973	322006	1	26034	0	45917	437910	26034	https://www.ncbi.nlm.nih.gov/nuccore/NZ_LRTC01000032.1?report=graph&from=295973&to=322006
181	NZ_LRTH01000034.1	T6SS1	98.718	31365	379	2	136802	168143	31365	1	0	54763	840362	33098	https://www.ncbi.nlm.nih.gov/nuccore/NZ_LRTH01000034.1?report=graph&from=136802&to=168143
181	NZ_LRTH01000015.1	T6SS2	99.312	26034	179	0	116722	142755	26034	1	0	46143	287437	26034	https://www.ncbi.nlm.nih.gov/nuccore/NZ_LRTH01000015.1?report=graph&from=116722&to=142755
182	NZ_LRSX01000031.1	T6SS1	98.718	31365	379	2	144467	175808	31365	1	0	54763	185721	33098	https://www.ncbi.nlm.nih.gov/nuccore/NZ_LRSX01000031.1?report=graph&from=144467&to=175808
182	NZ_LRSX01000019.1	T6SS2	99.312	26034	179	0	145001	171034	1	26034	0	46143	403392	26034	https://www.ncbi.nlm.nih.gov/nuccore/NZ_LRSX01000019.1?report=graph&from=145001&to=171034
183	NZ_LRSY01000034.1	T6SS1	98.769	31358	364	1	139773	171108	31365	8	0	54826	181129	33098	https://www.ncbi.nlm.nih.gov/nuccore/NZ_LRSY01000034.1?report=graph&from=139773&to=171108
183	NZ_LRSY01000018.1	T6SS2	99.236	26034	199	0	120791	146824	26034	1	0	46053	291887	26034	https://www.ncbi.nlm.nih.gov/nuccore/NZ_LRSY01000018.1?report=graph&from=120791&to=146824
184	NZ_LRSZ01000009.1	T6SS1	98.952	31382	307	1	9272	40631	3	31384	0	55126	442545	33098	https://www.ncbi.nlm.nih.gov/nuccore/NZ_LRSZ01000009.1?report=graph&from=9272&to=40631
184	NZ_LRSZ01000014.1	T6SS2	99.021	26034	255	0	897334	923367	26034	1	0	45800	1072438	26034	https://www.ncbi.nlm.nih.gov/nuccore/NZ_LRSZ01000014.1?report=graph&from=897334&to=923367
185	NZ_LRTA01000008.1	T6SS1	98.952	31382	307	1	9637	40996	3	31384	0	55126	426530	33098	https://www.ncbi.nlm.nih.gov/nuccore/NZ_LRTA01000008.1?report=graph&from=9637&to=40996
185	NZ_LRTA01000009.1	T6SS2	99.021	26034	255	0	897334	923367	26034	1	0	45800	1072438	26034	https://www.ncbi.nlm.nih.gov/nuccore/NZ_LRTA01000009.1?report=graph&from=897334&to=923367
186	NZ_LRTB01000039.1	T6SS1	98.867	31418	334	1	503465	534860	3	31420	0	55069	725547	33098	https://www.ncbi.nlm.nih.gov/nuccore/NZ_LRTB01000039.1?report=graph&from=503465&to=534860
186	NZ_LRTB01000015.1	T6SS2	99.197	26034	209	0	150874	176907	1	26034	0	46007	549752	26034	https://www.ncbi.nlm.nih.gov/nuccore/NZ_LRTB01000015.1?report=graph&from=150874&to=176907
187	NZ_LRTE01000014.1	T6SS1	98.867	31418	334	1	655012	686407	3	31420	0	55069	876648	33098	https://www.ncbi.nlm.nih.gov/nuccore/NZ_LRTE01000014.1?report=graph&from=655012&to=686407
187	NZ_LRTE01000038.1	T6SS2	99.197	26034	209	0	150879	176912	1	26034	0	46007	549485	26034	https://www.ncbi.nlm.nih.gov/nuccore/NZ_LRTE01000038.1?report=graph&from=150879&to=176912
188	NZ_LRTF01000020.1	T6SS2	99.12	26034	229	0	295921	321954	1	26034	0	45917	437645	26034	https://www.ncbi.nlm.nih.gov/nuccore/NZ_LRTF01000020.1?report=graph&from=295921&to=321954
189	NZ_LRTG01000017.1	T6SS2	99.263	26034	192	0	510829	536862	26034	1	0	46084	812388	26034	https://www.ncbi.nlm.nih.gov/nuccore/NZ_LRTG01000017.1?report=graph&from=510829&to=536862
190	NZ_LRTI01000016.1	T6SS2	99.12	26034	229	0	295998	322031	1	26034	0	45917	437722	26034	https://www.ncbi.nlm.nih.gov/nuccore/NZ_LRTI01000016.1?report=graph&from=295998&to=322031
191	NZ_LPVK01000020.1	T6SS1	98.718	31365	379	2	206639	237980	31365	1	0	54763	910199	33098	https://www.ncbi.nlm.nih.gov/nuccore/NZ_LPVK01000020.1?report=graph&from=206639&to=237980
191	NZ_LPVK01000011.1	T6SS2	99.312	26034	179	0	232382	258415	26034	1	0	46143	403418	26034	https://www.ncbi.nlm.nih.gov/nuccore/NZ_LPVK01000011.1?report=graph&from=232382&to=258415
192	NZ_LPVA01000026.1	T6SS1	98.718	31365	379	2	206273	237614	31365	1	0	54763	248178	33098	https://www.ncbi.nlm.nih.gov/nuccore/NZ_LPVA01000026.1?report=graph&from=206273&to=237614
192	NZ_LPVA01000020.1	T6SS2	99.312	26034	179	0	232382	258415	26034	1	0	46143	403418	26034	https://www.ncbi.nlm.nih.gov/nuccore/NZ_LPVA01000020.1?report=graph&from=232382&to=258415
193	NZ_LPVB01000001.1	T6SS1	98.952	31382	307	1	379060	410419	31384	3	0	55126	420244	33098	https://www.ncbi.nlm.nih.gov/nuccore/NZ_LPVB01000001.1?report=graph&from=379060&to=410419
193	NZ_LPVB01000010.1	T6SS2	99.021	26034	255	0	897249	923282	26034	1	0	45800	1072089	26034	https://www.ncbi.nlm.nih.gov/nuccore/NZ_LPVB01000010.1?report=graph&from=897249&to=923282
194	NZ_LPVC01000005.1	T6SS1	98.952	31382	307	1	376935	408294	31384	3	0	55126	417543	33098	https://www.ncbi.nlm.nih.gov/nuccore/NZ_LPVC01000005.1?report=graph&from=376935&to=408294
194	NZ_LPVC01000014.1	T6SS2	99.021	26034	255	0	897249	923282	26034	1	0	45800	1072353	26034	https://www.ncbi.nlm.nih.gov/nuccore/NZ_LPVC01000014.1?report=graph&from=897249&to=923282
195	NZ_LPUZ01000022.1	T6SS1	98.534	31383	418	3	10202	41562	3	31365	0	54546	229119	33098	https://www.ncbi.nlm.nih.gov/nuccore/NZ_LPUZ01000022.1?report=graph&from=10202&to=41562
195	NZ_LPUZ01000026.1	T6SS2	99.055	26034	246	0	148735	174768	1	26034	0	45841	476103	26034	https://www.ncbi.nlm.nih.gov/nuccore/NZ_LPUZ01000026.1?report=graph&from=148735&to=174768
196	NZ_LPVL01000024.1	T6SS2	99.263	26034	192	0	898829	924862	26034	1	0	46084	1200282	26034	https://www.ncbi.nlm.nih.gov/nuccore/NZ_LPVL01000024.1?report=graph&from=898829&to=924862
197	NZ_LPVN01000028.1	T6SS2	99.12	26034	229	0	115692	141725	26034	1	0	45917	437726	26034	https://www.ncbi.nlm.nih.gov/nuccore/NZ_LPVN01000028.1?report=graph&from=115692&to=141725
198	NZ_LPVM01000007.1	T6SS1	98.952	31382	307	1	134136	165495	3	31384	0	55126	521092	33098	https://www.ncbi.nlm.nih.gov/nuccore/NZ_LPVM01000007.1?report=graph&from=134136&to=165495
198	NZ_LPVM01000014.1	T6SS2	99.021	26034	255	0	897249	923282	26034	1	0	45800	1072353	26034	https://www.ncbi.nlm.nih.gov/nuccore/NZ_LPVM01000014.1?report=graph&from=897249&to=923282
199	NZ_LQCE01000013.1	T6SS1	98.952	31382	307	1	684769	716128	3	31384	0	55126	1095187	33098	https://www.ncbi.nlm.nih.gov/nuccore/NZ_LQCE01000013.1?report=graph&from=684769&to=716128
199	NZ_LQCE01000011.1	T6SS2	99.021	26034	255	0	905682	931715	26034	1	0	45800	1079571	26034	https://www.ncbi.nlm.nih.gov/nuccore/NZ_LQCE01000011.1?report=graph&from=905682&to=931715
200	NZ_LQCF01000026.1	T6SS1	99.934	33098	0	1	145646	178721	33098	1	0	59605	189215	33098	https://www.ncbi.nlm.nih.gov/nuccore/NZ_LQCF01000026.1?report=graph&from=145646&to=178721
200	NZ_LQCF01000020.1	T6SS2	100	26034	0	0	145095	171128	1	26034	0	46950	256647	26034	https://www.ncbi.nlm.nih.gov/nuccore/NZ_LQCF01000020.1?report=graph&from=145095&to=171128
201	NZ_LQCB01000009.1	T6SS2	99.232	26034	200	0	604104	630137	26034	1	0	46048	917928	26034	https://www.ncbi.nlm.nih.gov/nuccore/NZ_LQCB01000009.1?report=graph&from=604104&to=630137
202	NZ_LQCC01000014.1	T6SS1	98.718	31365	379	2	418060	449401	31365	1	0	54763	459314	33098	https://www.ncbi.nlm.nih.gov/nuccore/NZ_LQCC01000014.1?report=graph&from=418060&to=449401
202	NZ_LQCC01000010.1	T6SS2	99.312	26034	179	0	232359	258392	26034	1	0	46143	403392	26034	https://www.ncbi.nlm.nih.gov/nuccore/NZ_LQCC01000010.1?report=graph&from=232359&to=258392
203	NZ_LQCD01000019.1	T6SS1	99.934	33098	0	1	10025	43100	1	33098	0	59605	250461	33098	https://www.ncbi.nlm.nih.gov/nuccore/NZ_LQCD01000019.1?report=graph&from=10025&to=43100
203	NZ_LQCD01000037.1	T6SS2	99.992	26034	2	0	145095	171128	1	26034	0	46941	257461	26034	https://www.ncbi.nlm.nih.gov/nuccore/NZ_LQCD01000037.1?report=graph&from=145095&to=171128
204	NZ_LQCS01000047.1	T6SS2	99.12	26034	229	0	295973	322006	1	26034	0	45917	437910	26034	https://www.ncbi.nlm.nih.gov/nuccore/NZ_LQCS01000047.1?report=graph&from=295973&to=322006
205	NZ_LQCU01000014.1	T6SS1	98.952	31382	307	1	673914	705273	31384	3	0	55126	715647	33098	https://www.ncbi.nlm.nih.gov/nuccore/NZ_LQCU01000014.1?report=graph&from=673914&to=705273
205	NZ_LQCU01000008.1	T6SS2	99.017	26034	256	0	148902	174935	1	26034	0	45796	352235	26034	https://www.ncbi.nlm.nih.gov/nuccore/NZ_LQCU01000008.1?report=graph&from=148902&to=174935
206	NZ_LQCW01000011.1	T6SS1	98.651	31359	389	3	818910	850235	31365	8	0	54663	859983	33098	https://www.ncbi.nlm.nih.gov/nuccore/NZ_LQCW01000011.1?report=graph&from=818910&to=850235
206	NZ_LQCW01000024.1	T6SS2	99.362	26034	166	0	955338	981371	26034	1	0	46201	1126474	26034	https://www.ncbi.nlm.nih.gov/nuccore/NZ_LQCW01000024.1?report=graph&from=955338&to=981371
207	NZ_LQCV01000013.1	T6SS1	98.952	31382	307	1	355598	386957	31384	3	0	55126	558913	33098	https://www.ncbi.nlm.nih.gov/nuccore/NZ_LQCV01000013.1?report=graph&from=355598&to=386957
207	NZ_LQCV01000014.1	T6SS2	99.021	26034	255	0	897249	923282	26034	1	0	45800	969419	26034	https://www.ncbi.nlm.nih.gov/nuccore/NZ_LQCV01000014.1?report=graph&from=897249&to=923282
208	NZ_LQCT01000029.1	T6SS1	98.952	31382	307	1	375798	407157	31384	3	0	55126	416946	33098	https://www.ncbi.nlm.nih.gov/nuccore/NZ_LQCT01000029.1?report=graph&from=375798&to=407157
208	NZ_LQCT01000018.1	T6SS2	99.021	26034	255	0	823050	849083	26034	1	0	45800	998154	26034	https://www.ncbi.nlm.nih.gov/nuccore/NZ_LQCT01000018.1?report=graph&from=823050&to=849083
209	NZ_LQGX01000002.1	T6SS1	98.722	31379	365	3	9490	40846	1	31365	0	54800	181735	33098	https://www.ncbi.nlm.nih.gov/nuccore/NZ_LQGX01000002.1?report=graph&from=9490&to=40846
209	NZ_LQGX01000016.1	T6SS2	99.105	26034	233	0	150940	176973	1	26034	0	45899	292680	26034	https://www.ncbi.nlm.nih.gov/nuccore/NZ_LQGX01000016.1?report=graph&from=150940&to=176973
210	NZ_LRAH01000016.1	T6SS1	98.948	31366	296	3	10036	41368	1	31365	0	55095	188508	33098	https://www.ncbi.nlm.nih.gov/nuccore/NZ_LRAH01000016.1?report=graph&from=10036&to=41368
210	NZ_LRAH01000035.1	T6SS2	99.155	26034	220	0	126108	152141	26034	1	0	45958	1046942	26034	https://www.ncbi.nlm.nih.gov/nuccore/NZ_LRAH01000035.1?report=graph&from=126108&to=152141
211	NZ_LKQK01000030.1	T6SS1	98.868	31371	325	2	194622	225970	31365	3	0	54992	234971	33098	https://www.ncbi.nlm.nih.gov/nuccore/NZ_LKQK01000030.1?report=graph&from=194622&to=225970
211	NZ_LKQK01000031.1	T6SS2	99.136	26034	225	0	390520	416553	26034	1	0	45935	590109	26034	https://www.ncbi.nlm.nih.gov/nuccore/NZ_LKQK01000031.1?report=graph&from=390520&to=416553
212	NZ_LKQN01000001.1	T6SS1	98.868	31371	325	2	9215	40563	3	31365	0	54992	234212	33098	https://www.ncbi.nlm.nih.gov/nuccore/NZ_LKQN01000001.1?report=graph&from=9215&to=40563
212	NZ_LKQN01000044.1	T6SS2	99.136	26034	225	0	85047	111080	26034	1	0	45935	284637	26034	https://www.ncbi.nlm.nih.gov/nuccore/NZ_LKQN01000044.1?report=graph&from=85047&to=111080
213	NZ_LKQL01000003.1	T6SS1	98.998	26945	240	2	194637	221559	31365	4429	0	47393	221559	33098	https://www.ncbi.nlm.nih.gov/nuccore/NZ_LKQL01000003.1?report=graph&from=194637&to=221559
213	NZ_LKQL01000024.1	T6SS1	98.094	4511	86	0	9407	13917	3	4513	0	7748	13917	33098	https://www.ncbi.nlm.nih.gov/nuccore/NZ_LKQL01000024.1?report=graph&from=9407&to=13917
213	NZ_LKQL01000033.1	T6SS2	99.136	26034	225	0	650917	676950	26034	1	0	45935	850506	26034	https://www.ncbi.nlm.nih.gov/nuccore/NZ_LKQL01000033.1?report=graph&from=650917&to=676950
214	NZ_LKQO01000038.1	T6SS1	98.868	31371	325	2	194539	225887	31365	3	0	54992	234971	33098	https://www.ncbi.nlm.nih.gov/nuccore/NZ_LKQO01000038.1?report=graph&from=194539&to=225887
214	NZ_LKQO01000003.1	T6SS2	99.136	26034	225	0	320597	346630	26034	1	0	45935	520187	26034	https://www.ncbi.nlm.nih.gov/nuccore/NZ_LKQO01000003.1?report=graph&from=320597&to=346630
215	NZ_LKQP01000044.1	T6SS1	98.996	26997	241	2	1	26975	4377	31365	0	47483	220628	33098	https://www.ncbi.nlm.nih.gov/nuccore/NZ_LKQP01000044.1?report=graph&from=1&to=26975
215	NZ_LKQP01000025.1	T6SS1	98.095	4515	86	0	9002	13516	3	4517	0	7755	13516	33098	https://www.ncbi.nlm.nih.gov/nuccore/NZ_LKQP01000025.1?report=graph&from=9002&to=13516
215	NZ_LKQP01000045.1	T6SS2	99.136	26034	225	0	390273	416306	26034	1	0	45935	608861	26034	https://www.ncbi.nlm.nih.gov/nuccore/NZ_LKQP01000045.1?report=graph&from=390273&to=416306
216	NZ_LKQQ01000012.1	T6SS1	99.002	26846	238	2	1	26824	4528	31365	0	47224	220473	33098	https://www.ncbi.nlm.nih.gov/nuccore/NZ_LKQQ01000012.1?report=graph&from=1&to=26824
216	NZ_LKQQ01000033.1	T6SS1	98.094	4511	86	0	1	4511	4513	3	0	7748	14065	33098	https://www.ncbi.nlm.nih.gov/nuccore/NZ_LKQQ01000033.1?report=graph&from=1&to=4511
216	NZ_LKQQ01000001.1	T6SS2	99.136	26034	225	0	173558	199591	1	26034	0	45935	226284	26034	https://www.ncbi.nlm.nih.gov/nuccore/NZ_LKQQ01000001.1?report=graph&from=173558&to=199591
217	NZ_LKQR01000078.1	T6SS1	99.019	26087	226	2	31267	57331	31365	5287	0	45909	57331	33098	https://www.ncbi.nlm.nih.gov/nuccore/NZ_LKQR01000078.1?report=graph&from=31267&to=57331
217	NZ_LKQR01000101.1	T6SS1	98.397	3057	49	0	1	3057	1284	4340	0	5293	3057	33098	https://www.ncbi.nlm.nih.gov/nuccore/NZ_LKQR01000101.1?report=graph&from=1&to=3057
217	NZ_LKQR01000005.1	T6SS1	97.266	1280	35	0	1	1280	1282	3	0	2151	1322	33098	https://www.ncbi.nlm.nih.gov/nuccore/NZ_LKQR01000005.1?report=graph&from=1&to=1280
217	NZ_LKQR01000004.1	T6SS1	98.269	809	14	0	1	809	4497	5305	0	1397	809	33098	https://www.ncbi.nlm.nih.gov/nuccore/NZ_LKQR01000004.1?report=graph&from=1&to=809
217	NZ_LKQR01000044.1	T6SS2	99.136	26034	225	0	32958	58991	26034	1	0	45935	94595	26034	https://www.ncbi.nlm.nih.gov/nuccore/NZ_LKQR01000044.1?report=graph&from=32958&to=58991
218	NZ_LKQS01000052.1	T6SS1	98.859	25765	264	2	1	25743	25759	3	0	45157	34888	33098	https://www.ncbi.nlm.nih.gov/nuccore/NZ_LKQS01000052.1?report=graph&from=1&to=25743
218	NZ_LKQS01000031.1	T6SS1	98.887	5659	63	0	1	5659	25707	31365	0	9922	199311	33098	https://www.ncbi.nlm.nih.gov/nuccore/NZ_LKQS01000031.1?report=graph&from=1&to=5659
218	NZ_LKQS01000009.1	T6SS2	99.136	26034	225	0	32173	58206	26034	1	0	45935	78259	26034	https://www.ncbi.nlm.nih.gov/nuccore/NZ_LKQS01000009.1?report=graph&from=32173&to=58206
219	NZ_LKQH01000013.1	T6SS1	99.026	26581	229	2	194349	220907	31365	4793	0	46786	220907	33098	https://www.ncbi.nlm.nih.gov/nuccore/NZ_LKQH01000013.1?report=graph&from=194349&to=220907
219	NZ_LKQH01000020.1	T6SS1	97.943	4666	96	0	9211	13876	3	4668	0	7982	13876	33098	https://www.ncbi.nlm.nih.gov/nuccore/NZ_LKQH01000020.1?report=graph&from=9211&to=13876
219	NZ_LKQH01000001.1	T6SS2	99.136	26034	225	0	173557	199590	1	26034	0	45935	284635	26034	https://www.ncbi.nlm.nih.gov/nuccore/NZ_LKQH01000001.1?report=graph&from=173557&to=199590
220	NZ_LKQM01000009.1	T6SS1	98.868	31371	325	2	9368	40716	3	31365	0	54992	235337	33098	https://www.ncbi.nlm.nih.gov/nuccore/NZ_LKQM01000009.1?report=graph&from=9368&to=40716
220	NZ_LKQM01000039.1	T6SS2	99.136	26034	225	0	173557	199590	1	26034	0	45935	850548	26034	https://www.ncbi.nlm.nih.gov/nuccore/NZ_LKQM01000039.1?report=graph&from=173557&to=199590
221	NZ_LKQI01000020.1	T6SS1	99.003	26778	237	2	135097	161852	31365	4596	0	47106	161852	33098	https://www.ncbi.nlm.nih.gov/nuccore/NZ_LKQI01000020.1?report=graph&from=135097&to=161852
221	NZ_LKQI01000028.1	T6SS1	98.112	4501	85	0	1	4501	4503	3	0	7735	13907	33098	https://www.ncbi.nlm.nih.gov/nuccore/NZ_LKQI01000028.1?report=graph&from=1&to=4501
221	NZ_LKQI01000052.1	T6SS2	99.046	23799	204	1	315856	339631	26034	2236	0	41912	339631	26034	https://www.ncbi.nlm.nih.gov/nuccore/NZ_LKQI01000052.1?report=graph&from=315856&to=339631
221	NZ_LKQI01000003.1	T6SS2	99.154	2482	21	0	173557	176038	1	2482	0	4382	176038	26034	https://www.ncbi.nlm.nih.gov/nuccore/NZ_LKQI01000003.1?report=graph&from=173557&to=176038
222	NZ_LKQT01000006.1	T6SS1	99.019	26087	226	2	193653	219717	31365	5287	0	45909	219717	33098	https://www.ncbi.nlm.nih.gov/nuccore/NZ_LKQT01000006.1?report=graph&from=193653&to=219717
222	NZ_LKQT01000063.1	T6SS1	98.111	4500	85	0	1	4500	4502	3	0	7733	13710	33098	https://www.ncbi.nlm.nih.gov/nuccore/NZ_LKQT01000063.1?report=graph&from=1&to=4500
222	NZ_LKQT01000070.1	T6SS1	98.274	811	14	0	1	811	4495	5305	0	1400	811	33098	https://www.ncbi.nlm.nih.gov/nuccore/NZ_LKQT01000070.1?report=graph&from=1&to=811
222	NZ_LKQT01000034.1	T6SS2	99.136	23613	204	0	320596	344208	26034	2422	0	41664	344208	26034	https://www.ncbi.nlm.nih.gov/nuccore/NZ_LKQT01000034.1?report=graph&from=320596&to=344208
222	NZ_LKQT01000022.1	T6SS2	99.126	2403	21	0	135603	138005	1	2403	0	4240	138005	26034	https://www.ncbi.nlm.nih.gov/nuccore/NZ_LKQT01000022.1?report=graph&from=135603&to=138005
223	NZ_LKQC01000031.1	T6SS1	98.868	31371	325	2	9421	40769	3	31365	0	54992	283741	33098	https://www.ncbi.nlm.nih.gov/nuccore/NZ_LKQC01000031.1?report=graph&from=9421&to=40769
223	NZ_LKQC01000004.1	T6SS2	99.136	26034	225	0	32212	58245	26034	1	0	45935	231801	26034	https://www.ncbi.nlm.nih.gov/nuccore/NZ_LKQC01000004.1?report=graph&from=32212&to=58245
224	NZ_LKQD01000008.1	T6SS1	98.868	31371	325	2	9061	40409	3	31365	0	54992	235030	33098	https://www.ncbi.nlm.nih.gov/nuccore/NZ_LKQD01000008.1?report=graph&from=9061&to=40409
224	NZ_LKQD01000005.1	T6SS2	99.136	26034	225	0	173557	199590	1	26034	0	45935	513672	26034	https://www.ncbi.nlm.nih.gov/nuccore/NZ_LKQD01000005.1?report=graph&from=173557&to=199590
225	NZ_LKQB01000026.1	T6SS1	98.868	31371	325	2	8960	40308	3	31365	0	54992	73860	33098	https://www.ncbi.nlm.nih.gov/nuccore/NZ_LKQB01000026.1?report=graph&from=8960&to=40308
225	NZ_LKQB01000004.1	T6SS2	99.136	26034	225	0	320596	346629	26034	1	0	45935	518191	26034	https://www.ncbi.nlm.nih.gov/nuccore/NZ_LKQB01000004.1?report=graph&from=320596&to=346629
226	NZ_LKQA01000047.1	T6SS1	98.868	31371	325	2	9211	40559	3	31365	0	54992	234907	33098	https://www.ncbi.nlm.nih.gov/nuccore/NZ_LKQA01000047.1?report=graph&from=9211&to=40559
226	NZ_LKQA01000014.1	T6SS2	99.136	26034	225	0	32131	58164	26034	1	0	45935	231720	26034	https://www.ncbi.nlm.nih.gov/nuccore/NZ_LKQA01000014.1?report=graph&from=32131&to=58164
227	NZ_LKQE01000009.1	T6SS1	98.868	31371	325	2	9059	40407	3	31365	0	54992	234755	33098	https://www.ncbi.nlm.nih.gov/nuccore/NZ_LKQE01000009.1?report=graph&from=9059&to=40407
227	NZ_LKQE01000035.1	T6SS2	99.136	26034	225	0	175334	201367	1	26034	0	45935	521962	26034	https://www.ncbi.nlm.nih.gov/nuccore/NZ_LKQE01000035.1?report=graph&from=175334&to=201367
228	NZ_LKQF01000005.1	T6SS1	98.868	31371	325	2	9455	40803	3	31365	0	54992	74268	33098	https://www.ncbi.nlm.nih.gov/nuccore/NZ_LKQF01000005.1?report=graph&from=9455&to=40803
228	NZ_LKQF01000031.1	T6SS2	99.136	26034	225	0	1019318	1045351	26034	1	0	45935	1331797	26034	https://www.ncbi.nlm.nih.gov/nuccore/NZ_LKQF01000031.1?report=graph&from=1019318&to=1045351
229	NZ_LKQG01000008.1	T6SS1	98.868	31371	325	2	9214	40562	3	31365	0	54992	234996	33098	https://www.ncbi.nlm.nih.gov/nuccore/NZ_LKQG01000008.1?report=graph&from=9214&to=40562
229	NZ_LKQG01000023.1	T6SS2	99.136	26034	225	0	320596	346629	26034	1	0	45935	520185	26034	https://www.ncbi.nlm.nih.gov/nuccore/NZ_LKQG01000023.1?report=graph&from=320596&to=346629
230	NZ_LKQJ01000012.1	T6SS1	98.868	31371	325	2	9147	40495	3	31365	0	54992	235116	33098	https://www.ncbi.nlm.nih.gov/nuccore/NZ_LKQJ01000012.1?report=graph&from=9147&to=40495
230	NZ_LKQJ01000032.1	T6SS2	99.136	26034	225	0	285688	311721	1	26034	0	45935	1238720	26034	https://www.ncbi.nlm.nih.gov/nuccore/NZ_LKQJ01000032.1?report=graph&from=285688&to=311721
231	NZ_CP011407.1	T6SS2	99.143	26034	222	1	1228442	1254474	26034	1	0	45941	1997247	26034	https://www.ncbi.nlm.nih.gov/nuccore/NZ_CP011407.1?report=graph&from=1228442&to=1254474
232	NZ_CP011885.1	T6SS2	99.201	26034	208	0	1061798	1087831	26034	1	0	46012	1888116	26034	https://www.ncbi.nlm.nih.gov/nuccore/NZ_CP011885.1?report=graph&from=1061798&to=1087831
233	NZ_LHAX01000028.1	T6SS1	98.684	25684	308	2	1	25662	25676	1	0	44813	35291	33098	https://www.ncbi.nlm.nih.gov/nuccore/NZ_LHAX01000028.1?report=graph&from=1&to=25662
233	NZ_LHAX01000013.1	T6SS1	99.492	5709	29	0	1	5709	25657	31365	0	10165	379292	33098	https://www.ncbi.nlm.nih.gov/nuccore/NZ_LHAX01000013.1?report=graph&from=1&to=5709
233	NZ_LHAX01000005.1	T6SS2	99.232	26034	200	0	916368	942401	26034	1	0	46048	955685	26034	https://www.ncbi.nlm.nih.gov/nuccore/NZ_LHAX01000005.1?report=graph&from=916368&to=942401
234	NZ_LHAW01000018.1	T6SS1	99.934	33098	0	1	137187	170262	33098	1	0	59605	531451	33098	https://www.ncbi.nlm.nih.gov/nuccore/NZ_LHAW01000018.1?report=graph&from=137187&to=170262
234	NZ_LHAW01000014.1	T6SS2	100	26034	0	0	6810	32843	26034	1	0	46950	195725	26034	https://www.ncbi.nlm.nih.gov/nuccore/NZ_LHAW01000014.1?report=graph&from=6810&to=32843
235	NZ_LHAU01000002.1	T6SS1	98.804	33104	366	2	139097	172178	33098	3	0	57932	280159	33098	https://www.ncbi.nlm.nih.gov/nuccore/NZ_LHAU01000002.1?report=graph&from=139097&to=172178
235	NZ_LHAU01000013.1	T6SS2	99.187	26061	185	1	122692	148752	26034	1	0	46062	194828	26034	https://www.ncbi.nlm.nih.gov/nuccore/NZ_LHAU01000013.1?report=graph&from=122692&to=148752
235	NZ_LHAU01000032.1	T6SS3	99.996	27976	1	0	29082	57057	1	27976	0	50447	72167	27976	https://www.ncbi.nlm.nih.gov/nuccore/NZ_LHAU01000032.1?report=graph&from=29082&to=57057
236	NZ_LHAV01000031.1	T6SS1	98.804	33104	366	2	107987	141068	3	33098	0	57932	280163	33098	https://www.ncbi.nlm.nih.gov/nuccore/NZ_LHAV01000031.1?report=graph&from=107987&to=141068
236	NZ_LHAV01000026.1	T6SS2	99.187	26061	185	1	123433	149493	26034	1	0	46062	195664	26034	https://www.ncbi.nlm.nih.gov/nuccore/NZ_LHAV01000026.1?report=graph&from=123433&to=149493
236	NZ_LHAV01000009.1	T6SS3	99.996	27976	1	0	15110	43085	27976	1	0	50447	72165	27976	https://www.ncbi.nlm.nih.gov/nuccore/NZ_LHAV01000009.1?report=graph&from=15110&to=43085
237	NZ_LHAY01000002.1	T6SS2	98.21	26034	456	5	390498	416521	26034	1	0	44835	645827	26034	https://www.ncbi.nlm.nih.gov/nuccore/NZ_LHAY01000002.1?report=graph&from=390498&to=416521
238	NZ_LHAZ01000001.1	T6SS1	99.934	33098	0	1	9679	42754	1	33098	0	59605	188831	33098	https://www.ncbi.nlm.nih.gov/nuccore/NZ_LHAZ01000001.1?report=graph&from=9679&to=42754
238	NZ_LHAZ01000006.1	T6SS2	100	26034	0	0	85539	111572	26034	1	0	46950	347765	26034	https://www.ncbi.nlm.nih.gov/nuccore/NZ_LHAZ01000006.1?report=graph&from=85539&to=111572
239	NZ_LHBA01000022.1	T6SS2	99.197	26034	209	0	86221	112254	26034	1	0	46007	502980	26034	https://www.ncbi.nlm.nih.gov/nuccore/NZ_LHBA01000022.1?report=graph&from=86221&to=112254
240	NZ_LHBD01000015.1	T6SS2	99.193	26034	207	1	63703	89733	26034	1	0	46001	294226	26034	https://www.ncbi.nlm.nih.gov/nuccore/NZ_LHBD01000015.1?report=graph&from=63703&to=89733
241	NZ_LHBC01000009.1	T6SS2	99.113	26035	230	1	199922	225956	1	26034	0	45906	252511	26034	https://www.ncbi.nlm.nih.gov/nuccore/NZ_LHBC01000009.1?report=graph&from=199922&to=225956
242	NZ_LHBB01000045.1	T6SS1	98.986	26134	243	1	1	26112	5287	31420	0	45951	31970	33098	https://www.ncbi.nlm.nih.gov/nuccore/NZ_LHBB01000045.1?report=graph&from=1&to=26112
242	NZ_LHBB01000007.1	T6SS1	98.336	4506	75	0	45082	49587	3	4508	0	7789	49587	33098	https://www.ncbi.nlm.nih.gov/nuccore/NZ_LHBB01000007.1?report=graph&from=45082&to=49587
242	NZ_LHBB01000065.1	T6SS1	97.719	877	20	0	1	877	5305	4429	0	1492	877	33098	https://www.ncbi.nlm.nih.gov/nuccore/NZ_LHBB01000065.1?report=graph&from=1&to=877
242	NZ_LHBB01000050.1	T6SS2	99.159	23418	197	0	1	23418	23418	1	0	41344	69607	26034	https://www.ncbi.nlm.nih.gov/nuccore/NZ_LHBB01000050.1?report=graph&from=1&to=23418
242	NZ_LHBB01000006.1	T6SS2	99.534	2787	13	0	298489	301275	26034	23248	0	4968	301275	26034	https://www.ncbi.nlm.nih.gov/nuccore/NZ_LHBB01000006.1?report=graph&from=298489&to=301275
243	NZ_LHBF01000015.1	T6SS2	99.12	26034	229	0	296285	322318	1	26034	0	45917	438113	26034	https://www.ncbi.nlm.nih.gov/nuccore/NZ_LHBF01000015.1?report=graph&from=296285&to=322318
244	NZ_LHBG01000011.1	T6SS1	98.731	31371	368	2	217263	248611	31365	3	0	54798	856558	33098	https://www.ncbi.nlm.nih.gov/nuccore/NZ_LHBG01000011.1?report=graph&from=217263&to=248611
244	NZ_LHBG01000002.1	T6SS2	99.163	26034	218	0	908182	934215	26034	1	0	45967	1090046	26034	https://www.ncbi.nlm.nih.gov/nuccore/NZ_LHBG01000002.1?report=graph&from=908182&to=934215
245	NZ_LHBE01000266.1	T6SS2	99.178	19581	161	0	1	19581	3628	23208	0	34587	19581	26034	https://www.ncbi.nlm.nih.gov/nuccore/NZ_LHBE01000266.1?report=graph&from=1&to=19581
245	NZ_LHBE01000187.1	T6SS2	98.791	2151	23	1	1	2148	2151	1	0	3761	23971	26034	https://www.ncbi.nlm.nih.gov/nuccore/NZ_LHBE01000187.1?report=graph&from=1&to=2148
245	NZ_LHBE01000051.1	T6SS2	99.398	1828	11	0	1	1828	24207	26034	0	3248	14355	26034	https://www.ncbi.nlm.nih.gov/nuccore/NZ_LHBE01000051.1?report=graph&from=1&to=1828
245	NZ_LHBE01000434.1	T6SS2	99.186	1229	10	0	1	1229	3798	2570	0	2172	1229	26034	https://www.ncbi.nlm.nih.gov/nuccore/NZ_LHBE01000434.1?report=graph&from=1&to=1229
245	NZ_LHBE01000490.1	T6SS2	98.97	1165	11	1	1	1165	24406	23243	0	2044	1165	26034	https://www.ncbi.nlm.nih.gov/nuccore/NZ_LHBE01000490.1?report=graph&from=1&to=1165
245	NZ_LHBE01000087.1	T6SS4a	77.438	523	118	0	55261	55783	20248	20770	7.34e-115	412	67348	23224	https://www.ncbi.nlm.nih.gov/nuccore/NZ_LHBE01000087.1?report=graph&from=55261&to=55783
245	NZ_LHBE01000087.1	T6SS4b	67.377	751	229	8	56713	57455	23316	24058	1.73e-59	229	67348	24616	https://www.ncbi.nlm.nih.gov/nuccore/NZ_LHBE01000087.1?report=graph&from=56713&to=57455
246	NZ_LHBH01000026.1	T6SS1	98.731	31371	368	2	9075	40423	3	31365	0	54798	256190	33098	https://www.ncbi.nlm.nih.gov/nuccore/NZ_LHBH01000026.1?report=graph&from=9075&to=40423
246	NZ_LHBH01000004.1	T6SS2	99.163	26034	218	0	347845	373878	1	26034	0	45967	935300	26034	https://www.ncbi.nlm.nih.gov/nuccore/NZ_LHBH01000004.1?report=graph&from=347845&to=373878
247	NZ_LHBI01000003.1	T6SS2	99.201	26034	208	0	104079	130112	26034	1	0	46012	372780	26034	https://www.ncbi.nlm.nih.gov/nuccore/NZ_LHBI01000003.1?report=graph&from=104079&to=130112
248	NZ_LHBJ01000027.1	T6SS2	98.955	26034	270	1	113542	139573	26034	1	0	45721	152024	26034	https://www.ncbi.nlm.nih.gov/nuccore/NZ_LHBJ01000027.1?report=graph&from=113542&to=139573
249	NZ_CP010884.1	T6SS2	99.236	26034	198	1	1059748	1085780	26034	1	0	46049	1843316	26034	https://www.ncbi.nlm.nih.gov/nuccore/NZ_CP010884.1?report=graph&from=1059748&to=1085780
250	NZ_MCFR01000033.1	T6SS2	99.048	23420	223	0	95275	118694	1	23420	0	41230	118694	26034	https://www.ncbi.nlm.nih.gov/nuccore/NZ_MCFR01000033.1?report=graph&from=95275&to=118694
250	NZ_MCFR01000009.1	T6SS2	99.095	2982	27	0	32243	35224	26034	23053	0	5257	35224	26034	https://www.ncbi.nlm.nih.gov/nuccore/NZ_MCFR01000009.1?report=graph&from=32243&to=35224
251	NZ_MBTR01000027.1	T6SS2	99.082	26034	239	0	224619	250652	1	26034	0	45872	277156	26034	https://www.ncbi.nlm.nih.gov/nuccore/NZ_MBTR01000027.1?report=graph&from=224619&to=250652
252	NZ_MDTV01000019.1	T6SS1	99.934	33098	0	1	205551	238626	33098	1	0	59605	249653	33098	https://www.ncbi.nlm.nih.gov/nuccore/NZ_MDTV01000019.1?report=graph&from=205551&to=238626
252	NZ_MDTV01000014.1	T6SS2	100	26034	0	0	73427	99460	26034	1	0	46950	244868	26034	https://www.ncbi.nlm.nih.gov/nuccore/NZ_MDTV01000014.1?report=graph&from=73427&to=99460
253	NZ_MIQI01000066.1	T6SS2	99.389	26034	159	0	854478	880511	1	26034	0	46233	907007	26034	https://www.ncbi.nlm.nih.gov/nuccore/NZ_MIQI01000066.1?report=graph&from=854478&to=880511
254	NZ_MIQM01000140.1	T6SS2	99.124	26034	228	0	26500	52533	26034	1	0	45922	142601	26034	https://www.ncbi.nlm.nih.gov/nuccore/NZ_MIQM01000140.1?report=graph&from=26500&to=52533
255	NZ_MIQL01000118.1	T6SS1	98.187	31392	539	2	4868	36237	31384	1	0	54065	45504	33098	https://www.ncbi.nlm.nih.gov/nuccore/NZ_MIQL01000118.1?report=graph&from=4868&to=36237
255	NZ_MIQL01000117.1	T6SS2	99.14	26034	224	0	147398	173431	1	26034	0	45940	199929	26034	https://www.ncbi.nlm.nih.gov/nuccore/NZ_MIQL01000117.1?report=graph&from=147398&to=173431
256	NZ_MIQK01000003.1	T6SS1	98.187	31392	539	2	4868	36237	31384	1	0	54065	45700	33098	https://www.ncbi.nlm.nih.gov/nuccore/NZ_MIQK01000003.1?report=graph&from=4868&to=36237
256	NZ_MIQK01000058.1	T6SS2	99.14	26034	224	0	147398	173431	1	26034	0	45940	191762	26034	https://www.ncbi.nlm.nih.gov/nuccore/NZ_MIQK01000058.1?report=graph&from=147398&to=173431
257	NZ_MIQN01000088.1	T6SS1	98.795	31371	348	2	136227	167575	31365	3	0	54888	806832	33098	https://www.ncbi.nlm.nih.gov/nuccore/NZ_MIQN01000088.1?report=graph&from=136227&to=167575
257	NZ_MIQN01000037.1	T6SS2	99.193	26034	210	0	26504	52537	26034	1	0	46003	195802	26034	https://www.ncbi.nlm.nih.gov/nuccore/NZ_MIQN01000037.1?report=graph&from=26504&to=52537
258	NZ_MIQO01000120.1	T6SS1	98.875	31385	323	2	4585	35947	31384	8	0	55026	44996	33098	https://www.ncbi.nlm.nih.gov/nuccore/NZ_MIQO01000120.1?report=graph&from=4585&to=35947
258	NZ_MIQO01000154.1	T6SS1	68.587	1493	445	12	13097	14577	7049	5569	1.12e-155	546	15316	33098	https://www.ncbi.nlm.nih.gov/nuccore/NZ_MIQO01000154.1?report=graph&from=13097&to=14577
258	NZ_MIQO01000077.1	T6SS2	99.263	26034	192	0	46576	72609	1	26034	0	46084	99106	26034	https://www.ncbi.nlm.nih.gov/nuccore/NZ_MIQO01000077.1?report=graph&from=46576&to=72609
259	NZ_MIQJ01000017.1	T6SS2	99.389	26034	159	0	26497	52530	26034	1	0	46233	196060	26034	https://www.ncbi.nlm.nih.gov/nuccore/NZ_MIQJ01000017.1?report=graph&from=26497&to=52530
260	NZ_MIQQ01000025.1	T6SS1	98.454	31371	455	2	105779	137127	31365	3	0	54406	146429	33098	https://www.ncbi.nlm.nih.gov/nuccore/NZ_MIQQ01000025.1?report=graph&from=105779&to=137127
260	NZ_MIQQ01000079.1	T6SS2	99.316	26034	178	0	26499	52532	26034	1	0	46147	196419	26034	https://www.ncbi.nlm.nih.gov/nuccore/NZ_MIQQ01000079.1?report=graph&from=26499&to=52532
261	NZ_MIQT01000051.1	T6SS2	99.09	26034	237	0	790321	816354	1	26034	0	45881	842854	26034	https://www.ncbi.nlm.nih.gov/nuccore/NZ_MIQT01000051.1?report=graph&from=790321&to=816354
262	NZ_MIQS01000003.1	T6SS1	98.795	31371	348	2	148633	179981	31365	3	0	54888	819245	33098	https://www.ncbi.nlm.nih.gov/nuccore/NZ_MIQS01000003.1?report=graph&from=148633&to=179981
262	NZ_MIQS01000090.1	T6SS2	99.193	26034	210	0	26504	52537	26034	1	0	46003	195802	26034	https://www.ncbi.nlm.nih.gov/nuccore/NZ_MIQS01000090.1?report=graph&from=26504&to=52537
263	NZ_MIQP01000076.1	T6SS1	98.798	31371	347	2	9241	40589	3	31365	0	54893	227334	33098	https://www.ncbi.nlm.nih.gov/nuccore/NZ_MIQP01000076.1?report=graph&from=9241&to=40589
263	NZ_MIQP01000062.1	T6SS2	99.193	26034	210	0	26519	52552	26034	1	0	46003	195959	26034	https://www.ncbi.nlm.nih.gov/nuccore/NZ_MIQP01000062.1?report=graph&from=26519&to=52552
264	NZ_MIQR01000074.1	T6SS2	99.193	26034	207	1	837794	863824	1	26034	0	46001	890322	26034	https://www.ncbi.nlm.nih.gov/nuccore/NZ_MIQR01000074.1?report=graph&from=837794&to=863824
265	NZ_MIQU01000025.1	T6SS2	99.132	26034	226	0	276578	302611	1	26034	0	45931	329109	26034	https://www.ncbi.nlm.nih.gov/nuccore/NZ_MIQU01000025.1?report=graph&from=276578&to=302611
266	NZ_MIQV01000023.1	T6SS2	99.132	26034	226	0	26499	52532	26034	1	0	45931	329158	26034	https://www.ncbi.nlm.nih.gov/nuccore/NZ_MIQV01000023.1?report=graph&from=26499&to=52532
267	NZ_MIQX01000013.1	T6SS1	98.779	31364	349	3	9823	41153	31365	3	0	54852	50226	33098	https://www.ncbi.nlm.nih.gov/nuccore/NZ_MIQX01000013.1?report=graph&from=9823&to=41153
267	NZ_MIQX01000073.1	T6SS2	98.963	26034	270	0	211204	237237	1	26034	0	45732	263734	26034	https://www.ncbi.nlm.nih.gov/nuccore/NZ_MIQX01000073.1?report=graph&from=211204&to=237237
268	NZ_MIQW01000002.1	T6SS2	99.097	26034	235	0	18355	44388	26034	1	0	45890	211307	26034	https://www.ncbi.nlm.nih.gov/nuccore/NZ_MIQW01000002.1?report=graph&from=18355&to=44388
269	NZ_MIQY01000041.1	T6SS2	99.09	26035	236	1	26454	52488	26034	1	0	45879	453752	26034	https://www.ncbi.nlm.nih.gov/nuccore/NZ_MIQY01000041.1?report=graph&from=26454&to=52488
270	NZ_MIQZ01000013.1	T6SS2	99.109	26035	231	1	26591	52625	26034	1	0	45902	526512	26034	https://www.ncbi.nlm.nih.gov/nuccore/NZ_MIQZ01000013.1?report=graph&from=26591&to=52625
271	NZ_MIRA01000134.1	T6SS1	98.795	31371	348	2	4456	35804	31365	3	0	54888	44967	33098	https://www.ncbi.nlm.nih.gov/nuccore/NZ_MIRA01000134.1?report=graph&from=4456&to=35804
271	NZ_MIRA01000125.1	T6SS2	99.19	26034	211	0	26504	52537	26034	1	0	45998	195802	26034	https://www.ncbi.nlm.nih.gov/nuccore/NZ_MIRA01000125.1?report=graph&from=26504&to=52537
272	NZ_MIRB01000100.1	T6SS1	98.556	31371	423	2	3451	34799	31365	3	0	54550	43985	33098	https://www.ncbi.nlm.nih.gov/nuccore/NZ_MIRB01000100.1?report=graph&from=3451&to=34799
272	NZ_MIRB01000037.1	T6SS2	99.093	26034	236	0	26498	52531	26034	1	0	45886	196393	26034	https://www.ncbi.nlm.nih.gov/nuccore/NZ_MIRB01000037.1?report=graph&from=26498&to=52531
273	NZ_MIRC01000035.1	T6SS1	98.601	31312	386	5	9292	40570	1	31293	0	54518	40570	33098	https://www.ncbi.nlm.nih.gov/nuccore/NZ_MIRC01000035.1?report=graph&from=9292&to=40570
273	NZ_MIRC01000054.1	T6SS1	99.062	1173	11	0	1	1173	32413	31241	0	2067	1175	33098	https://www.ncbi.nlm.nih.gov/nuccore/NZ_MIRC01000054.1?report=graph&from=1&to=1173
273	NZ_MIRC01000060.1	T6SS1	99.73	740	2	0	1	740	32359	33098	0	1326	200743	33098	https://www.ncbi.nlm.nih.gov/nuccore/NZ_MIRC01000060.1?report=graph&from=1&to=740
273	NZ_MIRC01000069.1	T6SS2	99.458	26034	141	0	188217	214250	1	26034	0	46314	240778	26034	https://www.ncbi.nlm.nih.gov/nuccore/NZ_MIRC01000069.1?report=graph&from=188217&to=214250
274	NZ_MIRD01000066.1	T6SS1	98.656	33117	393	5	8968	42051	1	33098	0	57741	232199	33098	https://www.ncbi.nlm.nih.gov/nuccore/NZ_MIRD01000066.1?report=graph&from=8968&to=42051
274	NZ_MIRD01000083.1	T6SS2	99.458	26034	141	0	187137	213170	1	26034	0	46314	231556	26034	https://www.ncbi.nlm.nih.gov/nuccore/NZ_MIRD01000083.1?report=graph&from=187137&to=213170
275	NZ_MIRE01000067.1	T6SS1	98.647	33117	396	5	9292	42375	1	33098	0	57728	242378	33098	https://www.ncbi.nlm.nih.gov/nuccore/NZ_MIRE01000067.1?report=graph&from=9292&to=42375
275	NZ_MIRE01000027.1	T6SS2	99.458	26034	141	0	187137	213170	1	26034	0	46314	239668	26034	https://www.ncbi.nlm.nih.gov/nuccore/NZ_MIRE01000027.1?report=graph&from=187137&to=213170
276	NZ_MIRF01000010.1	T6SS1	98.647	33117	396	5	9292	42375	1	33098	0	57728	241833	33098	https://www.ncbi.nlm.nih.gov/nuccore/NZ_MIRF01000010.1?report=graph&from=9292&to=42375
276	NZ_MIRF01000053.1	T6SS2	99.458	26034	141	0	187137	213170	1	26034	0	46314	239668	26034	https://www.ncbi.nlm.nih.gov/nuccore/NZ_MIRF01000053.1?report=graph&from=187137&to=213170
277	NZ_MIRH01000015.1	T6SS1	98.782	31364	348	3	253521	284851	31365	3	0	54857	293931	33098	https://www.ncbi.nlm.nih.gov/nuccore/NZ_MIRH01000015.1?report=graph&from=253521&to=284851
277	NZ_MIRH01000062.1	T6SS2	98.951	26034	273	0	211347	237380	1	26034	0	45719	263878	26034	https://www.ncbi.nlm.nih.gov/nuccore/NZ_MIRH01000062.1?report=graph&from=211347&to=237380
278	NZ_MIRG01000051.1	T6SS1	98.647	33117	396	5	9245	42328	1	33098	0	57728	241777	33098	https://www.ncbi.nlm.nih.gov/nuccore/NZ_MIRG01000051.1?report=graph&from=9245&to=42328
278	NZ_MIRG01000076.1	T6SS2	99.458	26034	141	0	187137	213170	1	26034	0	46314	231514	26034	https://www.ncbi.nlm.nih.gov/nuccore/NZ_MIRG01000076.1?report=graph&from=187137&to=213170
279	NZ_MIRI01000118.1	T6SS2	99.213	26035	204	1	5254	31288	26034	1	0	46024	259004	26034	https://www.ncbi.nlm.nih.gov/nuccore/NZ_MIRI01000118.1?report=graph&from=5254&to=31288
280	NZ_MIRJ01000068.1	T6SS1	98.823	31427	339	3	9308	40712	3	31420	0	55022	45951	33098	https://www.ncbi.nlm.nih.gov/nuccore/NZ_MIRJ01000068.1?report=graph&from=9308&to=40712
280	NZ_MIRJ01000078.1	T6SS2	99.312	26034	179	0	26499	52532	26034	1	0	46143	196189	26034	https://www.ncbi.nlm.nih.gov/nuccore/NZ_MIRJ01000078.1?report=graph&from=26499&to=52532
281	NZ_MIRK01000030.1	T6SS2	98.971	26034	268	0	35642	61675	1	26034	0	45741	88267	26034	https://www.ncbi.nlm.nih.gov/nuccore/NZ_MIRK01000030.1?report=graph&from=35642&to=61675
282	NZ_MIRL01000008.1	T6SS1	98.677	31057	389	1	1	31035	31059	3	0	54170	40253	33098	https://www.ncbi.nlm.nih.gov/nuccore/NZ_MIRL01000008.1?report=graph&from=1&to=31035
282	NZ_MIRL01000036.1	T6SS2	99.163	26034	218	0	143627	169660	1	26034	0	45967	196075	26034	https://www.ncbi.nlm.nih.gov/nuccore/NZ_MIRL01000036.1?report=graph&from=143627&to=169660
283	NZ_MIRM01000055.1	T6SS2	98.963	26034	270	0	26498	52531	26034	1	0	45732	864658	26034	https://www.ncbi.nlm.nih.gov/nuccore/NZ_MIRM01000055.1?report=graph&from=26498&to=52531
284	NZ_MIRN01000095.1	T6SS1	98.531	31377	425	3	3417	34771	31365	3	0	54526	54130	33098	https://www.ncbi.nlm.nih.gov/nuccore/NZ_MIRN01000095.1?report=graph&from=3417&to=34771
284	NZ_MIRN01000048.1	T6SS2	99.19	26034	211	0	26499	52532	26034	1	0	45998	196435	26034	https://www.ncbi.nlm.nih.gov/nuccore/NZ_MIRN01000048.1?report=graph&from=26499&to=52532
285	NZ_MIRO01000018.1	T6SS1	98.556	31371	423	2	9194	40542	3	31365	0	54550	43992	33098	https://www.ncbi.nlm.nih.gov/nuccore/NZ_MIRO01000018.1?report=graph&from=9194&to=40542
285	NZ_MIRO01000024.1	T6SS2	99.093	26034	236	0	26498	52531	26034	1	0	45886	196393	26034	https://www.ncbi.nlm.nih.gov/nuccore/NZ_MIRO01000024.1?report=graph&from=26498&to=52531
286	NZ_MIRP01000048.1	T6SS1	98.556	31371	423	2	148508	179856	31365	3	0	54550	189049	33098	https://www.ncbi.nlm.nih.gov/nuccore/NZ_MIRP01000048.1?report=graph&from=148508&to=179856
286	NZ_MIRP01000076.1	T6SS2	99.093	26034	236	0	18342	44375	26034	1	0	45886	188237	26034	https://www.ncbi.nlm.nih.gov/nuccore/NZ_MIRP01000076.1?report=graph&from=18342&to=44375
287	NZ_MIRQ01000045.1	T6SS1	98.556	31371	423	2	9194	40542	3	31365	0	54550	43992	33098	https://www.ncbi.nlm.nih.gov/nuccore/NZ_MIRQ01000045.1?report=graph&from=9194&to=40542
287	NZ_MIRQ01000025.1	T6SS2	99.093	26034	236	0	26498	52531	26034	1	0	45886	196393	26034	https://www.ncbi.nlm.nih.gov/nuccore/NZ_MIRQ01000025.1?report=graph&from=26498&to=52531
288	NZ_MIRS01000109.1	T6SS1	99.022	31390	277	2	137862	169229	31384	3	0	55242	178121	33098	https://www.ncbi.nlm.nih.gov/nuccore/NZ_MIRS01000109.1?report=graph&from=137862&to=169229
288	NZ_MIRS01000022.1	T6SS2	99.22	26034	203	0	167902	193935	1	26034	0	46034	220433	26034	https://www.ncbi.nlm.nih.gov/nuccore/NZ_MIRS01000022.1?report=graph&from=167902&to=193935
289	NZ_MIRR01000113.1	T6SS2	99.159	26034	219	0	87620	113653	1	26034	0	45962	140154	26034	https://www.ncbi.nlm.nih.gov/nuccore/NZ_MIRR01000113.1?report=graph&from=87620&to=113653
290	NZ_MIRT01000064.1	T6SS1	99.022	31390	277	2	671984	703351	3	31384	0	55242	841264	33098	https://www.ncbi.nlm.nih.gov/nuccore/NZ_MIRT01000064.1?report=graph&from=671984&to=703351
290	NZ_MIRT01000077.1	T6SS2	99.22	26034	203	0	167902	193935	1	26034	0	46034	212210	26034	https://www.ncbi.nlm.nih.gov/nuccore/NZ_MIRT01000077.1?report=graph&from=167902&to=193935
291	NZ_MIRU01000057.1	T6SS1	98.85	31392	331	2	184294	215663	31384	1	0	55003	268694	33098	https://www.ncbi.nlm.nih.gov/nuccore/NZ_MIRU01000057.1?report=graph&from=184294&to=215663
291	NZ_MIRU01000001.1	T6SS2	99.239	26034	198	0	168210	194243	1	26034	0	46057	220737	26034	https://www.ncbi.nlm.nih.gov/nuccore/NZ_MIRU01000001.1?report=graph&from=168210&to=194243
292	NZ_MIRV01000048.1	T6SS2	99.128	26034	227	0	438863	464896	1	26034	0	45926	491394	26034	https://www.ncbi.nlm.nih.gov/nuccore/NZ_MIRV01000048.1?report=graph&from=438863&to=464896
293	NZ_MIRW01000046.1	T6SS1	98.85	31392	331	2	557348	588717	1	31384	0	55003	773349	33098	https://www.ncbi.nlm.nih.gov/nuccore/NZ_MIRW01000046.1?report=graph&from=557348&to=588717
293	NZ_MIRW01000001.1	T6SS2	99.239	26034	198	0	168210	194243	1	26034	0	46057	220737	26034	https://www.ncbi.nlm.nih.gov/nuccore/NZ_MIRW01000001.1?report=graph&from=168210&to=194243
294	NZ_MIRY01000047.1	T6SS1	98.85	31392	331	2	557313	588682	1	31384	0	55003	773296	33098	https://www.ncbi.nlm.nih.gov/nuccore/NZ_MIRY01000047.1?report=graph&from=557313&to=588682
294	NZ_MIRY01000041.1	T6SS2	99.239	26034	198	0	168210	194243	1	26034	0	46057	220737	26034	https://www.ncbi.nlm.nih.gov/nuccore/NZ_MIRY01000041.1?report=graph&from=168210&to=194243
295	NZ_MIRX01000028.1	T6SS1	98.85	31392	331	2	184312	215681	31384	1	0	55003	268712	33098	https://www.ncbi.nlm.nih.gov/nuccore/NZ_MIRX01000028.1?report=graph&from=184312&to=215681
295	NZ_MIRX01000066.1	T6SS2	99.239	26034	198	0	26495	52528	26034	1	0	46057	220737	26034	https://www.ncbi.nlm.nih.gov/nuccore/NZ_MIRX01000066.1?report=graph&from=26495&to=52528
296	NZ_MIRZ01000078.1	T6SS1	98.85	31392	331	2	557348	588717	1	31384	0	55003	773349	33098	https://www.ncbi.nlm.nih.gov/nuccore/NZ_MIRZ01000078.1?report=graph&from=557348&to=588717
296	NZ_MIRZ01000092.1	T6SS2	99.239	26034	198	0	168210	194243	1	26034	0	46057	220737	26034	https://www.ncbi.nlm.nih.gov/nuccore/NZ_MIRZ01000092.1?report=graph&from=168210&to=194243
297	NZ_MISC01000107.1	T6SS2	99.063	26034	244	0	12486	38519	1	26034	0	45850	65063	26034	https://www.ncbi.nlm.nih.gov/nuccore/NZ_MISC01000107.1?report=graph&from=12486&to=38519
298	NZ_MISA01000031.1	T6SS1	98.85	31392	331	2	557348	588717	1	31384	0	55003	773349	33098	https://www.ncbi.nlm.nih.gov/nuccore/NZ_MISA01000031.1?report=graph&from=557348&to=588717
298	NZ_MISA01000016.1	T6SS2	99.239	26034	198	0	168210	194243	1	26034	0	46057	220737	26034	https://www.ncbi.nlm.nih.gov/nuccore/NZ_MISA01000016.1?report=graph&from=168210&to=194243
299	NZ_MISB01000074.1	T6SS2	99.128	26034	227	0	815190	841223	1	26034	0	45926	867721	26034	https://www.ncbi.nlm.nih.gov/nuccore/NZ_MISB01000074.1?report=graph&from=815190&to=841223
300	NZ_MISD01000011.1	T6SS1	98.45	31411	436	4	8932	40320	3	31384	0	54479	244992	33098	https://www.ncbi.nlm.nih.gov/nuccore/NZ_MISD01000011.1?report=graph&from=8932&to=40320
300	NZ_MISD01000037.1	T6SS2	99.201	26034	208	0	143889	169922	1	26034	0	46012	196420	26034	https://www.ncbi.nlm.nih.gov/nuccore/NZ_MISD01000037.1?report=graph&from=143889&to=169922
301	NZ_MISE01000059.1	T6SS2	99.067	26034	243	0	174922	200955	1	26034	0	45854	227454	26034	https://www.ncbi.nlm.nih.gov/nuccore/NZ_MISE01000059.1?report=graph&from=174922&to=200955
302	NZ_MISF01000005.1	T6SS1	98.707	31392	376	2	9207	40576	1	31384	0	54800	227137	33098	https://www.ncbi.nlm.nih.gov/nuccore/NZ_MISF01000005.1?report=graph&from=9207&to=40576
302	NZ_MISF01000037.1	T6SS2	99.155	26034	220	0	149715	175748	1	26034	0	45958	194093	26034	https://www.ncbi.nlm.nih.gov/nuccore/NZ_MISF01000037.1?report=graph&from=149715&to=175748
303	NZ_MISG01000032.1	T6SS1	98.773	31373	355	2	9262	40612	1	31365	0	54860	178448	33098	https://www.ncbi.nlm.nih.gov/nuccore/NZ_MISG01000032.1?report=graph&from=9262&to=40612
303	NZ_MISG01000020.1	T6SS2	99.355	26034	168	0	143360	169393	1	26034	0	46192	195831	26034	https://www.ncbi.nlm.nih.gov/nuccore/NZ_MISG01000020.1?report=graph&from=143360&to=169393
304	NZ_MISH01000102.1	T6SS2	98.963	26034	270	0	19068	45101	1	26034	0	45732	71601	26034	https://www.ncbi.nlm.nih.gov/nuccore/NZ_MISH01000102.1?report=graph&from=19068&to=45101
305	NZ_MISI01000043.1	T6SS2	98.963	26034	270	0	19062	45095	1	26034	0	45732	71594	26034	https://www.ncbi.nlm.nih.gov/nuccore/NZ_MISI01000043.1?report=graph&from=19062&to=45095
306	NZ_MISJ01000017.1	T6SS2	98.963	26034	270	0	19068	45101	1	26034	0	45732	71601	26034	https://www.ncbi.nlm.nih.gov/nuccore/NZ_MISJ01000017.1?report=graph&from=19068&to=45101
307	NZ_MISN01000118.1	T6SS2	99.205	26035	206	1	26456	52490	26034	1	0	46015	58854	26034	https://www.ncbi.nlm.nih.gov/nuccore/NZ_MISN01000118.1?report=graph&from=26456&to=52490
308	NZ_MISK01000001.1	T6SS2	99.117	26034	230	0	811860	837893	1	26034	0	45913	864380	26034	https://www.ncbi.nlm.nih.gov/nuccore/NZ_MISK01000001.1?report=graph&from=811860&to=837893
309	NZ_MISL01000129.1	T6SS2	99.205	26035	206	1	26456	52490	26034	1	0	46015	58854	26034	https://www.ncbi.nlm.nih.gov/nuccore/NZ_MISL01000129.1?report=graph&from=26456&to=52490
310	NZ_MISM01000031.1	T6SS2	99.205	26035	206	1	26456	52490	26034	1	0	46015	58854	26034	https://www.ncbi.nlm.nih.gov/nuccore/NZ_MISM01000031.1?report=graph&from=26456&to=52490
311	NZ_MISO01000100.1	T6SS2	99.124	26034	228	0	26500	52533	26034	1	0	45922	142601	26034	https://www.ncbi.nlm.nih.gov/nuccore/NZ_MISO01000100.1?report=graph&from=26500&to=52533
312	NZ_MISP01000125.1	T6SS2	99.124	26034	228	0	18277	44310	26034	1	0	45922	134378	26034	https://www.ncbi.nlm.nih.gov/nuccore/NZ_MISP01000125.1?report=graph&from=18277&to=44310
313	NZ_MISQ01000090.1	T6SS1	98.564	31118	404	6	9053	40134	3	31113	0	54114	40134	33098	https://www.ncbi.nlm.nih.gov/nuccore/NZ_MISQ01000090.1?report=graph&from=9053&to=40134
313	NZ_MISQ01000051.1	T6SS2	99.147	26034	222	0	171219	197252	1	26034	0	45949	223750	26034	https://www.ncbi.nlm.nih.gov/nuccore/NZ_MISQ01000051.1?report=graph&from=171219&to=197252
314	NZ_MIUR01000102.1	T6SS1	98.952	31382	307	1	186556	217915	31384	3	0	55126	227092	33098	https://www.ncbi.nlm.nih.gov/nuccore/NZ_MIUR01000102.1?report=graph&from=186556&to=217915
314	NZ_MIUR01000028.1	T6SS2	99.021	26034	255	0	147614	173647	1	26034	0	45800	191952	26034	https://www.ncbi.nlm.nih.gov/nuccore/NZ_MIUR01000028.1?report=graph&from=147614&to=173647
315	NZ_MIUH01000048.1	T6SS2	98.948	26040	268	1	292667	318706	1	26034	0	45726	345477	26034	https://www.ncbi.nlm.nih.gov/nuccore/NZ_MIUH01000048.1?report=graph&from=292667&to=318706
316	NZ_MIUI01000051.1	T6SS2	98.948	26040	268	1	292667	318706	1	26034	0	45726	345161	26034	https://www.ncbi.nlm.nih.gov/nuccore/NZ_MIUI01000051.1?report=graph&from=292667&to=318706
317	NZ_MIUG01000034.1	T6SS2	99.04	26034	247	1	827362	853392	1	26034	0	45821	879874	26034	https://www.ncbi.nlm.nih.gov/nuccore/NZ_MIUG01000034.1?report=graph&from=827362&to=853392
318	NZ_MIUS01000065.1	T6SS1	98.89	31428	318	3	9211	40615	1	31420	0	55118	153357	33098	https://www.ncbi.nlm.nih.gov/nuccore/NZ_MIUS01000065.1?report=graph&from=9211&to=40615
318	NZ_MIUS01000029.1	T6SS2	99.147	26034	222	0	26543	52576	26034	1	0	45949	196656	26034	https://www.ncbi.nlm.nih.gov/nuccore/NZ_MIUS01000029.1?report=graph&from=26543&to=52576
319	NZ_MIUF01000026.1	T6SS2	99.04	26034	247	1	514523	540553	26034	1	0	45821	1367860	26034	https://www.ncbi.nlm.nih.gov/nuccore/NZ_MIUF01000026.1?report=graph&from=514523&to=540553
320	NZ_MIUE01000030.1	T6SS1	98.952	31382	307	1	9178	40537	3	31384	0	55126	225152	33098	https://www.ncbi.nlm.nih.gov/nuccore/NZ_MIUE01000030.1?report=graph&from=9178&to=40537
320	NZ_MIUE01000006.1	T6SS2	99.021	26034	255	0	147614	173647	1	26034	0	45800	200147	26034	https://www.ncbi.nlm.nih.gov/nuccore/NZ_MIUE01000006.1?report=graph&from=147614&to=173647
321	NZ_MIUD01000098.1	T6SS1	98.798	31371	347	2	4456	35804	31365	3	0	54893	44995	33098	https://www.ncbi.nlm.nih.gov/nuccore/NZ_MIUD01000098.1?report=graph&from=4456&to=35804
321	NZ_MIUD01000061.1	T6SS2	99.193	26034	210	0	26519	52552	26034	1	0	46003	195958	26034	https://www.ncbi.nlm.nih.gov/nuccore/NZ_MIUD01000061.1?report=graph&from=26519&to=52552
322	NZ_MIUC01000077.1	T6SS2	99.216	26034	204	0	824329	850362	1	26034	0	46030	872931	26034	https://www.ncbi.nlm.nih.gov/nuccore/NZ_MIUC01000077.1?report=graph&from=824329&to=850362
323	NZ_MIUT01000018.1	T6SS1	98.952	31382	307	1	9178	40537	3	31384	0	55126	225163	33098	https://www.ncbi.nlm.nih.gov/nuccore/NZ_MIUT01000018.1?report=graph&from=9178&to=40537
323	NZ_MIUT01000104.1	T6SS2	99.021	26034	255	0	147614	173647	1	26034	0	45800	200147	26034	https://www.ncbi.nlm.nih.gov/nuccore/NZ_MIUT01000104.1?report=graph&from=147614&to=173647
324	NZ_MIUB01000081.1	T6SS1	98.952	31382	307	1	184627	215986	31384	3	0	55126	225163	33098	https://www.ncbi.nlm.nih.gov/nuccore/NZ_MIUB01000081.1?report=graph&from=184627&to=215986
324	NZ_MIUB01000110.1	T6SS2	99.021	26034	255	0	147614	173647	1	26034	0	45800	200147	26034	https://www.ncbi.nlm.nih.gov/nuccore/NZ_MIUB01000110.1?report=graph&from=147614&to=173647
325	NZ_MIUQ01000063.1	T6SS1	98.952	31382	307	1	9175	40534	3	31384	0	55126	225648	33098	https://www.ncbi.nlm.nih.gov/nuccore/NZ_MIUQ01000063.1?report=graph&from=9175&to=40534
325	NZ_MIUQ01000108.1	T6SS2	99.021	26034	255	0	147614	173647	1	26034	0	45800	200147	26034	https://www.ncbi.nlm.nih.gov/nuccore/NZ_MIUQ01000108.1?report=graph&from=147614&to=173647
326	NZ_MIUA01000104.1	T6SS1	98.952	31382	307	1	184750	216109	31384	3	0	55126	225283	33098	https://www.ncbi.nlm.nih.gov/nuccore/NZ_MIUA01000104.1?report=graph&from=184750&to=216109
326	NZ_MIUA01000062.1	T6SS2	99.021	26034	255	0	147614	173647	1	26034	0	45800	200147	26034	https://www.ncbi.nlm.nih.gov/nuccore/NZ_MIUA01000062.1?report=graph&from=147614&to=173647
327	NZ_MIUP01000098.1	T6SS1	98.534	31383	418	3	186610	217970	31365	3	0	54546	226872	33098	https://www.ncbi.nlm.nih.gov/nuccore/NZ_MIUP01000098.1?report=graph&from=186610&to=217970
327	NZ_MIUP01000097.1	T6SS2	99.055	26034	246	0	147532	173565	1	26034	0	45841	200045	26034	https://www.ncbi.nlm.nih.gov/nuccore/NZ_MIUP01000097.1?report=graph&from=147532&to=173565
328	NZ_MITZ01000064.1	T6SS1	98.89	31428	318	3	9574	40978	1	31420	0	55118	157326	33098	https://www.ncbi.nlm.nih.gov/nuccore/NZ_MITZ01000064.1?report=graph&from=9574&to=40978
328	NZ_MITZ01000018.1	T6SS2	99.147	26034	222	0	18339	44372	26034	1	0	45949	189589	26034	https://www.ncbi.nlm.nih.gov/nuccore/NZ_MITZ01000018.1?report=graph&from=18339&to=44372
329	NZ_MIUJ01000078.1	T6SS1	98.952	31382	307	1	9178	40537	3	31384	0	55126	227707	33098	https://www.ncbi.nlm.nih.gov/nuccore/NZ_MIUJ01000078.1?report=graph&from=9178&to=40537
329	NZ_MIUJ01000061.1	T6SS2	99.017	26034	256	0	147614	173647	1	26034	0	45796	200147	26034	https://www.ncbi.nlm.nih.gov/nuccore/NZ_MIUJ01000061.1?report=graph&from=147614&to=173647
330	NZ_MIUU01000022.1	T6SS1	98.89	31428	318	3	9202	40606	1	31420	0	55118	49014	33098	https://www.ncbi.nlm.nih.gov/nuccore/NZ_MIUU01000022.1?report=graph&from=9202&to=40606
330	NZ_MIUU01000116.1	T6SS2	99.147	26034	222	0	144081	170114	1	26034	0	45949	196656	26034	https://www.ncbi.nlm.nih.gov/nuccore/NZ_MIUU01000116.1?report=graph&from=144081&to=170114
331	NZ_MISR01000072.1	T6SS1	98.696	33119	381	4	110449	143539	33098	3	0	57807	152852	33098	https://www.ncbi.nlm.nih.gov/nuccore/NZ_MISR01000072.1?report=graph&from=110449&to=143539
331	NZ_MISR01000083.1	T6SS2	99.255	26034	194	0	144233	170266	1	26034	0	46075	196764	26034	https://www.ncbi.nlm.nih.gov/nuccore/NZ_MISR01000083.1?report=graph&from=144233&to=170266
332	NZ_MISS01000016.1	T6SS1	98.91	31364	308	3	9056	40386	3	31365	0	55037	44829	33098	https://www.ncbi.nlm.nih.gov/nuccore/NZ_MISS01000016.1?report=graph&from=9056&to=40386
332	NZ_MISS01000090.1	T6SS2	99.201	26034	208	0	26517	52550	26034	1	0	46012	196488	26034	https://www.ncbi.nlm.nih.gov/nuccore/NZ_MISS01000090.1?report=graph&from=26517&to=52550
333	NZ_MIST01000046.1	T6SS1	98.722	31379	365	3	137758	169114	31365	1	0	54800	178412	33098	https://www.ncbi.nlm.nih.gov/nuccore/NZ_MIST01000046.1?report=graph&from=137758&to=169114
333	NZ_MIST01000009.1	T6SS2	99.105	26034	233	0	149749	175782	1	26034	0	45899	202283	26034	https://www.ncbi.nlm.nih.gov/nuccore/NZ_MIST01000009.1?report=graph&from=149749&to=175782
334	NZ_MISU01000046.1	T6SS2	98.963	26034	270	0	812128	838161	1	26034	0	45732	864658	26034	https://www.ncbi.nlm.nih.gov/nuccore/NZ_MISU01000046.1?report=graph&from=812128&to=838161
335	NZ_MISV01000130.1	T6SS1	98.722	31379	365	3	137661	169017	31365	1	0	54800	179467	33098	https://www.ncbi.nlm.nih.gov/nuccore/NZ_MISV01000130.1?report=graph&from=137661&to=169017
335	NZ_MISV01000039.1	T6SS2	99.105	26034	233	0	149749	175782	1	26034	0	45899	202283	26034	https://www.ncbi.nlm.nih.gov/nuccore/NZ_MISV01000039.1?report=graph&from=149749&to=175782
336	NZ_MISW01000082.1	T6SS1	99.934	33098	0	1	9282	42357	1	33098	0	59605	186862	33098	https://www.ncbi.nlm.nih.gov/nuccore/NZ_MISW01000082.1?report=graph&from=9282&to=42357
336	NZ_MISW01000145.1	T6SS2	100	26034	0	0	26497	52530	26034	1	0	46950	196484	26034	https://www.ncbi.nlm.nih.gov/nuccore/NZ_MISW01000145.1?report=graph&from=26497&to=52530
337	NZ_MISX01000044.1	T6SS1	99.934	33098	0	1	9282	42357	1	33098	0	59605	186862	33098	https://www.ncbi.nlm.nih.gov/nuccore/NZ_MISX01000044.1?report=graph&from=9282&to=42357
337	NZ_MISX01000033.1	T6SS2	100	26034	0	0	26497	52530	26034	1	0	46950	196484	26034	https://www.ncbi.nlm.nih.gov/nuccore/NZ_MISX01000033.1?report=graph&from=26497&to=52530
338	NZ_MISY01000087.1	T6SS1	98.681	31383	369	5	8920	40277	3	31365	0	54747	248530	33098	https://www.ncbi.nlm.nih.gov/nuccore/NZ_MISY01000087.1?report=graph&from=8920&to=40277
338	NZ_MISY01000072.1	T6SS2	99.201	26034	208	0	18297	44330	26034	1	0	46012	189233	26034	https://www.ncbi.nlm.nih.gov/nuccore/NZ_MISY01000072.1?report=graph&from=18297&to=44330
339	NZ_MITA01000106.1	T6SS1	98.952	31382	307	1	9178	40537	3	31384	0	55126	235457	33098	https://www.ncbi.nlm.nih.gov/nuccore/NZ_MITA01000106.1?report=graph&from=9178&to=40537
339	NZ_MITA01000099.1	T6SS2	99.021	26034	255	0	18277	44310	26034	1	0	45800	191923	26034	https://www.ncbi.nlm.nih.gov/nuccore/NZ_MITA01000099.1?report=graph&from=18277&to=44310
340	NZ_MISZ01000044.1	T6SS1	98.952	31382	307	1	9178	40537	3	31384	0	55126	225652	33098	https://www.ncbi.nlm.nih.gov/nuccore/NZ_MISZ01000044.1?report=graph&from=9178&to=40537
340	NZ_MISZ01000084.1	T6SS2	99.021	26034	255	0	147614	173647	1	26034	0	45800	200147	26034	https://www.ncbi.nlm.nih.gov/nuccore/NZ_MISZ01000084.1?report=graph&from=147614&to=173647
341	NZ_MITC01000120.1	T6SS2	99.32	26034	177	0	26497	52530	26034	1	0	46152	355269	26034	https://www.ncbi.nlm.nih.gov/nuccore/NZ_MITC01000120.1?report=graph&from=26497&to=52530
342	NZ_MITB01000031.1	T6SS2	99.224	26034	199	1	827364	853394	1	26034	0	46037	871669	26034	https://www.ncbi.nlm.nih.gov/nuccore/NZ_MITB01000031.1?report=graph&from=827364&to=853394
343	NZ_MITE01000057.1	T6SS1	98.833	31373	336	2	8966	40316	1	31365	0	54946	235149	33098	https://www.ncbi.nlm.nih.gov/nuccore/NZ_MITE01000057.1?report=graph&from=8966&to=40316
343	NZ_MITE01000010.1	T6SS2	99.101	26034	234	0	184117	210150	1	26034	0	45895	236647	26034	https://www.ncbi.nlm.nih.gov/nuccore/NZ_MITE01000010.1?report=graph&from=184117&to=210150
344	NZ_MITD01000097.1	T6SS2	99.32	26034	177	0	302647	328680	1	26034	0	46152	355176	26034	https://www.ncbi.nlm.nih.gov/nuccore/NZ_MITD01000097.1?report=graph&from=302647&to=328680
345	NZ_MITG01000003.1	T6SS2	99.086	26034	238	0	18276	44309	26034	1	0	45877	922863	26034	https://www.ncbi.nlm.nih.gov/nuccore/NZ_MITG01000003.1?report=graph&from=18276&to=44309
346	NZ_MITF01000010.1	T6SS1	99.931	33098	0	2	3384	36458	33098	1	0	59597	55885	33098	https://www.ncbi.nlm.nih.gov/nuccore/NZ_MITF01000010.1?report=graph&from=3384&to=36458
346	NZ_MITF01000095.1	T6SS2	100	26034	0	0	26497	52530	26034	1	0	46950	196484	26034	https://www.ncbi.nlm.nih.gov/nuccore/NZ_MITF01000095.1?report=graph&from=26497&to=52530
347	NZ_MITH01000024.1	T6SS2	99.282	26034	187	0	249645	275678	1	26034	0	46107	293993	26034	https://www.ncbi.nlm.nih.gov/nuccore/NZ_MITH01000024.1?report=graph&from=249645&to=275678
348	NZ_MITI01000064.1	T6SS2	99.282	26034	187	0	249645	275678	1	26034	0	46107	302174	26034	https://www.ncbi.nlm.nih.gov/nuccore/NZ_MITI01000064.1?report=graph&from=249645&to=275678
349	NZ_MITJ01000050.1	T6SS1	98.699	31371	375	4	9060	40405	3	31365	0	54747	226154	33098	https://www.ncbi.nlm.nih.gov/nuccore/NZ_MITJ01000050.1?report=graph&from=9060&to=40405
349	NZ_MITJ01000067.1	T6SS2	99.136	26034	225	0	143909	169942	1	26034	0	45935	196440	26034	https://www.ncbi.nlm.nih.gov/nuccore/NZ_MITJ01000067.1?report=graph&from=143909&to=169942
350	NZ_MITK01000088.1	T6SS1	98.764	31391	352	4	184459	215827	31384	8	0	54875	225083	33098	https://www.ncbi.nlm.nih.gov/nuccore/NZ_MITK01000088.1?report=graph&from=184459&to=215827
350	NZ_MITK01000072.1	T6SS1	69.272	1497	428	16	63813	65293	5569	7049	2.6e-166	583	89054	33098	https://www.ncbi.nlm.nih.gov/nuccore/NZ_MITK01000072.1?report=graph&from=63813&to=65293
350	NZ_MITK01000079.1	T6SS1	69.143	1494	435	15	346570	348050	7049	5569	1.91e-162	572	362640	33098	https://www.ncbi.nlm.nih.gov/nuccore/NZ_MITK01000079.1?report=graph&from=346570&to=348050
350	NZ_MITK01000094.1	T6SS2	99.255	26034	194	0	192196	218229	1	26034	0	46075	244727	26034	https://www.ncbi.nlm.nih.gov/nuccore/NZ_MITK01000094.1?report=graph&from=192196&to=218229
351	NZ_MITL01000129.1	T6SS1	68.365	1492	450	10	76001	77481	5569	7049	9.9e-153	538	90983	33098	https://www.ncbi.nlm.nih.gov/nuccore/NZ_MITL01000129.1?report=graph&from=76001&to=77481
351	NZ_MITL01000105.1	T6SS2	99.136	26034	225	0	50697	76730	1	26034	0	45935	103228	26034	https://www.ncbi.nlm.nih.gov/nuccore/NZ_MITL01000105.1?report=graph&from=50697&to=76730
352	NZ_MITM01000091.1	T6SS1	98.711	31426	375	2	9033	40436	3	31420	0	54866	48422	33098	https://www.ncbi.nlm.nih.gov/nuccore/NZ_MITM01000091.1?report=graph&from=9033&to=40436
352	NZ_MITM01000018.1	T6SS2	99.166	26034	217	0	144550	170583	1	26034	0	45971	197083	26034	https://www.ncbi.nlm.nih.gov/nuccore/NZ_MITM01000018.1?report=graph&from=144550&to=170583
353	NZ_MITN01000033.1	T6SS1	99.934	33098	0	1	9448	42523	1	33098	0	59605	188097	33098	https://www.ncbi.nlm.nih.gov/nuccore/NZ_MITN01000033.1?report=graph&from=9448&to=42523
353	NZ_MITN01000028.1	T6SS2	100	26034	0	0	26497	52530	26034	1	0	46950	196484	26034	https://www.ncbi.nlm.nih.gov/nuccore/NZ_MITN01000028.1?report=graph&from=26497&to=52530
354	NZ_MITO01000117.1	T6SS1	99.934	33098	0	1	9271	42346	1	33098	0	59605	187869	33098	https://www.ncbi.nlm.nih.gov/nuccore/NZ_MITO01000117.1?report=graph&from=9271&to=42346
354	NZ_MITO01000065.1	T6SS2	100	26034	0	0	18275	44308	26034	1	0	46950	188262	26034	https://www.ncbi.nlm.nih.gov/nuccore/NZ_MITO01000065.1?report=graph&from=18275&to=44308
355	NZ_MITP01000022.1	T6SS1	99.934	33098	0	1	662677	695752	1	33098	0	59605	840257	33098	https://www.ncbi.nlm.nih.gov/nuccore/NZ_MITP01000022.1?report=graph&from=662677&to=695752
355	NZ_MITP01000029.1	T6SS2	100	26034	0	0	130454	156487	26034	1	0	46950	301866	26034	https://www.ncbi.nlm.nih.gov/nuccore/NZ_MITP01000029.1?report=graph&from=130454&to=156487
356	NZ_MITQ01000054.1	T6SS2	99.197	26034	209	0	26499	52532	26034	1	0	46007	887328	26034	https://www.ncbi.nlm.nih.gov/nuccore/NZ_MITQ01000054.1?report=graph&from=26499&to=52532
357	NZ_MITR01000005.1	T6SS2	99.197	26034	209	0	834798	860831	1	26034	0	46007	887363	26034	https://www.ncbi.nlm.nih.gov/nuccore/NZ_MITR01000005.1?report=graph&from=834798&to=860831
358	NZ_MITS01000045.1	T6SS2	98.959	26034	271	0	19068	45101	1	26034	0	45728	63376	26034	https://www.ncbi.nlm.nih.gov/nuccore/NZ_MITS01000045.1?report=graph&from=19068&to=45101
359	NZ_MITT01000111.1	T6SS2	99.263	26034	192	0	18348	44381	26034	1	0	46084	192573	26034	https://www.ncbi.nlm.nih.gov/nuccore/NZ_MITT01000111.1?report=graph&from=18348&to=44381
360	NZ_MITU01000062.1	T6SS1	98.711	31426	375	2	9288	40691	3	31420	0	54866	48677	33098	https://www.ncbi.nlm.nih.gov/nuccore/NZ_MITU01000062.1?report=graph&from=9288&to=40691
360	NZ_MITU01000103.1	T6SS2	99.166	26034	217	0	145669	171702	1	26034	0	45971	198202	26034	https://www.ncbi.nlm.nih.gov/nuccore/NZ_MITU01000103.1?report=graph&from=145669&to=171702
361	NZ_MITV01000097.1	T6SS1	98.747	31371	363	2	4972	36320	31365	3	0	54820	45432	33098	https://www.ncbi.nlm.nih.gov/nuccore/NZ_MITV01000097.1?report=graph&from=4972&to=36320
361	NZ_MITV01000120.1	T6SS1	68.231	1492	452	10	3242	4722	5569	7049	1.03e-150	529	18226	33098	https://www.ncbi.nlm.nih.gov/nuccore/NZ_MITV01000120.1?report=graph&from=3242&to=4722
361	NZ_MITV01000084.1	T6SS2	98.99	26034	263	0	2475	28508	1	26034	0	45764	33695	26034	https://www.ncbi.nlm.nih.gov/nuccore/NZ_MITV01000084.1?report=graph&from=2475&to=28508
362	NZ_MITW01000089.1	T6SS2	99.201	26034	208	0	287072	313105	1	26034	0	46012	339585	26034	https://www.ncbi.nlm.nih.gov/nuccore/NZ_MITW01000089.1?report=graph&from=287072&to=313105
363	NZ_MITX01000046.1	T6SS1	98.89	31428	318	3	8375	39779	31420	1	0	55118	49046	33098	https://www.ncbi.nlm.nih.gov/nuccore/NZ_MITX01000046.1?report=graph&from=8375&to=39779
363	NZ_MITX01000051.1	T6SS2	99.147	26034	222	0	18276	44309	26034	1	0	45949	188389	26034	https://www.ncbi.nlm.nih.gov/nuccore/NZ_MITX01000051.1?report=graph&from=18276&to=44309
364	NZ_MIUK01000094.1	T6SS2	99.278	26034	188	0	26481	52514	26034	1	0	46102	313544	26034	https://www.ncbi.nlm.nih.gov/nuccore/NZ_MIUK01000094.1?report=graph&from=26481&to=52514
365	NZ_MITY01000090.1	T6SS1	98.952	31382	307	1	187423	218782	31384	3	0	55126	227956	33098	https://www.ncbi.nlm.nih.gov/nuccore/NZ_MITY01000090.1?report=graph&from=187423&to=218782
365	NZ_MITY01000026.1	T6SS2	99.021	26034	255	0	147614	173647	1	26034	0	45800	200147	26034	https://www.ncbi.nlm.nih.gov/nuccore/NZ_MITY01000026.1?report=graph&from=147614&to=173647
366	NZ_MIUO01000105.1	T6SS1	98.952	31382	307	1	9151	40510	3	31384	0	55126	225193	33098	https://www.ncbi.nlm.nih.gov/nuccore/NZ_MIUO01000105.1?report=graph&from=9151&to=40510
366	NZ_MIUO01000068.1	T6SS2	99.021	26034	255	0	147614	173647	1	26034	0	45800	200147	26034	https://www.ncbi.nlm.nih.gov/nuccore/NZ_MIUO01000068.1?report=graph&from=147614&to=173647
367	NZ_MIUL01000042.1	T6SS1	98.575	31372	408	5	107741	139087	31365	8	0	54573	148105	33098	https://www.ncbi.nlm.nih.gov/nuccore/NZ_MIUL01000042.1?report=graph&from=107741&to=139087
367	NZ_MIUL01000087.1	T6SS2	99.063	26040	238	1	26497	52536	26034	1	0	45861	196390	26034	https://www.ncbi.nlm.nih.gov/nuccore/NZ_MIUL01000087.1?report=graph&from=26497&to=52536
368	NZ_MIUM01000086.1	T6SS1	98.952	31382	307	1	9178	40537	3	31384	0	55126	225220	33098	https://www.ncbi.nlm.nih.gov/nuccore/NZ_MIUM01000086.1?report=graph&from=9178&to=40537
368	NZ_MIUM01000108.1	T6SS2	99.021	26034	255	0	147614	173647	1	26034	0	45800	200147	26034	https://www.ncbi.nlm.nih.gov/nuccore/NZ_MIUM01000108.1?report=graph&from=147614&to=173647
369	NZ_MIUN01000095.1	T6SS1	98.952	31382	307	1	9178	40537	3	31384	0	55126	238082	33098	https://www.ncbi.nlm.nih.gov/nuccore/NZ_MIUN01000095.1?report=graph&from=9178&to=40537
369	NZ_MIUN01000023.1	T6SS2	99.021	26034	255	0	147614	173647	1	26034	0	45800	191923	26034	https://www.ncbi.nlm.nih.gov/nuccore/NZ_MIUN01000023.1?report=graph&from=147614&to=173647
370	NZ_MIUV01000013.1	T6SS1	98.582	31372	406	5	3285	34631	31365	8	0	54582	43744	33098	https://www.ncbi.nlm.nih.gov/nuccore/NZ_MIUV01000013.1?report=graph&from=3285&to=34631
370	NZ_MIUV01000106.1	T6SS2	99.067	26040	237	1	26497	52536	26034	1	0	45866	196416	26034	https://www.ncbi.nlm.nih.gov/nuccore/NZ_MIUV01000106.1?report=graph&from=26497&to=52536
371	NZ_MIUX01000016.1	T6SS1	98.952	31382	307	1	9178	40537	3	31384	0	55126	225538	33098	https://www.ncbi.nlm.nih.gov/nuccore/NZ_MIUX01000016.1?report=graph&from=9178&to=40537
371	NZ_MIUX01000051.1	T6SS2	99.021	26034	255	0	148736	174769	1	26034	0	45800	297019	26034	https://www.ncbi.nlm.nih.gov/nuccore/NZ_MIUX01000051.1?report=graph&from=148736&to=174769
372	NZ_MIUW01000071.1	T6SS1	98.952	31382	307	1	9178	40537	3	31384	0	55126	225286	33098	https://www.ncbi.nlm.nih.gov/nuccore/NZ_MIUW01000071.1?report=graph&from=9178&to=40537
372	NZ_MIUW01000004.1	T6SS2	99.021	26034	255	0	147614	173647	1	26034	0	45800	200147	26034	https://www.ncbi.nlm.nih.gov/nuccore/NZ_MIUW01000004.1?report=graph&from=147614&to=173647
373	NZ_MIUY01000053.1	T6SS1	98.87	31418	333	1	113305	144700	31420	3	0	55074	153569	33098	https://www.ncbi.nlm.nih.gov/nuccore/NZ_MIUY01000053.1?report=graph&from=113305&to=144700
373	NZ_MIUY01000064.1	T6SS2	99.197	26034	209	0	149762	175795	1	26034	0	46007	202360	26034	https://www.ncbi.nlm.nih.gov/nuccore/NZ_MIUY01000064.1?report=graph&from=149762&to=175795
374	NZ_MIVB01000041.1	T6SS2	99.12	26034	229	0	286806	312839	1	26034	0	45917	339431	26034	https://www.ncbi.nlm.nih.gov/nuccore/NZ_MIVB01000041.1?report=graph&from=286806&to=312839
375	NZ_MIUZ01000050.1	T6SS1	98.952	31382	307	1	9178	40537	3	31384	0	55126	225652	33098	https://www.ncbi.nlm.nih.gov/nuccore/NZ_MIUZ01000050.1?report=graph&from=9178&to=40537
375	NZ_MIUZ01000093.1	T6SS2	99.021	26034	255	0	147614	173647	1	26034	0	45800	200147	26034	https://www.ncbi.nlm.nih.gov/nuccore/NZ_MIUZ01000093.1?report=graph&from=147614&to=173647
376	NZ_MIVA01000037.1	T6SS1	99.931	33098	1	1	9282	42357	1	33098	0	59600	187931	33098	https://www.ncbi.nlm.nih.gov/nuccore/NZ_MIVA01000037.1?report=graph&from=9282&to=42357
376	NZ_MIVA01000102.1	T6SS2	100	26034	0	0	26497	52530	26034	1	0	46950	196484	26034	https://www.ncbi.nlm.nih.gov/nuccore/NZ_MIVA01000102.1?report=graph&from=26497&to=52530
377	NZ_MIVC01000036.1	T6SS2	99.201	26034	208	0	287072	313105	1	26034	0	46012	339585	26034	https://www.ncbi.nlm.nih.gov/nuccore/NZ_MIVC01000036.1?report=graph&from=287072&to=313105
378	NZ_MIVD01000113.1	T6SS1	98.722	31379	365	3	134846	166202	31365	1	0	54800	175887	33098	https://www.ncbi.nlm.nih.gov/nuccore/NZ_MIVD01000113.1?report=graph&from=134846&to=166202
378	NZ_MIVD01000074.1	T6SS2	99.105	26034	233	0	149749	175782	1	26034	0	45899	202283	26034	https://www.ncbi.nlm.nih.gov/nuccore/NZ_MIVD01000074.1?report=graph&from=149749&to=175782
379	NZ_MIVE01000060.1	T6SS1	98.722	31379	365	3	137661	169017	31365	1	0	54800	178891	33098	https://www.ncbi.nlm.nih.gov/nuccore/NZ_MIVE01000060.1?report=graph&from=137661&to=169017
379	NZ_MIVE01000089.1	T6SS2	99.105	26034	233	0	149749	175782	1	26034	0	45899	202283	26034	https://www.ncbi.nlm.nih.gov/nuccore/NZ_MIVE01000089.1?report=graph&from=149749&to=175782
380	NZ_MIVF01000059.1	T6SS1	98.952	31382	307	1	9178	40537	3	31384	0	55126	225163	33098	https://www.ncbi.nlm.nih.gov/nuccore/NZ_MIVF01000059.1?report=graph&from=9178&to=40537
380	NZ_MIVF01000070.1	T6SS2	99.021	26034	255	0	147614	173647	1	26034	0	45800	200147	26034	https://www.ncbi.nlm.nih.gov/nuccore/NZ_MIVF01000070.1?report=graph&from=147614&to=173647
381	NZ_MIVG01000069.1	T6SS1	98.577	33096	449	1	9184	42257	3	33098	0	57577	48205	33098	https://www.ncbi.nlm.nih.gov/nuccore/NZ_MIVG01000069.1?report=graph&from=9184&to=42257
381	NZ_MIVG01000064.1	T6SS2	99.047	26034	248	0	147586	173619	1	26034	0	45832	200122	26034	https://www.ncbi.nlm.nih.gov/nuccore/NZ_MIVG01000064.1?report=graph&from=147586&to=173619
382	NZ_MIVH01000097.1	T6SS1	98.952	31382	307	1	9178	40537	3	31384	0	55126	233627	33098	https://www.ncbi.nlm.nih.gov/nuccore/NZ_MIVH01000097.1?report=graph&from=9178&to=40537
382	NZ_MIVH01000036.1	T6SS2	99.021	26034	255	0	147614	173647	1	26034	0	45800	200147	26034	https://www.ncbi.nlm.nih.gov/nuccore/NZ_MIVH01000036.1?report=graph&from=147614&to=173647
383	NZ_MIVI01000038.1	T6SS1	98.89	31428	318	3	9202	40606	1	31420	0	55118	398820	33098	https://www.ncbi.nlm.nih.gov/nuccore/NZ_MIVI01000038.1?report=graph&from=9202&to=40606
383	NZ_MIVI01000044.1	T6SS2	99.147	26034	222	0	144081	170114	1	26034	0	45949	196656	26034	https://www.ncbi.nlm.nih.gov/nuccore/NZ_MIVI01000044.1?report=graph&from=144081&to=170114
384	NZ_CP012951.1	T6SS2	99.143	26034	223	0	1037581	1063614	26034	1	0	45944	1761752	26034	https://www.ncbi.nlm.nih.gov/nuccore/NZ_CP012951.1?report=graph&from=1037581&to=1063614
385	NZ_MBDQ01000019.1	T6SS1	98.764	31391	352	4	15960	47328	8	31384	0	54875	231877	33098	https://www.ncbi.nlm.nih.gov/nuccore/NZ_MBDQ01000019.1?report=graph&from=15960&to=47328
385	NZ_MBDQ01000022.1	T6SS1	69.195	1490	431	15	327909	329384	7044	5569	1.43e-163	576	330334	33098	https://www.ncbi.nlm.nih.gov/nuccore/NZ_MBDQ01000022.1?report=graph&from=327909&to=329384
385	NZ_MBDQ01000001.1	T6SS2	99.263	26034	192	0	39020	65053	26034	1	0	46084	258976	26034	https://www.ncbi.nlm.nih.gov/nuccore/NZ_MBDQ01000001.1?report=graph&from=39020&to=65053
386	NZ_MBFI01000052.1	T6SS2	99.318	23165	158	0	173919	197083	1	23165	0	41063	197083	26034	https://www.ncbi.nlm.nih.gov/nuccore/NZ_MBFI01000052.1?report=graph&from=173919&to=197083
386	NZ_MBFI01000053.1	T6SS2	99.388	2778	17	0	1	2778	23257	26034	0	4934	29219	26034	https://www.ncbi.nlm.nih.gov/nuccore/NZ_MBFI01000053.1?report=graph&from=1&to=2778
387	NZ_CP013248.1	T6SS1	98.645	31371	395	2	1535497	1566845	3	31365	0	54676	3358191	33098	https://www.ncbi.nlm.nih.gov/nuccore/NZ_CP013248.1?report=graph&from=1535497&to=1566845
387	NZ_CP013249.1	T6SS2	99.143	26034	223	0	1190653	1216686	26034	1	0	45944	1879955	26034	https://www.ncbi.nlm.nih.gov/nuccore/NZ_CP013249.1?report=graph&from=1190653&to=1216686
388	NZ_CP013826.1	T6SS1	98.763	31372	349	5	1762529	1793875	31365	8	0	54839	3273522	33098	https://www.ncbi.nlm.nih.gov/nuccore/NZ_CP013826.1?report=graph&from=1762529&to=1793875
388	NZ_CP013827.1	T6SS2	99.22	26034	203	0	1064305	1090338	26034	1	0	46034	1772038	26034	https://www.ncbi.nlm.nih.gov/nuccore/NZ_CP013827.1?report=graph&from=1064305&to=1090338
389	NZ_MORO01000002.1	T6SS1	98.572	31372	409	5	196850	228196	31365	8	0	54569	868230	33098	https://www.ncbi.nlm.nih.gov/nuccore/NZ_MORO01000002.1?report=graph&from=196850&to=228196
389	NZ_MORO01000001.1	T6SS2	99.067	26040	237	1	145061	171100	1	26034	0	45866	1083954	26034	https://www.ncbi.nlm.nih.gov/nuccore/NZ_MORO01000001.1?report=graph&from=145061&to=171100
390	NZ_MORT01000001.1	T6SS1	98.572	31372	409	5	363212	394558	31365	8	0	54569	1436188	33098	https://www.ncbi.nlm.nih.gov/nuccore/NZ_MORT01000001.1?report=graph&from=363212&to=394558
390	NZ_MORT01000002.1	T6SS2	99.067	26040	237	1	912925	938964	26034	1	0	45866	1084024	26034	https://www.ncbi.nlm.nih.gov/nuccore/NZ_MORT01000002.1?report=graph&from=912925&to=938964
391	NZ_MORS01000007.1	T6SS1	98.569	31372	410	5	200511	231857	31365	8	0	54564	241023	33098	https://www.ncbi.nlm.nih.gov/nuccore/NZ_MORS01000007.1?report=graph&from=200511&to=231857
391	NZ_MORS01000001.1	T6SS2	99.059	26040	239	1	910204	936243	26034	1	0	45857	1193267	26034	https://www.ncbi.nlm.nih.gov/nuccore/NZ_MORS01000001.1?report=graph&from=910204&to=936243
392	NZ_MORN01000007.1	T6SS1	99.934	33098	0	1	9725	42800	1	33098	0	59605	415511	33098	https://www.ncbi.nlm.nih.gov/nuccore/NZ_MORN01000007.1?report=graph&from=9725&to=42800
392	NZ_MORN01000008.1	T6SS2	100	26034	0	0	206646	232679	1	26034	0	46950	317932	26034	https://www.ncbi.nlm.nih.gov/nuccore/NZ_MORN01000008.1?report=graph&from=206646&to=232679
393	NZ_MORQ01000021.1	T6SS1	99.934	33098	0	1	9354	42429	1	33098	0	59605	45984	33098	https://www.ncbi.nlm.nih.gov/nuccore/NZ_MORQ01000021.1?report=graph&from=9354&to=42429
393	NZ_MORQ01000001.1	T6SS2	100	26034	0	0	538295	564328	1	26034	0	46950	696072	26034	https://www.ncbi.nlm.nih.gov/nuccore/NZ_MORQ01000001.1?report=graph&from=538295&to=564328
394	NZ_MORR01000011.1	T6SS1	99.934	33098	0	1	145643	178718	33098	1	0	59605	197637	33098	https://www.ncbi.nlm.nih.gov/nuccore/NZ_MORR01000011.1?report=graph&from=145643&to=178718
394	NZ_MORR01000009.1	T6SS2	99.996	26034	1	0	145086	171119	1	26034	0	46945	210168	26034	https://www.ncbi.nlm.nih.gov/nuccore/NZ_MORR01000009.1?report=graph&from=145086&to=171119
395	NZ_MORU01000002.1	T6SS1	98.572	31372	409	5	199028	230374	31365	8	0	54569	870558	33098	https://www.ncbi.nlm.nih.gov/nuccore/NZ_MORU01000002.1?report=graph&from=199028&to=230374
395	NZ_MORU01000001.1	T6SS2	99.067	26040	237	1	910211	936250	26034	1	0	45866	1081323	26034	https://www.ncbi.nlm.nih.gov/nuccore/NZ_MORU01000001.1?report=graph&from=910211&to=936250
396	NZ_MORW01000007.1	T6SS1	98.572	31372	409	5	208566	239912	31365	8	0	54569	249035	33098	https://www.ncbi.nlm.nih.gov/nuccore/NZ_MORW01000007.1?report=graph&from=208566&to=239912
396	NZ_MORW01000008.1	T6SS2	99.063	26040	238	1	145056	171095	1	26034	0	45861	209825	26034	https://www.ncbi.nlm.nih.gov/nuccore/NZ_MORW01000008.1?report=graph&from=145056&to=171095
397	NZ_MOSA01000002.1	T6SS1	98.572	31372	409	5	207729	239075	31365	8	0	54569	718335	33098	https://www.ncbi.nlm.nih.gov/nuccore/NZ_MOSA01000002.1?report=graph&from=207729&to=239075
397	NZ_MOSA01000001.1	T6SS2	99.067	26040	237	1	145076	171115	1	26034	0	45866	1081303	26034	https://www.ncbi.nlm.nih.gov/nuccore/NZ_MOSA01000001.1?report=graph&from=145076&to=171115
398	NZ_MOSF01000002.1	T6SS1	98.572	31372	409	5	200744	232090	31365	8	0	54569	713173	33098	https://www.ncbi.nlm.nih.gov/nuccore/NZ_MOSF01000002.1?report=graph&from=200744&to=232090
398	NZ_MOSF01000001.1	T6SS2	99.067	26040	237	1	913998	940037	26034	1	0	45866	1085097	26034	https://www.ncbi.nlm.nih.gov/nuccore/NZ_MOSF01000001.1?report=graph&from=913998&to=940037
399	NZ_MOSE01000001.1	T6SS1	98.572	31372	409	5	962299	993645	8	31365	0	54569	1193498	33098	https://www.ncbi.nlm.nih.gov/nuccore/NZ_MOSE01000001.1?report=graph&from=962299&to=993645
399	NZ_MOSE01000006.1	T6SS2	99.059	26040	239	1	257025	283064	1	26034	0	45857	309690	26034	https://www.ncbi.nlm.nih.gov/nuccore/NZ_MOSE01000006.1?report=graph&from=257025&to=283064
400	NZ_MORM01000005.1	T6SS1	98.569	31372	410	5	361224	392570	31365	8	0	54564	401740	33098	https://www.ncbi.nlm.nih.gov/nuccore/NZ_MORM01000005.1?report=graph&from=361224&to=392570
400	NZ_MORM01000008.1	T6SS2	99.067	26040	237	1	145076	171115	1	26034	0	45866	209843	26034	https://www.ncbi.nlm.nih.gov/nuccore/NZ_MORM01000008.1?report=graph&from=145076&to=171115
401	NZ_MORP01000010.1	T6SS1	99.934	33098	0	1	153279	186354	33098	1	0	59605	195709	33098	https://www.ncbi.nlm.nih.gov/nuccore/NZ_MORP01000010.1?report=graph&from=153279&to=186354
401	NZ_MORP01000009.1	T6SS2	99.973	26034	0	1	145084	171110	1	26034	0	46920	197674	26034	https://www.ncbi.nlm.nih.gov/nuccore/NZ_MORP01000009.1?report=graph&from=145084&to=171110
402	NZ_MORX01000002.1	T6SS1	98.572	31372	409	5	207451	238797	31365	8	0	54569	877619	33098	https://www.ncbi.nlm.nih.gov/nuccore/NZ_MORX01000002.1?report=graph&from=207451&to=238797
402	NZ_MORX01000001.1	T6SS2	99.067	26040	237	1	546417	572456	1	26034	0	45866	1488878	26034	https://www.ncbi.nlm.nih.gov/nuccore/NZ_MORX01000001.1?report=graph&from=546417&to=572456
403	NZ_MORV01000001.1	T6SS1	98.572	31372	409	5	195652	226998	31365	8	0	54569	1112880	33098	https://www.ncbi.nlm.nih.gov/nuccore/NZ_MORV01000001.1?report=graph&from=195652&to=226998
403	NZ_MORV01000002.1	T6SS2	99.067	26040	237	1	145061	171100	1	26034	0	45866	1081302	26034	https://www.ncbi.nlm.nih.gov/nuccore/NZ_MORV01000002.1?report=graph&from=145061&to=171100
404	NZ_MORY01000020.1	T6SS1	99.931	33098	1	1	11484	44559	1	33098	0	59600	58871	33098	https://www.ncbi.nlm.nih.gov/nuccore/NZ_MORY01000020.1?report=graph&from=11484&to=44559
404	NZ_MORY01000008.1	T6SS2	100	26034	0	0	85239	111272	26034	1	0	46950	256362	26034	https://www.ncbi.nlm.nih.gov/nuccore/NZ_MORY01000008.1?report=graph&from=85239&to=111272
405	NZ_MOSB01000007.1	T6SS1	98.569	31372	410	5	9747	41093	8	31365	0	54564	228095	33098	https://www.ncbi.nlm.nih.gov/nuccore/NZ_MOSB01000007.1?report=graph&from=9747&to=41093
405	NZ_MOSB01000001.1	T6SS2	99.067	26040	237	1	913427	939466	26034	1	0	45866	1084537	26034	https://www.ncbi.nlm.nih.gov/nuccore/NZ_MOSB01000001.1?report=graph&from=913427&to=939466
406	NZ_MOSC01000008.1	T6SS1	99.931	33098	1	1	18917	51992	1	33098	0	59600	197628	33098	https://www.ncbi.nlm.nih.gov/nuccore/NZ_MOSC01000008.1?report=graph&from=18917&to=51992
406	NZ_MOSC01000007.1	T6SS2	100	26034	0	0	85711	111744	26034	1	0	46950	256822	26034	https://www.ncbi.nlm.nih.gov/nuccore/NZ_MOSC01000007.1?report=graph&from=85711&to=111744
407	NZ_MORZ01000007.1	T6SS1	98.572	31372	409	5	9156	40502	8	31365	0	54569	227504	33098	https://www.ncbi.nlm.nih.gov/nuccore/NZ_MORZ01000007.1?report=graph&from=9156&to=40502
407	NZ_MORZ01000008.1	T6SS2	99.067	26040	237	1	38910	64949	26034	1	0	45866	210002	26034	https://www.ncbi.nlm.nih.gov/nuccore/NZ_MORZ01000008.1?report=graph&from=38910&to=64949
408	NZ_MOSD01000006.1	T6SS1	98.572	31372	409	5	187003	218349	31365	8	0	54569	227511	33098	https://www.ncbi.nlm.nih.gov/nuccore/NZ_MOSD01000006.1?report=graph&from=187003&to=218349
408	NZ_MOSD01000001.1	T6SS2	99.067	26040	237	1	26626	52665	26034	1	0	45866	1046192	26034	https://www.ncbi.nlm.nih.gov/nuccore/NZ_MOSD01000001.1?report=graph&from=26626&to=52665
409	NZ_MIEM01000097.1	T6SS1	99.858	15511	0	1	1	15489	4513	20023	0	27889	15489	33098	https://www.ncbi.nlm.nih.gov/nuccore/NZ_MIEM01000097.1?report=graph&from=1&to=15489
409	NZ_MIEM01000001.1	T6SS1	99.931	5804	4	0	3	5806	19933	25736	0	10450	5806	33098	https://www.ncbi.nlm.nih.gov/nuccore/NZ_MIEM01000001.1?report=graph&from=3&to=5806
409	NZ_MIEM01000096.1	T6SS1	100	4556	0	0	9579	14134	1	4556	0	8217	14134	33098	https://www.ncbi.nlm.nih.gov/nuccore/NZ_MIEM01000096.1?report=graph&from=9579&to=14134
409	NZ_MIEM01000099.1	T6SS1	99.976	4226	1	0	1	4226	28873	33098	0	7617	17165	33098	https://www.ncbi.nlm.nih.gov/nuccore/NZ_MIEM01000099.1?report=graph&from=1&to=4226
409	NZ_MIEM01000098.1	T6SS1	100	3124	0	0	1	3124	25784	28907	0	5635	3124	33098	https://www.ncbi.nlm.nih.gov/nuccore/NZ_MIEM01000098.1?report=graph&from=1&to=3124
409	NZ_MIEM01000497.1	T6SS2	99.985	13775	2	0	1	13775	16137	2363	0	24833	13775	26034	https://www.ncbi.nlm.nih.gov/nuccore/NZ_MIEM01000497.1?report=graph&from=1&to=13775
409	NZ_MIEM01000495.1	T6SS2	99.988	8351	1	0	3069	11419	26034	17684	0	15056	11419	26034	https://www.ncbi.nlm.nih.gov/nuccore/NZ_MIEM01000495.1?report=graph&from=3069&to=11419
409	NZ_MIEM01000498.1	T6SS2	100	2403	0	0	1	2403	2403	1	0	4334	3598	26034	https://www.ncbi.nlm.nih.gov/nuccore/NZ_MIEM01000498.1?report=graph&from=1&to=2403
409	NZ_MIEM01000496.1	T6SS2	99.88	1669	2	0	1	1669	17727	16059	0	3002	1669	26034	https://www.ncbi.nlm.nih.gov/nuccore/NZ_MIEM01000496.1?report=graph&from=1&to=1669
410	NZ_MSEB01000001.1	T6SS1	98.853	31373	329	3	137100	168449	31365	1	0	54969	876066	33098	https://www.ncbi.nlm.nih.gov/nuccore/NZ_MSEB01000001.1?report=graph&from=137100&to=168449
410	NZ_MSEB01000004.1	T6SS2	99.082	26034	239	0	232233	258266	1	26034	0	45872	439580	26034	https://www.ncbi.nlm.nih.gov/nuccore/NZ_MSEB01000004.1?report=graph&from=232233&to=258266
411	NZ_MSEF01000001.1	T6SS1	99.934	33098	0	1	665628	698703	1	33098	0	59605	844349	33098	https://www.ncbi.nlm.nih.gov/nuccore/NZ_MSEF01000001.1?report=graph&from=665628&to=698703
411	NZ_MSEF01000008.1	T6SS2	99.996	26034	1	0	145095	171128	1	26034	0	46945	256469	26034	https://www.ncbi.nlm.nih.gov/nuccore/NZ_MSEF01000008.1?report=graph&from=145095&to=171128
412	NZ_MSEG01000001.1	T6SS1	99.934	33098	0	1	146021	179096	33098	1	0	59605	842995	33098	https://www.ncbi.nlm.nih.gov/nuccore/NZ_MSEG01000001.1?report=graph&from=146021&to=179096
412	NZ_MSEG01000007.1	T6SS2	99.996	26034	1	0	145623	171656	1	26034	0	46945	304738	26034	https://www.ncbi.nlm.nih.gov/nuccore/NZ_MSEG01000007.1?report=graph&from=145623&to=171656
413	NZ_MSEH01000001.1	T6SS2	99.159	26034	219	0	982494	1008527	26034	1	0	45962	1268724	26034	https://www.ncbi.nlm.nih.gov/nuccore/NZ_MSEH01000001.1?report=graph&from=982494&to=1008527
414	NZ_MSEE01000004.1	T6SS1	98.718	31366	372	2	9573	40916	8	31365	0	54771	417247	33098	https://www.ncbi.nlm.nih.gov/nuccore/NZ_MSEE01000004.1?report=graph&from=9573&to=40916
414	NZ_MSEE01000005.1	T6SS2	98.99	26034	263	0	145014	171047	1	26034	0	45764	405631	26034	https://www.ncbi.nlm.nih.gov/nuccore/NZ_MSEE01000005.1?report=graph&from=145014&to=171047
415	NZ_MSFW01000001.1	T6SS2	98.74	26034	328	0	822814	848847	1	26034	0	45471	1766612	26034	https://www.ncbi.nlm.nih.gov/nuccore/NZ_MSFW01000001.1?report=graph&from=822814&to=848847
416	NZ_CP019060.1	T6SS2	99.109	26034	232	0	1021580	1047613	26034	1	0	45904	1694422	26034	https://www.ncbi.nlm.nih.gov/nuccore/NZ_CP019060.1?report=graph&from=1021580&to=1047613
417	NZ_MUCG01000025.1	T6SS1	98.671	31082	391	1	3	31062	31084	3	0	54206	40325	33098	https://www.ncbi.nlm.nih.gov/nuccore/NZ_MUCG01000025.1?report=graph&from=3&to=31062
417	NZ_MUCG01000009.1	T6SS2	99.166	26034	217	0	18220	44253	26034	1	0	45971	187959	26034	https://www.ncbi.nlm.nih.gov/nuccore/NZ_MUCG01000009.1?report=graph&from=18220&to=44253
418	NZ_CP043421.1	T6SS1	98.579	31381	406	12	1955694	1987052	31365	3	0	54564	3446010	33098	https://www.ncbi.nlm.nih.gov/nuccore/NZ_CP043421.1?report=graph&from=1955694&to=1987052
418	NZ_CP043422.1	T6SS1	68.503	1343	403	8	7627	8959	6901	5569	6.24e-139	498	1874154	33098	https://www.ncbi.nlm.nih.gov/nuccore/NZ_CP043422.1?report=graph&from=7627&to=8959
418	NZ_CP043422.1	T6SS2	99.294	26044	174	10	1431818	1457861	1	26034	0	46102	1874154	26034	https://www.ncbi.nlm.nih.gov/nuccore/NZ_CP043422.1?report=graph&from=1431818&to=1457861
419	NZ_MQUE01000001.1	T6SS1	98.8	31427	337	4	9433	40826	1	31420	0	54994	399825	33098	https://www.ncbi.nlm.nih.gov/nuccore/NZ_MQUE01000001.1?report=graph&from=9433&to=40826
419	NZ_MQUE01000022.1	T6SS2	99.163	26034	218	0	26559	52592	26034	1	0	45967	197615	26034	https://www.ncbi.nlm.nih.gov/nuccore/NZ_MQUE01000022.1?report=graph&from=26559&to=52592
420	NZ_MSBY01000041.1	T6SS1	98.605	25589	327	2	1	25567	25583	3	0	44556	35735	33098	https://www.ncbi.nlm.nih.gov/nuccore/NZ_MSBY01000041.1?report=graph&from=1&to=25567
420	NZ_MSBY01000038.1	T6SS1	98.618	5354	74	0	35574	40927	31365	26012	0	9322	40927	33098	https://www.ncbi.nlm.nih.gov/nuccore/NZ_MSBY01000038.1?report=graph&from=35574&to=40927
420	NZ_MSBY01000057.1	T6SS1	68.503	1343	403	8	3745	5077	6901	5569	3.08e-141	498	9250	33098	https://www.ncbi.nlm.nih.gov/nuccore/NZ_MSBY01000057.1?report=graph&from=3745&to=5077
420	NZ_MSBY01000034.1	T6SS2	99.267	23605	173	0	1	23605	2430	26034	0	41789	55752	26034	https://www.ncbi.nlm.nih.gov/nuccore/NZ_MSBY01000034.1?report=graph&from=1&to=23605
420	NZ_MSBY01000037.1	T6SS2	99.817	2185	4	0	46048	48232	1	2185	0	3923	48232	26034	https://www.ncbi.nlm.nih.gov/nuccore/NZ_MSBY01000037.1?report=graph&from=46048&to=48232
421	NZ_MSBZ01000065.1	T6SS2	99.334	20583	137	0	1	20583	2589	23171	0	36502	20583	26034	https://www.ncbi.nlm.nih.gov/nuccore/NZ_MSBZ01000065.1?report=graph&from=1&to=20583
421	NZ_MSBZ01000054.1	T6SS2	99.394	2806	17	0	31225	34030	26034	23229	0	4984	34030	26034	https://www.ncbi.nlm.nih.gov/nuccore/NZ_MSBZ01000054.1?report=graph&from=31225&to=34030
421	NZ_MSBZ01000026.1	T6SS2	99.496	2184	11	0	1	2184	2184	1	0	3890	90891	26034	https://www.ncbi.nlm.nih.gov/nuccore/NZ_MSBZ01000026.1?report=graph&from=1&to=2184
422	NZ_MSCB01000074.1	T6SS2	99.257	20467	152	0	1	20467	23118	2652	0	36225	20467	26034	https://www.ncbi.nlm.nih.gov/nuccore/NZ_MSCB01000074.1?report=graph&from=1&to=20467
422	NZ_MSCB01000049.1	T6SS2	99.52	2708	13	0	31538	34245	26034	23327	0	4826	34245	26034	https://www.ncbi.nlm.nih.gov/nuccore/NZ_MSCB01000049.1?report=graph&from=31538&to=34245
422	NZ_MSCB01000017.1	T6SS2	98.943	2175	23	0	1	2175	2175	1	0	3819	88858	26034	https://www.ncbi.nlm.nih.gov/nuccore/NZ_MSCB01000017.1?report=graph&from=1&to=2175
423	NZ_MSCA01000106.1	T6SS1	99.098	14189	128	0	1	14189	11379	25567	0	25012	14189	33098	https://www.ncbi.nlm.nih.gov/nuccore/NZ_MSCA01000106.1?report=graph&from=1&to=14189
423	NZ_MSCA01000140.1	T6SS1	98.416	6690	76	2	1	6668	4582	11263	0	11605	6668	33098	https://www.ncbi.nlm.nih.gov/nuccore/NZ_MSCA01000140.1?report=graph&from=1&to=6668
423	NZ_MSCA01000131.1	T6SS1	98.601	5646	79	0	2009	7654	31365	25720	0	9826	7654	33098	https://www.ncbi.nlm.nih.gov/nuccore/NZ_MSCA01000131.1?report=graph&from=2009&to=7654
423	NZ_MSCA01000104.1	T6SS1	97.232	4335	120	0	10054	14388	3	4337	0	7277	14388	33098	https://www.ncbi.nlm.nih.gov/nuccore/NZ_MSCA01000104.1?report=graph&from=10054&to=14388
423	NZ_MSCA01000128.1	T6SS1	68.503	1343	403	8	3745	5077	6901	5569	2.69e-141	498	8093	33098	https://www.ncbi.nlm.nih.gov/nuccore/NZ_MSCA01000128.1?report=graph&from=3745&to=5077
423	NZ_MSCA01000030.1	T6SS2	99.306	22330	155	0	30989	53318	26034	3705	0	39571	53318	26034	https://www.ncbi.nlm.nih.gov/nuccore/NZ_MSCA01000030.1?report=graph&from=30989&to=53318
423	NZ_MSCA01000082.1	T6SS2	99.834	2405	4	0	19885	22289	1	2405	0	4320	22289	26034	https://www.ncbi.nlm.nih.gov/nuccore/NZ_MSCA01000082.1?report=graph&from=19885&to=22289
424	NZ_MKQT01000170.1	T6SS1	98.245	18861	285	4	1	18828	18848	1	0	32545	27919	33098	https://www.ncbi.nlm.nih.gov/nuccore/NZ_MKQT01000170.1?report=graph&from=1&to=18828
424	NZ_MKQT01000207.1	T6SS1	99.162	14316	113	2	1345	15660	33098	18790	0	25274	15660	33098	https://www.ncbi.nlm.nih.gov/nuccore/NZ_MKQT01000207.1?report=graph&from=1345&to=15660
424	NZ_MKQT01000109.1	T6SS2	99.466	26034	139	0	18310	44343	26034	1	0	46323	59219	26034	https://www.ncbi.nlm.nih.gov/nuccore/NZ_MKQT01000109.1?report=graph&from=18310&to=44343
425	NZ_MKQU01000026.1	T6SS1	98.77	25532	284	2	20868	46377	25524	1	0	44647	55513	33098	https://www.ncbi.nlm.nih.gov/nuccore/NZ_MKQU01000026.1?report=graph&from=20868&to=46377
425	NZ_MKQU01000026.1	T6SS1	98.848	6076	69	1	14725	20800	31384	25310	0	10639	55513	33098	https://www.ncbi.nlm.nih.gov/nuccore/NZ_MKQU01000026.1?report=graph&from=14725&to=20800
425	NZ_MKQU01000078.1	T6SS2	99.113	26034	231	0	5776	31809	26034	1	0	45908	181121	26034	https://www.ncbi.nlm.nih.gov/nuccore/NZ_MKQU01000078.1?report=graph&from=5776&to=31809
426	NZ_MKQF01000006.1	T6SS1	98.785	31364	347	3	9064	40394	3	31365	0	54861	256181	33098	https://www.ncbi.nlm.nih.gov/nuccore/NZ_MKQF01000006.1?report=graph&from=9064&to=40394
426	NZ_MKQF01000001.1	T6SS2	98.959	26034	271	0	867206	893239	1	26034	0	45728	1700304	26034	https://www.ncbi.nlm.nih.gov/nuccore/NZ_MKQF01000001.1?report=graph&from=867206&to=893239
427	NZ_MKQW01000010.1	T6SS1	99.934	33098	0	1	9702	42777	1	33098	0	59605	121312	33098	https://www.ncbi.nlm.nih.gov/nuccore/NZ_MKQW01000010.1?report=graph&from=9702&to=42777
427	NZ_MKQW01000006.1	T6SS2	100	26034	0	0	73146	99179	26034	1	0	46950	327973	26034	https://www.ncbi.nlm.nih.gov/nuccore/NZ_MKQW01000006.1?report=graph&from=73146&to=99179
428	NZ_MKQY01000005.1	T6SS2	99.078	26034	240	0	118323	144356	26034	1	0	45868	438281	26034	https://www.ncbi.nlm.nih.gov/nuccore/NZ_MKQY01000005.1?report=graph&from=118323&to=144356
429	NZ_MKQX01000001.1	T6SS1	98.498	31364	436	4	701869	733198	3	31365	0	54452	1106397	33098	https://www.ncbi.nlm.nih.gov/nuccore/NZ_MKQX01000001.1?report=graph&from=701869&to=733198
429	NZ_MKQX01000004.1	T6SS2	99.101	26034	234	0	241384	267417	1	26034	0	45895	509179	26034	https://www.ncbi.nlm.nih.gov/nuccore/NZ_MKQX01000004.1?report=graph&from=241384&to=267417
430	NZ_MKRD01000005.1	T6SS2	99.078	26034	240	0	293928	319961	1	26034	0	45868	437331	26034	https://www.ncbi.nlm.nih.gov/nuccore/NZ_MKRD01000005.1?report=graph&from=293928&to=319961
431	NZ_MKRB01000006.1	T6SS2	99.078	26034	240	0	117463	143496	26034	1	0	45868	437441	26034	https://www.ncbi.nlm.nih.gov/nuccore/NZ_MKRB01000006.1?report=graph&from=117463&to=143496
432	NZ_MKRA01000001.1	T6SS1	98.498	31364	436	4	702130	733459	3	31365	0	54452	1092236	33098	https://www.ncbi.nlm.nih.gov/nuccore/NZ_MKRA01000001.1?report=graph&from=702130&to=733459
432	NZ_MKRA01000004.1	T6SS2	99.101	26034	234	0	241763	267796	26034	1	0	45895	521587	26034	https://www.ncbi.nlm.nih.gov/nuccore/NZ_MKRA01000004.1?report=graph&from=241763&to=267796
433	NZ_MKQZ01000002.1	T6SS2	99.078	26034	240	0	888350	914383	26034	1	0	45868	1208324	26034	https://www.ncbi.nlm.nih.gov/nuccore/NZ_MKQZ01000002.1?report=graph&from=888350&to=914383
434	NZ_MKRC01000005.1	T6SS2	99.078	26034	240	0	119631	145664	26034	1	0	45868	439639	26034	https://www.ncbi.nlm.nih.gov/nuccore/NZ_MKRC01000005.1?report=graph&from=119631&to=145664
435	NZ_MRVC01000001.1	T6SS1	98.952	31382	307	1	685171	716530	3	31384	0	55126	1094342	33098	https://www.ncbi.nlm.nih.gov/nuccore/NZ_MRVC01000001.1?report=graph&from=685171&to=716530
435	NZ_MRVC01000005.1	T6SS2	99.021	26034	255	0	263765	289798	1	26034	0	45800	1186851	26034	https://www.ncbi.nlm.nih.gov/nuccore/NZ_MRVC01000005.1?report=graph&from=263765&to=289798
436	NZ_LHPE01000052.1	T6SS1	99.054	26097	225	1	28344	54418	31384	5288	0	45965	54418	33098	https://www.ncbi.nlm.nih.gov/nuccore/NZ_LHPE01000052.1?report=graph&from=28344&to=54418
436	NZ_LHPE01000031.1	T6SS1	98.227	5303	94	0	1	5303	5305	3	0	9140	26175	33098	https://www.ncbi.nlm.nih.gov/nuccore/NZ_LHPE01000031.1?report=graph&from=1&to=5303
436	NZ_LHPE01000006.1	T6SS2	99.021	26034	255	0	35546	61579	1	26034	0	45800	88044	26034	https://www.ncbi.nlm.nih.gov/nuccore/NZ_LHPE01000006.1?report=graph&from=35546&to=61579
437	NZ_MRVB01000001.1	T6SS1	98.952	31382	307	1	377813	409172	31384	3	0	55126	1094756	33098	https://www.ncbi.nlm.nih.gov/nuccore/NZ_MRVB01000001.1?report=graph&from=377813&to=409172
437	NZ_MRVB01000005.1	T6SS2	99.021	26034	255	0	897054	923087	26034	1	0	45800	1186858	26034	https://www.ncbi.nlm.nih.gov/nuccore/NZ_MRVB01000005.1?report=graph&from=897054&to=923087
438	NZ_LHPD01000004.1	T6SS1	98.952	31382	307	1	9552	40911	3	31384	0	55126	236439	33098	https://www.ncbi.nlm.nih.gov/nuccore/NZ_LHPD01000004.1?report=graph&from=9552&to=40911
438	NZ_LHPD01000010.1	T6SS2	99.021	26034	255	0	263762	289795	1	26034	0	45800	1186859	26034	https://www.ncbi.nlm.nih.gov/nuccore/NZ_LHPD01000010.1?report=graph&from=263762&to=289795
439	NZ_MVKK01000018.1	T6SS1	98.778	31428	354	2	9796	41201	1	31420	0	54964	163353	33098	https://www.ncbi.nlm.nih.gov/nuccore/NZ_MVKK01000018.1?report=graph&from=9796&to=41201
439	NZ_MVKK01000061.1	T6SS2	99.197	26034	209	0	235599	261632	26034	1	0	46007	441434	26034	https://www.ncbi.nlm.nih.gov/nuccore/NZ_MVKK01000061.1?report=graph&from=235599&to=261632
440	NZ_MVKL01000012.1	T6SS1	98.765	31428	358	2	9166	40571	1	31420	0	54946	237978	33098	https://www.ncbi.nlm.nih.gov/nuccore/NZ_MVKL01000012.1?report=graph&from=9166&to=40571
440	NZ_MVKL01000043.1	T6SS2	98.951	26034	273	0	819296	845329	26034	1	0	45719	990870	26034	https://www.ncbi.nlm.nih.gov/nuccore/NZ_MVKL01000043.1?report=graph&from=819296&to=845329
441	NZ_MVKN01000064.1	T6SS2	99.282	26034	187	0	120019	146052	26034	1	0	46107	265767	26034	https://www.ncbi.nlm.nih.gov/nuccore/NZ_MVKN01000064.1?report=graph&from=120019&to=146052
442	NZ_MVKM01000018.1	T6SS1	98.508	31366	431	5	9031	40360	1	31365	0	54466	158545	33098	https://www.ncbi.nlm.nih.gov/nuccore/NZ_MVKM01000018.1?report=graph&from=9031&to=40360
442	NZ_MVKM01000052.1	T6SS2	99.009	26034	258	0	26538	52571	26034	1	0	45787	389299	26034	https://www.ncbi.nlm.nih.gov/nuccore/NZ_MVKM01000052.1?report=graph&from=26538&to=52571
443	NZ_CP020427.2	T6SS1	99.934	33098	0	1	345989	379064	33098	1	0	59605	3295711	33098	https://www.ncbi.nlm.nih.gov/nuccore/NZ_CP020427.2?report=graph&from=345989&to=379064
443	NZ_CP020428.2	T6SS2	100	26034	0	0	1464203	1490236	1	26034	0	46950	1877581	26034	https://www.ncbi.nlm.nih.gov/nuccore/NZ_CP020428.2?report=graph&from=1464203&to=1490236
444	NZ_MYFG01000475.1	T6SS1	98.698	31339	372	3	9303	40619	1	31325	0	54696	40621	33098	https://www.ncbi.nlm.nih.gov/nuccore/NZ_MYFG01000475.1?report=graph&from=9303&to=40619
444	NZ_MYFG01000470.1	T6SS1	68.503	1343	403	8	21128	22460	6901	5569	1.25e-140	498	37494	33098	https://www.ncbi.nlm.nih.gov/nuccore/NZ_MYFG01000470.1?report=graph&from=21128&to=22460
444	NZ_MYFG01000483.1	T6SS2	99.155	26034	220	0	18268	44301	26034	1	0	45958	47905	26034	https://www.ncbi.nlm.nih.gov/nuccore/NZ_MYFG01000483.1?report=graph&from=18268&to=44301
445	NZ_MYFF01000478.1	T6SS1	98.779	27434	299	3	9303	36714	1	27420	0	47983	36714	33098	https://www.ncbi.nlm.nih.gov/nuccore/NZ_MYFF01000478.1?report=graph&from=9303&to=36714
445	NZ_MYFF01000277.1	T6SS1	98.12	3990	75	0	3	3992	31325	27336	0	6858	3992	33098	https://www.ncbi.nlm.nih.gov/nuccore/NZ_MYFF01000277.1?report=graph&from=3&to=3992
445	NZ_MYFF01000438.1	T6SS1	68.503	1343	403	8	13826	15158	5569	6901	7.56e-141	498	22719	33098	https://www.ncbi.nlm.nih.gov/nuccore/NZ_MYFF01000438.1?report=graph&from=13826&to=15158
445	NZ_MYFF01000494.1	T6SS2	99.155	26034	220	0	7080	33113	26034	1	0	45958	45575	26034	https://www.ncbi.nlm.nih.gov/nuccore/NZ_MYFF01000494.1?report=graph&from=7080&to=33113
446	NZ_MYFH01000546.1	T6SS1	98.876	31147	320	2	8865	39989	3	31141	0	54610	39989	33098	https://www.ncbi.nlm.nih.gov/nuccore/NZ_MYFH01000546.1?report=graph&from=8865&to=39989
446	NZ_MYFH01000570.1	T6SS2	99.186	26034	212	0	26813	52846	1	26034	0	45994	70870	26034	https://www.ncbi.nlm.nih.gov/nuccore/NZ_MYFH01000570.1?report=graph&from=26813&to=52846
447	NZ_MBOW01000025.1	T6SS1	98.931	31421	306	2	5769	37167	31420	8	0	55168	46550	33098	https://www.ncbi.nlm.nih.gov/nuccore/NZ_MBOW01000025.1?report=graph&from=5769&to=37167
447	NZ_MBOW01000004.1	T6SS2	99.143	26034	223	0	50960	76993	1	26034	0	45944	165372	26034	https://www.ncbi.nlm.nih.gov/nuccore/NZ_MBOW01000004.1?report=graph&from=50960&to=76993
447	NZ_MBOW01000029.1	T6SS4a	100	23224	0	0	2514	25737	1	23224	0	41882	29859	23224	https://www.ncbi.nlm.nih.gov/nuccore/NZ_MBOW01000029.1?report=graph&from=2514&to=25737
448	NZ_MBOX01000025.1	T6SS1	98.931	31421	306	2	5769	37167	31420	8	0	55168	46550	33098	https://www.ncbi.nlm.nih.gov/nuccore/NZ_MBOX01000025.1?report=graph&from=5769&to=37167
448	NZ_MBOX01000004.1	T6SS2	99.143	26034	223	0	50960	76993	1	26034	0	45944	165418	26034	https://www.ncbi.nlm.nih.gov/nuccore/NZ_MBOX01000004.1?report=graph&from=50960&to=76993
448	NZ_MBOX01000029.1	T6SS4a	100	23224	0	0	2514	25737	1	23224	0	41882	29859	23224	https://www.ncbi.nlm.nih.gov/nuccore/NZ_MBOX01000029.1?report=graph&from=2514&to=25737
449	NZ_MBOZ01000001.1	T6SS1	98.952	31382	307	1	683796	715155	3	31384	0	55126	1094213	33098	https://www.ncbi.nlm.nih.gov/nuccore/NZ_MBOZ01000001.1?report=graph&from=683796&to=715155
449	NZ_MBOZ01000012.1	T6SS2	99.021	26034	255	0	911702	937735	26034	1	0	45800	1086806	26034	https://www.ncbi.nlm.nih.gov/nuccore/NZ_MBOZ01000012.1?report=graph&from=911702&to=937735
450	NZ_MBOY01000030.1	T6SS1	98.952	31382	307	1	379059	410418	31384	3	0	55126	419836	33098	https://www.ncbi.nlm.nih.gov/nuccore/NZ_MBOY01000030.1?report=graph&from=379059&to=410418
450	NZ_MBOY01000001.1	T6SS2	99.021	26034	255	0	897249	923282	26034	1	0	45800	1072183	26034	https://www.ncbi.nlm.nih.gov/nuccore/NZ_MBOY01000001.1?report=graph&from=897249&to=923282
451	NZ_MBPA01000003.1	T6SS1	98.556	31371	423	2	9328	40676	3	31365	0	54550	179436	33098	https://www.ncbi.nlm.nih.gov/nuccore/NZ_MBPA01000003.1?report=graph&from=9328&to=40676
451	NZ_MBPA01000039.1	T6SS2	99.093	26034	236	0	122452	148485	26034	1	0	45886	293478	26034	https://www.ncbi.nlm.nih.gov/nuccore/NZ_MBPA01000039.1?report=graph&from=122452&to=148485
452	NZ_MBPC01000014.1	T6SS1	98.743	31426	365	2	35978	67381	31420	3	0	54911	77816	33098	https://www.ncbi.nlm.nih.gov/nuccore/NZ_MBPC01000014.1?report=graph&from=35978&to=67381
452	NZ_MBPC01000006.1	T6SS2	99.12	23171	204	0	1	23171	23171	1	0	40867	126434	26034	https://www.ncbi.nlm.nih.gov/nuccore/NZ_MBPC01000006.1?report=graph&from=1&to=23171
452	NZ_MBPC01000019.1	T6SS2	99.357	2800	18	0	31197	33996	26034	23235	0	4969	33996	26034	https://www.ncbi.nlm.nih.gov/nuccore/NZ_MBPC01000019.1?report=graph&from=31197&to=33996
453	NZ_MWVH01000394.1	T6SS2	99.289	26034	185	0	18028	44061	26034	1	0	46116	59988	26034	https://www.ncbi.nlm.nih.gov/nuccore/NZ_MWVH01000394.1?report=graph&from=18028&to=44061
454	NZ_MRTA01000004.1	T6SS1	98.76	31377	353	3	3586	34940	31365	3	0	54850	645623	33098	https://www.ncbi.nlm.nih.gov/nuccore/NZ_MRTA01000004.1?report=graph&from=3586&to=34940
454	NZ_MRTA01000002.1	T6SS1	98.693	2066	27	0	796752	798817	33098	31033	0	3605	800391	33098	https://www.ncbi.nlm.nih.gov/nuccore/NZ_MRTA01000002.1?report=graph&from=796752&to=798817
454	NZ_MRTA01000001.1	T6SS2	99.151	26034	221	0	145044	171077	1	26034	0	45953	1105220	26034	https://www.ncbi.nlm.nih.gov/nuccore/NZ_MRTA01000001.1?report=graph&from=145044&to=171077
455	NZ_MRSZ01000001.1	T6SS2	99.082	26034	239	0	783382	809415	1	26034	0	45872	1733965	26034	https://www.ncbi.nlm.nih.gov/nuccore/NZ_MRSZ01000001.1?report=graph&from=783382&to=809415
456	NZ_MRSY01000004.1	T6SS1	98.836	31365	304	3	9378	40681	1	31365	0	54959	421386	33098	https://www.ncbi.nlm.nih.gov/nuccore/NZ_MRSY01000004.1?report=graph&from=9378&to=40681
456	NZ_MRSY01000004.1	T6SS1	98.693	2066	27	0	45588	47653	31033	33098	0	3605	421386	33098	https://www.ncbi.nlm.nih.gov/nuccore/NZ_MRSY01000004.1?report=graph&from=45588&to=47653
456	NZ_MRSY01000001.1	T6SS2	99.228	26034	201	0	145363	171396	1	26034	0	46043	1099244	26034	https://www.ncbi.nlm.nih.gov/nuccore/NZ_MRSY01000001.1?report=graph&from=145363&to=171396
457	NZ_MRWJ01000005.1	T6SS1	98.566	31383	408	3	77905	109265	3	31365	0	54591	484037	33098	https://www.ncbi.nlm.nih.gov/nuccore/NZ_MRWJ01000005.1?report=graph&from=77905&to=109265
457	NZ_MRWJ01000008.1	T6SS1	68.993	1490	434	15	339461	340936	7044	5569	3.41e-159	563	357245	33098	https://www.ncbi.nlm.nih.gov/nuccore/NZ_MRWJ01000008.1?report=graph&from=339461&to=340936
457	NZ_MRWJ01000001.1	T6SS2	99.051	26034	247	0	144668	170701	1	26034	0	45836	742231	26034	https://www.ncbi.nlm.nih.gov/nuccore/NZ_MRWJ01000001.1?report=graph&from=144668&to=170701
458	NZ_MRWI01000005.1	T6SS1	98.566	31383	408	3	77905	109265	3	31365	0	54591	484037	33098	https://www.ncbi.nlm.nih.gov/nuccore/NZ_MRWI01000005.1?report=graph&from=77905&to=109265
458	NZ_MRWI01000006.1	T6SS1	68.993	1490	434	15	339461	340936	7044	5569	3.98e-159	563	417105	33098	https://www.ncbi.nlm.nih.gov/nuccore/NZ_MRWI01000006.1?report=graph&from=339461&to=340936
458	NZ_MRWI01000001.1	T6SS2	99.051	26034	247	0	144668	170701	1	26034	0	45836	1100832	26034	https://www.ncbi.nlm.nih.gov/nuccore/NZ_MRWI01000001.1?report=graph&from=144668&to=170701
459	NZ_MUXG01000001.1	T6SS2	98.775	26034	319	0	354098	380131	1	26034	0	45512	865202	26034	https://www.ncbi.nlm.nih.gov/nuccore/NZ_MUXG01000001.1?report=graph&from=354098&to=380131
460	NZ_MSAL01000003.1	T6SS1	98.556	33098	453	3	356890	389962	33098	1	0	57543	423348	33098	https://www.ncbi.nlm.nih.gov/nuccore/NZ_MSAL01000003.1?report=graph&from=356890&to=389962
460	NZ_MSAL01000001.1	T6SS2	99.209	26034	206	0	148748	174781	1	26034	0	46021	593800	26034	https://www.ncbi.nlm.nih.gov/nuccore/NZ_MSAL01000001.1?report=graph&from=148748&to=174781
461	NZ_MSAM01000004.1	T6SS1	98.653	33117	394	5	9364	42447	1	33098	0	57737	409827	33098	https://www.ncbi.nlm.nih.gov/nuccore/NZ_MSAM01000004.1?report=graph&from=9364&to=42447
461	NZ_MSAM01000001.1	T6SS2	99.405	26034	155	0	840670	866703	1	26034	0	46251	1430995	26034	https://www.ncbi.nlm.nih.gov/nuccore/NZ_MSAM01000001.1?report=graph&from=840670&to=866703
462	NZ_MSAR01000064.1	T6SS1	99.096	21124	157	3	1	21091	4512	25634	0	37251	21091	33098	https://www.ncbi.nlm.nih.gov/nuccore/NZ_MSAR01000064.1?report=graph&from=1&to=21091
462	NZ_MSAR01000077.1	T6SS1	98.455	5565	86	0	128	5692	25856	31420	0	9649	10811	33098	https://www.ncbi.nlm.nih.gov/nuccore/NZ_MSAR01000077.1?report=graph&from=128&to=5692
462	NZ_MSAR01000036.1	T6SS1	97.262	4090	112	0	128	4217	4090	1	0	6872	51972	33098	https://www.ncbi.nlm.nih.gov/nuccore/NZ_MSAR01000036.1?report=graph&from=128&to=4217
462	NZ_MSAR01000066.1	T6SS2	99.041	20657	198	0	1	20657	23057	2401	0	36360	20657	26034	https://www.ncbi.nlm.nih.gov/nuccore/NZ_MSAR01000066.1?report=graph&from=1&to=20657
462	NZ_MSAR01000050.1	T6SS2	99.148	2698	23	0	128	2825	23337	26034	0	4763	33945	26034	https://www.ncbi.nlm.nih.gov/nuccore/NZ_MSAR01000050.1?report=graph&from=128&to=2825
462	NZ_MSAR01000061.1	T6SS2	98.969	2231	23	0	1	2231	2231	1	0	3920	22103	26034	https://www.ncbi.nlm.nih.gov/nuccore/NZ_MSAR01000061.1?report=graph&from=1&to=2231
462	NZ_MSAR01000053.1	T6SS3	97.944	24519	500	2	129	24644	3459	27976	0	41940	31967	27976	https://www.ncbi.nlm.nih.gov/nuccore/NZ_MSAR01000053.1?report=graph&from=129&to=24644
462	NZ_MSAR01000091.1	T6SS3	96.756	3083	99	1	2268	5350	1	3082	0	5106	5350	27976	https://www.ncbi.nlm.nih.gov/nuccore/NZ_MSAR01000091.1?report=graph&from=2268&to=5350
463	NZ_MSAQ01000045.1	T6SS1	99.035	21030	169	3	1	20997	4551	25579	0	37028	20997	33098	https://www.ncbi.nlm.nih.gov/nuccore/NZ_MSAQ01000045.1?report=graph&from=1&to=20997
463	NZ_MSAQ01000004.1	T6SS1	98.336	5289	82	1	125	5413	26083	31365	0	9143	280919	33098	https://www.ncbi.nlm.nih.gov/nuccore/NZ_MSAQ01000004.1?report=graph&from=125&to=5413
463	NZ_MSAQ01000020.1	T6SS1	95.899	4438	179	2	1	4435	4440	3	0	7177	86888	33098	https://www.ncbi.nlm.nih.gov/nuccore/NZ_MSAQ01000020.1?report=graph&from=1&to=4435
463	NZ_MSAQ01000004.1	T6SS1	98.403	2066	32	1	10319	12383	31033	33098	0	3574	280919	33098	https://www.ncbi.nlm.nih.gov/nuccore/NZ_MSAQ01000004.1?report=graph&from=10319&to=12383
463	NZ_MSAQ01000031.1	T6SS2	99.076	23596	218	0	128	23723	2439	26034	0	41570	56070	26034	https://www.ncbi.nlm.nih.gov/nuccore/NZ_MSAQ01000031.1?report=graph&from=128&to=23723
463	NZ_MSAQ01000009.1	T6SS2	99.541	2396	11	0	128	2523	2396	1	0	4272	177668	26034	https://www.ncbi.nlm.nih.gov/nuccore/NZ_MSAQ01000009.1?report=graph&from=128&to=2523
464	NZ_MSAO01000001.1	T6SS1	98.743	31427	364	3	374982	406386	31420	3	0	54909	1065372	33098	https://www.ncbi.nlm.nih.gov/nuccore/NZ_MSAO01000001.1?report=graph&from=374982&to=406386
464	NZ_MSAO01000007.1	T6SS2	99.151	26034	221	0	145189	171222	1	26034	0	45953	291193	26034	https://www.ncbi.nlm.nih.gov/nuccore/NZ_MSAO01000007.1?report=graph&from=145189&to=171222
465	NZ_MSAN01000005.1	T6SS1	98.759	31426	359	3	370823	402225	31420	3	0	54930	411289	33098	https://www.ncbi.nlm.nih.gov/nuccore/NZ_MSAN01000005.1?report=graph&from=370823&to=402225
465	NZ_MSAN01000005.1	T6SS1	98.5	2066	31	0	365091	367156	33098	31033	0	3587	411289	33098	https://www.ncbi.nlm.nih.gov/nuccore/NZ_MSAN01000005.1?report=graph&from=365091&to=367156
465	NZ_MSAN01000006.1	T6SS2	99.17	26034	216	0	238384	264417	26034	1	0	45976	409543	26034	https://www.ncbi.nlm.nih.gov/nuccore/NZ_MSAN01000006.1?report=graph&from=238384&to=264417
466	NZ_MSAP01000002.1	T6SS1	98.878	31373	322	2	690468	721818	1	31365	0	55009	861660	33098	https://www.ncbi.nlm.nih.gov/nuccore/NZ_MSAP01000002.1?report=graph&from=690468&to=721818
466	NZ_MSAP01000002.1	T6SS1	98.645	2066	27	1	726726	728790	31033	33098	0	3597	861660	33098	https://www.ncbi.nlm.nih.gov/nuccore/NZ_MSAP01000002.1?report=graph&from=726726&to=728790
466	NZ_MSAP01000001.1	T6SS2	99.278	26034	188	0	780536	806569	1	26034	0	46102	1755923	26034	https://www.ncbi.nlm.nih.gov/nuccore/NZ_MSAP01000001.1?report=graph&from=780536&to=806569
467	NZ_LHRA01000021.1	T6SS1	99.096	26098	214	1	1	26076	5287	31384	0	46016	262832	33098	https://www.ncbi.nlm.nih.gov/nuccore/NZ_LHRA01000021.1?report=graph&from=1&to=26076
467	NZ_LHRA01000024.1	T6SS1	98.275	4521	78	0	1	4521	4523	3	0	7802	14041	33098	https://www.ncbi.nlm.nih.gov/nuccore/NZ_LHRA01000024.1?report=graph&from=1&to=4521
467	NZ_LHRA01000070.1	T6SS1	97.99	796	16	0	1	796	5305	4510	0	1364	796	33098	https://www.ncbi.nlm.nih.gov/nuccore/NZ_LHRA01000070.1?report=graph&from=1&to=796
467	NZ_LHRA01000001.1	T6SS2	99.021	26034	255	0	299507	325540	26034	1	0	45800	583865	26034	https://www.ncbi.nlm.nih.gov/nuccore/NZ_LHRA01000001.1?report=graph&from=299507&to=325540
468	NZ_LHRB01000010.1	T6SS1	98.977	25799	242	1	1	25777	25801	3	0	45351	481269	33098	https://www.ncbi.nlm.nih.gov/nuccore/NZ_LHRB01000010.1?report=graph&from=1&to=25777
468	NZ_LHRB01000005.1	T6SS1	98.824	5784	68	0	377813	383596	31384	25601	0	10125	383596	33098	https://www.ncbi.nlm.nih.gov/nuccore/NZ_LHRB01000005.1?report=graph&from=377813&to=383596
468	NZ_LHRB01000037.1	T6SS2	98.949	23967	252	0	32455	56421	26034	2068	0	42086	56421	26034	https://www.ncbi.nlm.nih.gov/nuccore/NZ_LHRB01000037.1?report=graph&from=32455&to=56421
468	NZ_LHRB01000035.1	T6SS2	98.914	2209	24	0	1	2209	2209	1	0	3876	48805	26034	https://www.ncbi.nlm.nih.gov/nuccore/NZ_LHRB01000035.1?report=graph&from=1&to=2209
469	NZ_LHRE01000021.1	T6SS1	98.984	25693	239	1	56317	81987	3	25695	0	45173	81987	33098	https://www.ncbi.nlm.nih.gov/nuccore/NZ_LHRE01000021.1?report=graph&from=56317&to=81987
469	NZ_LHRE01000025.1	T6SS1	98.73	5748	70	1	199158	204905	31384	25640	0	10036	205006	33098	https://www.ncbi.nlm.nih.gov/nuccore/NZ_LHRE01000025.1?report=graph&from=199158&to=204905
469	NZ_LHRE01000001.1	T6SS2	99.019	23660	232	0	1	23660	2375	26034	0	41623	785151	26034	https://www.ncbi.nlm.nih.gov/nuccore/NZ_LHRE01000001.1?report=graph&from=1&to=23660
469	NZ_LHRE01000007.1	T6SS2	99.035	2383	23	0	1	2383	2383	1	0	4195	264368	26034	https://www.ncbi.nlm.nih.gov/nuccore/NZ_LHRE01000007.1?report=graph&from=1&to=2383
470	NZ_LHRF01000012.1	T6SS1	98.945	25777	250	1	1	25755	25779	3	0	45275	82088	33098	https://www.ncbi.nlm.nih.gov/nuccore/NZ_LHRF01000012.1?report=graph&from=1&to=25755
470	NZ_LHRF01000051.1	T6SS1	98.757	5793	72	0	31298	37090	31384	25592	0	10123	37090	33098	https://www.ncbi.nlm.nih.gov/nuccore/NZ_LHRF01000051.1?report=graph&from=31298&to=37090
470	NZ_LHRF01000044.1	T6SS2	98.981	23366	238	0	1	23366	23366	1	0	41065	43469	26034	https://www.ncbi.nlm.nih.gov/nuccore/NZ_LHRF01000044.1?report=graph&from=1&to=23366
470	NZ_LHRF01000079.1	T6SS2	99.155	2011	17	0	1	2011	24024	26034	0	3551	20162	26034	https://www.ncbi.nlm.nih.gov/nuccore/NZ_LHRF01000079.1?report=graph&from=1&to=2011
470	NZ_LHRF01000081.1	T6SS2	99.68	937	3	0	1	937	23248	24184	0	1677	937	26034	https://www.ncbi.nlm.nih.gov/nuccore/NZ_LHRF01000081.1?report=graph&from=1&to=937
471	NZ_LHRG01000004.1	T6SS1	98.952	31382	307	1	531895	563254	3	31384	0	55126	941059	33098	https://www.ncbi.nlm.nih.gov/nuccore/NZ_LHRG01000004.1?report=graph&from=531895&to=563254
471	NZ_LHRG01000005.1	T6SS2	99.021	26034	255	0	263899	289932	1	26034	0	45800	1187168	26034	https://www.ncbi.nlm.nih.gov/nuccore/NZ_LHRG01000005.1?report=graph&from=263899&to=289932
472	NZ_LHQY01000027.1	T6SS1	98.974	25841	243	1	5	25823	25843	3	0	45422	82250	33098	https://www.ncbi.nlm.nih.gov/nuccore/NZ_LHQY01000027.1?report=graph&from=5&to=25823
472	NZ_LHQY01000029.1	T6SS1	98.799	5661	68	0	1	5661	25724	31384	0	9903	37007	33098	https://www.ncbi.nlm.nih.gov/nuccore/NZ_LHQY01000029.1?report=graph&from=1&to=5661
472	NZ_LHQY01000024.1	T6SS2	98.984	23416	238	0	1	23416	23416	1	0	41155	69580	26034	https://www.ncbi.nlm.nih.gov/nuccore/NZ_LHQY01000024.1?report=graph&from=1&to=23416
472	NZ_LHQY01000043.1	T6SS2	99.372	2708	17	0	1	2708	23327	26034	0	4808	33884	26034	https://www.ncbi.nlm.nih.gov/nuccore/NZ_LHQY01000043.1?report=graph&from=1&to=2708
473	NZ_LHQX01000025.1	T6SS1	98.948	31382	308	1	184548	215907	31384	3	0	55122	225379	33098	https://www.ncbi.nlm.nih.gov/nuccore/NZ_LHQX01000025.1?report=graph&from=184548&to=215907
473	NZ_LHQX01000005.1	T6SS2	99.021	26034	255	0	551100	577133	26034	1	0	45800	619227	26034	https://www.ncbi.nlm.nih.gov/nuccore/NZ_LHQX01000005.1?report=graph&from=551100&to=577133
474	NZ_LHRI01000001.1	T6SS1	98.952	31382	307	1	377813	409172	31384	3	0	55126	465477	33098	https://www.ncbi.nlm.nih.gov/nuccore/NZ_LHRI01000001.1?report=graph&from=377813&to=409172
474	NZ_LHRI01000010.1	T6SS2	99.021	26034	255	0	166559	192592	1	26034	0	45800	1089724	26034	https://www.ncbi.nlm.nih.gov/nuccore/NZ_LHRI01000010.1?report=graph&from=166559&to=192592
475	NZ_LHQZ01000020.1	T6SS1	98.952	31382	307	1	9683	41042	3	31384	0	55126	124840	33098	https://www.ncbi.nlm.nih.gov/nuccore/NZ_LHQZ01000020.1?report=graph&from=9683&to=41042
475	NZ_LHQZ01000003.1	T6SS2	99.021	26034	255	0	299602	325635	26034	1	0	45800	590115	26034	https://www.ncbi.nlm.nih.gov/nuccore/NZ_LHQZ01000003.1?report=graph&from=299602&to=325635
476	NZ_LHRC01000042.1	T6SS1	98.981	25603	239	1	9280	34860	3	25605	0	45011	34860	33098	https://www.ncbi.nlm.nih.gov/nuccore/NZ_LHRC01000042.1?report=graph&from=9280&to=34860
476	NZ_LHRC01000034.1	T6SS1	98.826	5793	68	0	31227	37019	31384	25592	0	10141	37019	33098	https://www.ncbi.nlm.nih.gov/nuccore/NZ_LHRC01000034.1?report=graph&from=31227&to=37019
476	NZ_LHRC01000006.1	T6SS2	99.021	26034	255	0	32413	58446	26034	1	0	45800	317841	26034	https://www.ncbi.nlm.nih.gov/nuccore/NZ_LHRC01000006.1?report=graph&from=32413&to=58446
477	NZ_LHRH01000012.1	T6SS1	98.952	31382	307	1	377043	408402	31384	3	0	55126	419059	33098	https://www.ncbi.nlm.nih.gov/nuccore/NZ_LHRH01000012.1?report=graph&from=377043&to=408402
477	NZ_LHRH01000004.1	T6SS2	99.021	26034	255	0	897051	923084	26034	1	0	45800	1041526	26034	https://www.ncbi.nlm.nih.gov/nuccore/NZ_LHRH01000004.1?report=graph&from=897051&to=923084
478	NZ_LHRD01000032.1	T6SS1	98.952	31382	307	1	10140	41499	3	31384	0	55126	72732	33098	https://www.ncbi.nlm.nih.gov/nuccore/NZ_LHRD01000032.1?report=graph&from=10140&to=41499
478	NZ_LHRD01000016.1	T6SS2	99.021	26034	255	0	303961	329994	26034	1	0	45800	594473	26034	https://www.ncbi.nlm.nih.gov/nuccore/NZ_LHRD01000016.1?report=graph&from=303961&to=329994
479	NZ_LHRM01000001.1	T6SS1	98.952	31382	307	1	20765	52124	3	31384	0	55126	429928	33098	https://www.ncbi.nlm.nih.gov/nuccore/NZ_LHRM01000001.1?report=graph&from=20765&to=52124
479	NZ_LHRM01000003.1	T6SS2	99.021	26034	255	0	264353	290386	1	26034	0	45800	589940	26034	https://www.ncbi.nlm.nih.gov/nuccore/NZ_LHRM01000003.1?report=graph&from=264353&to=290386
480	NZ_LHRJ01000021.1	T6SS1	98.952	31382	307	1	354558	385917	31384	3	0	55126	395368	33098	https://www.ncbi.nlm.nih.gov/nuccore/NZ_LHRJ01000021.1?report=graph&from=354558&to=385917
480	NZ_LHRJ01000002.1	T6SS2	99.021	26034	255	0	897051	923084	26034	1	0	45800	1186799	26034	https://www.ncbi.nlm.nih.gov/nuccore/NZ_LHRJ01000002.1?report=graph&from=897051&to=923084
481	NZ_LHRP01000024.1	T6SS1	98.948	31382	308	1	47907	79266	31384	3	0	55122	88653	33098	https://www.ncbi.nlm.nih.gov/nuccore/NZ_LHRP01000024.1?report=graph&from=47907&to=79266
481	NZ_LHRP01000003.1	T6SS2	99.021	26034	255	0	166542	192575	1	26034	0	45800	260413	26034	https://www.ncbi.nlm.nih.gov/nuccore/NZ_LHRP01000003.1?report=graph&from=166542&to=192575
482	NZ_LHRK01000001.1	T6SS1	98.981	25613	239	1	1	25591	25615	3	0	45029	36425	33098	https://www.ncbi.nlm.nih.gov/nuccore/NZ_LHRK01000001.1?report=graph&from=1&to=25591
482	NZ_LHRK01000010.1	T6SS1	98.843	5876	68	0	1	5876	25509	31384	0	10291	205147	33098	https://www.ncbi.nlm.nih.gov/nuccore/NZ_LHRK01000010.1?report=graph&from=1&to=5876
482	NZ_LHRK01000016.1	T6SS2	99.021	26034	255	0	264481	290514	1	26034	0	45800	322763	26034	https://www.ncbi.nlm.nih.gov/nuccore/NZ_LHRK01000016.1?report=graph&from=264481&to=290514
483	NZ_LHRN01000024.1	T6SS1	98.952	31382	307	1	264548	295907	31384	3	0	55126	352217	33098	https://www.ncbi.nlm.nih.gov/nuccore/NZ_LHRN01000024.1?report=graph&from=264548&to=295907
483	NZ_LHRN01000019.1	T6SS2	99.021	26034	255	0	545670	571703	26034	1	0	45800	750223	26034	https://www.ncbi.nlm.nih.gov/nuccore/NZ_LHRN01000019.1?report=graph&from=545670&to=571703
484	NZ_LHRU01000013.1	T6SS1	98.952	31382	307	1	109117	140476	31384	3	0	55126	149771	33098	https://www.ncbi.nlm.nih.gov/nuccore/NZ_LHRU01000013.1?report=graph&from=109117&to=140476
484	NZ_LHRU01000008.1	T6SS2	99.017	26034	256	0	897046	923079	26034	1	0	45796	965173	26034	https://www.ncbi.nlm.nih.gov/nuccore/NZ_LHRU01000008.1?report=graph&from=897046&to=923079
485	NZ_LHRR01000031.1	T6SS1	98.948	31382	308	1	197353	228712	31384	3	0	55122	239089	33098	https://www.ncbi.nlm.nih.gov/nuccore/NZ_LHRR01000031.1?report=graph&from=197353&to=228712
485	NZ_LHRR01000012.1	T6SS2	99.017	26034	256	0	897237	923270	26034	1	0	45796	1186857	26034	https://www.ncbi.nlm.nih.gov/nuccore/NZ_LHRR01000012.1?report=graph&from=897237&to=923270
486	NZ_LHRL01000005.1	T6SS1	98.948	31382	308	1	377813	409172	31384	3	0	55122	420016	33098	https://www.ncbi.nlm.nih.gov/nuccore/NZ_LHRL01000005.1?report=graph&from=377813&to=409172
486	NZ_LHRL01000009.1	T6SS2	99.021	26034	255	0	264293	290326	1	26034	0	45800	881754	26034	https://www.ncbi.nlm.nih.gov/nuccore/NZ_LHRL01000009.1?report=graph&from=264293&to=290326
487	NZ_LHRO01000031.1	T6SS1	99.096	26098	214	1	1	26076	5287	31384	0	46016	57280	33098	https://www.ncbi.nlm.nih.gov/nuccore/NZ_LHRO01000031.1?report=graph&from=1&to=26076
487	NZ_LHRO01000049.1	T6SS1	98.276	4524	78	0	9709	14232	3	4526	0	7808	14232	33098	https://www.ncbi.nlm.nih.gov/nuccore/NZ_LHRO01000049.1?report=graph&from=9709&to=14232
487	NZ_LHRO01000079.1	T6SS1	97.924	867	18	0	1	867	4439	5305	0	1483	867	33098	https://www.ncbi.nlm.nih.gov/nuccore/NZ_LHRO01000079.1?report=graph&from=1&to=867
487	NZ_LHRO01000044.1	T6SS2	99.022	22486	220	0	26685	49170	26034	3549	0	39559	49170	26034	https://www.ncbi.nlm.nih.gov/nuccore/NZ_LHRO01000044.1?report=graph&from=26685&to=49170
487	NZ_LHRO01000059.1	T6SS2	99.011	2628	24	1	19884	22509	1	2628	0	4620	22509	26034	https://www.ncbi.nlm.nih.gov/nuccore/NZ_LHRO01000059.1?report=graph&from=19884&to=22509
487	NZ_LHRO01000072.1	T6SS2	98.681	1213	16	0	1	1213	2583	3795	0	2116	1213	26034	https://www.ncbi.nlm.nih.gov/nuccore/NZ_LHRO01000072.1?report=graph&from=1&to=1213
488	NZ_LHRQ01000005.1	T6SS1	98.952	31382	307	1	377813	409172	31384	3	0	55126	418647	33098	https://www.ncbi.nlm.nih.gov/nuccore/NZ_LHRQ01000005.1?report=graph&from=377813&to=409172
488	NZ_LHRQ01000002.1	T6SS2	99.021	26034	255	0	263765	289798	1	26034	0	45800	1187006	26034	https://www.ncbi.nlm.nih.gov/nuccore/NZ_LHRQ01000002.1?report=graph&from=263765&to=289798
489	NZ_LHRS01000013.1	T6SS1	98.952	31382	307	1	368087	399446	31384	3	0	55126	408552	33098	https://www.ncbi.nlm.nih.gov/nuccore/NZ_LHRS01000013.1?report=graph&from=368087&to=399446
489	NZ_LHRS01000004.1	T6SS2	99.017	26034	256	0	631534	657567	26034	1	0	45796	919469	26034	https://www.ncbi.nlm.nih.gov/nuccore/NZ_LHRS01000004.1?report=graph&from=631534&to=657567
490	NZ_LHRT01000001.1	T6SS1	98.952	31382	307	1	364613	395972	31384	3	0	55126	406461	33098	https://www.ncbi.nlm.nih.gov/nuccore/NZ_LHRT01000001.1?report=graph&from=364613&to=395972
490	NZ_LHRT01000003.1	T6SS2	99.017	26034	256	0	261831	287864	1	26034	0	45796	1184909	26034	https://www.ncbi.nlm.nih.gov/nuccore/NZ_LHRT01000003.1?report=graph&from=261831&to=287864
491	NZ_LHRV01000011.1	T6SS1	98.952	31382	307	1	377909	409268	31384	3	0	55126	465580	33098	https://www.ncbi.nlm.nih.gov/nuccore/NZ_LHRV01000011.1?report=graph&from=377909&to=409268
491	NZ_LHRV01000004.1	T6SS2	99.017	26034	256	0	897114	923147	26034	1	0	45796	1184884	26034	https://www.ncbi.nlm.nih.gov/nuccore/NZ_LHRV01000004.1?report=graph&from=897114&to=923147
492	NZ_LHRW01000035.1	T6SS1	98.973	25426	239	1	9472	34875	3	25428	0	44692	34875	33098	https://www.ncbi.nlm.nih.gov/nuccore/NZ_LHRW01000035.1?report=graph&from=9472&to=34875
492	NZ_LHRW01000014.1	T6SS1	98.826	5790	68	0	1	5790	25595	31384	0	10136	374771	33098	https://www.ncbi.nlm.nih.gov/nuccore/NZ_LHRW01000014.1?report=graph&from=1&to=5790
492	NZ_LHRW01000004.1	T6SS2	99.017	26034	256	0	897046	923079	26034	1	0	45796	965175	26034	https://www.ncbi.nlm.nih.gov/nuccore/NZ_LHRW01000004.1?report=graph&from=897046&to=923079
493	NZ_MDWP01000039.1	T6SS2	99.201	26034	208	0	26575	52608	26034	1	0	46012	245891	26034	https://www.ncbi.nlm.nih.gov/nuccore/NZ_MDWP01000039.1?report=graph&from=26575&to=52608
494	NZ_MDWQ01000012.1	T6SS2	99.201	26034	208	0	866182	892215	1	26034	0	46012	919175	26034	https://www.ncbi.nlm.nih.gov/nuccore/NZ_MDWQ01000012.1?report=graph&from=866182&to=892215
495	NZ_MDWR01000012.1	T6SS2	99.201	26034	208	0	878066	904099	1	26034	0	46012	943446	26034	https://www.ncbi.nlm.nih.gov/nuccore/NZ_MDWR01000012.1?report=graph&from=878066&to=904099
496	NZ_MDWS01000012.1	T6SS2	99.201	26034	208	0	866161	892194	1	26034	0	46012	919154	26034	https://www.ncbi.nlm.nih.gov/nuccore/NZ_MDWS01000012.1?report=graph&from=866161&to=892194
497	NZ_MDWU01000001.1	T6SS2	99.201	26034	208	0	877964	903997	1	26034	0	46012	1031214	26034	https://www.ncbi.nlm.nih.gov/nuccore/NZ_MDWU01000001.1?report=graph&from=877964&to=903997
498	NZ_MDWV01000067.1	T6SS2	99.201	26034	208	0	26575	52608	26034	1	0	46012	245893	26034	https://www.ncbi.nlm.nih.gov/nuccore/NZ_MDWV01000067.1?report=graph&from=26575&to=52608
499	NZ_CP022472.1	T6SS2	99.201	26034	208	0	1061799	1087832	26034	1	0	46012	1888119	26034	https://www.ncbi.nlm.nih.gov/nuccore/NZ_CP022472.1?report=graph&from=1061799&to=1087832
500	NZ_MDWX01000068.1	T6SS2	99.201	26034	208	0	26575	52608	26034	1	0	46012	245909	26034	https://www.ncbi.nlm.nih.gov/nuccore/NZ_MDWX01000068.1?report=graph&from=26575&to=52608
501	NZ_MDWW01000078.1	T6SS2	99.201	26034	208	0	26575	52608	26034	1	0	46012	245895	26034	https://www.ncbi.nlm.nih.gov/nuccore/NZ_MDWW01000078.1?report=graph&from=26575&to=52608
502	NZ_MDWY01000032.1	T6SS2	99.201	26034	208	0	313855	339888	1	26034	0	46012	449226	26034	https://www.ncbi.nlm.nih.gov/nuccore/NZ_MDWY01000032.1?report=graph&from=313855&to=339888
503	NZ_MDWZ01000042.1	T6SS2	99.201	26034	208	0	205653	231686	1	26034	0	46012	341999	26034	https://www.ncbi.nlm.nih.gov/nuccore/NZ_MDWZ01000042.1?report=graph&from=205653&to=231686
504	NZ_MDXA01000012.1	T6SS2	99.201	26034	208	0	26935	52968	26034	1	0	46012	919108	26034	https://www.ncbi.nlm.nih.gov/nuccore/NZ_MDXA01000012.1?report=graph&from=26935&to=52968
505	NZ_MPPQ01000062.1	T6SS2	99.136	20834	180	0	1	20834	2430	23263	0	36761	20834	26034	https://www.ncbi.nlm.nih.gov/nuccore/NZ_MPPQ01000062.1?report=graph&from=1&to=20834
505	NZ_MPPQ01000054.1	T6SS2	99.557	2706	12	0	26811	29516	26034	23329	0	4827	29516	26034	https://www.ncbi.nlm.nih.gov/nuccore/NZ_MPPQ01000054.1?report=graph&from=26811&to=29516
505	NZ_MPPQ01000003.1	T6SS2	99.367	2371	15	0	1	2371	2371	1	0	4209	195606	26034	https://www.ncbi.nlm.nih.gov/nuccore/NZ_MPPQ01000003.1?report=graph&from=1&to=2371
506	NZ_MPPM01000002.1	T6SS2	99.201	26034	208	0	118706	144739	26034	1	0	46012	974255	26034	https://www.ncbi.nlm.nih.gov/nuccore/NZ_MPPM01000002.1?report=graph&from=118706&to=144739
507	NZ_MPPO01000002.1	T6SS2	99.201	26034	208	0	831225	857258	1	26034	0	46012	1315779	26034	https://www.ncbi.nlm.nih.gov/nuccore/NZ_MPPO01000002.1?report=graph&from=831225&to=857258
508	NZ_MPPN01000001.1	T6SS2	99.197	26034	209	0	39277	65310	26034	1	0	46007	894939	26034	https://www.ncbi.nlm.nih.gov/nuccore/NZ_MPPN01000001.1?report=graph&from=39277&to=65310
509	NZ_CP022553.2	T6SS2	99.201	26034	208	0	922721	948754	26034	1	0	46012	1780740	26034	https://www.ncbi.nlm.nih.gov/nuccore/NZ_CP022553.2?report=graph&from=922721&to=948754
510	NZ_MPPR01000057.1	T6SS2	99.139	20781	179	0	1	20781	2435	23215	0	36670	20781	26034	https://www.ncbi.nlm.nih.gov/nuccore/NZ_MPPR01000057.1?report=graph&from=1&to=20781
510	NZ_MPPR01000050.1	T6SS2	99.57	2790	12	0	26811	29600	26034	23245	0	4978	29600	26034	https://www.ncbi.nlm.nih.gov/nuccore/NZ_MPPR01000050.1?report=graph&from=26811&to=29600
510	NZ_MPPR01000005.1	T6SS2	99.367	2371	15	0	1	2371	2371	1	0	4209	195591	26034	https://www.ncbi.nlm.nih.gov/nuccore/NZ_MPPR01000005.1?report=graph&from=1&to=2371
511	NZ_MPPT01000009.1	T6SS2	99.201	26034	208	0	26961	52994	26034	1	0	46012	246275	26034	https://www.ncbi.nlm.nih.gov/nuccore/NZ_MPPT01000009.1?report=graph&from=26961&to=52994
512	NZ_MPPS01000029.1	T6SS2	99.167	23882	199	0	26575	50456	26034	2153	0	42182	50456	26034	https://www.ncbi.nlm.nih.gov/nuccore/NZ_MPPS01000029.1?report=graph&from=26575&to=50456
512	NZ_MPPS01000008.1	T6SS2	99.306	2161	15	0	1	2161	2161	1	0	3830	195429	26034	https://www.ncbi.nlm.nih.gov/nuccore/NZ_MPPS01000008.1?report=graph&from=1&to=2161
513	NZ_NIXQ01000001.1	T6SS1	98.994	33099	303	2	682408	715484	8	33098	0	58207	924995	33098	https://www.ncbi.nlm.nih.gov/nuccore/NZ_NIXQ01000001.1?report=graph&from=682408&to=715484
513	NZ_NIXQ01000009.1	T6SS2	99.251	26034	195	0	145013	171046	1	26034	0	46071	213378	26034	https://www.ncbi.nlm.nih.gov/nuccore/NZ_NIXQ01000009.1?report=graph&from=145013&to=171046
514	NZ_NIXR01000023.1	T6SS1	98.674	31383	371	5	3309	34666	31365	3	0	54742	54592	33098	https://www.ncbi.nlm.nih.gov/nuccore/NZ_NIXR01000023.1?report=graph&from=3309&to=34666
514	NZ_NIXR01000009.1	T6SS2	99.197	26034	209	0	26656	52689	26034	1	0	46007	198153	26034	https://www.ncbi.nlm.nih.gov/nuccore/NZ_NIXR01000009.1?report=graph&from=26656&to=52689
515	NZ_NIXS01000005.1	T6SS2	99.159	26034	219	0	39160	65193	26034	1	0	45962	429291	26034	https://www.ncbi.nlm.nih.gov/nuccore/NZ_NIXS01000005.1?report=graph&from=39160&to=65193
516	NZ_NIXU01000023.1	T6SS1	98.512	31381	427	4	9244	40602	3	31365	0	54509	72130	33098	https://www.ncbi.nlm.nih.gov/nuccore/NZ_NIXU01000023.1?report=graph&from=9244&to=40602
516	NZ_NIXU01000001.1	T6SS2	99.147	26034	222	0	26626	52659	26034	1	0	45951	858270	26034	https://www.ncbi.nlm.nih.gov/nuccore/NZ_NIXU01000001.1?report=graph&from=26626&to=52659
517	NZ_NJAP01000023.1	T6SS1	98.798	31371	347	2	4550	35898	31365	3	0	54893	45022	33098	https://www.ncbi.nlm.nih.gov/nuccore/NZ_NJAP01000023.1?report=graph&from=4550&to=35898
517	NZ_NJAP01000009.1	T6SS2	99.186	26034	212	0	26597	52630	26034	1	0	45994	195437	26034	https://www.ncbi.nlm.nih.gov/nuccore/NZ_NJAP01000009.1?report=graph&from=26597&to=52630
518	NZ_NJAO01000004.1	T6SS2	99.263	26034	192	0	245833	271866	26034	1	0	46084	612695	26034	https://www.ncbi.nlm.nih.gov/nuccore/NZ_NJAO01000004.1?report=graph&from=245833&to=271866
519	NZ_NIXY01000009.1	T6SS1	98.722	31379	365	3	9884	41240	1	31365	0	54800	182286	33098	https://www.ncbi.nlm.nih.gov/nuccore/NZ_NIXY01000009.1?report=graph&from=9884&to=41240
519	NZ_NIXY01000006.1	T6SS2	99.105	26034	233	0	115730	141763	26034	1	0	45899	292724	26034	https://www.ncbi.nlm.nih.gov/nuccore/NZ_NIXY01000006.1?report=graph&from=115730&to=141763
520	NZ_NIYP01000010.1	T6SS1	98.798	31371	347	2	11273	42621	3	31365	0	54893	233736	33098	https://www.ncbi.nlm.nih.gov/nuccore/NZ_NIYP01000010.1?report=graph&from=11273&to=42621
520	NZ_NIYP01000007.1	T6SS2	99.19	26034	211	0	273970	300003	1	26034	0	45998	326714	26034	https://www.ncbi.nlm.nih.gov/nuccore/NZ_NIYP01000007.1?report=graph&from=273970&to=300003
521	NZ_NIYO01000002.1	T6SS2	99.036	26034	248	1	373286	399316	1	26034	0	45816	1287787	26034	https://www.ncbi.nlm.nih.gov/nuccore/NZ_NIYO01000002.1?report=graph&from=373286&to=399316
522	NZ_NIXV01000008.1	T6SS2	99.04	26034	247	1	197179	223209	1	26034	0	45821	249880	26034	https://www.ncbi.nlm.nih.gov/nuccore/NZ_NIXV01000008.1?report=graph&from=197179&to=223209
523	NZ_NIXX01000006.1	T6SS2	99.078	26034	240	0	26565	52598	26034	1	0	45868	361815	26034	https://www.ncbi.nlm.nih.gov/nuccore/NZ_NIXX01000006.1?report=graph&from=26565&to=52598
524	NZ_NIXZ01000003.1	T6SS2	99.09	26034	237	0	116109	142142	26034	1	0	45881	438115	26034	https://www.ncbi.nlm.nih.gov/nuccore/NZ_NIXZ01000003.1?report=graph&from=116109&to=142142
525	NZ_NJHI01000023.1	T6SS1	98.798	31371	347	2	4550	35898	31365	3	0	54893	45022	33098	https://www.ncbi.nlm.nih.gov/nuccore/NZ_NJHI01000023.1?report=graph&from=4550&to=35898
525	NZ_NJHI01000009.1	T6SS2	99.186	26034	212	0	26597	52630	26034	1	0	45994	195437	26034	https://www.ncbi.nlm.nih.gov/nuccore/NZ_NJHI01000009.1?report=graph&from=26597&to=52630
526	NZ_NJHJ01000009.1	T6SS2	99.201	26034	208	0	39355	65388	26034	1	0	46012	258669	26034	https://www.ncbi.nlm.nih.gov/nuccore/NZ_NJHJ01000009.1?report=graph&from=39355&to=65388
527	NZ_NJHK01000009.1	T6SS2	99.197	26034	209	0	39355	65388	26034	1	0	46009	258675	26034	https://www.ncbi.nlm.nih.gov/nuccore/NZ_NJHK01000009.1?report=graph&from=39355&to=65388
528	NZ_NJHL01000007.1	T6SS2	99.201	26034	208	0	26575	52608	26034	1	0	46012	245844	26034	https://www.ncbi.nlm.nih.gov/nuccore/NZ_NJHL01000007.1?report=graph&from=26575&to=52608
529	NZ_NJHM01000004.1	T6SS2	99.201	26034	208	0	165353	191386	26034	1	0	46012	478671	26034	https://www.ncbi.nlm.nih.gov/nuccore/NZ_NJHM01000004.1?report=graph&from=165353&to=191386
530	NZ_NIXW01000018.1	T6SS2	99.186	26034	209	1	32299	58329	26034	1	0	45994	110450	26034	https://www.ncbi.nlm.nih.gov/nuccore/NZ_NIXW01000018.1?report=graph&from=32299&to=58329
531	NZ_NJAN01000011.1	T6SS2	99.305	26034	181	0	113777	139810	1	26034	0	46134	166456	26034	https://www.ncbi.nlm.nih.gov/nuccore/NZ_NJAN01000011.1?report=graph&from=113777&to=139810
532	NZ_CP023709.1	T6SS2	99.013	26034	257	0	433117	459150	26034	1	0	45791	1854765	26034	https://www.ncbi.nlm.nih.gov/nuccore/NZ_CP023709.1?report=graph&from=433117&to=459150
533	NZ_PDDQ01000033.1	T6SS1	98.537	31382	434	3	41	31397	3	31384	0	54534	34526	33098	https://www.ncbi.nlm.nih.gov/nuccore/NZ_PDDQ01000033.1?report=graph&from=41&to=31397
533	NZ_PDDQ01000013.1	T6SS2	99.147	26034	222	0	177045	203078	1	26034	0	45949	221337	26034	https://www.ncbi.nlm.nih.gov/nuccore/NZ_PDDQ01000013.1?report=graph&from=177045&to=203078
534	NZ_NMPQ01000031.1	T6SS1	98.958	26869	250	2	33078	59924	31365	4505	0	47211	59924	33098	https://www.ncbi.nlm.nih.gov/nuccore/NZ_NMPQ01000031.1?report=graph&from=33078&to=59924
534	NZ_NMPQ01000051.1	T6SS1	96.054	4511	172	1	1	4511	4512	8	0	7334	12727	33098	https://www.ncbi.nlm.nih.gov/nuccore/NZ_NMPQ01000051.1?report=graph&from=1&to=4511
534	NZ_NMPQ01000048.1	T6SS2	99.174	20826	172	0	1	20826	23200	2375	0	36782	20826	26034	https://www.ncbi.nlm.nih.gov/nuccore/NZ_NMPQ01000048.1?report=graph&from=1&to=20826
534	NZ_NMPQ01000044.1	T6SS2	99.122	2732	24	0	1	2732	23303	26034	0	4819	35131	26034	https://www.ncbi.nlm.nih.gov/nuccore/NZ_NMPQ01000044.1?report=graph&from=1&to=2732
534	NZ_NMPQ01000012.1	T6SS2	98.993	2185	22	0	131035	133219	1	2185	0	3842	133219	26034	https://www.ncbi.nlm.nih.gov/nuccore/NZ_NMPQ01000012.1?report=graph&from=131035&to=133219
535	NZ_PKMB01000084.1	T6SS2	99.251	26034	194	1	646079	672111	1	26034	0	46067	789192	26034	https://www.ncbi.nlm.nih.gov/nuccore/NZ_PKMB01000084.1?report=graph&from=646079&to=672111
536	NZ_POAZ01000008.1	T6SS1	98.807	31426	345	2	171960	203363	3	31420	0	55001	255836	33098	https://www.ncbi.nlm.nih.gov/nuccore/NZ_POAZ01000008.1?report=graph&from=171960&to=203363
536	NZ_POAZ01000014.1	T6SS1	69.231	1495	428	16	69071	70549	5571	7049	5.03e-165	580	141528	33098	https://www.ncbi.nlm.nih.gov/nuccore/NZ_POAZ01000014.1?report=graph&from=69071&to=70549
536	NZ_POAZ01000017.1	T6SS2	99.143	26034	223	0	26571	52604	26034	1	0	45944	103559	26034	https://www.ncbi.nlm.nih.gov/nuccore/NZ_POAZ01000017.1?report=graph&from=26571&to=52604
536	NZ_POAZ01000005.1	T6SS4b	99.996	24616	1	0	271256	295871	24616	1	0	44388	308724	24616	https://www.ncbi.nlm.nih.gov/nuccore/NZ_POAZ01000005.1?report=graph&from=271256&to=295871
536	NZ_POAZ01000001.1	T6SS4b	73.361	717	189	2	25468	26183	21446	20731	1.6e-117	425	924907	24616	https://www.ncbi.nlm.nih.gov/nuccore/NZ_POAZ01000001.1?report=graph&from=25468&to=26183
537	NZ_POAW01000013.1	T6SS1	98.544	31382	432	3	11042	42398	3	31384	0	54543	177486	33098	https://www.ncbi.nlm.nih.gov/nuccore/NZ_POAW01000013.1?report=graph&from=11042&to=42398
537	NZ_POAW01000009.1	T6SS2	99.147	26034	222	0	144787	170820	1	26034	0	45949	202086	26034	https://www.ncbi.nlm.nih.gov/nuccore/NZ_POAW01000009.1?report=graph&from=144787&to=170820
538	NZ_POAX01000003.1	T6SS1	98.81	31426	344	2	172536	203939	3	31420	0	55005	401230	33098	https://www.ncbi.nlm.nih.gov/nuccore/NZ_POAX01000003.1?report=graph&from=172536&to=203939
538	NZ_POAX01000014.1	T6SS1	69.231	1495	428	16	69071	70549	5571	7049	5.03e-165	580	141528	33098	https://www.ncbi.nlm.nih.gov/nuccore/NZ_POAX01000014.1?report=graph&from=69071&to=70549
538	NZ_POAX01000019.1	T6SS2	99.155	26034	220	0	26571	52604	26034	1	0	45958	117366	26034	https://www.ncbi.nlm.nih.gov/nuccore/NZ_POAX01000019.1?report=graph&from=26571&to=52604
538	NZ_POAX01000006.1	T6SS4b	100	24616	0	0	220406	245021	24616	1	0	44393	261352	24616	https://www.ncbi.nlm.nih.gov/nuccore/NZ_POAX01000006.1?report=graph&from=220406&to=245021
538	NZ_POAX01000001.1	T6SS4b	73.361	717	189	2	25468	26183	21446	20731	1.6e-117	425	924907	24616	https://www.ncbi.nlm.nih.gov/nuccore/NZ_POAX01000001.1?report=graph&from=25468&to=26183
539	NZ_POAY01000012.1	T6SS1	98.541	31382	433	3	10736	42092	3	31384	0	54538	177848	33098	https://www.ncbi.nlm.nih.gov/nuccore/NZ_POAY01000012.1?report=graph&from=10736&to=42092
539	NZ_POAY01000008.1	T6SS2	99.147	26034	222	0	31267	57300	26034	1	0	45949	202086	26034	https://www.ncbi.nlm.nih.gov/nuccore/NZ_POAY01000008.1?report=graph&from=31267&to=57300
540	NZ_POBA01000014.1	T6SS1	98.906	26975	265	2	135338	162290	31420	4454	0	47335	162290	33098	https://www.ncbi.nlm.nih.gov/nuccore/NZ_POBA01000014.1?report=graph&from=135338&to=162290
540	NZ_POBA01000011.1	T6SS1	98.229	4405	78	0	1	4405	4407	3	0	7593	176940	33098	https://www.ncbi.nlm.nih.gov/nuccore/NZ_POBA01000011.1?report=graph&from=1&to=4405
540	NZ_POBA01000016.1	T6SS1	69.231	1495	428	16	69071	70549	5571	7049	5.03e-165	580	141528	33098	https://www.ncbi.nlm.nih.gov/nuccore/NZ_POBA01000016.1?report=graph&from=69071&to=70549
540	NZ_POBA01000020.1	T6SS2	99.155	26034	220	0	50956	76989	1	26034	0	45958	116145	26034	https://www.ncbi.nlm.nih.gov/nuccore/NZ_POBA01000020.1?report=graph&from=50956&to=76989
540	NZ_POBA01000004.1	T6SS4b	100	24616	0	0	271256	295871	24616	1	0	44393	312137	24616	https://www.ncbi.nlm.nih.gov/nuccore/NZ_POBA01000004.1?report=graph&from=271256&to=295871
540	NZ_POBA01000001.1	T6SS4b	73.361	717	189	2	423444	424159	20731	21446	7.8e-118	425	451507	24616	https://www.ncbi.nlm.nih.gov/nuccore/NZ_POBA01000001.1?report=graph&from=423444&to=424159
541	NZ_POBC01000004.1	T6SS1	98.81	31426	344	2	172536	203939	3	31420	0	55005	401596	33098	https://www.ncbi.nlm.nih.gov/nuccore/NZ_POBC01000004.1?report=graph&from=172536&to=203939
541	NZ_POBC01000012.1	T6SS1	69.231	1495	428	16	69071	70549	5571	7049	5.03e-165	580	141528	33098	https://www.ncbi.nlm.nih.gov/nuccore/NZ_POBC01000012.1?report=graph&from=69071&to=70549
541	NZ_POBC01000001.1	T6SS2	99.155	26034	220	0	951351	977384	26034	1	0	45958	1028339	26034	https://www.ncbi.nlm.nih.gov/nuccore/NZ_POBC01000001.1?report=graph&from=951351&to=977384
541	NZ_POBC01000006.1	T6SS4b	100	24616	0	0	220406	245021	24616	1	0	44393	260726	24616	https://www.ncbi.nlm.nih.gov/nuccore/NZ_POBC01000006.1?report=graph&from=220406&to=245021
541	NZ_POBC01000001.1	T6SS4b	73.361	717	189	2	25468	26183	21446	20731	1.78e-117	425	1028339	24616	https://www.ncbi.nlm.nih.gov/nuccore/NZ_POBC01000001.1?report=graph&from=25468&to=26183
542	NZ_POBB01000005.1	T6SS1	98.544	31382	432	3	10684	42040	3	31384	0	54543	251727	33098	https://www.ncbi.nlm.nih.gov/nuccore/NZ_POBB01000005.1?report=graph&from=10684&to=42040
542	NZ_POBB01000009.1	T6SS2	99.147	26034	222	0	144787	170820	1	26034	0	45949	202086	26034	https://www.ncbi.nlm.nih.gov/nuccore/NZ_POBB01000009.1?report=graph&from=144787&to=170820
543	NZ_POBD01000003.1	T6SS1	98.81	31426	344	2	172536	203939	3	31420	0	55005	402328	33098	https://www.ncbi.nlm.nih.gov/nuccore/NZ_POBD01000003.1?report=graph&from=172536&to=203939
543	NZ_POBD01000014.1	T6SS1	69.231	1495	428	16	69071	70549	5571	7049	5.03e-165	580	141528	33098	https://www.ncbi.nlm.nih.gov/nuccore/NZ_POBD01000014.1?report=graph&from=69071&to=70549
543	NZ_POBD01000018.1	T6SS2	99.155	26034	220	0	26571	52604	26034	1	0	45958	103559	26034	https://www.ncbi.nlm.nih.gov/nuccore/NZ_POBD01000018.1?report=graph&from=26571&to=52604
543	NZ_POBD01000005.1	T6SS4b	99.984	24616	4	0	271256	295871	24616	1	0	44374	308724	24616	https://www.ncbi.nlm.nih.gov/nuccore/NZ_POBD01000005.1?report=graph&from=271256&to=295871
543	NZ_POBD01000001.1	T6SS4b	73.361	717	189	2	25468	26183	21446	20731	1.6e-117	425	924907	24616	https://www.ncbi.nlm.nih.gov/nuccore/NZ_POBD01000001.1?report=graph&from=25468&to=26183
544	NZ_POBE01000004.1	T6SS1	98.544	31382	432	3	135757	167113	31384	3	0	54543	382061	33098	https://www.ncbi.nlm.nih.gov/nuccore/NZ_POBE01000004.1?report=graph&from=135757&to=167113
544	NZ_POBE01000009.1	T6SS2	99.147	26034	222	0	144787	170820	1	26034	0	45949	202086	26034	https://www.ncbi.nlm.nih.gov/nuccore/NZ_POBE01000009.1?report=graph&from=144787&to=170820
545	NZ_POBF01000004.1	T6SS1	98.81	31426	344	2	172536	203939	3	31420	0	55005	401230	33098	https://www.ncbi.nlm.nih.gov/nuccore/NZ_POBF01000004.1?report=graph&from=172536&to=203939
545	NZ_POBF01000013.1	T6SS1	69.231	1495	428	16	69071	70549	5571	7049	5.03e-165	580	141528	33098	https://www.ncbi.nlm.nih.gov/nuccore/NZ_POBF01000013.1?report=graph&from=69071&to=70549
545	NZ_POBF01000017.1	T6SS2	99.155	26034	220	0	26571	52604	26034	1	0	45958	103559	26034	https://www.ncbi.nlm.nih.gov/nuccore/NZ_POBF01000017.1?report=graph&from=26571&to=52604
545	NZ_POBF01000008.1	T6SS4b	100	24616	0	0	219926	244541	24616	1	0	44393	257394	24616	https://www.ncbi.nlm.nih.gov/nuccore/NZ_POBF01000008.1?report=graph&from=219926&to=244541
545	NZ_POBF01000001.1	T6SS4b	73.361	717	189	2	25468	26183	21446	20731	1.6e-117	425	924907	24616	https://www.ncbi.nlm.nih.gov/nuccore/NZ_POBF01000001.1?report=graph&from=25468&to=26183
546	NZ_POBG01000005.1	T6SS1	98.81	31426	344	2	172536	203939	3	31420	0	55005	402694	33098	https://www.ncbi.nlm.nih.gov/nuccore/NZ_POBG01000005.1?report=graph&from=172536&to=203939
546	NZ_POBG01000013.1	T6SS1	69.231	1495	428	16	69071	70549	5571	7049	5.03e-165	580	141528	33098	https://www.ncbi.nlm.nih.gov/nuccore/NZ_POBG01000013.1?report=graph&from=69071&to=70549
546	NZ_POBG01000001.1	T6SS2	99.155	26034	220	0	951351	977384	26034	1	0	45958	1028339	26034	https://www.ncbi.nlm.nih.gov/nuccore/NZ_POBG01000001.1?report=graph&from=951351&to=977384
546	NZ_POBG01000007.1	T6SS4b	100	24616	0	0	271736	296351	24616	1	0	44393	309887	24616	https://www.ncbi.nlm.nih.gov/nuccore/NZ_POBG01000007.1?report=graph&from=271736&to=296351
546	NZ_POBG01000001.1	T6SS4b	73.361	717	189	2	25468	26183	21446	20731	1.78e-117	425	1028339	24616	https://www.ncbi.nlm.nih.gov/nuccore/NZ_POBG01000001.1?report=graph&from=25468&to=26183
547	NZ_POBH01000012.1	T6SS1	98.544	31382	432	3	9330	40686	3	31384	0	54543	176442	33098	https://www.ncbi.nlm.nih.gov/nuccore/NZ_POBH01000012.1?report=graph&from=9330&to=40686
547	NZ_POBH01000008.1	T6SS2	99.147	26034	222	0	144787	170820	1	26034	0	45949	202086	26034	https://www.ncbi.nlm.nih.gov/nuccore/NZ_POBH01000008.1?report=graph&from=144787&to=170820
548	NZ_POBI01000013.1	T6SS1	98.544	31382	432	3	10657	42013	3	31384	0	54543	177769	33098	https://www.ncbi.nlm.nih.gov/nuccore/NZ_POBI01000013.1?report=graph&from=10657&to=42013
548	NZ_POBI01000010.1	T6SS2	99.147	26034	222	0	144787	170820	1	26034	0	45949	202086	26034	https://www.ncbi.nlm.nih.gov/nuccore/NZ_POBI01000010.1?report=graph&from=144787&to=170820
549	NZ_POBJ01000013.1	T6SS1	98.544	31382	432	3	11233	42589	3	31384	0	54543	178345	33098	https://www.ncbi.nlm.nih.gov/nuccore/NZ_POBJ01000013.1?report=graph&from=11233&to=42589
549	NZ_POBJ01000010.1	T6SS2	99.147	26034	222	0	144787	170820	1	26034	0	45949	202086	26034	https://www.ncbi.nlm.nih.gov/nuccore/NZ_POBJ01000010.1?report=graph&from=144787&to=170820
550	NZ_POBK01000005.1	T6SS1	98.81	31426	344	2	172536	203939	3	31420	0	55005	402328	33098	https://www.ncbi.nlm.nih.gov/nuccore/NZ_POBK01000005.1?report=graph&from=172536&to=203939
550	NZ_POBK01000012.1	T6SS1	69.231	1495	428	16	69071	70549	5571	7049	5.03e-165	580	141528	33098	https://www.ncbi.nlm.nih.gov/nuccore/NZ_POBK01000012.1?report=graph&from=69071&to=70549
550	NZ_POBK01000016.1	T6SS2	99.155	26034	220	0	26571	52604	26034	1	0	45958	103559	26034	https://www.ncbi.nlm.nih.gov/nuccore/NZ_POBK01000016.1?report=graph&from=26571&to=52604
550	NZ_POBK01000008.1	T6SS4b	100	24616	0	0	220406	245021	24616	1	0	44393	257874	24616	https://www.ncbi.nlm.nih.gov/nuccore/NZ_POBK01000008.1?report=graph&from=220406&to=245021
550	NZ_POBK01000001.1	T6SS4b	73.361	717	189	2	25468	26183	21446	20731	1.6e-117	425	924907	24616	https://www.ncbi.nlm.nih.gov/nuccore/NZ_POBK01000001.1?report=graph&from=25468&to=26183
551	NZ_POBM01000003.1	T6SS1	98.81	31426	344	2	135376	166779	31420	3	0	55005	339314	33098	https://www.ncbi.nlm.nih.gov/nuccore/NZ_POBM01000003.1?report=graph&from=135376&to=166779
551	NZ_POBM01000014.1	T6SS1	69.231	1495	428	16	69071	70549	5571	7049	5.03e-165	580	141528	33098	https://www.ncbi.nlm.nih.gov/nuccore/NZ_POBM01000014.1?report=graph&from=69071&to=70549
551	NZ_POBM01000020.1	T6SS2	99.155	26034	220	0	50956	76989	1	26034	0	45958	108033	26034	https://www.ncbi.nlm.nih.gov/nuccore/NZ_POBM01000020.1?report=graph&from=50956&to=76989
551	NZ_POBM01000008.1	T6SS4b	100	24616	0	0	220406	245021	24616	1	0	44393	257874	24616	https://www.ncbi.nlm.nih.gov/nuccore/NZ_POBM01000008.1?report=graph&from=220406&to=245021
551	NZ_POBM01000005.1	T6SS4b	73.361	717	189	2	251429	252144	20731	21446	4.8e-118	425	277611	24616	https://www.ncbi.nlm.nih.gov/nuccore/NZ_POBM01000005.1?report=graph&from=251429&to=252144
552	NZ_POBL01000002.1	T6SS1	98.81	31426	344	2	172536	203939	3	31420	0	55005	569931	33098	https://www.ncbi.nlm.nih.gov/nuccore/NZ_POBL01000002.1?report=graph&from=172536&to=203939
552	NZ_POBL01000012.1	T6SS1	69.231	1495	428	16	69006	70484	5571	7049	5.03e-165	580	141463	33098	https://www.ncbi.nlm.nih.gov/nuccore/NZ_POBL01000012.1?report=graph&from=69006&to=70484
552	NZ_POBL01000001.1	T6SS2	99.155	26034	220	0	953232	979265	26034	1	0	45958	1030220	26034	https://www.ncbi.nlm.nih.gov/nuccore/NZ_POBL01000001.1?report=graph&from=953232&to=979265
552	NZ_POBL01000009.1	T6SS4b	100	24616	0	0	13537	38152	1	24616	0	44393	258793	24616	https://www.ncbi.nlm.nih.gov/nuccore/NZ_POBL01000009.1?report=graph&from=13537&to=38152
552	NZ_POBL01000001.1	T6SS4b	73.361	717	189	2	27349	28064	21446	20731	1.78e-117	425	1030220	24616	https://www.ncbi.nlm.nih.gov/nuccore/NZ_POBL01000001.1?report=graph&from=27349&to=28064
553	NZ_POBO01000004.1	T6SS1	98.81	31426	344	2	172536	203939	3	31420	0	55005	402328	33098	https://www.ncbi.nlm.nih.gov/nuccore/NZ_POBO01000004.1?report=graph&from=172536&to=203939
553	NZ_POBO01000013.1	T6SS1	69.231	1495	428	16	69071	70549	5571	7049	5.03e-165	580	141528	33098	https://www.ncbi.nlm.nih.gov/nuccore/NZ_POBO01000013.1?report=graph&from=69071&to=70549
553	NZ_POBO01000017.1	T6SS2	99.155	26034	220	0	26571	52604	26034	1	0	45958	103559	26034	https://www.ncbi.nlm.nih.gov/nuccore/NZ_POBO01000017.1?report=graph&from=26571&to=52604
553	NZ_POBO01000006.1	T6SS4b	100	24616	0	0	271015	295630	24616	1	0	44393	308483	24616	https://www.ncbi.nlm.nih.gov/nuccore/NZ_POBO01000006.1?report=graph&from=271015&to=295630
553	NZ_POBO01000001.1	T6SS4b	73.361	717	189	2	25468	26183	21446	20731	1.6e-117	425	924907	24616	https://www.ncbi.nlm.nih.gov/nuccore/NZ_POBO01000001.1?report=graph&from=25468&to=26183
554	NZ_POBP01000005.1	T6SS1	98.81	31426	344	2	172536	203939	3	31420	0	55005	391484	33098	https://www.ncbi.nlm.nih.gov/nuccore/NZ_POBP01000005.1?report=graph&from=172536&to=203939
554	NZ_POBP01000014.1	T6SS1	69.231	1495	428	16	69071	70549	5571	7049	5.03e-165	580	141528	33098	https://www.ncbi.nlm.nih.gov/nuccore/NZ_POBP01000014.1?report=graph&from=69071&to=70549
554	NZ_POBP01000017.1	T6SS2	99.155	26034	220	0	26571	52604	26034	1	0	45958	103559	26034	https://www.ncbi.nlm.nih.gov/nuccore/NZ_POBP01000017.1?report=graph&from=26571&to=52604
554	NZ_POBP01000007.1	T6SS4b	100	24616	0	0	220098	244713	24616	1	0	44393	257566	24616	https://www.ncbi.nlm.nih.gov/nuccore/NZ_POBP01000007.1?report=graph&from=220098&to=244713
554	NZ_POBP01000001.1	T6SS4b	73.361	717	189	2	25468	26183	21446	20731	1.6e-117	425	924907	24616	https://www.ncbi.nlm.nih.gov/nuccore/NZ_POBP01000001.1?report=graph&from=25468&to=26183
555	NZ_POBN01000003.1	T6SS1	98.81	31426	344	2	172536	203939	3	31420	0	55005	401230	33098	https://www.ncbi.nlm.nih.gov/nuccore/NZ_POBN01000003.1?report=graph&from=172536&to=203939
555	NZ_POBN01000013.1	T6SS1	69.231	1495	428	16	69071	70549	5571	7049	5.03e-165	580	141528	33098	https://www.ncbi.nlm.nih.gov/nuccore/NZ_POBN01000013.1?report=graph&from=69071&to=70549
555	NZ_POBN01000017.1	T6SS2	99.155	26034	220	0	26571	52604	26034	1	0	45958	103559	26034	https://www.ncbi.nlm.nih.gov/nuccore/NZ_POBN01000017.1?report=graph&from=26571&to=52604
555	NZ_POBN01000005.1	T6SS4b	100	24616	0	0	272345	296960	24616	1	0	44393	310637	24616	https://www.ncbi.nlm.nih.gov/nuccore/NZ_POBN01000005.1?report=graph&from=272345&to=296960
555	NZ_POBN01000001.1	T6SS4b	73.361	717	189	2	25468	26183	21446	20731	1.6e-117	425	924907	24616	https://www.ncbi.nlm.nih.gov/nuccore/NZ_POBN01000001.1?report=graph&from=25468&to=26183
556	NZ_POBT01000001.1	T6SS2	98.725	26034	332	0	893595	919628	26034	1	0	45453	1722640	26034	https://www.ncbi.nlm.nih.gov/nuccore/NZ_POBT01000001.1?report=graph&from=893595&to=919628
557	NZ_POBR01000001.1	T6SS2	98.725	26034	332	0	893620	919653	26034	1	0	45453	1722795	26034	https://www.ncbi.nlm.nih.gov/nuccore/NZ_POBR01000001.1?report=graph&from=893620&to=919653
558	NZ_POBQ01000004.1	T6SS1	98.81	31426	344	2	172536	203939	3	31420	0	55005	402328	33098	https://www.ncbi.nlm.nih.gov/nuccore/NZ_POBQ01000004.1?report=graph&from=172536&to=203939
558	NZ_POBQ01000013.1	T6SS1	69.231	1495	428	16	69071	70549	5571	7049	5.03e-165	580	141528	33098	https://www.ncbi.nlm.nih.gov/nuccore/NZ_POBQ01000013.1?report=graph&from=69071&to=70549
558	NZ_POBQ01000017.1	T6SS2	99.155	26034	220	0	26571	52604	26034	1	0	45958	103559	26034	https://www.ncbi.nlm.nih.gov/nuccore/NZ_POBQ01000017.1?report=graph&from=26571&to=52604
558	NZ_POBQ01000006.1	T6SS4b	100	24616	0	0	271256	295871	24616	1	0	44393	308724	24616	https://www.ncbi.nlm.nih.gov/nuccore/NZ_POBQ01000006.1?report=graph&from=271256&to=295871
558	NZ_POBQ01000001.1	T6SS4b	73.361	717	189	2	25468	26183	21446	20731	1.6e-117	425	924907	24616	https://www.ncbi.nlm.nih.gov/nuccore/NZ_POBQ01000001.1?report=graph&from=25468&to=26183
559	NZ_POBV01000001.1	T6SS2	98.725	26034	332	0	893610	919643	26034	1	0	45453	1722756	26034	https://www.ncbi.nlm.nih.gov/nuccore/NZ_POBV01000001.1?report=graph&from=893610&to=919643
560	NZ_POBU01000005.1	T6SS1	98.865	25728	262	2	1	25706	25722	3	0	45099	198241	33098	https://www.ncbi.nlm.nih.gov/nuccore/NZ_POBU01000005.1?report=graph&from=1&to=25706
560	NZ_POBU01000014.1	T6SS1	98.563	5707	82	0	1	5707	25714	31420	0	9923	141154	33098	https://www.ncbi.nlm.nih.gov/nuccore/NZ_POBU01000014.1?report=graph&from=1&to=5707
560	NZ_POBU01000013.1	T6SS1	69.231	1495	428	16	69071	70549	5571	7049	5.03e-165	580	141528	33098	https://www.ncbi.nlm.nih.gov/nuccore/NZ_POBU01000013.1?report=graph&from=69071&to=70549
560	NZ_POBU01000021.1	T6SS2	99.155	26034	220	0	50956	76989	1	26034	0	45958	108036	26034	https://www.ncbi.nlm.nih.gov/nuccore/NZ_POBU01000021.1?report=graph&from=50956&to=76989
560	NZ_POBU01000003.1	T6SS4b	100	24616	0	0	271256	295871	24616	1	0	44393	308724	24616	https://www.ncbi.nlm.nih.gov/nuccore/NZ_POBU01000003.1?report=graph&from=271256&to=295871
560	NZ_POBU01000001.1	T6SS4b	73.361	717	189	2	423421	424136	20731	21446	7.77e-118	425	449603	24616	https://www.ncbi.nlm.nih.gov/nuccore/NZ_POBU01000001.1?report=graph&from=423421&to=424136
561	NZ_POBX01000001.1	T6SS2	99.263	26034	192	0	562103	588136	26034	1	0	46084	952469	26034	https://www.ncbi.nlm.nih.gov/nuccore/NZ_POBX01000001.1?report=graph&from=562103&to=588136
562	NZ_POBS01000004.1	T6SS1	98.81	31426	344	2	172536	203939	3	31420	0	55005	405940	33098	https://www.ncbi.nlm.nih.gov/nuccore/NZ_POBS01000004.1?report=graph&from=172536&to=203939
562	NZ_POBS01000013.1	T6SS1	69.231	1495	428	16	69071	70549	5571	7049	5.03e-165	580	141528	33098	https://www.ncbi.nlm.nih.gov/nuccore/NZ_POBS01000013.1?report=graph&from=69071&to=70549
562	NZ_POBS01000018.1	T6SS2	99.155	26034	220	0	26571	52604	26034	1	0	45958	117366	26034	https://www.ncbi.nlm.nih.gov/nuccore/NZ_POBS01000018.1?report=graph&from=26571&to=52604
562	NZ_POBS01000006.1	T6SS4b	100	24616	0	0	271256	295871	24616	1	0	44393	311576	24616	https://www.ncbi.nlm.nih.gov/nuccore/NZ_POBS01000006.1?report=graph&from=271256&to=295871
562	NZ_POBS01000001.1	T6SS4b	73.361	717	189	2	25468	26183	21446	20731	1.6e-117	425	924907	24616	https://www.ncbi.nlm.nih.gov/nuccore/NZ_POBS01000001.1?report=graph&from=25468&to=26183
563	NZ_POBY01000007.1	T6SS2	99.366	26034	165	0	115338	141371	26034	1	0	46206	229987	26034	https://www.ncbi.nlm.nih.gov/nuccore/NZ_POBY01000007.1?report=graph&from=115338&to=141371
564	NZ_POBW01000003.1	T6SS1	98.544	31382	432	3	135757	167113	31384	3	0	54543	382061	33098	https://www.ncbi.nlm.nih.gov/nuccore/NZ_POBW01000003.1?report=graph&from=135757&to=167113
564	NZ_POBW01000009.1	T6SS2	99.147	26034	222	0	144787	170820	1	26034	0	45949	202086	26034	https://www.ncbi.nlm.nih.gov/nuccore/NZ_POBW01000009.1?report=graph&from=144787&to=170820
565	NZ_POBZ01000011.1	T6SS2	99.366	26034	165	0	115429	141462	26034	1	0	46206	230169	26034	https://www.ncbi.nlm.nih.gov/nuccore/NZ_POBZ01000011.1?report=graph&from=115429&to=141462
566	NZ_PEBT01000043.1	T6SS1	98.919	31373	309	2	9260	40610	1	31365	0	55068	226966	33098	https://www.ncbi.nlm.nih.gov/nuccore/NZ_PEBT01000043.1?report=graph&from=9260&to=40610
566	NZ_PEBT01000038.1	T6SS1	68.503	1343	403	8	3695	5027	6901	5569	1.13e-139	498	339599	33098	https://www.ncbi.nlm.nih.gov/nuccore/NZ_PEBT01000038.1?report=graph&from=3695&to=5027
566	NZ_PEBT01000042.1	T6SS2	99.31	25209	174	0	78	25286	826	26034	0	44677	268222	26034	https://www.ncbi.nlm.nih.gov/nuccore/NZ_PEBT01000042.1?report=graph&from=78&to=25286
566	NZ_PEBT01000002.1	T6SS2	99.64	834	3	0	193176	194009	1	834	0	1491	194086	26034	https://www.ncbi.nlm.nih.gov/nuccore/NZ_PEBT01000002.1?report=graph&from=193176&to=194009
567	NZ_CP028481.1	T6SS1	98.774	31392	352	5	1528258	1559624	1	31384	0	54884	3445421	33098	https://www.ncbi.nlm.nih.gov/nuccore/NZ_CP028481.1?report=graph&from=1528258&to=1559624
567	NZ_CP028482.1	T6SS2	99.124	26034	226	2	504737	530768	26034	1	0	45915	1757905	26034	https://www.ncbi.nlm.nih.gov/nuccore/NZ_CP028482.1?report=graph&from=504737&to=530768
568	NZ_PXIW01000010.1	T6SS1	99.927	33098	2	1	146021	179096	33098	1	0	59596	188828	33098	https://www.ncbi.nlm.nih.gov/nuccore/NZ_PXIW01000010.1?report=graph&from=146021&to=179096
568	NZ_PXIW01000006.1	T6SS2	100	26034	0	0	85416	111449	26034	1	0	46950	383808	26034	https://www.ncbi.nlm.nih.gov/nuccore/NZ_PXIW01000006.1?report=graph&from=85416&to=111449
569	NZ_PXIX01000010.1	T6SS1	99.927	33098	2	1	145647	178722	33098	1	0	59596	188082	33098	https://www.ncbi.nlm.nih.gov/nuccore/NZ_PXIX01000010.1?report=graph&from=145647&to=178722
569	NZ_PXIX01000007.1	T6SS2	100	26034	0	0	85342	111375	26034	1	0	46950	383709	26034	https://www.ncbi.nlm.nih.gov/nuccore/NZ_PXIX01000007.1?report=graph&from=85342&to=111375
570	NZ_PXIZ01000009.1	T6SS1	99.927	33098	2	1	145931	179006	33098	1	0	59596	188738	33098	https://www.ncbi.nlm.nih.gov/nuccore/NZ_PXIZ01000009.1?report=graph&from=145931&to=179006
570	NZ_PXIZ01000005.1	T6SS2	100	26034	0	0	85342	111375	26034	1	0	46950	433354	26034	https://www.ncbi.nlm.nih.gov/nuccore/NZ_PXIZ01000005.1?report=graph&from=85342&to=111375
571	NZ_PXIU01000009.1	T6SS1	99.927	33098	2	1	146021	179096	33098	1	0	59596	189404	33098	https://www.ncbi.nlm.nih.gov/nuccore/NZ_PXIU01000009.1?report=graph&from=146021&to=179096
571	NZ_PXIU01000007.1	T6SS2	100	26034	0	0	85388	111421	26034	1	0	46950	394988	26034	https://www.ncbi.nlm.nih.gov/nuccore/NZ_PXIU01000007.1?report=graph&from=85388&to=111421
572	NZ_PXJA01000010.1	T6SS1	99.927	33098	2	1	146021	179096	33098	1	0	59596	190166	33098	https://www.ncbi.nlm.nih.gov/nuccore/NZ_PXJA01000010.1?report=graph&from=146021&to=179096
572	NZ_PXJA01000005.1	T6SS2	100	26034	0	0	85392	111425	26034	1	0	46950	433258	26034	https://www.ncbi.nlm.nih.gov/nuccore/NZ_PXJA01000005.1?report=graph&from=85392&to=111425
573	NZ_PXIV01000009.1	T6SS1	99.927	33098	2	1	145810	178885	33098	1	0	59596	188617	33098	https://www.ncbi.nlm.nih.gov/nuccore/NZ_PXIV01000009.1?report=graph&from=145810&to=178885
573	NZ_PXIV01000005.1	T6SS2	99.996	26034	1	0	85342	111375	26034	1	0	46945	433180	26034	https://www.ncbi.nlm.nih.gov/nuccore/NZ_PXIV01000005.1?report=graph&from=85342&to=111375
574	NZ_PXIY01000022.1	T6SS1	99.927	33098	2	1	9361	42436	1	33098	0	59596	45996	33098	https://www.ncbi.nlm.nih.gov/nuccore/NZ_PXIY01000022.1?report=graph&from=9361&to=42436
574	NZ_PXIY01000005.1	T6SS2	100	26034	0	0	321806	347839	1	26034	0	46950	433180	26034	https://www.ncbi.nlm.nih.gov/nuccore/NZ_PXIY01000005.1?report=graph&from=321806&to=347839
575	NZ_CP028141.1	T6SS1	98.857	31418	336	2	1671814	1703208	31420	3	0	55052	3477001	33098	https://www.ncbi.nlm.nih.gov/nuccore/NZ_CP028141.1?report=graph&from=1671814&to=1703208
575	NZ_CP028142.1	T6SS2	99.228	26034	201	0	54194	80227	1	26034	0	46043	1818040	26034	https://www.ncbi.nlm.nih.gov/nuccore/NZ_CP028142.1?report=graph&from=54194&to=80227
576	NZ_CP020034.1	T6SS1	98.616	31434	399	3	1798037	1829448	31420	1	0	54746	3394092	33098	https://www.ncbi.nlm.nih.gov/nuccore/NZ_CP020034.1?report=graph&from=1798037&to=1829448
576	NZ_CP020035.1	T6SS1	68.503	1343	403	8	760584	761916	5569	6901	6.34e-139	498	1902897	33098	https://www.ncbi.nlm.nih.gov/nuccore/NZ_CP020035.1?report=graph&from=760584&to=761916
576	NZ_CP020035.1	T6SS2	99.155	26034	220	0	1198981	1225014	26034	1	0	45958	1902897	26034	https://www.ncbi.nlm.nih.gov/nuccore/NZ_CP020035.1?report=graph&from=1198981&to=1225014
577	NZ_CP028342.1	T6SS1	98.857	31418	335	3	1692429	1723822	31420	3	0	55049	3477006	33098	https://www.ncbi.nlm.nih.gov/nuccore/NZ_CP028342.1?report=graph&from=1692429&to=1723822
577	NZ_CP028343.1	T6SS2	99.228	26034	201	0	1734803	1760836	26034	1	0	46043	1818054	26034	https://www.ncbi.nlm.nih.gov/nuccore/NZ_CP028343.1?report=graph&from=1734803&to=1760836
578	NZ_PETB01000099.1	T6SS1	98.967	31373	298	2	4675	36029	1	31365	0	55132	36029	33098	https://www.ncbi.nlm.nih.gov/nuccore/NZ_PETB01000099.1?report=graph&from=4675&to=36029
578	NZ_PETB01000176.1	T6SS2	99.17	26034	216	0	39133	65166	26034	1	0	45976	82569	26034	https://www.ncbi.nlm.nih.gov/nuccore/NZ_PETB01000176.1?report=graph&from=39133&to=65166
579	NZ_PJJY01000003.1	T6SS1	98.598	31380	395	6	10047	41398	3	31365	0	54620	433213	33098	https://www.ncbi.nlm.nih.gov/nuccore/NZ_PJJY01000003.1?report=graph&from=10047&to=41398
579	NZ_PJJY01000014.1	T6SS2	99.453	22869	125	0	58858	81726	1	22869	0	40678	81785	26034	https://www.ncbi.nlm.nih.gov/nuccore/NZ_PJJY01000014.1?report=graph&from=58858&to=81726
579	NZ_PJJY01000025.1	T6SS2	100	3177	0	0	32159	35335	26034	22858	0	5730	35390	26034	https://www.ncbi.nlm.nih.gov/nuccore/NZ_PJJY01000025.1?report=graph&from=32159&to=35335
580	NZ_PJOR01000012.1	T6SS1	98.544	31382	432	3	10603	41959	3	31384	0	54543	177056	33098	https://www.ncbi.nlm.nih.gov/nuccore/NZ_PJOR01000012.1?report=graph&from=10603&to=41959
580	NZ_PJOR01000008.1	T6SS2	99.147	26034	222	0	144642	170675	1	26034	0	45949	199495	26034	https://www.ncbi.nlm.nih.gov/nuccore/NZ_PJOR01000008.1?report=graph&from=144642&to=170675
581	NZ_CP022243.1	T6SS1	98.75	31436	354	6	1538080	1569491	3	31423	0	54928	3567562	33098	https://www.ncbi.nlm.nih.gov/nuccore/NZ_CP022243.1?report=graph&from=1538080&to=1569491
581	NZ_CP022243.1	T6SS1	69.267	1500	431	14	2983755	2985239	7049	5565	7.01e-167	591	3567562	33098	https://www.ncbi.nlm.nih.gov/nuccore/NZ_CP022243.1?report=graph&from=2983755&to=2985239
581	NZ_CP022243.1	T6SS1	68.963	1495	436	13	1019919	1021399	7049	5569	6.57e-161	572	3567562	33098	https://www.ncbi.nlm.nih.gov/nuccore/NZ_CP022243.1?report=graph&from=1019919&to=1021399
581	NZ_CP022244.1	T6SS2	99.19	26034	208	3	1158054	1184084	26034	1	0	45988	1863898	26034	https://www.ncbi.nlm.nih.gov/nuccore/NZ_CP022244.1?report=graph&from=1158054&to=1184084
582	NZ_MRBV01000042.1	T6SS1	99.934	33098	0	1	9277	42352	1	33098	0	59605	45835	33098	https://www.ncbi.nlm.nih.gov/nuccore/NZ_MRBV01000042.1?report=graph&from=9277&to=42352
582	NZ_MRBV01000036.1	T6SS2	99.996	26034	1	0	18270	44303	26034	1	0	46945	95188	26034	https://www.ncbi.nlm.nih.gov/nuccore/NZ_MRBV01000036.1?report=graph&from=18270&to=44303
583	NZ_MRBW01000045.1	T6SS2	98.249	26038	443	6	45168	71196	26034	1	0	44886	162353	26034	https://www.ncbi.nlm.nih.gov/nuccore/NZ_MRBW01000045.1?report=graph&from=45168&to=71196
584	NZ_MRBX01000074.1	T6SS1	98.465	5212	80	0	3495	8706	31365	26154	0	9039	8732	33098	https://www.ncbi.nlm.nih.gov/nuccore/NZ_MRBX01000074.1?report=graph&from=3495&to=8706
584	NZ_MRBX01000047.1	T6SS2	99.022	22604	221	0	1	22604	3431	26034	0	39768	40853	26034	https://www.ncbi.nlm.nih.gov/nuccore/NZ_MRBX01000047.1?report=graph&from=1&to=22604
584	NZ_MRBX01000021.1	T6SS2	99.039	3434	33	0	65560	68993	1	3434	0	6045	68993	26034	https://www.ncbi.nlm.nih.gov/nuccore/NZ_MRBX01000021.1?report=graph&from=65560&to=68993
585	NZ_CP023473.1	T6SS2	98.414	26038	400	6	1076467	1102495	26034	1	0	45080	1785563	26034	https://www.ncbi.nlm.nih.gov/nuccore/NZ_CP023473.1?report=graph&from=1076467&to=1102495
586	NZ_CP023486.1	T6SS2	99.201	26034	208	0	1057263	1083296	26034	1	0	46012	1855073	26034	https://www.ncbi.nlm.nih.gov/nuccore/NZ_CP023486.1?report=graph&from=1057263&to=1083296
587	NZ_CP033141.1	T6SS1	98.678	31383	370	5	1928924	1960281	31365	3	0	54743	3508313	33098	https://www.ncbi.nlm.nih.gov/nuccore/NZ_CP033141.1?report=graph&from=1928924&to=1960281
587	NZ_CP033142.1	T6SS2	99.193	26034	210	0	126585	152618	26034	1	0	46003	1781565	26034	https://www.ncbi.nlm.nih.gov/nuccore/NZ_CP033142.1?report=graph&from=126585&to=152618
587	NZ_CP033141.1	T6SS4b	99.996	24616	1	0	43937	68552	1	24616	0	44388	3508313	24616	https://www.ncbi.nlm.nih.gov/nuccore/NZ_CP033141.1?report=graph&from=43937&to=68552
588	NZ_PKQA01000028.1	T6SS2	99.09	26034	237	0	75373	101406	26034	1	0	45881	150959	26034	https://www.ncbi.nlm.nih.gov/nuccore/NZ_PKQA01000028.1?report=graph&from=75373&to=101406
589	NZ_CP031781.1	T6SS1	99.934	33098	0	1	1738296	1771371	33098	1	0	59605	3291121	33098	https://www.ncbi.nlm.nih.gov/nuccore/NZ_CP031781.1?report=graph&from=1738296&to=1771371
589	NZ_CP031782.1	T6SS2	100	26034	0	0	772979	799012	26034	1	0	46950	1877519	26034	https://www.ncbi.nlm.nih.gov/nuccore/NZ_CP031782.1?report=graph&from=772979&to=799012
590	NZ_SCLW01000032.1	T6SS1	98.907	31382	321	1	3207	34566	31384	3	0	55063	43470	33098	https://www.ncbi.nlm.nih.gov/nuccore/NZ_SCLW01000032.1?report=graph&from=3207&to=34566
590	NZ_SCLW01000024.1	T6SS2	99.074	26034	241	0	26811	52844	1	26034	0	45863	70869	26034	https://www.ncbi.nlm.nih.gov/nuccore/NZ_SCLW01000024.1?report=graph&from=26811&to=52844
591	NZ_RQOA01000001.1	T6SS1	98.649	31385	382	4	259220	290582	31365	1	0	54708	818096	33098	https://www.ncbi.nlm.nih.gov/nuccore/NZ_RQOA01000001.1?report=graph&from=259220&to=290582
591	NZ_RQOA01000008.1	T6SS1	68.298	1492	441	16	120296	121771	7044	5569	2.66e-145	516	214241	33098	https://www.ncbi.nlm.nih.gov/nuccore/NZ_RQOA01000008.1?report=graph&from=120296&to=121771
591	NZ_RQOA01000028.1	T6SS1	68.083	1059	324	6	13390	14441	6620	5569	3.09e-103	372	32283	33098	https://www.ncbi.nlm.nih.gov/nuccore/NZ_RQOA01000028.1?report=graph&from=13390&to=14441
591	NZ_RQOA01000006.1	T6SS2	99.124	26034	228	0	255733	281766	1	26034	0	45922	308335	26034	https://www.ncbi.nlm.nih.gov/nuccore/NZ_RQOA01000006.1?report=graph&from=255733&to=281766
592	NZ_RQOB01000001.1	T6SS1	98.649	31385	382	4	247532	278894	31365	1	0	54708	806242	33098	https://www.ncbi.nlm.nih.gov/nuccore/NZ_RQOB01000001.1?report=graph&from=247532&to=278894
592	NZ_RQOB01000008.1	T6SS1	68.298	1492	441	16	120296	121771	7044	5569	2.66e-145	516	214241	33098	https://www.ncbi.nlm.nih.gov/nuccore/NZ_RQOB01000008.1?report=graph&from=120296&to=121771
592	NZ_RQOB01000027.1	T6SS1	68.083	1059	324	6	13390	14441	6620	5569	3.09e-103	372	32283	33098	https://www.ncbi.nlm.nih.gov/nuccore/NZ_RQOB01000027.1?report=graph&from=13390&to=14441
592	NZ_RQOB01000006.1	T6SS2	99.128	26034	227	0	256862	282895	1	26034	0	45926	309464	26034	https://www.ncbi.nlm.nih.gov/nuccore/NZ_RQOB01000006.1?report=graph&from=256862&to=282895
593	NZ_RQNZ01000001.1	T6SS1	98.649	31385	382	4	247532	278894	31365	1	0	54708	948566	33098	https://www.ncbi.nlm.nih.gov/nuccore/NZ_RQNZ01000001.1?report=graph&from=247532&to=278894
593	NZ_RQNZ01000008.1	T6SS1	68.298	1492	441	16	173029	174504	7044	5569	3.32e-145	516	266974	33098	https://www.ncbi.nlm.nih.gov/nuccore/NZ_RQNZ01000008.1?report=graph&from=173029&to=174504
593	NZ_RQNZ01000015.1	T6SS1	68.083	1059	324	6	91444	92495	5569	6620	1.02e-102	372	107118	33098	https://www.ncbi.nlm.nih.gov/nuccore/NZ_RQNZ01000015.1?report=graph&from=91444&to=92495
593	NZ_RQNZ01000006.1	T6SS2	99.128	26034	227	0	26570	52603	26034	1	0	45926	309464	26034	https://www.ncbi.nlm.nih.gov/nuccore/NZ_RQNZ01000006.1?report=graph&from=26570&to=52603
594	NZ_RQOC01000001.1	T6SS1	98.643	31385	384	4	261845	293207	31365	1	0	54699	820685	33098	https://www.ncbi.nlm.nih.gov/nuccore/NZ_RQOC01000001.1?report=graph&from=261845&to=293207
594	NZ_RQOC01000009.1	T6SS1	68.298	1492	441	16	120027	121502	7044	5569	2.66e-145	516	213972	33098	https://www.ncbi.nlm.nih.gov/nuccore/NZ_RQOC01000009.1?report=graph&from=120027&to=121502
594	NZ_RQOC01000027.1	T6SS1	68.083	1059	324	6	13390	14441	6620	5569	3.09e-103	372	32283	33098	https://www.ncbi.nlm.nih.gov/nuccore/NZ_RQOC01000027.1?report=graph&from=13390&to=14441
594	NZ_RQOC01000006.1	T6SS2	99.124	26034	228	0	255733	281766	1	26034	0	45922	308335	26034	https://www.ncbi.nlm.nih.gov/nuccore/NZ_RQOC01000006.1?report=graph&from=255733&to=281766
595	NZ_RQNV01000007.1	T6SS1	98.649	31385	382	4	248464	279826	31365	1	0	54708	289314	33098	https://www.ncbi.nlm.nih.gov/nuccore/NZ_RQNV01000007.1?report=graph&from=248464&to=279826
595	NZ_RQNV01000010.1	T6SS1	68.298	1492	441	16	120407	121882	7044	5569	2.66e-145	516	214352	33098	https://www.ncbi.nlm.nih.gov/nuccore/NZ_RQNV01000010.1?report=graph&from=120407&to=121882
595	NZ_RQNV01000003.1	T6SS1	68.083	1059	324	6	779414	780465	5569	6620	7.6e-102	372	795088	33098	https://www.ncbi.nlm.nih.gov/nuccore/NZ_RQNV01000003.1?report=graph&from=779414&to=780465
595	NZ_RQNV01000006.1	T6SS2	99.128	26034	227	0	123634	149667	26034	1	0	45926	405399	26034	https://www.ncbi.nlm.nih.gov/nuccore/NZ_RQNV01000006.1?report=graph&from=123634&to=149667
596	NZ_RQNX01000001.1	T6SS1	98.646	31385	383	4	259220	290582	31365	1	0	54703	1227843	33098	https://www.ncbi.nlm.nih.gov/nuccore/NZ_RQNX01000001.1?report=graph&from=259220&to=290582
596	NZ_RQNX01000001.1	T6SS1	68.298	1492	441	16	1133898	1135373	7044	5569	1.52e-144	516	1227843	33098	https://www.ncbi.nlm.nih.gov/nuccore/NZ_RQNX01000001.1?report=graph&from=1133898&to=1135373
596	NZ_RQNX01000002.1	T6SS1	68.083	1059	324	6	630286	631337	5569	6620	9.06e-102	372	947865	33098	https://www.ncbi.nlm.nih.gov/nuccore/NZ_RQNX01000002.1?report=graph&from=630286&to=631337
596	NZ_RQNX01000006.1	T6SS2	99.128	26034	227	0	26570	52603	26034	1	0	45926	308335	26034	https://www.ncbi.nlm.nih.gov/nuccore/NZ_RQNX01000006.1?report=graph&from=26570&to=52603
597	NZ_RQNT01000004.1	T6SS1	98.544	31382	432	3	135757	167113	31384	3	0	54543	382061	33098	https://www.ncbi.nlm.nih.gov/nuccore/NZ_RQNT01000004.1?report=graph&from=135757&to=167113
597	NZ_RQNT01000008.1	T6SS2	99.147	26034	222	0	144787	170820	1	26034	0	45949	202086	26034	https://www.ncbi.nlm.nih.gov/nuccore/NZ_RQNT01000008.1?report=graph&from=144787&to=170820
598	NZ_RQNW01000001.1	T6SS1	98.649	31385	382	4	54114	85476	31365	1	0	54708	571639	33098	https://www.ncbi.nlm.nih.gov/nuccore/NZ_RQNW01000001.1?report=graph&from=54114&to=85476
598	NZ_RQNW01000008.1	T6SS1	68.298	1492	441	16	171697	173172	7044	5569	3.3e-145	516	265642	33098	https://www.ncbi.nlm.nih.gov/nuccore/NZ_RQNW01000008.1?report=graph&from=171697&to=173172
598	NZ_RQNW01000028.1	T6SS1	68.083	1059	324	6	13390	14441	6620	5569	2.8e-103	372	29285	33098	https://www.ncbi.nlm.nih.gov/nuccore/NZ_RQNW01000028.1?report=graph&from=13390&to=14441
598	NZ_RQNW01000006.1	T6SS2	99.128	26034	227	0	255733	281766	1	26034	0	45926	308335	26034	https://www.ncbi.nlm.nih.gov/nuccore/NZ_RQNW01000006.1?report=graph&from=255733&to=281766
599	NZ_RQNY01000002.1	T6SS2	99.201	26034	208	0	223995	250028	26034	1	0	46012	1074358	26034	https://www.ncbi.nlm.nih.gov/nuccore/NZ_RQNY01000002.1?report=graph&from=223995&to=250028
600	NZ_RQNU01000001.1	T6SS1	98.649	31385	382	4	245413	276775	31365	1	0	54708	1212552	33098	https://www.ncbi.nlm.nih.gov/nuccore/NZ_RQNU01000001.1?report=graph&from=245413&to=276775
600	NZ_RQNU01000001.1	T6SS1	68.298	1492	441	16	1118423	1119898	7044	5569	1.51e-144	516	1212552	33098	https://www.ncbi.nlm.nih.gov/nuccore/NZ_RQNU01000001.1?report=graph&from=1118423&to=1119898
600	NZ_RQNU01000006.1	T6SS1	68.083	1059	324	6	91444	92495	5569	6620	7.73e-102	372	807761	33098	https://www.ncbi.nlm.nih.gov/nuccore/NZ_RQNU01000006.1?report=graph&from=91444&to=92495
600	NZ_RQNU01000006.1	T6SS2	99.128	26034	227	0	525996	552029	26034	1	0	45926	807761	26034	https://www.ncbi.nlm.nih.gov/nuccore/NZ_RQNU01000006.1?report=graph&from=525996&to=552029
601	NZ_CP034566.1	T6SS2	99.021	26034	255	0	1788809	1814842	26034	1	0	45800	1886547	26034	https://www.ncbi.nlm.nih.gov/nuccore/NZ_CP034566.1?report=graph&from=1788809&to=1814842
602	NZ_QYSS01000004.1	T6SS1	98.55	33100	453	5	182353	215427	33098	1	0	57530	408642	33098	https://www.ncbi.nlm.nih.gov/nuccore/NZ_QYSS01000004.1?report=graph&from=182353&to=215427
602	NZ_QYSS01000003.1	T6SS2	99.209	26034	206	0	169470	195503	26034	1	0	46021	426155	26034	https://www.ncbi.nlm.nih.gov/nuccore/NZ_QYSS01000003.1?report=graph&from=169470&to=195503
603	NZ_QYSI01000001.1	T6SS2	99.078	26035	239	1	991371	1017405	26034	1	0	45866	1296554	26034	https://www.ncbi.nlm.nih.gov/nuccore/NZ_QYSI01000001.1?report=graph&from=991371&to=1017405
604	NZ_SPOT01000005.1	T6SS2	99.101	26034	234	0	187901	213934	1	26034	0	45895	267664	26034	https://www.ncbi.nlm.nih.gov/nuccore/NZ_SPOT01000005.1?report=graph&from=187901&to=213934
605	NZ_PZOC01000002.1	T6SS2	99.147	26034	222	0	286074	312107	26034	1	0	45949	529196	26034	https://www.ncbi.nlm.nih.gov/nuccore/NZ_PZOC01000002.1?report=graph&from=286074&to=312107
606	NZ_PZOG01000076.1	T6SS2	99.151	26034	221	0	26874	52907	26034	1	0	45953	540755	26034	https://www.ncbi.nlm.nih.gov/nuccore/NZ_PZOG01000076.1?report=graph&from=26874&to=52907
607	NZ_NNCH01000056.1	T6SS1	99.903	25645	2	2	1	25622	7454	33098	0	46147	29098	33098	https://www.ncbi.nlm.nih.gov/nuccore/NZ_NNCH01000056.1?report=graph&from=1&to=25622
607	NZ_NNCH01000008.1	T6SS1	99.893	3744	3	1	1	3744	5296	1554	0	6731	3744	33098	https://www.ncbi.nlm.nih.gov/nuccore/NZ_NNCH01000008.1?report=graph&from=1&to=3744
607	NZ_NNCH01000124.1	T6SS1	100	2199	0	0	1	2199	5286	7484	0	3966	2199	33098	https://www.ncbi.nlm.nih.gov/nuccore/NZ_NNCH01000124.1?report=graph&from=1&to=2199
607	NZ_NNCH01000119.1	T6SS1	100	1564	0	0	9223	10786	1	1564	0	2821	10790	33098	https://www.ncbi.nlm.nih.gov/nuccore/NZ_NNCH01000119.1?report=graph&from=9223&to=10786
607	NZ_NNCH01000199.1	T6SS2	99.973	15003	4	0	1	15003	15003	1	0	27039	31576	26034	https://www.ncbi.nlm.nih.gov/nuccore/NZ_NNCH01000199.1?report=graph&from=1&to=15003
607	NZ_NNCH01000058.1	T6SS2	99.458	11064	60	0	18266	29329	26034	14971	0	19683	29340	26034	https://www.ncbi.nlm.nih.gov/nuccore/NZ_NNCH01000058.1?report=graph&from=18266&to=29329
608	NZ_NNCI01000001.1	T6SS1	99.175	14301	110	1	3081	17381	31365	17073	0	25261	17381	33098	https://www.ncbi.nlm.nih.gov/nuccore/NZ_NNCI01000001.1?report=graph&from=3081&to=17381
608	NZ_NNCI01000132.1	T6SS1	99.059	9561	60	2	3	9541	17098	7546	0	16855	9541	33098	https://www.ncbi.nlm.nih.gov/nuccore/NZ_NNCI01000132.1?report=graph&from=3&to=9541
608	NZ_NNCI01000025.1	T6SS1	97.434	7482	189	2	2	7480	7484	3	0	12622	7525	33098	https://www.ncbi.nlm.nih.gov/nuccore/NZ_NNCI01000025.1?report=graph&from=2&to=7480
608	NZ_NNCI01000221.1	T6SS2	99.126	14994	131	0	16592	31585	1	14994	0	26450	31586	26034	https://www.ncbi.nlm.nih.gov/nuccore/NZ_NNCI01000221.1?report=graph&from=16592&to=31585
608	NZ_NNCI01000285.1	T6SS2	99.141	11064	95	0	18266	29329	26034	14971	0	19525	29333	26034	https://www.ncbi.nlm.nih.gov/nuccore/NZ_NNCI01000285.1?report=graph&from=18266&to=29329
609	NZ_NNCK01000643.1	T6SS2	98.779	26034	318	0	10546	36579	26034	1	0	45516	49045	26034	https://www.ncbi.nlm.nih.gov/nuccore/NZ_NNCK01000643.1?report=graph&from=10546&to=36579
610	NZ_NNCL01000623.1	T6SS2	99.052	14972	142	0	1	14972	14972	1	0	26361	27447	26034	https://www.ncbi.nlm.nih.gov/nuccore/NZ_NNCL01000623.1?report=graph&from=1&to=14972
610	NZ_NNCL01000313.1	T6SS2	99.512	11060	54	0	9747	20806	26034	14975	0	19703	20814	26034	https://www.ncbi.nlm.nih.gov/nuccore/NZ_NNCL01000313.1?report=graph&from=9747&to=20806
611	NZ_NNCO01000138.1	T6SS1	99.927	33098	2	1	3477	36552	33098	1	0	59596	45774	33098	https://www.ncbi.nlm.nih.gov/nuccore/NZ_NNCO01000138.1?report=graph&from=3477&to=36552
611	NZ_NNCO01000116.1	T6SS2	99.973	14988	4	0	16575	31562	1	14988	0	27012	31562	26034	https://www.ncbi.nlm.nih.gov/nuccore/NZ_NNCO01000116.1?report=graph&from=16575&to=31562
611	NZ_NNCO01000052.1	T6SS2	99.458	11064	60	0	9	11072	14971	26034	0	19683	29337	26034	https://www.ncbi.nlm.nih.gov/nuccore/NZ_NNCO01000052.1?report=graph&from=9&to=11072
612	NZ_NNCS01000029.1	T6SS1	98.626	31371	401	2	109192	140540	31365	3	0	54649	149670	33098	https://www.ncbi.nlm.nih.gov/nuccore/NZ_NNCS01000029.1?report=graph&from=109192&to=140540
612	NZ_NNCS01000003.1	T6SS2	99.166	26034	217	0	144704	170737	1	26034	0	45971	197305	26034	https://www.ncbi.nlm.nih.gov/nuccore/NZ_NNCS01000003.1?report=graph&from=144704&to=170737
613	NZ_NNCW01000001.1	T6SS1	99.931	33098	1	1	108659	141734	33098	1	0	59600	151198	33098	https://www.ncbi.nlm.nih.gov/nuccore/NZ_NNCW01000001.1?report=graph&from=108659&to=141734
613	NZ_NNCW01000021.1	T6SS2	100	26034	0	0	145633	171666	1	26034	0	46950	198152	26034	https://www.ncbi.nlm.nih.gov/nuccore/NZ_NNCW01000021.1?report=graph&from=145633&to=171666
614	NZ_NNCZ01000027.1	T6SS1	99.927	33098	2	1	9469	42544	1	33098	0	59596	151206	33098	https://www.ncbi.nlm.nih.gov/nuccore/NZ_NNCZ01000027.1?report=graph&from=9469&to=42544
614	NZ_NNCZ01000013.1	T6SS2	99.991	23181	2	0	1	23181	23181	1	0	41796	168863	26034	https://www.ncbi.nlm.nih.gov/nuccore/NZ_NNCZ01000013.1?report=graph&from=1&to=23181
614	NZ_NNCZ01000068.1	T6SS2	99.965	2819	1	0	18220	21038	26034	23216	0	5080	21038	26034	https://www.ncbi.nlm.nih.gov/nuccore/NZ_NNCZ01000068.1?report=graph&from=18220&to=21038
615	NZ_NNCY01000028.1	T6SS1	99.92	28651	1	1	108664	137292	33098	4448	0	51581	137292	33098	https://www.ncbi.nlm.nih.gov/nuccore/NZ_NNCY01000028.1?report=graph&from=108664&to=137292
615	NZ_NNCY01000061.1	T6SS1	100	4477	0	0	9177	13653	1	4477	0	8074	13653	33098	https://www.ncbi.nlm.nih.gov/nuccore/NZ_NNCY01000061.1?report=graph&from=9177&to=13653
615	NZ_NNCY01000014.1	T6SS2	100	23071	0	0	1	23071	23071	1	0	41606	168774	26034	https://www.ncbi.nlm.nih.gov/nuccore/NZ_NNCY01000014.1?report=graph&from=1&to=23071
615	NZ_NNCY01000013.1	T6SS2	100	2848	0	0	18220	21067	26034	23187	0	5137	21067	26034	https://www.ncbi.nlm.nih.gov/nuccore/NZ_NNCY01000013.1?report=graph&from=18220&to=21067
616	NZ_NNDF01000064.1	T6SS2	99.177	20405	168	0	1	20405	2468	22872	0	36041	20405	26034	https://www.ncbi.nlm.nih.gov/nuccore/NZ_NNDF01000064.1?report=graph&from=1&to=20405
616	NZ_NNDF01000083.1	T6SS2	99.539	2602	12	0	26024	28625	26034	23433	0	4639	28625	26034	https://www.ncbi.nlm.nih.gov/nuccore/NZ_NNDF01000083.1?report=graph&from=26024&to=28625
616	NZ_NNDF01000063.1	T6SS2	99.462	2416	13	0	21764	24179	1	2416	0	4299	24179	26034	https://www.ncbi.nlm.nih.gov/nuccore/NZ_NNDF01000063.1?report=graph&from=21764&to=24179
617	NZ_NNCN01000407.1	T6SS1	99.931	33098	1	1	9223	42298	1	33098	0	59600	45776	33098	https://www.ncbi.nlm.nih.gov/nuccore/NZ_NNCN01000407.1?report=graph&from=9223&to=42298
617	NZ_NNCN01000403.1	T6SS2	99.987	23631	3	0	1	23631	2404	26034	0	42603	41895	26034	https://www.ncbi.nlm.nih.gov/nuccore/NZ_NNCN01000403.1?report=graph&from=1&to=23631
617	NZ_NNCN01000302.1	T6SS2	100	2272	0	0	1	2272	2272	1	0	4098	53152	26034	https://www.ncbi.nlm.nih.gov/nuccore/NZ_NNCN01000302.1?report=graph&from=1&to=2272
618	NZ_NNCG01000377.1	T6SS1	99.329	14006	94	0	1	14006	31077	17072	0	24835	14006	33098	https://www.ncbi.nlm.nih.gov/nuccore/NZ_NNCG01000377.1?report=graph&from=1&to=14006
618	NZ_NNCG01000144.1	T6SS1	98.992	11806	97	1	1	11784	17092	5287	0	20770	11784	33098	https://www.ncbi.nlm.nih.gov/nuccore/NZ_NNCG01000144.1?report=graph&from=1&to=11784
618	NZ_NNCG01000326.1	T6SS1	98.031	5282	104	0	2	5283	5289	8	0	9057	5333	33098	https://www.ncbi.nlm.nih.gov/nuccore/NZ_NNCG01000326.1?report=graph&from=2&to=5283
618	NZ_NNCG01000336.1	T6SS2	99.266	26034	191	0	18265	44298	26034	1	0	46089	87109	26034	https://www.ncbi.nlm.nih.gov/nuccore/NZ_NNCG01000336.1?report=graph&from=18265&to=44298
619	NZ_NNCM01000109.1	T6SS1	99.995	21591	1	0	1	21591	11508	33098	0	38933	25069	33098	https://www.ncbi.nlm.nih.gov/nuccore/NZ_NNCM01000109.1?report=graph&from=1&to=21591
619	NZ_NNCM01000307.1	T6SS1	99.983	5928	1	0	1	5928	1557	7484	0	10687	5928	33098	https://www.ncbi.nlm.nih.gov/nuccore/NZ_NNCM01000307.1?report=graph&from=1&to=5928
619	NZ_NNCM01000171.1	T6SS1	99.436	4076	1	1	1	4054	11552	7477	0	7263	4054	33098	https://www.ncbi.nlm.nih.gov/nuccore/NZ_NNCM01000171.1?report=graph&from=1&to=4054
619	NZ_NNCM01000328.1	T6SS1	100	1564	0	0	8	1571	1564	1	0	2821	1639	33098	https://www.ncbi.nlm.nih.gov/nuccore/NZ_NNCM01000328.1?report=graph&from=8&to=1571
619	NZ_NNCM01000400.1	T6SS2	99.993	14976	1	0	2569	17544	1	14976	0	27004	17544	26034	https://www.ncbi.nlm.nih.gov/nuccore/NZ_NNCM01000400.1?report=graph&from=2569&to=17544
619	NZ_NNCM01000092.1	T6SS2	100	11064	0	0	7	11070	14971	26034	0	19953	29334	26034	https://www.ncbi.nlm.nih.gov/nuccore/NZ_NNCM01000092.1?report=graph&from=7&to=11070
620	NZ_NNCT01000022.1	T6SS1	99.931	33098	1	1	9420	42495	1	33098	0	59600	188449	33098	https://www.ncbi.nlm.nih.gov/nuccore/NZ_NNCT01000022.1?report=graph&from=9420&to=42495
620	NZ_NNCT01000011.1	T6SS2	100	26034	0	0	145633	171666	1	26034	0	46950	198168	26034	https://www.ncbi.nlm.nih.gov/nuccore/NZ_NNCT01000011.1?report=graph&from=145633&to=171666
621	NZ_NNCV01000102.1	T6SS1	100	14304	0	0	1	14304	25637	11334	0	25796	14304	33098	https://www.ncbi.nlm.nih.gov/nuccore/NZ_NNCV01000102.1?report=graph&from=1&to=14304
621	NZ_NNCV01000103.1	T6SS1	99.804	11219	0	1	1	11197	11219	1	0	20149	19602	33098	https://www.ncbi.nlm.nih.gov/nuccore/NZ_NNCV01000103.1?report=graph&from=1&to=11197
621	NZ_NNCV01000198.1	T6SS1	99.985	6777	1	0	1	6777	32841	26065	0	12218	6777	33098	https://www.ncbi.nlm.nih.gov/nuccore/NZ_NNCV01000198.1?report=graph&from=1&to=6777
621	NZ_NNCV01000147.1	T6SS2	100	19435	0	0	1	19435	23021	3587	0	35049	19435	26034	https://www.ncbi.nlm.nih.gov/nuccore/NZ_NNCV01000147.1?report=graph&from=1&to=19435
621	NZ_NNCV01000143.1	T6SS2	100	1825	0	0	19968	21792	1	1825	0	3292	21792	26034	https://www.ncbi.nlm.nih.gov/nuccore/NZ_NNCV01000143.1?report=graph&from=19968&to=21792
621	NZ_NNCV01000117.1	T6SS2	100	1743	0	0	18220	19962	26034	24292	0	3144	19962	26034	https://www.ncbi.nlm.nih.gov/nuccore/NZ_NNCV01000117.1?report=graph&from=18220&to=19962
621	NZ_NNCV01000149.1	T6SS2	100	743	0	0	1	743	3232	2490	0	1341	743	26034	https://www.ncbi.nlm.nih.gov/nuccore/NZ_NNCV01000149.1?report=graph&from=1&to=743
621	NZ_NNCV01000118.1	T6SS2	100	508	0	0	1	508	24221	23714	0	917	508	26034	https://www.ncbi.nlm.nih.gov/nuccore/NZ_NNCV01000118.1?report=graph&from=1&to=508
622	NZ_NNCX01000213.1	T6SS1	100	11223	0	0	1	11223	22824	11602	0	20240	11223	33098	https://www.ncbi.nlm.nih.gov/nuccore/NZ_NNCX01000213.1?report=graph&from=1&to=11223
622	NZ_NNCX01000306.1	T6SS1	99.985	6724	1	0	1	6724	32783	26060	0	12122	6724	33098	https://www.ncbi.nlm.nih.gov/nuccore/NZ_NNCX01000306.1?report=graph&from=1&to=6724
622	NZ_NNCX01000313.1	T6SS1	99.658	6427	0	1	1	6405	11240	4814	0	11507	6405	33098	https://www.ncbi.nlm.nih.gov/nuccore/NZ_NNCX01000313.1?report=graph&from=1&to=6405
622	NZ_NNCX01000322.1	T6SS1	100	4299	0	0	1	4299	4299	1	0	7753	4831	33098	https://www.ncbi.nlm.nih.gov/nuccore/NZ_NNCX01000322.1?report=graph&from=1&to=4299
622	NZ_NNCX01000212.1	T6SS1	100	1070	0	0	1	1070	23933	22864	0	1930	1070	33098	https://www.ncbi.nlm.nih.gov/nuccore/NZ_NNCX01000212.1?report=graph&from=1&to=1070
622	NZ_NNCX01000552.1	T6SS1	100	872	0	0	1	872	24535	25406	0	1573	872	33098	https://www.ncbi.nlm.nih.gov/nuccore/NZ_NNCX01000552.1?report=graph&from=1&to=872
622	NZ_NNCX01000201.1	T6SS2	100	13783	0	0	1	13783	9058	22840	0	24857	13783	26034	https://www.ncbi.nlm.nih.gov/nuccore/NZ_NNCX01000201.1?report=graph&from=1&to=13783
622	NZ_NNCX01000349.1	T6SS2	100	3250	0	0	1	3250	8870	5621	0	5862	3250	26034	https://www.ncbi.nlm.nih.gov/nuccore/NZ_NNCX01000349.1?report=graph&from=1&to=3250
622	NZ_NNCX01000350.1	T6SS2	100	1714	0	0	1	1714	5587	3874	0	3092	1714	26034	https://www.ncbi.nlm.nih.gov/nuccore/NZ_NNCX01000350.1?report=graph&from=1&to=1714
622	NZ_NNCX01000118.1	T6SS2	100	1703	0	0	1	1703	24332	26034	0	3072	19967	26034	https://www.ncbi.nlm.nih.gov/nuccore/NZ_NNCX01000118.1?report=graph&from=1&to=1703
622	NZ_NNCX01000387.1	T6SS2	100	1612	0	0	2332	3943	1	1612	0	2908	3943	26034	https://www.ncbi.nlm.nih.gov/nuccore/NZ_NNCX01000387.1?report=graph&from=2332&to=3943
622	NZ_NNCX01000509.1	T6SS2	100	749	0	0	1	749	3176	2428	0	1352	749	26034	https://www.ncbi.nlm.nih.gov/nuccore/NZ_NNCX01000509.1?report=graph&from=1&to=749
623	NZ_NNDA01000028.1	T6SS1	99.927	33098	2	1	9227	42302	1	33098	0	59596	188256	33098	https://www.ncbi.nlm.nih.gov/nuccore/NZ_NNDA01000028.1?report=graph&from=9227&to=42302
623	NZ_NNDA01000018.1	T6SS2	100	26034	0	0	26602	52635	26034	1	0	46950	198328	26034	https://www.ncbi.nlm.nih.gov/nuccore/NZ_NNDA01000018.1?report=graph&from=26602&to=52635
624	NZ_NNDB01000029.1	T6SS1	99.931	33098	1	1	108659	141734	33098	1	0	59600	151005	33098	https://www.ncbi.nlm.nih.gov/nuccore/NZ_NNDB01000029.1?report=graph&from=108659&to=141734
624	NZ_NNDB01000036.1	T6SS2	100	26034	0	0	26442	52475	26034	1	0	46950	98610	26034	https://www.ncbi.nlm.nih.gov/nuccore/NZ_NNDB01000036.1?report=graph&from=26442&to=52475
625	NZ_NNDE01000021.1	T6SS2	99.113	19285	171	0	1	19285	3655	22939	0	34008	19285	26034	https://www.ncbi.nlm.nih.gov/nuccore/NZ_NNDE01000021.1?report=graph&from=1&to=19285
625	NZ_NNDE01000020.1	T6SS2	99.052	3585	34	0	26058	29642	1	3585	0	6313	29642	26034	https://www.ncbi.nlm.nih.gov/nuccore/NZ_NNDE01000020.1?report=graph&from=26058&to=29642
625	NZ_NNDE01000101.1	T6SS2	99.067	2037	19	0	18221	20257	26034	23998	0	3589	20257	26034	https://www.ncbi.nlm.nih.gov/nuccore/NZ_NNDE01000101.1?report=graph&from=18221&to=20257
626	NZ_NNDG01000001.1	T6SS2	99.161	23236	195	0	1	23236	23236	1	0	41025	162620	26034	https://www.ncbi.nlm.nih.gov/nuccore/NZ_NNDG01000001.1?report=graph&from=1&to=23236
626	NZ_NNDG01000036.1	T6SS2	99.335	2858	19	0	26538	29395	26034	23177	0	5069	29395	26034	https://www.ncbi.nlm.nih.gov/nuccore/NZ_NNDG01000036.1?report=graph&from=26538&to=29395
627	NZ_NNDI01000018.1	T6SS1	98.738	31390	366	2	9144	40511	3	31384	0	54841	117338	33098	https://www.ncbi.nlm.nih.gov/nuccore/NZ_NNDI01000018.1?report=graph&from=9144&to=40511
627	NZ_NNDI01000004.1	T6SS2	99.193	26034	210	0	26538	52571	26034	1	0	46003	625500	26034	https://www.ncbi.nlm.nih.gov/nuccore/NZ_NNDI01000004.1?report=graph&from=26538&to=52571
628	NZ_NNCJ01000278.1	T6SS1	100	12809	0	0	1	12809	20290	33098	0	23100	16287	33098	https://www.ncbi.nlm.nih.gov/nuccore/NZ_NNCJ01000278.1?report=graph&from=1&to=12809
628	NZ_NNCJ01000102.1	T6SS1	99.829	12855	0	1	1	12833	7461	20315	0	23099	12833	33098	https://www.ncbi.nlm.nih.gov/nuccore/NZ_NNCJ01000102.1?report=graph&from=1&to=12833
628	NZ_NNCJ01000053.1	T6SS1	99.973	3760	1	0	1	3760	5310	1551	0	6777	3761	33098	https://www.ncbi.nlm.nih.gov/nuccore/NZ_NNCJ01000053.1?report=graph&from=1&to=3760
628	NZ_NNCJ01000048.1	T6SS1	99.954	2175	1	0	1	2175	5292	7466	0	3919	2175	33098	https://www.ncbi.nlm.nih.gov/nuccore/NZ_NNCJ01000048.1?report=graph&from=1&to=2175
628	NZ_NNCJ01000422.1	T6SS1	100	1602	0	0	1	1602	1602	1	0	2890	10824	33098	https://www.ncbi.nlm.nih.gov/nuccore/NZ_NNCJ01000422.1?report=graph&from=1&to=1602
628	NZ_NNCJ01000375.1	T6SS2	99.993	14570	1	0	1	14570	417	14986	0	26271	14570	26034	https://www.ncbi.nlm.nih.gov/nuccore/NZ_NNCJ01000375.1?report=graph&from=1&to=14570
628	NZ_NNCJ01000246.1	T6SS2	100	11072	0	0	1	11072	14963	26034	0	19968	22465	26034	https://www.ncbi.nlm.nih.gov/nuccore/NZ_NNCJ01000246.1?report=graph&from=1&to=11072
629	NZ_NNCQ01000009.1	T6SS2	99.274	26034	189	0	138599	164632	1	26034	0	46098	191210	26034	https://www.ncbi.nlm.nih.gov/nuccore/NZ_NNCQ01000009.1?report=graph&from=138599&to=164632
630	NZ_NNCP01000267.1	T6SS2	99.075	8217	76	0	1	8217	9023	17239	0	14476	8217	26034	https://www.ncbi.nlm.nih.gov/nuccore/NZ_NNCP01000267.1?report=graph&from=1&to=8217
630	NZ_NNCP01000370.1	T6SS2	98.762	4444	55	0	1	4444	18365	22808	0	7767	4446	26034	https://www.ncbi.nlm.nih.gov/nuccore/NZ_NNCP01000370.1?report=graph&from=1&to=4444
630	NZ_NNCP01000386.1	T6SS2	99.185	3924	32	0	1	3924	8603	4680	0	6933	3924	26034	https://www.ncbi.nlm.nih.gov/nuccore/NZ_NNCP01000386.1?report=graph&from=1&to=3924
630	NZ_NNCP01000323.1	T6SS2	98.969	1843	19	0	1	1843	1843	1	0	3239	6047	26034	https://www.ncbi.nlm.nih.gov/nuccore/NZ_NNCP01000323.1?report=graph&from=1&to=1843
630	NZ_NNCP01000282.1	T6SS2	98.977	1661	17	0	1	1661	24374	26034	0	2920	7298	26034	https://www.ncbi.nlm.nih.gov/nuccore/NZ_NNCP01000282.1?report=graph&from=1&to=1661
630	NZ_NNCP01000537.1	T6SS2	100	637	0	0	1	637	2537	3173	0	1150	637	26034	https://www.ncbi.nlm.nih.gov/nuccore/NZ_NNCP01000537.1?report=graph&from=1&to=637
630	NZ_NNCP01000491.1	T6SS2	98.826	596	7	0	1	596	17758	18353	0	1044	596	26034	https://www.ncbi.nlm.nih.gov/nuccore/NZ_NNCP01000491.1?report=graph&from=1&to=596
630	NZ_NNCP01000545.1	T6SS2	99.48	577	3	0	1	577	4594	4018	0	1028	577	26034	https://www.ncbi.nlm.nih.gov/nuccore/NZ_NNCP01000545.1?report=graph&from=1&to=577
631	NZ_NNCU01000131.1	T6SS1	99.884	20718	2	1	1	20696	4810	25527	0	37270	20696	33098	https://www.ncbi.nlm.nih.gov/nuccore/NZ_NNCU01000131.1?report=graph&from=1&to=20696
631	NZ_NNCU01000225.1	T6SS1	99.971	6823	2	0	1	6823	26036	32858	0	12296	6823	33098	https://www.ncbi.nlm.nih.gov/nuccore/NZ_NNCU01000225.1?report=graph&from=1&to=6823
631	NZ_NNCU01000160.1	T6SS1	99.977	4368	1	0	8276	12643	1	4368	0	7873	12643	33098	https://www.ncbi.nlm.nih.gov/nuccore/NZ_NNCU01000160.1?report=graph&from=8276&to=12643
631	NZ_NNCU01000162.1	T6SS2	100	13442	0	0	1	13442	22843	9402	0	24242	13442	26034	https://www.ncbi.nlm.nih.gov/nuccore/NZ_NNCU01000162.1?report=graph&from=1&to=13442
631	NZ_NNCU01000311.1	T6SS2	99.959	2419	1	0	1	2419	8198	5780	0	4359	2419	26034	https://www.ncbi.nlm.nih.gov/nuccore/NZ_NNCU01000311.1?report=graph&from=1&to=2419
631	NZ_NNCU01000094.1	T6SS2	99.95	1989	1	0	1	1989	24046	26034	0	3583	27936	26034	https://www.ncbi.nlm.nih.gov/nuccore/NZ_NNCU01000094.1?report=graph&from=1&to=1989
631	NZ_NNCU01000125.1	T6SS2	100	1799	0	0	1	1799	1799	1	0	3245	6059	26034	https://www.ncbi.nlm.nih.gov/nuccore/NZ_NNCU01000125.1?report=graph&from=1&to=1799
631	NZ_NNCU01000357.1	T6SS2	100	1155	0	0	1	1155	4647	5801	0	2084	1155	26034	https://www.ncbi.nlm.nih.gov/nuccore/NZ_NNCU01000357.1?report=graph&from=1&to=1155
631	NZ_NNCU01000411.1	T6SS2	100	703	0	0	1	703	2507	3209	0	1269	703	26034	https://www.ncbi.nlm.nih.gov/nuccore/NZ_NNCU01000411.1?report=graph&from=1&to=703
631	NZ_NNCU01000445.1	T6SS2	100	546	0	0	1	546	8328	8873	0	985	546	26034	https://www.ncbi.nlm.nih.gov/nuccore/NZ_NNCU01000445.1?report=graph&from=1&to=546
632	NZ_NNCR01000004.1	T6SS1	98.731	31375	364	2	9166	40518	3	31365	0	54809	230323	33098	https://www.ncbi.nlm.nih.gov/nuccore/NZ_NNCR01000004.1?report=graph&from=9166&to=40518
632	NZ_NNCR01000056.1	T6SS1	69.257	1493	435	15	20993	22473	7049	5569	4.03e-165	578	32530	33098	https://www.ncbi.nlm.nih.gov/nuccore/NZ_NNCR01000056.1?report=graph&from=20993&to=22473
632	NZ_NNCR01000016.1	T6SS2	99.324	26034	176	0	18220	44253	26034	1	0	46156	380120	26034	https://www.ncbi.nlm.nih.gov/nuccore/NZ_NNCR01000016.1?report=graph&from=18220&to=44253
633	NZ_NNDC01000114.1	T6SS2	99.173	20788	172	0	1	20788	2100	22887	0	36714	20788	26034	https://www.ncbi.nlm.nih.gov/nuccore/NZ_NNDC01000114.1?report=graph&from=1&to=20788
633	NZ_NNDC01000097.1	T6SS2	99.438	2669	15	0	18214	20882	26034	23366	0	4746	20882	26034	https://www.ncbi.nlm.nih.gov/nuccore/NZ_NNDC01000097.1?report=graph&from=18214&to=20882
633	NZ_NNDC01000079.1	T6SS2	98.879	1874	21	0	21593	23466	1	1874	0	3286	23466	26034	https://www.ncbi.nlm.nih.gov/nuccore/NZ_NNDC01000079.1?report=graph&from=21593&to=23466
634	NZ_NNDD01000036.1	T6SS1	99.921	33098	4	1	9227	42302	1	33098	0	59587	150960	33098	https://www.ncbi.nlm.nih.gov/nuccore/NZ_NNDD01000036.1?report=graph&from=9227&to=42302
634	NZ_NNDD01000039.1	T6SS2	99.991	23116	2	0	1	23116	23116	1	0	41678	69265	26034	https://www.ncbi.nlm.nih.gov/nuccore/NZ_NNDD01000039.1?report=graph&from=1&to=23116
634	NZ_NNDD01000038.1	T6SS2	100	2822	0	0	26442	29263	26034	23213	0	5090	29263	26034	https://www.ncbi.nlm.nih.gov/nuccore/NZ_NNDD01000038.1?report=graph&from=26442&to=29263
635	NZ_NNDJ01000003.1	T6SS2	99.101	26034	234	0	381134	407167	1	26034	0	45895	425444	26034	https://www.ncbi.nlm.nih.gov/nuccore/NZ_NNDJ01000003.1?report=graph&from=381134&to=407167
636	NZ_NNDN01000059.1	T6SS1	98.636	31372	396	4	1265	32613	31365	3	0	54657	41661	33098	https://www.ncbi.nlm.nih.gov/nuccore/NZ_NNDN01000059.1?report=graph&from=1265&to=32613
636	NZ_NNDN01000014.1	T6SS2	99.021	26034	255	0	26684	52717	26034	1	0	45800	106388	26034	https://www.ncbi.nlm.nih.gov/nuccore/NZ_NNDN01000014.1?report=graph&from=26684&to=52717
637	NZ_NNDH01000112.1	T6SS2	99.207	21047	167	0	1	21047	23145	2099	0	37203	21047	26034	https://www.ncbi.nlm.nih.gov/nuccore/NZ_NNDH01000112.1?report=graph&from=1&to=21047
637	NZ_NNDH01000092.1	T6SS2	99.526	2742	13	0	26508	29249	26034	23293	0	4887	29249	26034	https://www.ncbi.nlm.nih.gov/nuccore/NZ_NNDH01000092.1?report=graph&from=26508&to=29249
637	NZ_NNDH01000034.1	T6SS2	98.862	2109	24	0	87933	90041	1	2109	0	3696	90041	26034	https://www.ncbi.nlm.nih.gov/nuccore/NZ_NNDH01000034.1?report=graph&from=87933&to=90041
638	NZ_NNDP01000144.1	T6SS2	99.125	18867	165	0	1	18867	22839	3973	0	33281	18867	26034	https://www.ncbi.nlm.nih.gov/nuccore/NZ_NNDP01000144.1?report=graph&from=1&to=18867
638	NZ_NNDP01000063.1	T6SS2	99.188	2093	17	0	38603	40695	1	2093	0	3699	40695	26034	https://www.ncbi.nlm.nih.gov/nuccore/NZ_NNDP01000063.1?report=graph&from=38603&to=40695
638	NZ_NNDP01000105.1	T6SS2	99.198	1996	16	0	1	1996	24039	26034	0	3528	20262	26034	https://www.ncbi.nlm.nih.gov/nuccore/NZ_NNDP01000105.1?report=graph&from=1&to=1996
638	NZ_NNDP01000282.1	T6SS2	98.939	1319	14	0	1	1319	2443	3761	0	2316	1319	26034	https://www.ncbi.nlm.nih.gov/nuccore/NZ_NNDP01000282.1?report=graph&from=1&to=1319
639	NZ_NNDS01000063.1	T6SS2	99.226	21183	164	0	1	21183	23131	1949	0	37462	21183	26034	https://www.ncbi.nlm.nih.gov/nuccore/NZ_NNDS01000063.1?report=graph&from=1&to=21183
639	NZ_NNDS01000094.1	T6SS2	99.078	2712	25	0	1	2712	23323	26034	0	4779	33790	26034	https://www.ncbi.nlm.nih.gov/nuccore/NZ_NNDS01000094.1?report=graph&from=1&to=2712
639	NZ_NNDS01000064.1	T6SS2	98.953	1814	19	0	1	1814	1814	1	0	3186	55421	26034	https://www.ncbi.nlm.nih.gov/nuccore/NZ_NNDS01000064.1?report=graph&from=1&to=1814
640	NZ_NNEC01000091.1	T6SS2	98.36	20795	335	3	1	20793	23052	2262	0	35956	20793	26034	https://www.ncbi.nlm.nih.gov/nuccore/NZ_NNEC01000091.1?report=graph&from=1&to=20793
640	NZ_NNEC01000052.1	T6SS2	99.606	2793	11	0	46343	49135	26034	23242	0	4988	49135	26034	https://www.ncbi.nlm.nih.gov/nuccore/NZ_NNEC01000052.1?report=graph&from=46343&to=49135
640	NZ_NNEC01000055.1	T6SS2	96.611	2154	73	0	2	2155	2154	1	0	3556	55837	26034	https://www.ncbi.nlm.nih.gov/nuccore/NZ_NNEC01000055.1?report=graph&from=2&to=2155
641	NZ_NNEI01000110.1	T6SS1	99.222	14275	111	0	1	14275	25612	11338	0	25243	14275	33098	https://www.ncbi.nlm.nih.gov/nuccore/NZ_NNEI01000110.1?report=graph&from=1&to=14275
641	NZ_NNEI01000130.1	T6SS1	98.625	6690	62	2	1	6668	11370	4689	0	11669	6668	33098	https://www.ncbi.nlm.nih.gov/nuccore/NZ_NNEI01000130.1?report=graph&from=1&to=6668
641	NZ_NNEI01000083.1	T6SS1	98.837	5589	65	0	1	5589	25777	31365	0	9787	6786	33098	https://www.ncbi.nlm.nih.gov/nuccore/NZ_NNEI01000083.1?report=graph&from=1&to=5589
641	NZ_NNEI01000112.1	T6SS1	96.957	4272	127	2	9009	13277	3	4274	0	7112	13277	33098	https://www.ncbi.nlm.nih.gov/nuccore/NZ_NNEI01000112.1?report=graph&from=9009&to=13277
641	NZ_NNEI01000106.1	T6SS2	99.152	14509	123	0	1	14509	8387	22895	0	25611	14509	26034	https://www.ncbi.nlm.nih.gov/nuccore/NZ_NNEI01000106.1?report=graph&from=1&to=14509
641	NZ_NNEI01000134.1	T6SS2	98.889	4409	49	0	1	4409	8385	3977	0	7731	4409	26034	https://www.ncbi.nlm.nih.gov/nuccore/NZ_NNEI01000134.1?report=graph&from=1&to=4409
641	NZ_NNEI01000080.1	T6SS2	99.02	2245	22	0	1	2245	2245	1	0	3950	48242	26034	https://www.ncbi.nlm.nih.gov/nuccore/NZ_NNEI01000080.1?report=graph&from=1&to=2245
641	NZ_NNEI01000089.1	T6SS2	99.153	1771	15	0	18220	19990	26034	24264	0	3127	19990	26034	https://www.ncbi.nlm.nih.gov/nuccore/NZ_NNEI01000089.1?report=graph&from=18220&to=19990
641	NZ_NNEI01000136.1	T6SS2	98.783	986	12	0	1	986	3204	2219	0	1725	986	26034	https://www.ncbi.nlm.nih.gov/nuccore/NZ_NNEI01000136.1?report=graph&from=1&to=986
641	NZ_NNEI01000091.1	T6SS2	99.553	671	3	0	1	671	23980	23310	0	1197	671	26034	https://www.ncbi.nlm.nih.gov/nuccore/NZ_NNEI01000091.1?report=graph&from=1&to=671
641	NZ_NNEI01000135.1	T6SS2	97.815	595	13	0	1	595	3883	3289	0	1015	595	26034	https://www.ncbi.nlm.nih.gov/nuccore/NZ_NNEI01000135.1?report=graph&from=1&to=595
642	NZ_NNEP01000112.1	T6SS2	99.222	20705	161	0	1	20705	23054	2350	0	36614	20705	26034	https://www.ncbi.nlm.nih.gov/nuccore/NZ_NNEP01000112.1?report=graph&from=1&to=20705
642	NZ_NNEP01000089.1	T6SS2	99.513	2464	12	0	26507	28970	26034	23571	0	4390	28970	26034	https://www.ncbi.nlm.nih.gov/nuccore/NZ_NNEP01000089.1?report=graph&from=26507&to=28970
642	NZ_NNEP01000078.1	T6SS2	99.386	2279	14	0	53696	55974	1	2279	0	4048	55974	26034	https://www.ncbi.nlm.nih.gov/nuccore/NZ_NNEP01000078.1?report=graph&from=53696&to=55974
643	NZ_NNEK01000341.1	T6SS2	99.072	4420	41	0	1	4420	22793	18374	0	7787	4420	26034	https://www.ncbi.nlm.nih.gov/nuccore/NZ_NNEK01000341.1?report=graph&from=1&to=4420
643	NZ_NNEK01000380.1	T6SS2	99.531	3842	18	0	1	3842	13527	17368	0	6848	3842	26034	https://www.ncbi.nlm.nih.gov/nuccore/NZ_NNEK01000380.1?report=graph&from=1&to=3842
643	NZ_NNEK01000364.1	T6SS2	99.307	3752	26	0	1	3752	12849	9098	0	6650	3752	26034	https://www.ncbi.nlm.nih.gov/nuccore/NZ_NNEK01000364.1?report=graph&from=1&to=3752
643	NZ_NNEK01000452.1	T6SS2	99.283	2093	15	0	1	2093	7963	5871	0	3708	2093	26034	https://www.ncbi.nlm.nih.gov/nuccore/NZ_NNEK01000452.1?report=graph&from=1&to=2093
643	NZ_NNEK01000331.1	T6SS2	98.773	1549	19	0	3942	5490	1	1549	0	2709	5490	26034	https://www.ncbi.nlm.nih.gov/nuccore/NZ_NNEK01000331.1?report=graph&from=3942&to=5490
643	NZ_NNEK01000520.1	T6SS2	99.164	1196	10	0	1	1196	24392	25587	0	2113	1196	26034	https://www.ncbi.nlm.nih.gov/nuccore/NZ_NNEK01000520.1?report=graph&from=1&to=1196
643	NZ_NNEK01000521.1	T6SS2	98.98	1176	12	0	1	1176	4732	5907	0	2067	1176	26034	https://www.ncbi.nlm.nih.gov/nuccore/NZ_NNEK01000521.1?report=graph&from=1&to=1176
643	NZ_NNEK01000582.1	T6SS2	99.751	802	2	0	1	802	3239	2438	0	1438	802	26034	https://www.ncbi.nlm.nih.gov/nuccore/NZ_NNEK01000582.1?report=graph&from=1&to=802
643	NZ_NNEK01000581.1	T6SS2	99.377	803	5	0	1	803	1618	2420	0	1426	803	26034	https://www.ncbi.nlm.nih.gov/nuccore/NZ_NNEK01000581.1?report=graph&from=1&to=803
643	NZ_NNEK01000583.1	T6SS2	98.623	799	11	0	1	799	3232	4030	0	1392	799	26034	https://www.ncbi.nlm.nih.gov/nuccore/NZ_NNEK01000583.1?report=graph&from=1&to=799
643	NZ_NNEK01000342.1	T6SS2	99.485	583	3	0	1	583	18310	17728	0	1039	583	26034	https://www.ncbi.nlm.nih.gov/nuccore/NZ_NNEK01000342.1?report=graph&from=1&to=583
644	NZ_NNEL01000020.1	T6SS1	98.963	24878	235	2	1	24855	6543	31420	0	43714	221148	33098	https://www.ncbi.nlm.nih.gov/nuccore/NZ_NNEL01000020.1?report=graph&from=1&to=24855
644	NZ_NNEL01000019.1	T6SS1	97.818	6461	141	0	9417	15877	1	6461	0	11017	15877	33098	https://www.ncbi.nlm.nih.gov/nuccore/NZ_NNEL01000019.1?report=graph&from=9417&to=15877
644	NZ_NNEL01000004.1	T6SS2	99.439	26034	144	1	18218	44249	26034	1	0	46289	177774	26034	https://www.ncbi.nlm.nih.gov/nuccore/NZ_NNEL01000004.1?report=graph&from=18218&to=44249
645	NZ_NNEN01000216.1	T6SS1	99.34	8936	59	0	1	8936	11453	20388	0	15850	8936	33098	https://www.ncbi.nlm.nih.gov/nuccore/NZ_NNEN01000216.1?report=graph&from=1&to=8936
645	NZ_NNEN01000235.1	T6SS1	98.072	6483	95	2	1	6461	4833	11307	0	11147	6461	33098	https://www.ncbi.nlm.nih.gov/nuccore/NZ_NNEN01000235.1?report=graph&from=1&to=6461
645	NZ_NNEN01000241.1	T6SS1	99.072	5280	49	0	1	5280	26086	31365	0	9302	6316	33098	https://www.ncbi.nlm.nih.gov/nuccore/NZ_NNEN01000241.1?report=graph&from=1&to=5280
645	NZ_NNEN01000187.1	T6SS1	97.367	4443	117	0	1	4443	4443	1	0	7486	9714	33098	https://www.ncbi.nlm.nih.gov/nuccore/NZ_NNEN01000187.1?report=graph&from=1&to=4443
645	NZ_NNEN01000283.1	T6SS1	99.465	3176	17	0	1	3176	20342	23517	0	5652	3176	33098	https://www.ncbi.nlm.nih.gov/nuccore/NZ_NNEN01000283.1?report=graph&from=1&to=3176
645	NZ_NNEN01000351.1	T6SS1	99.603	755	3	0	1	755	24828	25582	0	1349	755	33098	https://www.ncbi.nlm.nih.gov/nuccore/NZ_NNEN01000351.1?report=graph&from=1&to=755
645	NZ_NNEN01000408.1	T6SS1	99	500	5	0	1	500	23975	23476	0	880	500	33098	https://www.ncbi.nlm.nih.gov/nuccore/NZ_NNEN01000408.1?report=graph&from=1&to=500
645	NZ_NNEN01000153.1	T6SS2	99.058	18689	176	0	1	18689	22791	4103	0	32910	18689	26034	https://www.ncbi.nlm.nih.gov/nuccore/NZ_NNEN01000153.1?report=graph&from=1&to=18689
645	NZ_NNEN01000132.1	T6SS2	99.067	2359	22	0	21567	23925	1	2359	0	4156	23925	26034	https://www.ncbi.nlm.nih.gov/nuccore/NZ_NNEN01000132.1?report=graph&from=21567&to=23925
645	NZ_NNEN01000231.1	T6SS2	99.054	1691	16	0	1	1691	24344	26034	0	2978	6929	26034	https://www.ncbi.nlm.nih.gov/nuccore/NZ_NNEN01000231.1?report=graph&from=1&to=1691
646	NZ_NNEU01000016.1	T6SS2	99.168	23088	192	0	1	23088	23088	1	0	40771	215404	26034	https://www.ncbi.nlm.nih.gov/nuccore/NZ_NNEU01000016.1?report=graph&from=1&to=23088
646	NZ_NNEU01000052.1	T6SS2	99.425	2954	17	0	18212	21165	26034	23081	0	5251	21165	26034	https://www.ncbi.nlm.nih.gov/nuccore/NZ_NNEU01000052.1?report=graph&from=18212&to=21165
647	NZ_NNEW01000119.1	T6SS1	99.228	20972	140	1	1	20950	25627	4656	0	37106	20950	33098	https://www.ncbi.nlm.nih.gov/nuccore/NZ_NNEW01000119.1?report=graph&from=1&to=20950
647	NZ_NNEW01000159.1	T6SS1	99.072	5283	49	0	1234	6516	31365	26083	0	9307	6516	33098	https://www.ncbi.nlm.nih.gov/nuccore/NZ_NNEW01000159.1?report=graph&from=1234&to=6516
647	NZ_NNEW01000129.1	T6SS1	98.388	4404	71	0	6	4409	8	4411	0	7623	4409	33098	https://www.ncbi.nlm.nih.gov/nuccore/NZ_NNEW01000129.1?report=graph&from=6&to=4409
647	NZ_NNEW01000120.1	T6SS2	99.109	20662	184	0	1	20662	22823	2162	0	36432	20662	26034	https://www.ncbi.nlm.nih.gov/nuccore/NZ_NNEW01000120.1?report=graph&from=1&to=20662
647	NZ_NNEW01000084.1	T6SS2	98.863	2639	30	0	1	2639	23396	26034	0	4625	20904	26034	https://www.ncbi.nlm.nih.gov/nuccore/NZ_NNEW01000084.1?report=graph&from=1&to=2639
647	NZ_NNEW01000110.1	T6SS2	99.786	1869	4	0	1	1869	1869	1	0	3353	23543	26034	https://www.ncbi.nlm.nih.gov/nuccore/NZ_NNEW01000110.1?report=graph&from=1&to=1869
648	NZ_NNEV01000053.1	T6SS2	99.085	13548	124	0	1	13548	22378	8831	0	23874	13548	26034	https://www.ncbi.nlm.nih.gov/nuccore/NZ_NNEV01000053.1?report=graph&from=1&to=13548
648	NZ_NNEV01000043.1	T6SS2	98.883	8861	99	0	21265	30125	1	8861	0	15534	30125	26034	https://www.ncbi.nlm.nih.gov/nuccore/NZ_NNEV01000043.1?report=graph&from=21265&to=30125
648	NZ_NNEV01000052.1	T6SS2	99.36	3591	23	0	18220	21810	26034	22444	0	6373	21810	26034	https://www.ncbi.nlm.nih.gov/nuccore/NZ_NNEV01000052.1?report=graph&from=18220&to=21810
649	NZ_NNEX01000014.1	T6SS1	98.633	31372	397	4	195943	227291	31365	3	0	54653	236387	33098	https://www.ncbi.nlm.nih.gov/nuccore/NZ_NNEX01000014.1?report=graph&from=195943&to=227291
649	NZ_NNEX01000021.1	T6SS2	98.967	11525	119	0	26684	38208	26034	14510	0	20248	38264	26034	https://www.ncbi.nlm.nih.gov/nuccore/NZ_NNEX01000021.1?report=graph&from=26684&to=38208
650	NZ_NNEZ01000193.1	T6SS2	99.394	6927	42	0	1	6927	16039	9113	0	12303	6927	26034	https://www.ncbi.nlm.nih.gov/nuccore/NZ_NNEZ01000193.1?report=graph&from=1&to=6927
650	NZ_NNEZ01000212.1	T6SS2	99.116	5883	52	0	1	5883	2511	8393	0	10376	5883	26034	https://www.ncbi.nlm.nih.gov/nuccore/NZ_NNEZ01000212.1?report=graph&from=1&to=5883
650	NZ_NNEZ01000218.1	T6SS2	98.919	5272	57	0	1	5272	22829	17558	0	9251	5272	26034	https://www.ncbi.nlm.nih.gov/nuccore/NZ_NNEZ01000218.1?report=graph&from=1&to=5272
650	NZ_NNEZ01000101.1	T6SS2	99.576	2360	10	0	1	2360	23675	26034	0	4212	20623	26034	https://www.ncbi.nlm.nih.gov/nuccore/NZ_NNEZ01000101.1?report=graph&from=1&to=2360
650	NZ_NNEZ01000297.1	T6SS2	99.329	1490	10	0	1	1490	17525	16036	0	2643	1490	26034	https://www.ncbi.nlm.nih.gov/nuccore/NZ_NNEZ01000297.1?report=graph&from=1&to=1490
650	NZ_NNEZ01000283.1	T6SS2	98.923	1485	16	0	1	1485	1854	370	0	2607	1485	26034	https://www.ncbi.nlm.nih.gov/nuccore/NZ_NNEZ01000283.1?report=graph&from=1&to=1485
650	NZ_NNEZ01000194.1	T6SS2	99.829	585	1	0	1	585	8939	8355	0	1051	585	26034	https://www.ncbi.nlm.nih.gov/nuccore/NZ_NNEZ01000194.1?report=graph&from=1&to=585
651	NZ_NNFD01000059.1	T6SS1	98.617	25742	331	3	1	25717	3	25744	0	44827	25717	33098	https://www.ncbi.nlm.nih.gov/nuccore/NZ_NNFD01000059.1?report=graph&from=1&to=25717
651	NZ_NNFD01000060.1	T6SS1	98.806	7287	87	0	1	7287	25812	33098	0	12750	11196	33098	https://www.ncbi.nlm.nih.gov/nuccore/NZ_NNFD01000060.1?report=graph&from=1&to=7287
651	NZ_NNFD01000011.1	T6SS2	99.21	23150	183	0	149198	172347	1	23150	0	40924	172347	26034	https://www.ncbi.nlm.nih.gov/nuccore/NZ_NNFD01000011.1?report=graph&from=149198&to=172347
651	NZ_NNFD01000078.1	T6SS2	99.509	2852	14	0	18222	21073	26034	23183	0	5081	21073	26034	https://www.ncbi.nlm.nih.gov/nuccore/NZ_NNFD01000078.1?report=graph&from=18222&to=21073
652	NZ_NNEY01000212.1	T6SS2	99.368	5534	35	0	1	5534	15214	9681	0	9823	5534	26034	https://www.ncbi.nlm.nih.gov/nuccore/NZ_NNEY01000212.1?report=graph&from=1&to=5534
652	NZ_NNEY01000240.1	T6SS2	99.062	5437	51	0	1	5437	22839	17403	0	9576	5437	26034	https://www.ncbi.nlm.nih.gov/nuccore/NZ_NNEY01000240.1?report=graph&from=1&to=5437
652	NZ_NNEY01000254.1	T6SS2	98.866	4760	54	0	1	4760	4776	9535	0	8341	4760	26034	https://www.ncbi.nlm.nih.gov/nuccore/NZ_NNEY01000254.1?report=graph&from=1&to=4760
652	NZ_NNEY01000081.1	T6SS2	99.332	2095	14	0	1	2095	23940	26034	0	3716	20368	26034	https://www.ncbi.nlm.nih.gov/nuccore/NZ_NNEY01000081.1?report=graph&from=1&to=2095
652	NZ_NNEY01000211.1	T6SS2	99.699	1993	6	0	1	1993	17253	15261	0	3568	1993	26034	https://www.ncbi.nlm.nih.gov/nuccore/NZ_NNEY01000211.1?report=graph&from=1&to=1993
652	NZ_NNEY01000120.1	T6SS2	99.614	1812	7	0	1951	3762	1	1812	0	3237	3762	26034	https://www.ncbi.nlm.nih.gov/nuccore/NZ_NNEY01000120.1?report=graph&from=1951&to=3762
652	NZ_NNEY01000343.1	T6SS2	99.145	936	8	0	1	936	4513	3578	0	1653	936	26034	https://www.ncbi.nlm.nih.gov/nuccore/NZ_NNEY01000343.1?report=graph&from=1&to=936
652	NZ_NNEY01000346.1	T6SS2	99.391	657	4	0	1	657	2597	3253	0	1168	657	26034	https://www.ncbi.nlm.nih.gov/nuccore/NZ_NNEY01000346.1?report=graph&from=1&to=657
652	NZ_NNEY01000397.1	T6SS2	98.8	500	6	0	1	500	2261	1762	0	875	500	26034	https://www.ncbi.nlm.nih.gov/nuccore/NZ_NNEY01000397.1?report=graph&from=1&to=500
653	NZ_NNDO01000015.1	T6SS2	99.143	26034	223	0	150481	176514	1	26034	0	45944	194778	26034	https://www.ncbi.nlm.nih.gov/nuccore/NZ_NNDO01000015.1?report=graph&from=150481&to=176514
654	NZ_NNDM01000065.1	T6SS1	98.704	25780	304	2	1	25758	25779	8	0	45004	34922	33098	https://www.ncbi.nlm.nih.gov/nuccore/NZ_NNDM01000065.1?report=graph&from=1&to=25758
654	NZ_NNDM01000013.1	T6SS1	98.366	5629	92	0	157100	162728	31365	25737	0	9737	162728	33098	https://www.ncbi.nlm.nih.gov/nuccore/NZ_NNDM01000013.1?report=graph&from=157100&to=162728
654	NZ_NNDM01000016.1	T6SS2	99.149	23146	197	0	1	23146	23146	1	0	40853	168145	26034	https://www.ncbi.nlm.nih.gov/nuccore/NZ_NNDM01000016.1?report=graph&from=1&to=23146
654	NZ_NNDM01000026.1	T6SS2	98.97	2815	29	0	18221	21035	26034	23220	0	4947	21035	26034	https://www.ncbi.nlm.nih.gov/nuccore/NZ_NNDM01000026.1?report=graph&from=18221&to=21035
654	NZ_NNDM01000057.1	T6SS3	97.635	27997	636	7	1995	29986	1	27976	0	47497	33065	27976	https://www.ncbi.nlm.nih.gov/nuccore/NZ_NNDM01000057.1?report=graph&from=1995&to=29986
655	NZ_NNDQ01000002.1	T6SS2	99.213	26034	202	1	367755	393785	1	26034	0	46024	412050	26034	https://www.ncbi.nlm.nih.gov/nuccore/NZ_NNDQ01000002.1?report=graph&from=367755&to=393785
656	NZ_NNDU01000165.1	T6SS1	98.876	19313	195	1	1	19291	24170	4858	0	33866	19291	33098	https://www.ncbi.nlm.nih.gov/nuccore/NZ_NNDU01000165.1?report=graph&from=1&to=19291
656	NZ_NNDU01000212.1	T6SS1	98.686	5326	70	0	2310	7635	31420	26095	0	9290	7635	33098	https://www.ncbi.nlm.nih.gov/nuccore/NZ_NNDU01000212.1?report=graph&from=2310&to=7635
656	NZ_NNDU01000188.1	T6SS1	96.248	4291	158	2	1	4288	4293	3	0	7007	4337	33098	https://www.ncbi.nlm.nih.gov/nuccore/NZ_NNDU01000188.1?report=graph&from=1&to=4288
656	NZ_NNDU01000326.1	T6SS1	99.659	1465	4	1	1	1465	25599	24136	0	2617	1465	33098	https://www.ncbi.nlm.nih.gov/nuccore/NZ_NNDU01000326.1?report=graph&from=1&to=1465
656	NZ_NNDU01000195.1	T6SS2	99.036	13077	126	0	1	13077	17437	4361	0	23015	13077	26034	https://www.ncbi.nlm.nih.gov/nuccore/NZ_NNDU01000195.1?report=graph&from=1&to=13077
656	NZ_NNDU01000261.1	T6SS2	99.285	5457	39	0	1	5457	22861	17405	0	9666	5457	26034	https://www.ncbi.nlm.nih.gov/nuccore/NZ_NNDU01000261.1?report=graph&from=1&to=5457
656	NZ_NNDU01000151.1	T6SS2	98.916	1845	20	0	4207	6051	1	1845	0	3238	6051	26034	https://www.ncbi.nlm.nih.gov/nuccore/NZ_NNDU01000151.1?report=graph&from=4207&to=6051
656	NZ_NNDU01000118.1	T6SS2	98.996	1693	17	0	1	1693	24342	26034	0	2977	19961	26034	https://www.ncbi.nlm.nih.gov/nuccore/NZ_NNDU01000118.1?report=graph&from=1&to=1693
656	NZ_NNDU01000343.1	T6SS2	99.274	1102	8	0	1	1102	2437	3538	0	1952	1102	26034	https://www.ncbi.nlm.nih.gov/nuccore/NZ_NNDU01000343.1?report=graph&from=1&to=1102
657	NZ_NNDR01000191.1	T6SS2	99.416	8563	50	0	1	8563	8851	17413	0	15218	8563	26034	https://www.ncbi.nlm.nih.gov/nuccore/NZ_NNDR01000191.1?report=graph&from=1&to=8563
657	NZ_NNDR01000216.1	T6SS2	99.34	5609	37	0	1	5609	17418	23026	0	9949	5609	26034	https://www.ncbi.nlm.nih.gov/nuccore/NZ_NNDR01000216.1?report=graph&from=1&to=5609
657	NZ_NNDR01000241.1	T6SS2	98.874	4085	46	0	1	4085	3960	8044	0	7160	4085	26034	https://www.ncbi.nlm.nih.gov/nuccore/NZ_NNDR01000241.1?report=graph&from=1&to=4085
657	NZ_NNDR01000234.1	T6SS2	99.308	2311	16	0	1	2311	2311	1	0	4096	4722	26034	https://www.ncbi.nlm.nih.gov/nuccore/NZ_NNDR01000234.1?report=graph&from=1&to=2311
657	NZ_NNDR01000121.1	T6SS2	99.129	1722	15	0	18222	19943	26034	24313	0	3039	19943	26034	https://www.ncbi.nlm.nih.gov/nuccore/NZ_NNDR01000121.1?report=graph&from=18222&to=19943
657	NZ_NNDR01000347.1	T6SS2	99.037	831	8	0	1	831	8025	8855	0	1463	831	26034	https://www.ncbi.nlm.nih.gov/nuccore/NZ_NNDR01000347.1?report=graph&from=1&to=831
657	NZ_NNDR01000339.1	T6SS2	99.402	669	4	0	1	669	3285	3953	0	1189	669	26034	https://www.ncbi.nlm.nih.gov/nuccore/NZ_NNDR01000339.1?report=graph&from=1&to=669
658	NZ_NNDV01000023.1	T6SS1	98.726	31392	370	2	9165	40534	1	31384	0	54827	45424	33098	https://www.ncbi.nlm.nih.gov/nuccore/NZ_NNDV01000023.1?report=graph&from=9165&to=40534
658	NZ_NNDV01000009.1	T6SS2	99.209	26034	206	0	150707	176740	1	26034	0	46021	203278	26034	https://www.ncbi.nlm.nih.gov/nuccore/NZ_NNDV01000009.1?report=graph&from=150707&to=176740
659	NZ_NNDW01000021.1	T6SS1	98.915	24879	247	2	1	24857	6543	31420	0	43661	221172	33098	https://www.ncbi.nlm.nih.gov/nuccore/NZ_NNDW01000021.1?report=graph&from=1&to=24857
659	NZ_NNDW01000020.1	T6SS1	96.911	6539	199	2	1	6536	3	6541	0	10876	6537	33098	https://www.ncbi.nlm.nih.gov/nuccore/NZ_NNDW01000020.1?report=graph&from=1&to=6536
659	NZ_NNDW01000003.1	T6SS2	99.143	26034	223	0	18220	44253	26034	1	0	45944	189536	26034	https://www.ncbi.nlm.nih.gov/nuccore/NZ_NNDW01000003.1?report=graph&from=18220&to=44253
660	NZ_NNDX01000003.1	T6SS2	99.278	26034	188	0	18220	44253	26034	1	0	46102	413774	26034	https://www.ncbi.nlm.nih.gov/nuccore/NZ_NNDX01000003.1?report=graph&from=18220&to=44253
661	NZ_NNDY01000042.1	T6SS2	99.333	23100	154	0	1	23100	23100	1	0	40964	72974	26034	https://www.ncbi.nlm.nih.gov/nuccore/NZ_NNDY01000042.1?report=graph&from=1&to=23100
661	NZ_NNDY01000041.1	T6SS2	99.394	2807	17	0	18221	21027	26034	23228	0	4986	21027	26034	https://www.ncbi.nlm.nih.gov/nuccore/NZ_NNDY01000041.1?report=graph&from=18221&to=21027
662	NZ_NNEA01000011.1	T6SS1	98.655	31163	367	5	9280	40409	1	31144	0	54334	40411	33098	https://www.ncbi.nlm.nih.gov/nuccore/NZ_NNEA01000011.1?report=graph&from=9280&to=40409
662	NZ_NNEA01000012.1	T6SS1	99.661	1770	6	0	2	1771	31329	33098	0	3166	10925	33098	https://www.ncbi.nlm.nih.gov/nuccore/NZ_NNEA01000012.1?report=graph&from=2&to=1771
662	NZ_NNEA01000004.1	T6SS2	99.412	26034	153	0	188025	214058	1	26034	0	46260	240563	26034	https://www.ncbi.nlm.nih.gov/nuccore/NZ_NNEA01000004.1?report=graph&from=188025&to=214058
663	NZ_NNEF01000135.1	T6SS1	99.237	12845	98	0	1	12845	11382	24226	0	22723	12845	33098	https://www.ncbi.nlm.nih.gov/nuccore/NZ_NNEF01000135.1?report=graph&from=1&to=12845
663	NZ_NNEF01000134.1	T6SS1	98.624	6540	56	3	1	6507	4790	11328	0	11406	6507	33098	https://www.ncbi.nlm.nih.gov/nuccore/NZ_NNEF01000134.1?report=graph&from=1&to=6507
663	NZ_NNEF01000205.1	T6SS1	99.067	4932	40	1	1	4932	26093	31018	0	8689	4932	33098	https://www.ncbi.nlm.nih.gov/nuccore/NZ_NNEF01000205.1?report=graph&from=1&to=4932
663	NZ_NNEF01000184.1	T6SS1	96.458	4461	146	1	8298	12758	1	4449	0	7340	12758	33098	https://www.ncbi.nlm.nih.gov/nuccore/NZ_NNEF01000184.1?report=graph&from=8298&to=12758
663	NZ_NNEF01000207.1	T6SS1	99.226	1551	12	0	2	1552	31269	32819	0	2744	1552	33098	https://www.ncbi.nlm.nih.gov/nuccore/NZ_NNEF01000207.1?report=graph&from=2&to=1552
663	NZ_NNEF01000371.1	T6SS1	99.67	1212	4	0	1	1212	25430	24219	0	2168	1212	33098	https://www.ncbi.nlm.nih.gov/nuccore/NZ_NNEF01000371.1?report=graph&from=1&to=1212
663	NZ_NNEF01000450.1	T6SS1	98.887	539	6	0	1	539	26052	25514	0	946	539	33098	https://www.ncbi.nlm.nih.gov/nuccore/NZ_NNEF01000450.1?report=graph&from=1&to=539
663	NZ_NNEF01000138.1	T6SS2	99.462	14490	78	0	1	14490	23093	8604	0	25780	14490	26034	https://www.ncbi.nlm.nih.gov/nuccore/NZ_NNEF01000138.1?report=graph&from=1&to=14490
663	NZ_NNEF01000140.1	T6SS2	99.578	4270	18	0	1	4270	8211	3942	0	7620	4270	26034	https://www.ncbi.nlm.nih.gov/nuccore/NZ_NNEF01000140.1?report=graph&from=1&to=4270
663	NZ_NNEF01000114.1	T6SS2	98.974	2436	25	0	1	2436	2436	1	0	4281	24271	26034	https://www.ncbi.nlm.nih.gov/nuccore/NZ_NNEF01000114.1?report=graph&from=1&to=2436
663	NZ_NNEF01000105.1	T6SS2	99.414	2049	12	0	1	2049	23986	26034	0	3642	20314	26034	https://www.ncbi.nlm.nih.gov/nuccore/NZ_NNEF01000105.1?report=graph&from=1&to=2049
663	NZ_NNEF01000358.1	T6SS2	98.836	1374	16	0	1	1374	2507	3880	0	2406	1374	26034	https://www.ncbi.nlm.nih.gov/nuccore/NZ_NNEF01000358.1?report=graph&from=1&to=1374
664	NZ_NNEJ01000208.1	T6SS2	99.128	8369	73	0	1	8369	9165	17533	0	14764	8369	26034	https://www.ncbi.nlm.nih.gov/nuccore/NZ_NNEJ01000208.1?report=graph&from=1&to=8369
664	NZ_NNEJ01000257.1	T6SS2	98.689	5265	69	0	1	5265	17520	22784	0	9184	5265	26034	https://www.ncbi.nlm.nih.gov/nuccore/NZ_NNEJ01000257.1?report=graph&from=1&to=5265
664	NZ_NNEJ01000310.1	T6SS2	98.941	2832	30	0	1	2832	5752	8583	0	4973	2832	26034	https://www.ncbi.nlm.nih.gov/nuccore/NZ_NNEJ01000310.1?report=graph&from=1&to=2832
664	NZ_NNEJ01000104.1	T6SS2	99.577	1893	8	0	1	1893	1893	1	0	3378	3871	26034	https://www.ncbi.nlm.nih.gov/nuccore/NZ_NNEJ01000104.1?report=graph&from=1&to=1893
664	NZ_NNEJ01000223.1	T6SS2	99.398	1494	9	0	5826	7319	26034	24541	0	2654	7319	26034	https://www.ncbi.nlm.nih.gov/nuccore/NZ_NNEJ01000223.1?report=graph&from=5826&to=7319
664	NZ_NNEJ01000392.1	T6SS2	99.312	1018	7	0	1	1018	5791	4774	0	1805	1018	26034	https://www.ncbi.nlm.nih.gov/nuccore/NZ_NNEJ01000392.1?report=graph&from=1&to=1018
664	NZ_NNEJ01000431.1	T6SS2	99.612	774	3	0	1	774	2441	3214	0	1383	774	26034	https://www.ncbi.nlm.nih.gov/nuccore/NZ_NNEJ01000431.1?report=graph&from=1&to=774
665	NZ_NNER01000187.1	T6SS2	98.897	6709	74	0	1	6709	16090	22798	0	11766	6709	26034	https://www.ncbi.nlm.nih.gov/nuccore/NZ_NNER01000187.1?report=graph&from=1&to=6709
665	NZ_NNER01000226.1	T6SS2	99.201	4383	35	0	1	4383	13603	9221	0	7747	4383	26034	https://www.ncbi.nlm.nih.gov/nuccore/NZ_NNER01000226.1?report=graph&from=1&to=4383
665	NZ_NNER01000240.1	T6SS2	99.273	3574	26	0	1	3574	8241	4668	0	6329	3574	26034	https://www.ncbi.nlm.nih.gov/nuccore/NZ_NNER01000240.1?report=graph&from=1&to=3574
665	NZ_NNER01000102.1	T6SS2	99.163	2031	17	0	1	2031	24004	26034	0	3587	20297	26034	https://www.ncbi.nlm.nih.gov/nuccore/NZ_NNER01000102.1?report=graph&from=1&to=2031
665	NZ_NNER01000280.1	T6SS2	99.568	1850	8	0	1	1850	15420	13571	0	3301	1850	26034	https://www.ncbi.nlm.nih.gov/nuccore/NZ_NNER01000280.1?report=graph&from=1&to=1850
665	NZ_NNER01000117.1	T6SS2	98.837	1806	21	0	21660	23465	1	1806	0	3163	23465	26034	https://www.ncbi.nlm.nih.gov/nuccore/NZ_NNER01000117.1?report=graph&from=21660&to=23465
665	NZ_NNER01000315.1	T6SS2	99.297	1423	10	0	1	1423	2470	3892	0	2522	1423	26034	https://www.ncbi.nlm.nih.gov/nuccore/NZ_NNER01000315.1?report=graph&from=1&to=1423
665	NZ_NNER01000352.1	T6SS2	99.646	848	3	0	1	848	3854	4701	0	1517	848	26034	https://www.ncbi.nlm.nih.gov/nuccore/NZ_NNER01000352.1?report=graph&from=1&to=848
665	NZ_NNER01000186.1	T6SS2	99.648	568	2	0	37	604	15468	16035	0	1016	604	26034	https://www.ncbi.nlm.nih.gov/nuccore/NZ_NNER01000186.1?report=graph&from=37&to=604
666	NZ_NNEO01000183.1	T6SS2	99.398	8136	49	0	1	8136	9434	17569	0	14452	8136	26034	https://www.ncbi.nlm.nih.gov/nuccore/NZ_NNEO01000183.1?report=graph&from=1&to=8136
666	NZ_NNEO01000210.1	T6SS2	98.947	5413	57	0	1	5413	17530	22942	0	9505	5413	26034	https://www.ncbi.nlm.nih.gov/nuccore/NZ_NNEO01000210.1?report=graph&from=1&to=5413
666	NZ_NNEO01000222.1	T6SS2	98.709	4339	56	0	1	4339	4572	8910	0	7573	4339	26034	https://www.ncbi.nlm.nih.gov/nuccore/NZ_NNEO01000222.1?report=graph&from=1&to=4339
666	NZ_NNEO01000202.1	T6SS2	99.449	1814	10	0	1	1814	1814	1	0	3227	6074	26034	https://www.ncbi.nlm.nih.gov/nuccore/NZ_NNEO01000202.1?report=graph&from=1&to=1814
666	NZ_NNEO01000091.1	T6SS2	99.062	1705	16	0	1	1705	24330	26034	0	3003	19972	26034	https://www.ncbi.nlm.nih.gov/nuccore/NZ_NNEO01000091.1?report=graph&from=1&to=1705
666	NZ_NNEO01000266.1	T6SS2	99.431	1054	6	0	1	1054	2827	3880	0	1874	1054	26034	https://www.ncbi.nlm.nih.gov/nuccore/NZ_NNEO01000266.1?report=graph&from=1&to=1054
666	NZ_NNEO01000267.1	T6SS2	99.302	573	4	0	1	573	4015	4587	0	1016	573	26034	https://www.ncbi.nlm.nih.gov/nuccore/NZ_NNEO01000267.1?report=graph&from=1&to=573
667	NZ_NNFA01000005.1	T6SS2	99.032	26034	252	0	96922	122955	1	26034	0	45814	149443	26034	https://www.ncbi.nlm.nih.gov/nuccore/NZ_NNFA01000005.1?report=graph&from=96922&to=122955
668	NZ_NNDK01000065.1	T6SS1	98.633	31372	397	4	1261	32609	31365	3	0	54653	41653	33098	https://www.ncbi.nlm.nih.gov/nuccore/NZ_NNDK01000065.1?report=graph&from=1261&to=32609
668	NZ_NNDK01000011.1	T6SS2	99.009	26034	258	0	18220	44253	26034	1	0	45787	97920	26034	https://www.ncbi.nlm.nih.gov/nuccore/NZ_NNDK01000011.1?report=graph&from=18220&to=44253
669	NZ_NNDL01000083.1	T6SS2	99.226	20926	162	0	1	20926	23041	2116	0	37008	20926	26034	https://www.ncbi.nlm.nih.gov/nuccore/NZ_NNDL01000083.1?report=graph&from=1&to=20926
669	NZ_NNDL01000071.1	T6SS2	99.555	2696	12	0	26507	29202	26034	23339	0	4809	29202	26034	https://www.ncbi.nlm.nih.gov/nuccore/NZ_NNDL01000071.1?report=graph&from=26507&to=29202
669	NZ_NNDL01000055.1	T6SS2	99.396	2152	13	0	53652	55803	1	2152	0	3823	55803	26034	https://www.ncbi.nlm.nih.gov/nuccore/NZ_NNDL01000055.1?report=graph&from=53652&to=55803
670	NZ_NNDT01000091.1	T6SS1	99.144	21027	146	3	1	20994	25688	4663	0	37126	20994	33098	https://www.ncbi.nlm.nih.gov/nuccore/NZ_NNDT01000091.1?report=graph&from=1&to=20994
670	NZ_NNDT01000090.1	T6SS1	98.929	5510	59	0	1	5510	31277	25768	0	9671	5510	33098	https://www.ncbi.nlm.nih.gov/nuccore/NZ_NNDT01000090.1?report=graph&from=1&to=5510
670	NZ_NNDT01000105.1	T6SS1	97.294	4694	127	0	9298	13991	1	4694	0	7893	13991	33098	https://www.ncbi.nlm.nih.gov/nuccore/NZ_NNDT01000105.1?report=graph&from=9298&to=13991
670	NZ_NNDT01000102.1	T6SS2	99.051	20867	198	0	1	20867	2168	23034	0	36739	20867	26034	https://www.ncbi.nlm.nih.gov/nuccore/NZ_NNDT01000102.1?report=graph&from=1&to=20867
670	NZ_NNDT01000084.1	T6SS2	99.164	2752	23	0	26443	29194	26034	23283	0	4860	29194	26034	https://www.ncbi.nlm.nih.gov/nuccore/NZ_NNDT01000084.1?report=graph&from=26443&to=29194
670	NZ_NNDT01000094.1	T6SS2	98.957	2206	23	0	1	2206	2206	1	0	3875	23992	26034	https://www.ncbi.nlm.nih.gov/nuccore/NZ_NNDT01000094.1?report=graph&from=1&to=2206
670	NZ_NNDT01000088.1	T6SS3	97.738	24975	556	6	2538	27506	27976	3005	0	42474	27511	27976	https://www.ncbi.nlm.nih.gov/nuccore/NZ_NNDT01000088.1?report=graph&from=2538&to=27506
670	NZ_NNDT01000122.1	T6SS3	96.952	3018	92	0	2186	5203	1	3018	0	5029	5210	27976	https://www.ncbi.nlm.nih.gov/nuccore/NZ_NNDT01000122.1?report=graph&from=2186&to=5203
671	NZ_NNDZ01000077.1	T6SS1	98.85	21124	213	2	1	21102	4611	25726	0	37018	21102	33098	https://www.ncbi.nlm.nih.gov/nuccore/NZ_NNDZ01000077.1?report=graph&from=1&to=21102
671	NZ_NNDZ01000078.1	T6SS1	98.728	5501	70	0	1	5501	25865	31365	0	9606	7308	33098	https://www.ncbi.nlm.nih.gov/nuccore/NZ_NNDZ01000078.1?report=graph&from=1&to=5501
671	NZ_NNDZ01000076.1	T6SS1	97.057	4417	130	0	1	4417	3	4419	0	7380	4417	33098	https://www.ncbi.nlm.nih.gov/nuccore/NZ_NNDZ01000076.1?report=graph&from=1&to=4417
671	NZ_NNDZ01000018.1	T6SS2	99.075	23033	213	0	46027	69059	1	23033	0	40577	69059	26034	https://www.ncbi.nlm.nih.gov/nuccore/NZ_NNDZ01000018.1?report=graph&from=46027&to=69059
671	NZ_NNDZ01000085.1	T6SS2	99.488	2732	14	0	18221	20952	26034	23303	0	4864	20952	26034	https://www.ncbi.nlm.nih.gov/nuccore/NZ_NNDZ01000085.1?report=graph&from=18221&to=20952
672	NZ_NNEB01000203.1	T6SS2	98.655	18519	249	0	1	18519	4363	22881	0	32275	18519	26034	https://www.ncbi.nlm.nih.gov/nuccore/NZ_NNEB01000203.1?report=graph&from=1&to=18519
672	NZ_NNEB01000227.1	T6SS2	99.453	2011	11	0	10372	12382	26034	24024	0	3578	12382	26034	https://www.ncbi.nlm.nih.gov/nuccore/NZ_NNEB01000227.1?report=graph&from=10372&to=12382
672	NZ_NNEB01000182.1	T6SS2	96.878	1249	39	0	1	1249	1928	680	0	2077	1249	26034	https://www.ncbi.nlm.nih.gov/nuccore/NZ_NNEB01000182.1?report=graph&from=1&to=1249
672	NZ_NNEB01000420.1	T6SS2	99.144	818	7	0	1	818	4411	3594	0	1444	818	26034	https://www.ncbi.nlm.nih.gov/nuccore/NZ_NNEB01000420.1?report=graph&from=1&to=818
672	NZ_NNEB01000422.1	T6SS2	96.248	773	28	1	1	772	3204	2432	0	1260	772	26034	https://www.ncbi.nlm.nih.gov/nuccore/NZ_NNEB01000422.1?report=graph&from=1&to=772
672	NZ_NNEB01000183.1	T6SS2	98.182	605	11	0	1	605	605	1	0	1042	2598	26034	https://www.ncbi.nlm.nih.gov/nuccore/NZ_NNEB01000183.1?report=graph&from=1&to=605
673	NZ_NNED01000130.1	T6SS1	99.24	12891	98	0	1	12891	24293	11403	0	22806	12891	33098	https://www.ncbi.nlm.nih.gov/nuccore/NZ_NNED01000130.1?report=graph&from=1&to=12891
673	NZ_NNED01000150.1	T6SS1	98.998	7087	65	1	1	7087	25830	32910	0	12462	7087	33098	https://www.ncbi.nlm.nih.gov/nuccore/NZ_NNED01000150.1?report=graph&from=1&to=7087
673	NZ_NNED01000131.1	T6SS1	98.614	6422	55	3	1	6389	11256	4836	0	11198	6389	33098	https://www.ncbi.nlm.nih.gov/nuccore/NZ_NNED01000131.1?report=graph&from=1&to=6389
673	NZ_NNED01000156.1	T6SS1	96.463	4467	146	1	7813	12279	1	4455	0	7350	12279	33098	https://www.ncbi.nlm.nih.gov/nuccore/NZ_NNED01000156.1?report=graph&from=7813&to=12279
673	NZ_NNED01000277.1	T6SS1	99.709	1376	4	0	1	1376	25635	24260	0	2464	1376	33098	https://www.ncbi.nlm.nih.gov/nuccore/NZ_NNED01000277.1?report=graph&from=1&to=1376
673	NZ_NNED01000136.1	T6SS2	99.521	17134	82	0	1	17134	5699	22832	0	30530	17134	26034	https://www.ncbi.nlm.nih.gov/nuccore/NZ_NNED01000136.1?report=graph&from=1&to=17134
673	NZ_NNED01000104.1	T6SS2	99.062	4692	44	0	2	4693	4692	1	0	8264	26368	26034	https://www.ncbi.nlm.nih.gov/nuccore/NZ_NNED01000104.1?report=graph&from=2&to=4693
673	NZ_NNED01000087.1	T6SS2	99.399	2328	14	0	18221	20548	26034	23707	0	4136	20548	26034	https://www.ncbi.nlm.nih.gov/nuccore/NZ_NNED01000087.1?report=graph&from=18221&to=20548
673	NZ_NNED01000135.1	T6SS2	98.799	999	12	0	1	999	4650	5648	0	1748	999	26034	https://www.ncbi.nlm.nih.gov/nuccore/NZ_NNED01000135.1?report=graph&from=1&to=999
674	NZ_NNEG01000018.1	T6SS1	98.495	31419	447	4	138208	169601	31420	3	0	54534	169662	33098	https://www.ncbi.nlm.nih.gov/nuccore/NZ_NNEG01000018.1?report=graph&from=138208&to=169601
674	NZ_NNEG01000002.1	T6SS2	99.143	26034	223	0	26503	52536	26034	1	0	45944	197823	26034	https://www.ncbi.nlm.nih.gov/nuccore/NZ_NNEG01000002.1?report=graph&from=26503&to=52536
675	NZ_NNEE01000047.1	T6SS2	98.047	23039	440	5	49945	72973	1	23039	0	39506	72973	26034	https://www.ncbi.nlm.nih.gov/nuccore/NZ_NNEE01000047.1?report=graph&from=49945&to=72973
675	NZ_NNEE01000070.1	T6SS2	99.512	2663	13	0	1	2663	23372	26034	0	4745	20881	26034	https://www.ncbi.nlm.nih.gov/nuccore/NZ_NNEE01000070.1?report=graph&from=1&to=2663
676	NZ_NNEH01000089.1	T6SS1	98.982	21124	185	2	1	21102	4483	25598	0	37144	21102	33098	https://www.ncbi.nlm.nih.gov/nuccore/NZ_NNEH01000089.1?report=graph&from=1&to=21102
676	NZ_NNEH01000116.1	T6SS1	98.474	5505	83	1	1	5504	25861	31365	0	9546	7327	33098	https://www.ncbi.nlm.nih.gov/nuccore/NZ_NNEH01000116.1?report=graph&from=1&to=5504
676	NZ_NNEH01000087.1	T6SS1	97.101	4105	119	0	9040	13144	3	4107	0	6867	13189	33098	https://www.ncbi.nlm.nih.gov/nuccore/NZ_NNEH01000087.1?report=graph&from=9040&to=13144
676	NZ_NNEH01000100.1	T6SS2	98.939	12252	130	0	43	12294	10848	23099	0	21510	12294	26034	https://www.ncbi.nlm.nih.gov/nuccore/NZ_NNEH01000100.1?report=graph&from=43&to=12294
676	NZ_NNEH01000067.1	T6SS2	99.158	2613	22	0	1	2613	23422	26034	0	4614	20877	26034	https://www.ncbi.nlm.nih.gov/nuccore/NZ_NNEH01000067.1?report=graph&from=1&to=2613
676	NZ_NNEH01000062.1	T6SS2	98.657	1713	19	1	33	1745	1709	1	0	2985	35382	26034	https://www.ncbi.nlm.nih.gov/nuccore/NZ_NNEH01000062.1?report=graph&from=33&to=1745
677	NZ_NNEM01000022.1	T6SS2	99.228	26034	198	1	87928	113958	1	26034	0	46042	140463	26034	https://www.ncbi.nlm.nih.gov/nuccore/NZ_NNEM01000022.1?report=graph&from=87928&to=113958
678	NZ_NNEQ01000310.1	T6SS2	98.589	3543	50	0	1	3543	19196	22738	0	6165	3543	26034	https://www.ncbi.nlm.nih.gov/nuccore/NZ_NNEQ01000310.1?report=graph&from=1&to=3543
678	NZ_NNEQ01000316.1	T6SS2	99.165	3475	29	0	1	3475	13128	9654	0	6137	3475	26034	https://www.ncbi.nlm.nih.gov/nuccore/NZ_NNEQ01000316.1?report=graph&from=1&to=3475
678	NZ_NNEQ01000370.1	T6SS2	98.14	2151	40	0	1	2151	5818	7968	0	3699	2151	26034	https://www.ncbi.nlm.nih.gov/nuccore/NZ_NNEQ01000370.1?report=graph&from=1&to=2151
678	NZ_NNEQ01000375.1	T6SS2	99.443	1974	11	0	1	1974	15308	13335	0	3511	1974	26034	https://www.ncbi.nlm.nih.gov/nuccore/NZ_NNEQ01000375.1?report=graph&from=1&to=1974
678	NZ_NNEQ01000257.1	T6SS2	98.816	1774	21	0	1	1774	1774	1	0	3105	6019	26034	https://www.ncbi.nlm.nih.gov/nuccore/NZ_NNEQ01000257.1?report=graph&from=1&to=1774
678	NZ_NNEQ01000392.1	T6SS2	98.47	1634	25	0	1	1634	17813	16180	0	2835	1634	26034	https://www.ncbi.nlm.nih.gov/nuccore/NZ_NNEQ01000392.1?report=graph&from=1&to=1634
678	NZ_NNEQ01000099.1	T6SS2	98.881	1519	17	0	1	1519	24516	26034	0	2663	19782	26034	https://www.ncbi.nlm.nih.gov/nuccore/NZ_NNEQ01000099.1?report=graph&from=1&to=1519
678	NZ_NNEQ01000443.1	T6SS2	99.286	1120	8	0	1	1120	4831	3712	0	1984	1120	26034	https://www.ncbi.nlm.nih.gov/nuccore/NZ_NNEQ01000443.1?report=graph&from=1&to=1120
678	NZ_NNEQ01000471.1	T6SS2	98.963	964	10	0	1	964	17815	18778	0	1694	964	26034	https://www.ncbi.nlm.nih.gov/nuccore/NZ_NNEQ01000471.1?report=graph&from=1&to=964
678	NZ_NNEQ01000499.1	T6SS2	99.63	811	3	0	1	811	9567	8757	0	1450	811	26034	https://www.ncbi.nlm.nih.gov/nuccore/NZ_NNEQ01000499.1?report=graph&from=1&to=811
678	NZ_NNEQ01000527.1	T6SS2	98.569	699	10	0	1	699	16002	15304	0	1216	699	26034	https://www.ncbi.nlm.nih.gov/nuccore/NZ_NNEQ01000527.1?report=graph&from=1&to=699
678	NZ_NNEQ01000530.1	T6SS2	98.846	693	8	0	1	693	5163	5855	0	1214	693	26034	https://www.ncbi.nlm.nih.gov/nuccore/NZ_NNEQ01000530.1?report=graph&from=1&to=693
678	NZ_NNEQ01000561.1	T6SS2	99.654	578	2	0	1	578	3565	2988	0	1034	578	26034	https://www.ncbi.nlm.nih.gov/nuccore/NZ_NNEQ01000561.1?report=graph&from=1&to=578
678	NZ_NNEQ01000565.1	T6SS2	99.478	575	3	0	1	575	24548	23974	0	1024	577	26034	https://www.ncbi.nlm.nih.gov/nuccore/NZ_NNEQ01000565.1?report=graph&from=1&to=575
678	NZ_NNEQ01000569.1	T6SS2	99.644	562	2	0	1	562	1800	2361	0	1005	562	26034	https://www.ncbi.nlm.nih.gov/nuccore/NZ_NNEQ01000569.1?report=graph&from=1&to=562
679	NZ_NNET01000109.1	T6SS2	99.069	13538	126	0	1	13538	23011	9474	0	23847	13538	26034	https://www.ncbi.nlm.nih.gov/nuccore/NZ_NNET01000109.1?report=graph&from=1&to=13538
679	NZ_NNET01000148.1	T6SS2	98.832	4538	53	0	1	4538	3854	8391	0	7946	4538	26034	https://www.ncbi.nlm.nih.gov/nuccore/NZ_NNET01000148.1?report=graph&from=1&to=4538
679	NZ_NNET01000024.1	T6SS2	99.178	3771	31	0	146280	150050	1	3771	0	6662	150050	26034	https://www.ncbi.nlm.nih.gov/nuccore/NZ_NNET01000024.1?report=graph&from=146280&to=150050
679	NZ_NNET01000090.1	T6SS2	99.543	2408	11	0	1	2408	23627	26034	0	4294	20684	26034	https://www.ncbi.nlm.nih.gov/nuccore/NZ_NNET01000090.1?report=graph&from=1&to=2408
679	NZ_NNET01000216.1	T6SS2	99.266	545	4	0	1	545	8826	9370	0	966	545	26034	https://www.ncbi.nlm.nih.gov/nuccore/NZ_NNET01000216.1?report=graph&from=1&to=545
679	NZ_NNET01000217.1	T6SS2	99.812	533	1	0	1	533	8339	8871	0	957	533	26034	https://www.ncbi.nlm.nih.gov/nuccore/NZ_NNET01000217.1?report=graph&from=1&to=533
680	NZ_NNES01000228.1	T6SS2	99.314	6850	47	0	1	6850	9307	16156	0	12142	6850	26034	https://www.ncbi.nlm.nih.gov/nuccore/NZ_NNES01000228.1?report=graph&from=1&to=6850
680	NZ_NNES01000231.1	T6SS2	99.355	6662	43	0	1	6662	16118	22779	0	11821	6662	26034	https://www.ncbi.nlm.nih.gov/nuccore/NZ_NNES01000231.1?report=graph&from=1&to=6662
680	NZ_NNES01000332.1	T6SS2	99.111	1913	17	0	1	1913	6378	8290	0	3374	1913	26034	https://www.ncbi.nlm.nih.gov/nuccore/NZ_NNES01000332.1?report=graph&from=1&to=1913
680	NZ_NNES01000330.1	T6SS2	99.413	1532	9	0	995	2526	26034	24503	0	2723	2526	26034	https://www.ncbi.nlm.nih.gov/nuccore/NZ_NNES01000330.1?report=graph&from=995&to=2526
680	NZ_NNES01000466.1	T6SS2	99.812	1066	2	0	1	1066	1658	593	0	1914	1066	26034	https://www.ncbi.nlm.nih.gov/nuccore/NZ_NNES01000466.1?report=graph&from=1&to=1066
680	NZ_NNES01000475.1	T6SS2	99.493	986	5	0	1	986	4642	5627	0	1756	986	26034	https://www.ncbi.nlm.nih.gov/nuccore/NZ_NNES01000475.1?report=graph&from=1&to=986
680	NZ_NNES01000506.1	T6SS2	99.631	813	3	0	1	813	2717	3529	0	1453	813	26034	https://www.ncbi.nlm.nih.gov/nuccore/NZ_NNES01000506.1?report=graph&from=1&to=813
680	NZ_NNES01000561.1	T6SS2	99.537	648	3	0	1	648	1661	2308	0	1156	648	26034	https://www.ncbi.nlm.nih.gov/nuccore/NZ_NNES01000561.1?report=graph&from=1&to=648
680	NZ_NNES01000584.1	T6SS2	99.836	608	1	0	1	608	4059	4666	0	1093	608	26034	https://www.ncbi.nlm.nih.gov/nuccore/NZ_NNES01000584.1?report=graph&from=1&to=608
680	NZ_NNES01000331.1	T6SS2	99.801	502	1	0	1	502	5826	6327	0	902	502	26034	https://www.ncbi.nlm.nih.gov/nuccore/NZ_NNES01000331.1?report=graph&from=1&to=502
680	NZ_NNES01000114.1	T6SS3	97.958	24484	496	2	1	24481	3494	27976	0	41895	26429	27976	https://www.ncbi.nlm.nih.gov/nuccore/NZ_NNES01000114.1?report=graph&from=1&to=24481
680	NZ_NNES01000269.1	T6SS3	97.525	2505	62	0	1	2505	2505	1	0	4239	4225	27976	https://www.ncbi.nlm.nih.gov/nuccore/NZ_NNES01000269.1?report=graph&from=1&to=2505
681	NZ_NNFC01000089.1	T6SS1	98.477	5581	84	1	1733	7312	31365	25785	0	9679	7359	33098	https://www.ncbi.nlm.nih.gov/nuccore/NZ_NNFC01000089.1?report=graph&from=1733&to=7312
681	NZ_NNFC01000048.1	T6SS2	98.983	23104	234	1	1	23103	23104	1	0	40603	69742	26034	https://www.ncbi.nlm.nih.gov/nuccore/NZ_NNFC01000048.1?report=graph&from=1&to=23103
681	NZ_NNFC01000067.1	T6SS2	99.006	2012	20	0	18220	20231	26034	24023	0	3539	20231	26034	https://www.ncbi.nlm.nih.gov/nuccore/NZ_NNFC01000067.1?report=graph&from=18220&to=20231
681	NZ_NNFC01000145.1	T6SS2	99.699	664	2	0	1	664	23407	24070	0	1189	664	26034	https://www.ncbi.nlm.nih.gov/nuccore/NZ_NNFC01000145.1?report=graph&from=1&to=664
682	NZ_VFEY01000001.1	T6SS2	98.283	26038	434	6	971271	997299	26034	1	0	44926	1798976	26034	https://www.ncbi.nlm.nih.gov/nuccore/NZ_VFEY01000001.1?report=graph&from=971271&to=997299
683	NZ_NNFF01000140.1	T6SS1	99.24	12901	98	0	1	12901	24256	11356	0	22824	12901	33098	https://www.ncbi.nlm.nih.gov/nuccore/NZ_NNFF01000140.1?report=graph&from=1&to=12901
683	NZ_NNFF01000141.1	T6SS1	98.691	6419	50	3	1	6386	11290	4873	0	11215	6386	33098	https://www.ncbi.nlm.nih.gov/nuccore/NZ_NNFF01000141.1?report=graph&from=1&to=6386
683	NZ_NNFF01000224.1	T6SS1	98.678	4992	66	0	1	4992	30999	26008	0	8706	4992	33098	https://www.ncbi.nlm.nih.gov/nuccore/NZ_NNFF01000224.1?report=graph&from=1&to=4992
683	NZ_NNFF01000265.1	T6SS1	97.082	4284	125	0	1	4284	4286	3	0	7163	4329	33098	https://www.ncbi.nlm.nih.gov/nuccore/NZ_NNFF01000265.1?report=graph&from=1&to=4284
683	NZ_NNFF01000375.1	T6SS1	99.392	1315	8	0	1	1315	24307	25621	0	2336	1315	33098	https://www.ncbi.nlm.nih.gov/nuccore/NZ_NNFF01000375.1?report=graph&from=1&to=1315
683	NZ_NNFF01000205.1	T6SS2	99.398	8304	50	0	1	8304	17388	9085	0	14751	8304	26034	https://www.ncbi.nlm.nih.gov/nuccore/NZ_NNFF01000205.1?report=graph&from=1&to=8304
683	NZ_NNFF01000262.1	T6SS2	99.014	5172	51	0	1	5172	17721	22892	0	9098	5172	26034	https://www.ncbi.nlm.nih.gov/nuccore/NZ_NNFF01000262.1?report=graph&from=1&to=5172
683	NZ_NNFF01000268.1	T6SS2	98.836	4727	55	0	1	4727	8621	3895	0	8277	4727	26034	https://www.ncbi.nlm.nih.gov/nuccore/NZ_NNFF01000268.1?report=graph&from=1&to=4727
683	NZ_NNFF01000102.1	T6SS2	99.092	1982	18	0	1	1982	24053	26034	0	3494	20246	26034	https://www.ncbi.nlm.nih.gov/nuccore/NZ_NNFF01000102.1?report=graph&from=1&to=1982
683	NZ_NNFF01000125.1	T6SS2	98.838	1980	23	0	1	1980	1980	1	0	3468	21883	26034	https://www.ncbi.nlm.nih.gov/nuccore/NZ_NNFF01000125.1?report=graph&from=1&to=1980
683	NZ_NNFF01000364.1	T6SS2	99.23	1429	11	0	1	1429	3867	2439	0	2528	1429	26034	https://www.ncbi.nlm.nih.gov/nuccore/NZ_NNFF01000364.1?report=graph&from=1&to=1429
683	NZ_NNFF01000498.1	T6SS2	99.058	531	5	0	1	531	8590	9120	0	936	531	26034	https://www.ncbi.nlm.nih.gov/nuccore/NZ_NNFF01000498.1?report=graph&from=1&to=531
684	NZ_NNFJ01000022.1	T6SS1	99.931	33098	1	1	9420	42495	1	33098	0	59600	188449	33098	https://www.ncbi.nlm.nih.gov/nuccore/NZ_NNFJ01000022.1?report=graph&from=9420&to=42495
684	NZ_NNFJ01000016.1	T6SS2	100	26034	0	0	145654	171687	1	26034	0	46950	198349	26034	https://www.ncbi.nlm.nih.gov/nuccore/NZ_NNFJ01000016.1?report=graph&from=145654&to=171687
685	NZ_NNFL01000082.1	T6SS1	99.896	21058	0	1	1	21036	4636	25693	0	37892	21036	33098	https://www.ncbi.nlm.nih.gov/nuccore/NZ_NNFL01000082.1?report=graph&from=1&to=21036
685	NZ_NNFL01000101.1	T6SS1	99.986	7189	1	0	1522	8710	33098	25910	0	12961	8710	33098	https://www.ncbi.nlm.nih.gov/nuccore/NZ_NNFL01000101.1?report=graph&from=1522&to=8710
685	NZ_NNFL01000094.1	T6SS1	100	4401	0	0	9473	13873	1	4401	0	7937	13873	33098	https://www.ncbi.nlm.nih.gov/nuccore/NZ_NNFL01000094.1?report=graph&from=9473&to=13873
685	NZ_NNFL01000009.1	T6SS2	100	20970	0	0	1	20970	23025	2056	0	37817	20970	26034	https://www.ncbi.nlm.nih.gov/nuccore/NZ_NNFL01000009.1?report=graph&from=1&to=20970
685	NZ_NNFL01000079.1	T6SS2	100	2632	0	0	18220	20851	26034	23403	0	4747	20851	26034	https://www.ncbi.nlm.nih.gov/nuccore/NZ_NNFL01000079.1?report=graph&from=18220&to=20851
685	NZ_NNFL01000010.1	T6SS2	100	2011	0	0	1	2011	2011	1	0	3627	147696	26034	https://www.ncbi.nlm.nih.gov/nuccore/NZ_NNFL01000010.1?report=graph&from=1&to=2011
686	NZ_NNFT01000081.1	T6SS1	99.897	21378	0	1	1	21356	25747	4370	0	38469	21356	33098	https://www.ncbi.nlm.nih.gov/nuccore/NZ_NNFT01000081.1?report=graph&from=1&to=21356
686	NZ_NNFT01000080.1	T6SS1	99.986	7298	1	0	1922	9219	33098	25801	0	13157	9219	33098	https://www.ncbi.nlm.nih.gov/nuccore/NZ_NNFT01000080.1?report=graph&from=1922&to=9219
686	NZ_NNFT01000009.1	T6SS1	100	4363	0	0	1	4363	4363	1	0	7869	13585	33098	https://www.ncbi.nlm.nih.gov/nuccore/NZ_NNFT01000009.1?report=graph&from=1&to=4363
686	NZ_NNFT01000087.1	T6SS2	100	21062	0	0	1	21062	23147	2086	0	37983	21062	26034	https://www.ncbi.nlm.nih.gov/nuccore/NZ_NNFT01000087.1?report=graph&from=1&to=21062
686	NZ_NNFT01000079.1	T6SS2	100	2753	0	0	18220	20972	26034	23282	0	4965	20972	26034	https://www.ncbi.nlm.nih.gov/nuccore/NZ_NNFT01000079.1?report=graph&from=18220&to=20972
686	NZ_NNFT01000024.1	T6SS2	100	1942	0	0	145633	147574	1	1942	0	3503	147574	26034	https://www.ncbi.nlm.nih.gov/nuccore/NZ_NNFT01000024.1?report=graph&from=145633&to=147574
687	NZ_NNFR01000025.1	T6SS1	99.931	33098	1	1	9280	42355	1	33098	0	59600	177340	33098	https://www.ncbi.nlm.nih.gov/nuccore/NZ_NNFR01000025.1?report=graph&from=9280&to=42355
687	NZ_NNFR01000020.1	T6SS2	100	26034	0	0	145633	171666	1	26034	0	46950	198160	26034	https://www.ncbi.nlm.nih.gov/nuccore/NZ_NNFR01000020.1?report=graph&from=145633&to=171666
688	NZ_NNFY01000026.1	T6SS1	98.559	33110	441	3	1	33088	3	33098	0	57579	139176	33098	https://www.ncbi.nlm.nih.gov/nuccore/NZ_NNFY01000026.1?report=graph&from=1&to=33088
688	NZ_NNFY01000021.1	T6SS2	99.201	26034	208	0	26677	52710	26034	1	0	46012	174932	26034	https://www.ncbi.nlm.nih.gov/nuccore/NZ_NNFY01000021.1?report=graph&from=26677&to=52710
689	NZ_NNGC01000030.1	T6SS1	98.559	33110	441	3	106073	139160	33098	3	0	57579	139205	33098	https://www.ncbi.nlm.nih.gov/nuccore/NZ_NNGC01000030.1?report=graph&from=106073&to=139160
689	NZ_NNGC01000022.1	T6SS2	99.201	26034	208	0	18217	44250	26034	1	0	46012	166456	26034	https://www.ncbi.nlm.nih.gov/nuccore/NZ_NNGC01000022.1?report=graph&from=18217&to=44250
690	NZ_NNGA01000140.1	T6SS1	99.304	14233	99	0	1	14233	25586	11354	0	25222	14233	33098	https://www.ncbi.nlm.nih.gov/nuccore/NZ_NNGA01000140.1?report=graph&from=1&to=14233
690	NZ_NNGA01000224.1	T6SS1	98.676	6799	90	0	1	6799	26061	32859	0	11856	6799	33098	https://www.ncbi.nlm.nih.gov/nuccore/NZ_NNGA01000224.1?report=graph&from=1&to=6799
690	NZ_NNGA01000141.1	T6SS1	98.653	6607	59	2	1	6585	11276	4678	0	11532	6585	33098	https://www.ncbi.nlm.nih.gov/nuccore/NZ_NNGA01000141.1?report=graph&from=1&to=6585
690	NZ_NNGA01000176.1	T6SS1	95.843	4282	172	1	1	4282	4278	3	0	6921	4327	33098	https://www.ncbi.nlm.nih.gov/nuccore/NZ_NNGA01000176.1?report=graph&from=1&to=4282
690	NZ_NNGA01000144.1	T6SS2	99.19	19136	155	0	1	19136	3947	23082	0	33811	19136	26034	https://www.ncbi.nlm.nih.gov/nuccore/NZ_NNGA01000144.1?report=graph&from=1&to=19136
690	NZ_NNGA01000127.1	T6SS2	98.757	2091	26	0	1	2091	2091	1	0	3654	23684	26034	https://www.ncbi.nlm.nih.gov/nuccore/NZ_NNGA01000127.1?report=graph&from=1&to=2091
690	NZ_NNGA01000113.1	T6SS2	99.189	1727	14	0	1	1727	24308	26034	0	3052	27708	26034	https://www.ncbi.nlm.nih.gov/nuccore/NZ_NNGA01000113.1?report=graph&from=1&to=1727
690	NZ_NNGA01000142.1	T6SS2	99.481	1157	6	0	1	1157	2397	3553	0	2060	1157	26034	https://www.ncbi.nlm.nih.gov/nuccore/NZ_NNGA01000142.1?report=graph&from=1&to=1157
691	NZ_NNFB01000328.1	T6SS2	98.978	4989	51	0	1	4989	17716	22704	0	8768	4989	26034	https://www.ncbi.nlm.nih.gov/nuccore/NZ_NNFB01000328.1?report=graph&from=1&to=4989
691	NZ_NNFB01000365.1	T6SS2	99.291	3949	28	0	1	3949	9382	13330	0	6996	3949	26034	https://www.ncbi.nlm.nih.gov/nuccore/NZ_NNFB01000365.1?report=graph&from=1&to=3949
691	NZ_NNFB01000423.1	T6SS2	98.585	2826	40	0	1	2826	8313	5488	0	4917	2826	26034	https://www.ncbi.nlm.nih.gov/nuccore/NZ_NNFB01000423.1?report=graph&from=1&to=2826
691	NZ_NNFB01000357.1	T6SS2	99.455	2202	12	0	1	2202	2383	182	0	3918	2202	26034	https://www.ncbi.nlm.nih.gov/nuccore/NZ_NNFB01000357.1?report=graph&from=1&to=2202
691	NZ_NNFB01000464.1	T6SS2	99.469	2073	11	0	1	2073	15223	17295	0	3690	2073	26034	https://www.ncbi.nlm.nih.gov/nuccore/NZ_NNFB01000464.1?report=graph&from=1&to=2073
691	NZ_NNFB01000504.1	T6SS2	99.3	1572	11	0	1	1572	15262	13691	0	2786	1572	26034	https://www.ncbi.nlm.nih.gov/nuccore/NZ_NNFB01000504.1?report=graph&from=1&to=1572
691	NZ_NNFB01000336.1	T6SS2	99.344	1525	10	0	1	1525	24510	26034	0	2706	4702	26034	https://www.ncbi.nlm.nih.gov/nuccore/NZ_NNFB01000336.1?report=graph&from=1&to=1525
691	NZ_NNFB01000356.1	T6SS2	99.619	1314	5	0	1	1314	3833	2520	0	2348	1314	26034	https://www.ncbi.nlm.nih.gov/nuccore/NZ_NNFB01000356.1?report=graph&from=1&to=1314
691	NZ_NNFB01000355.1	T6SS2	99.701	670	2	0	1	670	4586	3917	0	1200	670	26034	https://www.ncbi.nlm.nih.gov/nuccore/NZ_NNFB01000355.1?report=graph&from=1&to=670
691	NZ_NNFB01000618.1	T6SS2	99.342	608	4	0	1	608	5526	4919	0	1079	608	26034	https://www.ncbi.nlm.nih.gov/nuccore/NZ_NNFB01000618.1?report=graph&from=1&to=608
691	NZ_NNFB01000642.1	T6SS2	99.814	538	1	0	1	538	24007	24544	0	966	538	26034	https://www.ncbi.nlm.nih.gov/nuccore/NZ_NNFB01000642.1?report=graph&from=1&to=538
692	NZ_NNFG01000385.1	T6SS2	98.531	3949	58	0	1	3949	9737	13685	0	6861	3949	26034	https://www.ncbi.nlm.nih.gov/nuccore/NZ_NNFG01000385.1?report=graph&from=1&to=3949
692	NZ_NNFG01000419.1	T6SS2	98.412	2896	46	0	1	2896	19472	22367	0	5016	3138	26034	https://www.ncbi.nlm.nih.gov/nuccore/NZ_NNFG01000419.1?report=graph&from=1&to=2896
692	NZ_NNFG01000474.1	T6SS2	96.475	2099	74	0	1	2099	15766	13668	0	3452	2099	26034	https://www.ncbi.nlm.nih.gov/nuccore/NZ_NNFG01000474.1?report=graph&from=1&to=2099
692	NZ_NNFG01000476.1	T6SS2	98.978	1762	18	0	1	1762	17497	15736	0	3097	1762	26034	https://www.ncbi.nlm.nih.gov/nuccore/NZ_NNFG01000476.1?report=graph&from=1&to=1762
692	NZ_NNFG01000205.1	T6SS2	99.573	1641	7	0	1	1641	24394	26034	0	2929	7307	26034	https://www.ncbi.nlm.nih.gov/nuccore/NZ_NNFG01000205.1?report=graph&from=1&to=1641
692	NZ_NNFG01000380.1	T6SS2	99.871	1555	2	0	1	1555	1555	1	0	2796	3974	26034	https://www.ncbi.nlm.nih.gov/nuccore/NZ_NNFG01000380.1?report=graph&from=1&to=1555
692	NZ_NNFG01000398.1	T6SS2	99.096	1548	14	0	1	1548	6806	8353	0	2729	1548	26034	https://www.ncbi.nlm.nih.gov/nuccore/NZ_NNFG01000398.1?report=graph&from=1&to=1548
692	NZ_NNFG01000397.1	T6SS2	99.611	1029	4	0	1	1029	5742	6770	0	1838	1029	26034	https://www.ncbi.nlm.nih.gov/nuccore/NZ_NNFG01000397.1?report=graph&from=1&to=1029
692	NZ_NNFG01000396.1	T6SS2	99.123	912	8	0	1	912	4771	5682	0	1609	912	26034	https://www.ncbi.nlm.nih.gov/nuccore/NZ_NNFG01000396.1?report=graph&from=1&to=912
692	NZ_NNFG01000602.1	T6SS2	99.063	747	7	0	1	747	4039	4785	0	1316	747	26034	https://www.ncbi.nlm.nih.gov/nuccore/NZ_NNFG01000602.1?report=graph&from=1&to=747
692	NZ_NNFG01000630.1	T6SS2	99.525	632	3	0	1	632	18025	18656	0	1127	632	26034	https://www.ncbi.nlm.nih.gov/nuccore/NZ_NNFG01000630.1?report=graph&from=1&to=632
692	NZ_NNFG01000661.1	T6SS2	99.245	530	4	0	1	530	18749	19278	0	939	530	26034	https://www.ncbi.nlm.nih.gov/nuccore/NZ_NNFG01000661.1?report=graph&from=1&to=530
692	NZ_NNFG01000624.1	T6SS2	91.036	647	53	2	12	653	2356	1710	0	902	653	26034	https://www.ncbi.nlm.nih.gov/nuccore/NZ_NNFG01000624.1?report=graph&from=12&to=653
693	NZ_NNFH01000354.1	T6SS2	99.327	3863	26	0	1	3863	22223	18361	0	6850	3863	26034	https://www.ncbi.nlm.nih.gov/nuccore/NZ_NNFH01000354.1?report=graph&from=1&to=3863
693	NZ_NNFH01000448.1	T6SS2	99.177	3525	29	0	1	3525	12582	9058	0	6227	3525	26034	https://www.ncbi.nlm.nih.gov/nuccore/NZ_NNFH01000448.1?report=graph&from=1&to=3525
693	NZ_NNFH01000527.1	T6SS2	99.515	2474	12	0	1	2474	16000	13527	0	4408	2474	26034	https://www.ncbi.nlm.nih.gov/nuccore/NZ_NNFH01000527.1?report=graph&from=1&to=2474
693	NZ_NNFH01000355.1	T6SS2	99.486	2139	11	0	1	2139	18235	16097	0	3809	2139	26034	https://www.ncbi.nlm.nih.gov/nuccore/NZ_NNFH01000355.1?report=graph&from=1&to=2139
693	NZ_NNFH01000534.1	T6SS2	99.307	1877	13	0	1	1877	6423	8299	0	3327	1877	26034	https://www.ncbi.nlm.nih.gov/nuccore/NZ_NNFH01000534.1?report=graph&from=1&to=1877
693	NZ_NNFH01000310.1	T6SS2	99.083	1636	15	0	1	1636	24399	26034	0	2883	7205	26034	https://www.ncbi.nlm.nih.gov/nuccore/NZ_NNFH01000310.1?report=graph&from=1&to=1636
693	NZ_NNFH01000598.1	T6SS2	99.319	1615	11	0	1	1615	2795	4409	0	2864	1615	26034	https://www.ncbi.nlm.nih.gov/nuccore/NZ_NNFH01000598.1?report=graph&from=1&to=1615
693	NZ_NNFH01000685.1	T6SS2	99.336	903	6	0	1	903	4675	5577	0	1602	903	26034	https://www.ncbi.nlm.nih.gov/nuccore/NZ_NNFH01000685.1?report=graph&from=1&to=903
693	NZ_NNFH01000687.1	T6SS2	99.112	901	8	0	1	901	1523	623	0	1590	901	26034	https://www.ncbi.nlm.nih.gov/nuccore/NZ_NNFH01000687.1?report=graph&from=1&to=901
693	NZ_NNFH01000707.1	T6SS2	99.382	809	5	0	1	809	1598	2406	0	1437	809	26034	https://www.ncbi.nlm.nih.gov/nuccore/NZ_NNFH01000707.1?report=graph&from=1&to=809
693	NZ_NNFH01000533.1	T6SS2	99.408	507	3	0	1	507	5807	6313	0	902	507	26034	https://www.ncbi.nlm.nih.gov/nuccore/NZ_NNFH01000533.1?report=graph&from=1&to=507
694	NZ_NNFI01000026.1	T6SS1	98.899	26706	234	4	1	26654	6401	33098	0	46872	132742	33098	https://www.ncbi.nlm.nih.gov/nuccore/NZ_NNFI01000026.1?report=graph&from=1&to=26654
694	NZ_NNFI01000023.1	T6SS1	99.008	26621	234	2	106089	132687	33098	6486	0	46836	132687	33098	https://www.ncbi.nlm.nih.gov/nuccore/NZ_NNFI01000023.1?report=graph&from=106089&to=132687
694	NZ_NNFI01000024.1	T6SS1	96.671	6489	210	1	1	6489	6485	3	0	10730	6550	33098	https://www.ncbi.nlm.nih.gov/nuccore/NZ_NNFI01000024.1?report=graph&from=1&to=6489
694	NZ_NNFI01000019.1	T6SS2	99.19	26035	210	1	18217	44251	26034	1	0	45997	166473	26034	https://www.ncbi.nlm.nih.gov/nuccore/NZ_NNFI01000019.1?report=graph&from=18217&to=44251
695	NZ_NNFN01000022.1	T6SS1	99.927	33098	2	1	9420	42495	1	33098	0	59596	188445	33098	https://www.ncbi.nlm.nih.gov/nuccore/NZ_NNFN01000022.1?report=graph&from=9420&to=42495
695	NZ_NNFN01000010.1	T6SS2	100	23208	0	0	1	23208	23208	1	0	41853	168898	26034	https://www.ncbi.nlm.nih.gov/nuccore/NZ_NNFN01000010.1?report=graph&from=1&to=23208
695	NZ_NNFN01000061.1	T6SS2	100	2864	0	0	26499	29362	26034	23171	0	5166	29362	26034	https://www.ncbi.nlm.nih.gov/nuccore/NZ_NNFN01000061.1?report=graph&from=26499&to=29362
696	NZ_NNFO01000025.1	T6SS1	99.931	33098	1	1	9227	42302	1	33098	0	59600	150964	33098	https://www.ncbi.nlm.nih.gov/nuccore/NZ_NNFO01000025.1?report=graph&from=9227&to=42302
696	NZ_NNFO01000013.1	T6SS2	99.996	26034	1	0	18220	44253	26034	1	0	46945	189934	26034	https://www.ncbi.nlm.nih.gov/nuccore/NZ_NNFO01000013.1?report=graph&from=18220&to=44253
697	NZ_NNFP01000039.1	T6SS1	99.924	33098	3	1	106229	139304	33098	1	0	59591	148587	33098	https://www.ncbi.nlm.nih.gov/nuccore/NZ_NNFP01000039.1?report=graph&from=106229&to=139304
697	NZ_NNFP01000018.1	T6SS2	99.988	26034	3	0	18220	44253	26034	1	0	46936	189942	26034	https://www.ncbi.nlm.nih.gov/nuccore/NZ_NNFP01000018.1?report=graph&from=18220&to=44253
698	NZ_NNFQ01000023.1	T6SS1	99.927	33098	2	1	9420	42495	1	33098	0	59596	188445	33098	https://www.ncbi.nlm.nih.gov/nuccore/NZ_NNFQ01000023.1?report=graph&from=9420&to=42495
698	NZ_NNFQ01000016.1	T6SS2	100	26034	0	0	145633	171666	1	26034	0	46950	189942	26034	https://www.ncbi.nlm.nih.gov/nuccore/NZ_NNFQ01000016.1?report=graph&from=145633&to=171666
699	NZ_NNFS01000032.1	T6SS1	99.931	33098	1	1	9469	42544	1	33098	0	59600	151206	33098	https://www.ncbi.nlm.nih.gov/nuccore/NZ_NNFS01000032.1?report=graph&from=9469&to=42544
699	NZ_NNFS01000018.1	T6SS2	100	26034	0	0	26491	52524	26034	1	0	46950	198205	26034	https://www.ncbi.nlm.nih.gov/nuccore/NZ_NNFS01000018.1?report=graph&from=26491&to=52524
700	NZ_NNFZ01000078.1	T6SS1	99.056	21181	170	2	1	21159	25701	4529	0	37314	21159	33098	https://www.ncbi.nlm.nih.gov/nuccore/NZ_NNFZ01000078.1?report=graph&from=1&to=21159
700	NZ_NNFZ01000077.1	T6SS1	98.713	7301	94	0	1516	8816	33098	25798	0	12743	8816	33098	https://www.ncbi.nlm.nih.gov/nuccore/NZ_NNFZ01000077.1?report=graph&from=1516&to=8816
700	NZ_NNFZ01000079.1	T6SS1	96.011	4487	173	1	1	4487	4483	3	0	7286	4532	33098	https://www.ncbi.nlm.nih.gov/nuccore/NZ_NNFZ01000079.1?report=graph&from=1&to=4487
700	NZ_NNFZ01000099.1	T6SS2	99.212	20931	165	0	1	20931	23112	2182	0	37003	20931	26034	https://www.ncbi.nlm.nih.gov/nuccore/NZ_NNFZ01000099.1?report=graph&from=1&to=20931
700	NZ_NNFZ01000089.1	T6SS2	99.385	2765	17	0	18217	20981	26034	23270	0	4910	20981	26034	https://www.ncbi.nlm.nih.gov/nuccore/NZ_NNFZ01000089.1?report=graph&from=18217&to=20981
700	NZ_NNFZ01000074.1	T6SS2	98.818	2200	26	0	1	2200	2200	1	0	3851	48233	26034	https://www.ncbi.nlm.nih.gov/nuccore/NZ_NNFZ01000074.1?report=graph&from=1&to=2200
701	NZ_NNGD01000075.1	T6SS2	99.204	14566	116	0	1	14566	8475	23040	0	25746	14566	26034	https://www.ncbi.nlm.nih.gov/nuccore/NZ_NNGD01000075.1?report=graph&from=1&to=14566
701	NZ_NNGD01000099.1	T6SS2	98.922	3897	42	0	1	3897	8509	4613	0	6839	3897	26034	https://www.ncbi.nlm.nih.gov/nuccore/NZ_NNGD01000099.1?report=graph&from=1&to=3897
701	NZ_NNGD01000052.1	T6SS2	99.484	2520	13	0	53961	56480	1	2520	0	4487	56480	26034	https://www.ncbi.nlm.nih.gov/nuccore/NZ_NNGD01000052.1?report=graph&from=53961&to=56480
701	NZ_NNGD01000070.1	T6SS2	99.476	1717	9	0	1	1717	24318	26034	0	3057	28196	26034	https://www.ncbi.nlm.nih.gov/nuccore/NZ_NNGD01000070.1?report=graph&from=1&to=1717
701	NZ_NNGD01000113.1	T6SS2	98.357	1400	23	0	1	1400	2474	3873	0	2422	1400	26034	https://www.ncbi.nlm.nih.gov/nuccore/NZ_NNGD01000113.1?report=graph&from=1&to=1400
701	NZ_NNGD01000069.1	T6SS2	99.632	816	3	0	1	816	23463	24278	0	1459	816	26034	https://www.ncbi.nlm.nih.gov/nuccore/NZ_NNGD01000069.1?report=graph&from=1&to=816
701	NZ_NNGD01000134.1	T6SS2	99.306	576	4	0	1	576	4085	4660	0	1021	576	26034	https://www.ncbi.nlm.nih.gov/nuccore/NZ_NNGD01000134.1?report=graph&from=1&to=576
702	NZ_NNFW01000132.1	T6SS1	99.307	14290	99	0	1	14290	25624	11335	0	25325	14290	33098	https://www.ncbi.nlm.nih.gov/nuccore/NZ_NNFW01000132.1?report=graph&from=1&to=14290
702	NZ_NNFW01000163.1	T6SS1	98.722	7200	92	0	1	7200	25863	33062	0	12570	7200	33098	https://www.ncbi.nlm.nih.gov/nuccore/NZ_NNFW01000163.1?report=graph&from=1&to=7200
702	NZ_NNFW01000171.1	T6SS1	98.655	6690	60	2	1	6668	11338	4657	0	11678	6668	33098	https://www.ncbi.nlm.nih.gov/nuccore/NZ_NNFW01000171.1?report=graph&from=1&to=6668
702	NZ_NNFW01000138.1	T6SS1	95.842	4281	172	1	1	4281	4277	3	0	6919	4326	33098	https://www.ncbi.nlm.nih.gov/nuccore/NZ_NNFW01000138.1?report=graph&from=1&to=4281
702	NZ_NNFW01000120.1	T6SS2	99.204	20719	165	0	1	20719	23158	2440	0	36621	20719	26034	https://www.ncbi.nlm.nih.gov/nuccore/NZ_NNFW01000120.1?report=graph&from=1&to=20719
702	NZ_NNFW01000109.1	T6SS2	99.364	2673	17	0	25946	28618	26034	23362	0	4745	28618	26034	https://www.ncbi.nlm.nih.gov/nuccore/NZ_NNFW01000109.1?report=graph&from=25946&to=28618
702	NZ_NNFW01000076.1	T6SS2	98.948	2471	26	0	1	2471	2471	1	0	4340	48616	26034	https://www.ncbi.nlm.nih.gov/nuccore/NZ_NNFW01000076.1?report=graph&from=1&to=2471
703	NZ_NNGH01000071.1	T6SS1	99.163	20898	145	2	1	20876	25620	4731	0	36917	20876	33098	https://www.ncbi.nlm.nih.gov/nuccore/NZ_NNGH01000071.1?report=graph&from=1&to=20876
703	NZ_NNGH01000074.1	T6SS1	99.163	5496	46	0	1	5496	25870	31365	0	9705	13992	33098	https://www.ncbi.nlm.nih.gov/nuccore/NZ_NNGH01000074.1?report=graph&from=1&to=5496
703	NZ_NNGH01000078.1	T6SS1	97.298	4774	129	0	8999	13772	1	4774	0	8028	13772	33098	https://www.ncbi.nlm.nih.gov/nuccore/NZ_NNGH01000078.1?report=graph&from=8999&to=13772
703	NZ_NNGH01000074.1	T6SS1	98.403	2066	33	0	10403	12468	31033	33098	0	3578	13992	33098	https://www.ncbi.nlm.nih.gov/nuccore/NZ_NNGH01000074.1?report=graph&from=10403&to=12468
703	NZ_NNGH01000002.1	T6SS2	99.061	23120	217	0	241868	264987	1	23120	0	40716	264987	26034	https://www.ncbi.nlm.nih.gov/nuccore/NZ_NNGH01000002.1?report=graph&from=241868&to=264987
703	NZ_NNGH01000067.1	T6SS2	99.55	2668	12	0	26558	29225	26034	23367	0	4758	29225	26034	https://www.ncbi.nlm.nih.gov/nuccore/NZ_NNGH01000067.1?report=graph&from=26558&to=29225
704	NZ_NNGF01000006.1	T6SS1	98.53	31438	420	3	137731	169146	31420	3	0	54637	178264	33098	https://www.ncbi.nlm.nih.gov/nuccore/NZ_NNGF01000006.1?report=graph&from=137731&to=169146
704	NZ_NNGF01000013.1	T6SS2	99.504	26034	129	0	26400	52433	26034	1	0	46368	198398	26034	https://www.ncbi.nlm.nih.gov/nuccore/NZ_NNGF01000013.1?report=graph&from=26400&to=52433
705	NZ_NNGJ01000049.1	T6SS1	98.629	31365	395	4	2577	33908	31365	3	0	54638	34208	33098	https://www.ncbi.nlm.nih.gov/nuccore/NZ_NNGJ01000049.1?report=graph&from=2577&to=33908
705	NZ_NNGJ01000009.1	T6SS2	99.209	26034	206	0	139842	165875	1	26034	0	46021	192590	26034	https://www.ncbi.nlm.nih.gov/nuccore/NZ_NNGJ01000009.1?report=graph&from=139842&to=165875
706	NZ_NNGI01000073.1	T6SS2	99.098	19172	173	0	1	19172	3712	22883	0	33795	19172	26034	https://www.ncbi.nlm.nih.gov/nuccore/NZ_NNGI01000073.1?report=graph&from=1&to=19172
706	NZ_NNGI01000072.1	T6SS2	99.266	3676	27	0	21682	25357	1	3676	0	6508	25357	26034	https://www.ncbi.nlm.nih.gov/nuccore/NZ_NNGI01000072.1?report=graph&from=21682&to=25357
706	NZ_NNGI01000084.1	T6SS2	99.333	2698	18	0	1	2698	23337	26034	0	4785	20966	26034	https://www.ncbi.nlm.nih.gov/nuccore/NZ_NNGI01000084.1?report=graph&from=1&to=2698
707	NZ_NNGL01000094.1	T6SS2	99.036	20644	199	0	1	20644	23076	2433	0	36332	20644	26034	https://www.ncbi.nlm.nih.gov/nuccore/NZ_NNGL01000094.1?report=graph&from=1&to=20644
707	NZ_NNGL01000105.1	T6SS2	99.196	2737	22	0	1	2737	23298	26034	0	4837	28801	26034	https://www.ncbi.nlm.nih.gov/nuccore/NZ_NNGL01000105.1?report=graph&from=1&to=2737
707	NZ_NNGL01000095.1	T6SS2	98.844	2336	24	1	1	2333	2336	1	0	4090	23979	26034	https://www.ncbi.nlm.nih.gov/nuccore/NZ_NNGL01000095.1?report=graph&from=1&to=2333
708	NZ_NNFE01000015.1	T6SS2	99.19	26034	211	0	198086	224119	1	26034	0	45998	230106	26034	https://www.ncbi.nlm.nih.gov/nuccore/NZ_NNFE01000015.1?report=graph&from=198086&to=224119
709	NZ_NNGK01000013.1	T6SS2	99.32	26034	177	0	128567	154600	1	26034	0	46152	181093	26034	https://www.ncbi.nlm.nih.gov/nuccore/NZ_NNGK01000013.1?report=graph&from=128567&to=154600
710	NZ_NNFK01000026.1	T6SS1	99.931	33098	1	1	9420	42495	1	33098	0	59600	188449	33098	https://www.ncbi.nlm.nih.gov/nuccore/NZ_NNFK01000026.1?report=graph&from=9420&to=42495
710	NZ_NNFK01000015.1	T6SS2	100	26034	0	0	26602	52635	26034	1	0	46950	198328	26034	https://www.ncbi.nlm.nih.gov/nuccore/NZ_NNFK01000015.1?report=graph&from=26602&to=52635
711	NZ_NNFM01000003.1	T6SS1	99.927	33098	2	1	9227	42302	1	33098	0	59596	188256	33098	https://www.ncbi.nlm.nih.gov/nuccore/NZ_NNFM01000003.1?report=graph&from=9227&to=42302
711	NZ_NNFM01000018.1	T6SS2	100	23198	0	0	11946	35143	1	23198	0	41835	35143	26034	https://www.ncbi.nlm.nih.gov/nuccore/NZ_NNFM01000018.1?report=graph&from=11946&to=35143
711	NZ_NNFM01000064.1	T6SS2	100	2880	0	0	26503	29382	26034	23155	0	5194	29382	26034	https://www.ncbi.nlm.nih.gov/nuccore/NZ_NNFM01000064.1?report=graph&from=26503&to=29382
712	NZ_NNFV01000026.1	T6SS1	99.931	33098	1	1	145894	178969	33098	1	0	59600	188256	33098	https://www.ncbi.nlm.nih.gov/nuccore/NZ_NNFV01000026.1?report=graph&from=145894&to=178969
712	NZ_NNFV01000017.1	T6SS2	100	26034	0	0	26602	52635	26034	1	0	46950	198313	26034	https://www.ncbi.nlm.nih.gov/nuccore/NZ_NNFV01000017.1?report=graph&from=26602&to=52635
713	NZ_NNGB01000027.1	T6SS1	99.931	33098	1	1	9177	42252	1	33098	0	59600	150914	33098	https://www.ncbi.nlm.nih.gov/nuccore/NZ_NNGB01000027.1?report=graph&from=9177&to=42252
713	NZ_NNGB01000012.1	T6SS2	100	26034	0	0	26491	52524	26034	1	0	46950	198205	26034	https://www.ncbi.nlm.nih.gov/nuccore/NZ_NNGB01000012.1?report=graph&from=26491&to=52524
714	NZ_NNFU01000004.1	T6SS1	99.931	33098	1	1	3434	36509	33098	1	0	59600	45788	33098	https://www.ncbi.nlm.nih.gov/nuccore/NZ_NNFU01000004.1?report=graph&from=3434&to=36509
714	NZ_NNFU01000018.1	T6SS2	100	26034	0	0	26495	52528	26034	1	0	46950	198213	26034	https://www.ncbi.nlm.nih.gov/nuccore/NZ_NNFU01000018.1?report=graph&from=26495&to=52528
715	NZ_NNFX01000207.1	T6SS1	99.287	12899	92	0	1	12899	24301	11403	0	22848	12899	33098	https://www.ncbi.nlm.nih.gov/nuccore/NZ_NNFX01000207.1?report=graph&from=1&to=12899
715	NZ_NNFX01000276.1	T6SS1	98.509	6908	73	2	1	6886	11376	4477	0	12012	6886	33098	https://www.ncbi.nlm.nih.gov/nuccore/NZ_NNFX01000276.1?report=graph&from=1&to=6886
715	NZ_NNFX01000277.1	T6SS1	98.686	6848	90	0	1	6848	32876	26029	0	11944	6848	33098	https://www.ncbi.nlm.nih.gov/nuccore/NZ_NNFX01000277.1?report=graph&from=1&to=6848
715	NZ_NNFX01000311.1	T6SS1	98.068	4968	36	4	1	4916	6417	11376	0	8563	4916	33098	https://www.ncbi.nlm.nih.gov/nuccore/NZ_NNFX01000311.1?report=graph&from=1&to=4916
715	NZ_NNFX01000309.1	T6SS1	95.87	4310	172	1	1	4310	3	4306	0	6972	4310	33098	https://www.ncbi.nlm.nih.gov/nuccore/NZ_NNFX01000309.1?report=graph&from=1&to=4310
715	NZ_NNFX01000434.1	T6SS1	99.42	1206	7	0	1	1206	24278	25483	0	2144	1206	33098	https://www.ncbi.nlm.nih.gov/nuccore/NZ_NNFX01000434.1?report=graph&from=1&to=1206
715	NZ_NNFX01000209.1	T6SS2	99.358	7939	51	0	1	7939	17331	9393	0	14088	7939	26034	https://www.ncbi.nlm.nih.gov/nuccore/NZ_NNFX01000209.1?report=graph&from=1&to=7939
715	NZ_NNFX01000301.1	T6SS2	98.742	5485	69	0	1	5485	22806	17322	0	9581	5485	26034	https://www.ncbi.nlm.nih.gov/nuccore/NZ_NNFX01000301.1?report=graph&from=1&to=5485
715	NZ_NNFX01000212.1	T6SS2	99.32	3531	24	0	1	3531	8198	4668	0	6260	3531	26034	https://www.ncbi.nlm.nih.gov/nuccore/NZ_NNFX01000212.1?report=graph&from=1&to=3531
715	NZ_NNFX01000121.1	T6SS2	99.153	2008	17	0	18217	20224	26034	24027	0	3545	20224	26034	https://www.ncbi.nlm.nih.gov/nuccore/NZ_NNFX01000121.1?report=graph&from=18217&to=20224
715	NZ_NNFX01000142.1	T6SS2	98.745	1913	24	0	4211	6123	1	1913	0	3342	6123	26034	https://www.ncbi.nlm.nih.gov/nuccore/NZ_NNFX01000142.1?report=graph&from=4211&to=6123
715	NZ_NNFX01000437.1	T6SS2	99.323	1182	8	0	1	1182	3514	4695	0	2096	1182	26034	https://www.ncbi.nlm.nih.gov/nuccore/NZ_NNFX01000437.1?report=graph&from=1&to=1182
715	NZ_NNFX01000483.1	T6SS2	99.343	761	5	0	1	761	3200	2440	0	1351	761	26034	https://www.ncbi.nlm.nih.gov/nuccore/NZ_NNFX01000483.1?report=graph&from=1&to=761
715	NZ_NNFX01000210.1	T6SS2	99.303	717	5	0	1	717	9347	8631	0	1271	717	26034	https://www.ncbi.nlm.nih.gov/nuccore/NZ_NNFX01000210.1?report=graph&from=1&to=717
716	NZ_NNGE01000023.1	T6SS1	98.752	33096	369	5	135146	168197	33098	3	0	57840	168254	33098	https://www.ncbi.nlm.nih.gov/nuccore/NZ_NNGE01000023.1?report=graph&from=135146&to=168197
716	NZ_NNGE01000032.1	T6SS1	98.966	26694	205	5	1	26623	6405	33098	0	46937	161768	33098	https://www.ncbi.nlm.nih.gov/nuccore/NZ_NNGE01000032.1?report=graph&from=1&to=26623
716	NZ_NNGE01000002.1	T6SS2	99.155	26034	220	0	18219	44252	26034	1	0	45958	189792	26034	https://www.ncbi.nlm.nih.gov/nuccore/NZ_NNGE01000002.1?report=graph&from=18219&to=44252
717	NZ_NNGG01000004.1	T6SS2	99.044	26034	246	1	18221	44251	26034	1	0	45825	174829	26034	https://www.ncbi.nlm.nih.gov/nuccore/NZ_NNGG01000004.1?report=graph&from=18221&to=44251
718	NZ_NNGM01000004.1	T6SS1	98.916	31365	317	2	198089	229430	31365	1	0	55042	239095	33098	https://www.ncbi.nlm.nih.gov/nuccore/NZ_NNGM01000004.1?report=graph&from=198089&to=229430
718	NZ_NNGM01000001.1	T6SS2	99.086	26034	238	0	26585	52618	26034	1	0	45877	375766	26034	https://www.ncbi.nlm.nih.gov/nuccore/NZ_NNGM01000001.1?report=graph&from=26585&to=52618
719	NZ_NNGN01000199.1	T6SS1	99.281	13770	99	0	1	13770	11598	25367	0	24387	13770	33098	https://www.ncbi.nlm.nih.gov/nuccore/NZ_NNGN01000199.1?report=graph&from=1&to=13770
719	NZ_NNGN01000247.1	T6SS1	98.722	7514	96	0	1	7514	25352	32865	0	13118	7514	33098	https://www.ncbi.nlm.nih.gov/nuccore/NZ_NNGN01000247.1?report=graph&from=1&to=7514
719	NZ_NNGN01000251.1	T6SS1	98.657	6699	60	2	1	6677	4652	11342	0	11694	6677	33098	https://www.ncbi.nlm.nih.gov/nuccore/NZ_NNGN01000251.1?report=graph&from=1&to=6677
719	NZ_NNGN01000205.1	T6SS1	95.839	4278	172	1	1	4278	3	4274	0	6914	4278	33098	https://www.ncbi.nlm.nih.gov/nuccore/NZ_NNGN01000205.1?report=graph&from=1&to=4278
719	NZ_NNGN01000184.1	T6SS2	99.172	18231	151	0	1	18231	22883	4653	0	32197	18231	26034	https://www.ncbi.nlm.nih.gov/nuccore/NZ_NNGN01000184.1?report=graph&from=1&to=18231
719	NZ_NNGN01000147.1	T6SS2	99.15	2000	17	0	1	2000	24035	26034	0	3531	20265	26034	https://www.ncbi.nlm.nih.gov/nuccore/NZ_NNGN01000147.1?report=graph&from=1&to=2000
719	NZ_NNGN01000081.1	T6SS2	98.685	1825	24	0	1	1825	1825	1	0	3184	23669	26034	https://www.ncbi.nlm.nih.gov/nuccore/NZ_NNGN01000081.1?report=graph&from=1&to=1825
719	NZ_NNGN01000381.1	T6SS2	99.517	829	4	0	1	829	3871	4699	0	1478	829	26034	https://www.ncbi.nlm.nih.gov/nuccore/NZ_NNGN01000381.1?report=graph&from=1&to=829
719	NZ_NNGN01000332.1	T6SS2	99.377	802	5	0	1	802	3224	2423	0	1425	802	26034	https://www.ncbi.nlm.nih.gov/nuccore/NZ_NNGN01000332.1?report=graph&from=1&to=802
720	NZ_NNGQ01000002.1	T6SS2	99.205	26034	207	0	381243	407276	1	26034	0	46016	433779	26034	https://www.ncbi.nlm.nih.gov/nuccore/NZ_NNGQ01000002.1?report=graph&from=381243&to=407276
721	NZ_NNGR01000015.1	T6SS1	98.607	31380	395	5	26	31380	3	31365	0	54636	227139	33098	https://www.ncbi.nlm.nih.gov/nuccore/NZ_NNGR01000015.1?report=graph&from=26&to=31380
721	NZ_NNGR01000010.1	T6SS2	99.535	26034	121	0	144853	170886	1	26034	0	46404	197474	26034	https://www.ncbi.nlm.nih.gov/nuccore/NZ_NNGR01000010.1?report=graph&from=144853&to=170886
722	NZ_NNGT01000002.1	T6SS2	99.263	26034	192	0	26545	52578	26034	1	0	46084	447858	26034	https://www.ncbi.nlm.nih.gov/nuccore/NZ_NNGT01000002.1?report=graph&from=26545&to=52578
723	NZ_NNGV01000089.1	T6SS1	99.048	21016	170	2	1	20994	25570	4563	0	37017	20994	33098	https://www.ncbi.nlm.nih.gov/nuccore/NZ_NNGV01000089.1?report=graph&from=1&to=20994
723	NZ_NNGV01000113.1	T6SS1	98.713	7150	92	0	1	7150	25891	33040	0	12480	7150	33098	https://www.ncbi.nlm.nih.gov/nuccore/NZ_NNGV01000113.1?report=graph&from=1&to=7150
723	NZ_NNGV01000094.1	T6SS1	95.9	4366	173	1	1	4366	4362	3	0	7068	4419	33098	https://www.ncbi.nlm.nih.gov/nuccore/NZ_NNGV01000094.1?report=graph&from=1&to=4366
723	NZ_NNGV01000090.1	T6SS2	99.211	20907	165	0	1	20907	2108	23014	0	36960	20907	26034	https://www.ncbi.nlm.nih.gov/nuccore/NZ_NNGV01000090.1?report=graph&from=1&to=20907
723	NZ_NNGV01000081.1	T6SS2	99.333	2547	17	0	1	2547	23488	26034	0	4517	29215	26034	https://www.ncbi.nlm.nih.gov/nuccore/NZ_NNGV01000081.1?report=graph&from=1&to=2547
723	NZ_NNGV01000072.1	T6SS2	98.774	2120	26	0	1	2120	2120	1	0	3707	48172	26034	https://www.ncbi.nlm.nih.gov/nuccore/NZ_NNGV01000072.1?report=graph&from=1&to=2120
724	NZ_NNGZ01000042.1	T6SS2	98.869	10076	114	0	46366	56441	26034	15959	0	17658	56441	26034	https://www.ncbi.nlm.nih.gov/nuccore/NZ_NNGZ01000042.1?report=graph&from=46366&to=56441
724	NZ_NNGZ01000343.1	T6SS2	98.724	4310	55	0	1	4310	8465	12774	0	7525	4310	26034	https://www.ncbi.nlm.nih.gov/nuccore/NZ_NNGZ01000343.1?report=graph&from=1&to=4310
724	NZ_NNGZ01000342.1	T6SS2	99.348	3530	23	0	1	3530	4750	8279	0	6263	3530	26034	https://www.ncbi.nlm.nih.gov/nuccore/NZ_NNGZ01000342.1?report=graph&from=1&to=3530
724	NZ_NNGZ01000531.1	T6SS2	97.483	3258	82	0	1	3258	12733	15990	0	5506	3258	26034	https://www.ncbi.nlm.nih.gov/nuccore/NZ_NNGZ01000531.1?report=graph&from=1&to=3258
724	NZ_NNGZ01000492.1	T6SS2	99.565	2068	9	0	1	2068	2567	4634	0	3690	2068	26034	https://www.ncbi.nlm.nih.gov/nuccore/NZ_NNGZ01000492.1?report=graph&from=1&to=2068
724	NZ_NNGZ01000491.1	T6SS2	99.291	1833	13	0	1	1833	695	2527	0	3248	1833	26034	https://www.ncbi.nlm.nih.gov/nuccore/NZ_NNGZ01000491.1?report=graph&from=1&to=1833
724	NZ_NNGZ01000922.1	T6SS2	97.694	607	14	0	1	607	689	83	0	1032	607	26034	https://www.ncbi.nlm.nih.gov/nuccore/NZ_NNGZ01000922.1?report=graph&from=1&to=607
725	NZ_NNGY01000185.1	T6SS1	99.154	12535	106	0	1	12535	23935	11401	0	22128	12535	33098	https://www.ncbi.nlm.nih.gov/nuccore/NZ_NNGY01000185.1?report=graph&from=1&to=12535
725	NZ_NNGY01000186.1	T6SS1	98.644	6489	58	2	1	6467	11299	4819	0	11324	6467	33098	https://www.ncbi.nlm.nih.gov/nuccore/NZ_NNGY01000186.1?report=graph&from=1&to=6467
725	NZ_NNGY01000253.1	T6SS1	98.921	5377	58	0	2349	7725	31420	26044	0	9436	7725	33098	https://www.ncbi.nlm.nih.gov/nuccore/NZ_NNGY01000253.1?report=graph&from=2349&to=7725
725	NZ_NNGY01000272.1	T6SS1	96.827	4318	137	0	1	4318	4320	3	0	7170	8449	33098	https://www.ncbi.nlm.nih.gov/nuccore/NZ_NNGY01000272.1?report=graph&from=1&to=4318
725	NZ_NNGY01000431.1	T6SS1	99.755	1224	3	0	1	1224	24303	25526	0	2195	1224	33098	https://www.ncbi.nlm.nih.gov/nuccore/NZ_NNGY01000431.1?report=graph&from=1&to=1224
725	NZ_NNGY01000256.1	T6SS1	68.731	1340	405	6	2050	3382	6901	5569	1.96e-146	514	4547	33098	https://www.ncbi.nlm.nih.gov/nuccore/NZ_NNGY01000256.1?report=graph&from=2050&to=3382
725	NZ_NNGY01000226.1	T6SS2	99.163	8244	69	0	1	8244	17376	9133	0	14557	8244	26034	https://www.ncbi.nlm.nih.gov/nuccore/NZ_NNGY01000226.1?report=graph&from=1&to=8244
725	NZ_NNGY01000225.1	T6SS2	99.048	5358	51	0	2	5359	22800	17443	0	9433	5359	26034	https://www.ncbi.nlm.nih.gov/nuccore/NZ_NNGY01000225.1?report=graph&from=2&to=5359
725	NZ_NNGY01000294.1	T6SS2	98.786	3296	40	0	1	3296	9057	5762	0	5764	3296	26034	https://www.ncbi.nlm.nih.gov/nuccore/NZ_NNGY01000294.1?report=graph&from=1&to=3296
725	NZ_NNGY01000130.1	T6SS2	99.486	2333	12	0	1	2333	23702	26034	0	4154	20598	26034	https://www.ncbi.nlm.nih.gov/nuccore/NZ_NNGY01000130.1?report=graph&from=1&to=2333
725	NZ_NNGY01000295.1	T6SS2	99.665	2092	7	0	1	2092	5698	3607	0	3742	2092	26034	https://www.ncbi.nlm.nih.gov/nuccore/NZ_NNGY01000295.1?report=graph&from=1&to=2092
725	NZ_NNGY01000173.1	T6SS2	98.753	1764	22	0	1	1764	1764	1	0	3083	21675	26034	https://www.ncbi.nlm.nih.gov/nuccore/NZ_NNGY01000173.1?report=graph&from=1&to=1764
725	NZ_NNGY01000296.1	T6SS2	99.731	1115	3	0	1	1115	3504	2390	0	1998	1115	26034	https://www.ncbi.nlm.nih.gov/nuccore/NZ_NNGY01000296.1?report=graph&from=1&to=1115
726	NZ_NNGX01000019.1	T6SS1	98.722	31373	371	2	9274	40624	1	31365	0	54788	180497	33098	https://www.ncbi.nlm.nih.gov/nuccore/NZ_NNGX01000019.1?report=graph&from=9274&to=40624
726	NZ_NNGX01000036.1	T6SS1	68.801	1343	399	8	30119	31451	6901	5569	5.9e-146	516	47532	33098	https://www.ncbi.nlm.nih.gov/nuccore/NZ_NNGX01000036.1?report=graph&from=30119&to=31451
726	NZ_NNGX01000041.1	T6SS2	99.14	26034	224	0	18185	44218	26034	1	0	45940	46530	26034	https://www.ncbi.nlm.nih.gov/nuccore/NZ_NNGX01000041.1?report=graph&from=18185&to=44218
727	NZ_NNHA01000144.1	T6SS1	99.206	14232	113	0	1	14232	25623	11392	0	25157	14232	33098	https://www.ncbi.nlm.nih.gov/nuccore/NZ_NNHA01000144.1?report=graph&from=1&to=14232
727	NZ_NNHA01000145.1	T6SS1	98.812	6482	47	2	1	6460	11288	4815	0	11361	6460	33098	https://www.ncbi.nlm.nih.gov/nuccore/NZ_NNHA01000145.1?report=graph&from=1&to=6460
727	NZ_NNHA01000179.1	T6SS1	98.932	5335	57	0	1	5335	26086	31420	0	9365	10779	33098	https://www.ncbi.nlm.nih.gov/nuccore/NZ_NNHA01000179.1?report=graph&from=1&to=5335
727	NZ_NNHA01000168.1	T6SS1	98.038	4281	84	0	1	4281	4281	1	0	7342	12479	33098	https://www.ncbi.nlm.nih.gov/nuccore/NZ_NNHA01000168.1?report=graph&from=1&to=4281
727	NZ_NNHA01000142.1	T6SS1	69.324	1493	434	15	10564	12044	5569	7049	2.2e-166	582	21645	33098	https://www.ncbi.nlm.nih.gov/nuccore/NZ_NNHA01000142.1?report=graph&from=10564&to=12044
727	NZ_NNHA01000147.1	T6SS2	99.368	13923	88	0	1	13923	9118	23040	0	24712	13923	26034	https://www.ncbi.nlm.nih.gov/nuccore/NZ_NNHA01000147.1?report=graph&from=1&to=13923
727	NZ_NNHA01000146.1	T6SS2	98.842	6563	76	0	1	6563	2489	9051	0	11494	6563	26034	https://www.ncbi.nlm.nih.gov/nuccore/NZ_NNHA01000146.1?report=graph&from=1&to=6563
727	NZ_NNHA01000106.1	T6SS2	98.997	2592	26	0	1	2592	23443	26034	0	4558	20872	26034	https://www.ncbi.nlm.nih.gov/nuccore/NZ_NNHA01000106.1?report=graph&from=1&to=2592
727	NZ_NNHA01000140.1	T6SS2	98.921	1854	20	0	1	1854	1854	1	0	3254	21786	26034	https://www.ncbi.nlm.nih.gov/nuccore/NZ_NNHA01000140.1?report=graph&from=1&to=1854
728	NZ_NNHB01000090.1	T6SS1	99.036	21170	174	2	1	21148	25765	4604	0	37276	21148	33098	https://www.ncbi.nlm.nih.gov/nuccore/NZ_NNHB01000090.1?report=graph&from=1&to=21148
728	NZ_NNHB01000009.1	T6SS1	98.779	5487	67	0	3118	8604	31365	25879	0	9594	8604	33098	https://www.ncbi.nlm.nih.gov/nuccore/NZ_NNHB01000009.1?report=graph&from=3118&to=8604
728	NZ_NNHB01000094.1	T6SS1	96.812	4360	139	0	9851	14210	8	4367	0	7237	14210	33098	https://www.ncbi.nlm.nih.gov/nuccore/NZ_NNHB01000094.1?report=graph&from=9851&to=14210
728	NZ_NNHB01000091.1	T6SS2	99.148	20892	178	0	1	20892	23077	2186	0	36874	20892	26034	https://www.ncbi.nlm.nih.gov/nuccore/NZ_NNHB01000091.1?report=graph&from=1&to=20892
728	NZ_NNHB01000083.1	T6SS2	99.187	2707	22	0	18220	20926	26034	23328	0	4783	20926	26034	https://www.ncbi.nlm.nih.gov/nuccore/NZ_NNHB01000083.1?report=graph&from=18220&to=20926
728	NZ_NNHB01000072.1	T6SS2	99.544	1975	9	0	1	1975	1975	1	0	3522	35147	26034	https://www.ncbi.nlm.nih.gov/nuccore/NZ_NNHB01000072.1?report=graph&from=1&to=1975
729	NZ_NNHC01000001.1	T6SS2	98.298	26034	433	5	53241	79264	26034	1	0	44939	600617	26034	https://www.ncbi.nlm.nih.gov/nuccore/NZ_NNHC01000001.1?report=graph&from=53241&to=79264
730	NZ_NNHD01000064.1	T6SS1	98.472	25785	355	5	1	25760	3	25773	0	44737	25760	33098	https://www.ncbi.nlm.nih.gov/nuccore/NZ_NNHD01000064.1?report=graph&from=1&to=25760
730	NZ_NNHD01000029.1	T6SS1	99.055	5607	47	1	1	5607	25765	31365	0	9874	146908	33098	https://www.ncbi.nlm.nih.gov/nuccore/NZ_NNHD01000029.1?report=graph&from=1&to=5607
730	NZ_NNHD01000029.1	T6SS1	98.403	2066	32	1	10513	12577	31033	33098	0	3574	146908	33098	https://www.ncbi.nlm.nih.gov/nuccore/NZ_NNHD01000029.1?report=graph&from=10513&to=12577
730	NZ_NNHD01000021.1	T6SS2	99.077	23080	213	0	1	23080	23080	1	0	40662	197936	26034	https://www.ncbi.nlm.nih.gov/nuccore/NZ_NNHD01000021.1?report=graph&from=1&to=23080
730	NZ_NNHD01000020.1	T6SS2	99.42	2759	16	0	32330	35088	26034	23276	0	4904	35088	26034	https://www.ncbi.nlm.nih.gov/nuccore/NZ_NNHD01000020.1?report=graph&from=32330&to=35088
731	NZ_NNHE01000042.1	T6SS2	98.798	23043	277	0	50079	73121	1	23043	0	40307	73121	26034	https://www.ncbi.nlm.nih.gov/nuccore/NZ_NNHE01000042.1?report=graph&from=50079&to=73121
731	NZ_NNHE01000051.1	T6SS2	99.059	2657	25	0	46352	49008	26034	23378	0	4680	49008	26034	https://www.ncbi.nlm.nih.gov/nuccore/NZ_NNHE01000051.1?report=graph&from=46352&to=49008
732	NZ_NNHG01000145.1	T6SS1	99.22	14095	110	0	1	14095	25528	11434	0	24923	14095	33098	https://www.ncbi.nlm.nih.gov/nuccore/NZ_NNHG01000145.1?report=graph&from=1&to=14095
732	NZ_NNHG01000168.1	T6SS1	98.776	6781	83	0	1	6781	32842	26062	0	11855	6781	33098	https://www.ncbi.nlm.nih.gov/nuccore/NZ_NNHG01000168.1?report=graph&from=1&to=6781
732	NZ_NNHG01000169.1	T6SS1	98.736	6569	61	1	1	6547	11354	4786	0	11488	6547	33098	https://www.ncbi.nlm.nih.gov/nuccore/NZ_NNHG01000169.1?report=graph&from=1&to=6547
732	NZ_NNHG01000134.1	T6SS1	97.777	4409	95	2	1	4406	3	4411	0	7504	4406	33098	https://www.ncbi.nlm.nih.gov/nuccore/NZ_NNHG01000134.1?report=graph&from=1&to=4406
732	NZ_NNHG01000136.1	T6SS2	99.189	20595	167	0	1	20595	23037	2443	0	36388	20595	26034	https://www.ncbi.nlm.nih.gov/nuccore/NZ_NNHG01000136.1?report=graph&from=1&to=20595
732	NZ_NNHG01000107.1	T6SS2	99.497	2387	12	0	1	2387	23648	26034	0	4251	28347	26034	https://www.ncbi.nlm.nih.gov/nuccore/NZ_NNHG01000107.1?report=graph&from=1&to=2387
732	NZ_NNHG01000080.1	T6SS2	99.411	1866	11	0	46051	47916	1	1866	0	3316	47916	26034	https://www.ncbi.nlm.nih.gov/nuccore/NZ_NNHG01000080.1?report=graph&from=46051&to=47916
733	NZ_NNHF01000334.1	T6SS2	99.475	8378	44	0	1	8378	9042	17419	0	14911	8416	26034	https://www.ncbi.nlm.nih.gov/nuccore/NZ_NNHF01000334.1?report=graph&from=1&to=8378
733	NZ_NNHF01000409.1	T6SS2	98.719	3358	43	0	1	3358	19484	22841	0	5863	3358	26034	https://www.ncbi.nlm.nih.gov/nuccore/NZ_NNHF01000409.1?report=graph&from=1&to=3358
733	NZ_NNHF01000521.1	T6SS2	99.235	2353	18	0	1	2353	8231	5879	0	4163	2353	26034	https://www.ncbi.nlm.nih.gov/nuccore/NZ_NNHF01000521.1?report=graph&from=1&to=2353
733	NZ_NNHF01000545.1	T6SS2	99.132	1612	14	0	1	1612	58	1669	0	2845	1612	26034	https://www.ncbi.nlm.nih.gov/nuccore/NZ_NNHF01000545.1?report=graph&from=1&to=1612
733	NZ_NNHF01000408.1	T6SS2	99.712	1388	4	0	1	1388	18052	19439	0	2486	1388	26034	https://www.ncbi.nlm.nih.gov/nuccore/NZ_NNHF01000408.1?report=graph&from=1&to=1388
733	NZ_NNHF01000189.1	T6SS2	98.807	1257	15	0	5619	6875	26034	24778	0	2200	6875	26034	https://www.ncbi.nlm.nih.gov/nuccore/NZ_NNHF01000189.1?report=graph&from=5619&to=6875
733	NZ_NNHF01000582.1	T6SS2	99.733	1124	3	0	1	1124	5865	4742	0	2014	1126	26034	https://www.ncbi.nlm.nih.gov/nuccore/NZ_NNHF01000582.1?report=graph&from=1&to=1124
733	NZ_NNHF01000643.1	T6SS2	98.558	624	9	0	1	624	3183	2560	0	1086	624	26034	https://www.ncbi.nlm.nih.gov/nuccore/NZ_NNHF01000643.1?report=graph&from=1&to=624
734	NZ_NNHH01000007.1	T6SS2	98.767	26034	321	0	48225	74258	26034	1	0	45502	477080	26034	https://www.ncbi.nlm.nih.gov/nuccore/NZ_NNHH01000007.1?report=graph&from=48225&to=74258
735	NZ_NNHJ01000027.1	T6SS2	99.17	23254	193	0	199344	222597	1	23254	0	41066	222597	26034	https://www.ncbi.nlm.nih.gov/nuccore/NZ_NNHJ01000027.1?report=graph&from=199344&to=222597
735	NZ_NNHJ01000048.1	T6SS2	99.185	2821	23	0	26501	29321	26034	23214	0	4984	29321	26034	https://www.ncbi.nlm.nih.gov/nuccore/NZ_NNHJ01000048.1?report=graph&from=26501&to=29321
736	NZ_NNHK01000154.1	T6SS1	98.973	19190	167	2	1	19168	23978	4797	0	33737	19168	33098	https://www.ncbi.nlm.nih.gov/nuccore/NZ_NNHK01000154.1?report=graph&from=1&to=19168
736	NZ_NNHK01000219.1	T6SS1	98.748	5433	68	0	1838	7270	31365	25933	0	9492	7270	33098	https://www.ncbi.nlm.nih.gov/nuccore/NZ_NNHK01000219.1?report=graph&from=1838&to=7270
736	NZ_NNHK01000171.1	T6SS1	96.791	4332	139	0	6	4337	8	4339	0	7186	4337	33098	https://www.ncbi.nlm.nih.gov/nuccore/NZ_NNHK01000171.1?report=graph&from=6&to=4337
736	NZ_NNHK01000335.1	T6SS1	99.352	1388	9	0	1	1388	24142	25529	0	2463	1388	33098	https://www.ncbi.nlm.nih.gov/nuccore/NZ_NNHK01000335.1?report=graph&from=1&to=1388
736	NZ_NNHK01000147.1	T6SS2	99.011	13953	138	0	1	13953	22800	8848	0	24541	13953	26034	https://www.ncbi.nlm.nih.gov/nuccore/NZ_NNHK01000147.1?report=graph&from=1&to=13953
736	NZ_NNHK01000148.1	T6SS2	98.777	5234	64	0	1	5234	8803	3570	0	9151	5234	26034	https://www.ncbi.nlm.nih.gov/nuccore/NZ_NNHK01000148.1?report=graph&from=1&to=5234
736	NZ_NNHK01000122.1	T6SS2	98.964	2027	21	0	1	2027	24008	26034	0	3562	27897	26034	https://www.ncbi.nlm.nih.gov/nuccore/NZ_NNHK01000122.1?report=graph&from=1&to=2027
736	NZ_NNHK01000140.1	T6SS2	99.561	1824	8	0	19960	21783	1	1824	0	3254	21783	26034	https://www.ncbi.nlm.nih.gov/nuccore/NZ_NNHK01000140.1?report=graph&from=19960&to=21783
736	NZ_NNHK01000150.1	T6SS2	99.505	808	4	0	1	808	3225	2418	0	1440	808	26034	https://www.ncbi.nlm.nih.gov/nuccore/NZ_NNHK01000150.1?report=graph&from=1&to=808
737	NZ_NNHO01000038.1	T6SS1	98.559	31233	414	3	1	31211	3	31221	0	54316	31211	33098	https://www.ncbi.nlm.nih.gov/nuccore/NZ_NNHO01000038.1?report=graph&from=1&to=31211
737	NZ_NNHO01000017.1	T6SS2	99.216	26034	204	0	26507	52540	26034	1	0	46030	237315	26034	https://www.ncbi.nlm.nih.gov/nuccore/NZ_NNHO01000017.1?report=graph&from=26507&to=52540
738	NZ_NNGO01000020.1	T6SS1	98.559	33110	441	3	1	33088	3	33098	0	57579	139176	33098	https://www.ncbi.nlm.nih.gov/nuccore/NZ_NNGO01000020.1?report=graph&from=1&to=33088
738	NZ_NNGO01000014.1	T6SS2	99.201	26034	208	0	26677	52710	26034	1	0	46012	174932	26034	https://www.ncbi.nlm.nih.gov/nuccore/NZ_NNGO01000014.1?report=graph&from=26677&to=52710
739	NZ_NNGP01000078.1	T6SS1	99.056	21190	170	2	1	21168	25723	4542	0	37331	21168	33098	https://www.ncbi.nlm.nih.gov/nuccore/NZ_NNGP01000078.1?report=graph&from=1&to=21168
739	NZ_NNGP01000077.1	T6SS1	98.719	7339	94	0	1377	8715	33098	25760	0	12812	8715	33098	https://www.ncbi.nlm.nih.gov/nuccore/NZ_NNGP01000077.1?report=graph&from=1377&to=8715
739	NZ_NNGP01000079.1	T6SS1	95.892	4357	173	1	1	4357	4353	3	0	7052	4402	33098	https://www.ncbi.nlm.nih.gov/nuccore/NZ_NNGP01000079.1?report=graph&from=1&to=4357
739	NZ_NNGP01000017.1	T6SS2	99.171	23034	191	0	1	23034	23034	1	0	40678	69151	26034	https://www.ncbi.nlm.nih.gov/nuccore/NZ_NNGP01000017.1?report=graph&from=1&to=23034
739	NZ_NNGP01000088.1	T6SS2	99.373	2711	17	0	26552	29262	26034	23324	0	4813	29262	26034	https://www.ncbi.nlm.nih.gov/nuccore/NZ_NNGP01000088.1?report=graph&from=26552&to=29262
740	NZ_NNGS01000028.1	T6SS1	98.607	31380	395	5	26	31380	3	31365	0	54636	228541	33098	https://www.ncbi.nlm.nih.gov/nuccore/NZ_NNGS01000028.1?report=graph&from=26&to=31380
740	NZ_NNGS01000012.1	T6SS2	99.535	26034	121	0	144853	170886	1	26034	0	46404	197474	26034	https://www.ncbi.nlm.nih.gov/nuccore/NZ_NNGS01000012.1?report=graph&from=144853&to=170886
741	NZ_NNGU01000025.1	T6SS1	98.607	31380	395	5	2018	33372	31365	3	0	54636	33442	33098	https://www.ncbi.nlm.nih.gov/nuccore/NZ_NNGU01000025.1?report=graph&from=2018&to=33372
741	NZ_NNGU01000001.1	T6SS2	99.475	23218	122	0	1	23218	23218	1	0	41321	168115	26034	https://www.ncbi.nlm.nih.gov/nuccore/NZ_NNGU01000001.1?report=graph&from=1&to=23218
741	NZ_NNGU01000081.1	T6SS2	100	2836	0	0	26573	29408	26034	23199	0	5115	29408	26034	https://www.ncbi.nlm.nih.gov/nuccore/NZ_NNGU01000081.1?report=graph&from=26573&to=29408
742	NZ_NNGW01000007.1	T6SS2	99.278	26034	188	0	26496	52529	26034	1	0	46102	428758	26034	https://www.ncbi.nlm.nih.gov/nuccore/NZ_NNGW01000007.1?report=graph&from=26496&to=52529
743	NZ_NNHI01000206.1	T6SS1	98.626	31366	401	2	6	31349	8	31365	0	54640	34527	33098	https://www.ncbi.nlm.nih.gov/nuccore/NZ_NNHI01000206.1?report=graph&from=6&to=31349
743	NZ_NNHI01000187.1	T6SS2	99.12	15334	135	0	2	15335	15334	1	0	27045	18797	26034	https://www.ncbi.nlm.nih.gov/nuccore/NZ_NNHI01000187.1?report=graph&from=2&to=15335
743	NZ_NNHI01000186.1	T6SS2	98.981	10699	109	0	11196	21894	26034	15336	0	18804	21894	26034	https://www.ncbi.nlm.nih.gov/nuccore/NZ_NNHI01000186.1?report=graph&from=11196&to=21894
744	NZ_NNHN01000099.1	T6SS2	98.988	20357	206	0	1	20357	2488	22844	0	35783	20357	26034	https://www.ncbi.nlm.nih.gov/nuccore/NZ_NNHN01000099.1?report=graph&from=1&to=20357
744	NZ_NNHN01000084.1	T6SS2	99.54	2606	12	0	1	2606	23429	26034	0	4646	20869	26034	https://www.ncbi.nlm.nih.gov/nuccore/NZ_NNHN01000084.1?report=graph&from=1&to=2606
744	NZ_NNHN01000095.1	T6SS2	99.127	1833	16	0	21868	23700	1	1833	0	3234	23700	26034	https://www.ncbi.nlm.nih.gov/nuccore/NZ_NNHN01000095.1?report=graph&from=21868&to=23700
745	NZ_NNHL01000106.1	T6SS1	99.139	21249	153	2	1	21227	4501	25741	0	37514	21227	33098	https://www.ncbi.nlm.nih.gov/nuccore/NZ_NNHL01000106.1?report=graph&from=1&to=21227
745	NZ_NNHL01000116.1	T6SS1	98.953	5442	57	0	3259	8700	31365	25924	0	9558	8700	33098	https://www.ncbi.nlm.nih.gov/nuccore/NZ_NNHL01000116.1?report=graph&from=3259&to=8700
745	NZ_NNHL01000105.1	T6SS1	96.133	4422	156	3	8900	13318	3	4412	0	7204	13318	33098	https://www.ncbi.nlm.nih.gov/nuccore/NZ_NNHL01000105.1?report=graph&from=8900&to=13318
745	NZ_NNHL01000061.1	T6SS2	99.146	23184	198	0	46033	69216	1	23184	0	40917	69216	26034	https://www.ncbi.nlm.nih.gov/nuccore/NZ_NNHL01000061.1?report=graph&from=46033&to=69216
745	NZ_NNHL01000096.1	T6SS2	99.596	2720	11	0	18219	20938	26034	23315	0	4856	20938	26034	https://www.ncbi.nlm.nih.gov/nuccore/NZ_NNHL01000096.1?report=graph&from=18219&to=20938
746	NZ_NNHM01000198.1	T6SS2	99.373	8131	51	0	1	8131	9443	17573	0	14434	8131	26034	https://www.ncbi.nlm.nih.gov/nuccore/NZ_NNHM01000198.1?report=graph&from=1&to=8131
746	NZ_NNHM01000237.1	T6SS2	98.711	5274	68	0	1	5274	22845	17572	0	9205	5274	26034	https://www.ncbi.nlm.nih.gov/nuccore/NZ_NNHM01000237.1?report=graph&from=1&to=5274
746	NZ_NNHM01000254.1	T6SS2	99.312	4217	29	0	1	4217	8581	4365	0	7475	4217	26034	https://www.ncbi.nlm.nih.gov/nuccore/NZ_NNHM01000254.1?report=graph&from=1&to=4217
746	NZ_NNHM01000088.1	T6SS2	99.155	1776	15	0	18135	19910	26034	24259	0	3136	19910	26034	https://www.ncbi.nlm.nih.gov/nuccore/NZ_NNHM01000088.1?report=graph&from=18135&to=19910
746	NZ_NNHM01000352.1	T6SS2	99.181	1221	10	0	1	1221	1920	700	0	2158	1221	26034	https://www.ncbi.nlm.nih.gov/nuccore/NZ_NNHM01000352.1?report=graph&from=1&to=1221
746	NZ_NNHM01000121.1	T6SS2	99.454	732	4	0	1	732	732	1	0	1303	22243	26034	https://www.ncbi.nlm.nih.gov/nuccore/NZ_NNHM01000121.1?report=graph&from=1&to=732
746	NZ_NNHM01000338.1	T6SS2	99.565	690	3	0	1	690	3196	2507	0	1232	690	26034	https://www.ncbi.nlm.nih.gov/nuccore/NZ_NNHM01000338.1?report=graph&from=1&to=690
746	NZ_NNHM01000337.1	T6SS2	99.394	660	4	0	1	660	3944	3285	0	1173	660	26034	https://www.ncbi.nlm.nih.gov/nuccore/NZ_NNHM01000337.1?report=graph&from=1&to=660
746	NZ_NNHM01000420.1	T6SS2	99.822	562	1	0	1	562	23312	23873	0	1010	562	26034	https://www.ncbi.nlm.nih.gov/nuccore/NZ_NNHM01000420.1?report=graph&from=1&to=562
746	NZ_NNHM01000432.1	T6SS2	99.617	522	2	0	1	522	9067	8546	0	933	522	26034	https://www.ncbi.nlm.nih.gov/nuccore/NZ_NNHM01000432.1?report=graph&from=1&to=522
747	NZ_NNHP01000385.1	T6SS2	98.335	6367	106	0	1	6367	9175	15541	0	11005	6367	26034	https://www.ncbi.nlm.nih.gov/nuccore/NZ_NNHP01000385.1?report=graph&from=1&to=6367
747	NZ_NNHP01000469.1	T6SS2	98.635	4396	60	0	1	4396	18460	22855	0	7658	4396	26034	https://www.ncbi.nlm.nih.gov/nuccore/NZ_NNHP01000469.1?report=graph&from=1&to=4396
747	NZ_NNHP01000507.1	T6SS2	98.7	3462	45	0	1	3462	4728	8189	0	6041	3462	26034	https://www.ncbi.nlm.nih.gov/nuccore/NZ_NNHP01000507.1?report=graph&from=1&to=3462
747	NZ_NNHP01000558.1	T6SS2	98.956	2298	24	0	1	2298	15494	17791	0	4037	2298	26034	https://www.ncbi.nlm.nih.gov/nuccore/NZ_NNHP01000558.1?report=graph&from=1&to=2298
747	NZ_NNHP01000351.1	T6SS2	99.512	1641	8	0	1	1641	24394	26034	0	2924	7476	26034	https://www.ncbi.nlm.nih.gov/nuccore/NZ_NNHP01000351.1?report=graph&from=1&to=1641
747	NZ_NNHP01000156.1	T6SS2	97.951	732	15	0	1893	2624	1	732	0	1253	2624	26034	https://www.ncbi.nlm.nih.gov/nuccore/NZ_NNHP01000156.1?report=graph&from=1893&to=2624
747	NZ_NNHP01000751.1	T6SS2	99.26	676	5	0	1	676	18495	17820	0	1197	676	26034	https://www.ncbi.nlm.nih.gov/nuccore/NZ_NNHP01000751.1?report=graph&from=1&to=676
747	NZ_NNHP01000685.1	T6SS2	97.941	680	14	0	1	680	3526	2847	0	1164	680	26034	https://www.ncbi.nlm.nih.gov/nuccore/NZ_NNHP01000685.1?report=graph&from=1&to=680
747	NZ_NNHP01000808.1	T6SS2	99.22	513	4	0	1	513	8656	8144	0	908	513	26034	https://www.ncbi.nlm.nih.gov/nuccore/NZ_NNHP01000808.1?report=graph&from=1&to=513
747	NZ_NNHP01000796.1	T6SS2	97.74	531	12	0	1	531	1186	1716	0	904	531	26034	https://www.ncbi.nlm.nih.gov/nuccore/NZ_NNHP01000796.1?report=graph&from=1&to=531
748	NZ_NNHS01000022.1	T6SS2	98.117	23158	425	5	193303	216453	1	23154	0	39785	216453	26034	https://www.ncbi.nlm.nih.gov/nuccore/NZ_NNHS01000022.1?report=graph&from=193303&to=216453
748	NZ_NNHS01000041.1	T6SS2	99.607	2797	11	0	54633	57429	26034	23238	0	4995	57429	26034	https://www.ncbi.nlm.nih.gov/nuccore/NZ_NNHS01000041.1?report=graph&from=54633&to=57429
749	NZ_NNHT01000082.1	T6SS1	98.995	21085	164	2	1	21063	25621	4563	0	37103	21063	33098	https://www.ncbi.nlm.nih.gov/nuccore/NZ_NNHT01000082.1?report=graph&from=1&to=21063
749	NZ_NNHT01000110.1	T6SS1	98.491	5300	80	0	1	5300	26085	31384	0	9198	8340	33098	https://www.ncbi.nlm.nih.gov/nuccore/NZ_NNHT01000110.1?report=graph&from=1&to=5300
749	NZ_NNHT01000083.1	T6SS1	97.845	4454	96	0	1	4454	4454	1	0	7600	12412	33098	https://www.ncbi.nlm.nih.gov/nuccore/NZ_NNHT01000083.1?report=graph&from=1&to=4454
749	NZ_NNHT01000093.1	T6SS2	99.207	20544	163	0	1	20544	22912	2369	0	36314	20544	26034	https://www.ncbi.nlm.nih.gov/nuccore/NZ_NNHT01000093.1?report=graph&from=1&to=20544
749	NZ_NNHT01000064.1	T6SS2	99.382	2265	14	0	45956	48220	1	2265	0	4022	48220	26034	https://www.ncbi.nlm.nih.gov/nuccore/NZ_NNHT01000064.1?report=graph&from=45956&to=48220
749	NZ_NNHT01000070.1	T6SS2	99.496	1985	10	0	1	1985	24050	26034	0	3535	20250	26034	https://www.ncbi.nlm.nih.gov/nuccore/NZ_NNHT01000070.1?report=graph&from=1&to=1985
749	NZ_NNHT01000069.1	T6SS2	99.612	515	2	0	1	515	23432	23946	0	921	515	26034	https://www.ncbi.nlm.nih.gov/nuccore/NZ_NNHT01000069.1?report=graph&from=1&to=515
750	NZ_NNHV01000134.1	T6SS2	98.653	19226	259	0	1	19226	3622	22847	0	33505	19226	26034	https://www.ncbi.nlm.nih.gov/nuccore/NZ_NNHV01000134.1?report=graph&from=1&to=19226
750	NZ_NNHV01000141.1	T6SS2	99.002	2004	20	0	1	2004	24031	26034	0	3525	12324	26034	https://www.ncbi.nlm.nih.gov/nuccore/NZ_NNHV01000141.1?report=graph&from=1&to=2004
750	NZ_NNHV01000124.1	T6SS2	96.919	2077	64	0	1	2077	2077	1	0	3458	22018	26034	https://www.ncbi.nlm.nih.gov/nuccore/NZ_NNHV01000124.1?report=graph&from=1&to=2077
750	NZ_NNHV01000283.1	T6SS2	96.373	772	27	1	1	771	3210	2439	0	1263	772	26034	https://www.ncbi.nlm.nih.gov/nuccore/NZ_NNHV01000283.1?report=graph&from=1&to=771
751	NZ_NNHU01000011.1	T6SS2	98.268	26034	441	5	37525	63548	26034	1	0	44903	331952	26034	https://www.ncbi.nlm.nih.gov/nuccore/NZ_NNHU01000011.1?report=graph&from=37525&to=63548
752	NZ_NNHW01000009.1	T6SS2	98.268	26034	441	5	268389	294412	1	26034	0	44903	331878	26034	https://www.ncbi.nlm.nih.gov/nuccore/NZ_NNHW01000009.1?report=graph&from=268389&to=294412
753	NZ_NNHX01000057.1	T6SS1	98.919	28593	279	2	1813	30383	33098	4514	0	50189	30383	33098	https://www.ncbi.nlm.nih.gov/nuccore/NZ_NNHX01000057.1?report=graph&from=1813&to=30383
753	NZ_NNHX01000063.1	T6SS1	96.403	4532	163	0	1	4532	4534	3	0	7439	14451	33098	https://www.ncbi.nlm.nih.gov/nuccore/NZ_NNHX01000063.1?report=graph&from=1&to=4532
753	NZ_NNHX01000012.1	T6SS2	99.117	26034	230	0	26670	52703	26034	1	0	45913	202026	26034	https://www.ncbi.nlm.nih.gov/nuccore/NZ_NNHX01000012.1?report=graph&from=26670&to=52703
753	NZ_NNHX01000003.1	T6SS4b	73.802	897	229	4	218523	219416	21446	20553	4.16e-154	546	567800	24616	https://www.ncbi.nlm.nih.gov/nuccore/NZ_NNHX01000003.1?report=graph&from=218523&to=219416
754	NZ_NNID01000010.1	T6SS2	99.224	26034	202	0	144887	170920	1	26034	0	46039	189166	26034	https://www.ncbi.nlm.nih.gov/nuccore/NZ_NNID01000010.1?report=graph&from=144887&to=170920
755	NZ_NNHY01000132.1	T6SS2	99.33	20151	135	0	1	20151	2686	22836	0	35732	20151	26034	https://www.ncbi.nlm.nih.gov/nuccore/NZ_NNHY01000132.1?report=graph&from=1&to=20151
755	NZ_NNHY01000102.1	T6SS2	99.468	1881	10	0	1	1881	24154	26034	0	3348	20165	26034	https://www.ncbi.nlm.nih.gov/nuccore/NZ_NNHY01000102.1?report=graph&from=1&to=1881
755	NZ_NNHY01000125.1	T6SS2	98.423	1775	28	0	1	1775	1775	1	0	3076	23310	26034	https://www.ncbi.nlm.nih.gov/nuccore/NZ_NNHY01000125.1?report=graph&from=1&to=1775
755	NZ_NNHY01000101.1	T6SS2	99.398	664	4	0	1	664	23375	24038	0	1180	664	26034	https://www.ncbi.nlm.nih.gov/nuccore/NZ_NNHY01000101.1?report=graph&from=1&to=664
756	NZ_NNIF01000175.1	T6SS2	99.181	13680	112	0	1	13680	23032	9353	0	24166	13680	26034	https://www.ncbi.nlm.nih.gov/nuccore/NZ_NNIF01000175.1?report=graph&from=1&to=13680
756	NZ_NNIF01000205.1	T6SS2	99.093	6947	63	0	1	6947	2443	9389	0	12245	6947	26034	https://www.ncbi.nlm.nih.gov/nuccore/NZ_NNIF01000205.1?report=graph&from=1&to=6947
756	NZ_NNIF01000105.1	T6SS2	99.317	2344	16	0	1	2344	23691	26034	0	4156	20586	26034	https://www.ncbi.nlm.nih.gov/nuccore/NZ_NNIF01000105.1?report=graph&from=1&to=2344
756	NZ_NNIF01000150.1	T6SS2	99.621	1847	7	0	1	1847	1847	1	0	3300	21788	26034	https://www.ncbi.nlm.nih.gov/nuccore/NZ_NNIF01000150.1?report=graph&from=1&to=1847
757	NZ_NNIG01000286.1	T6SS1	99.124	8792	77	0	1	8792	20393	11602	0	15509	8792	33098	https://www.ncbi.nlm.nih.gov/nuccore/NZ_NNIG01000286.1?report=graph&from=1&to=8792
757	NZ_NNIG01000363.1	T6SS1	98.843	6484	45	2	1	6462	4813	11288	0	11374	6462	33098	https://www.ncbi.nlm.nih.gov/nuccore/NZ_NNIG01000363.1?report=graph&from=1&to=6462
757	NZ_NNIG01000356.1	T6SS1	99.035	5285	51	0	1	5285	26100	31384	0	9302	6729	33098	https://www.ncbi.nlm.nih.gov/nuccore/NZ_NNIG01000356.1?report=graph&from=1&to=5285
757	NZ_NNIG01000318.1	T6SS1	96.279	4273	153	1	1	4273	4269	3	0	6991	8547	33098	https://www.ncbi.nlm.nih.gov/nuccore/NZ_NNIG01000318.1?report=graph&from=1&to=4273
757	NZ_NNIG01000285.1	T6SS1	99.134	2424	21	0	1	2424	22853	20430	0	4277	2424	33098	https://www.ncbi.nlm.nih.gov/nuccore/NZ_NNIG01000285.1?report=graph&from=1&to=2424
757	NZ_NNIG01000523.1	T6SS1	99.793	1447	3	0	1	1447	24283	22837	0	2597	1447	33098	https://www.ncbi.nlm.nih.gov/nuccore/NZ_NNIG01000523.1?report=graph&from=1&to=1447
757	NZ_NNIG01000547.1	T6SS1	99.729	1108	3	0	1	1108	25628	24521	0	1985	1108	33098	https://www.ncbi.nlm.nih.gov/nuccore/NZ_NNIG01000547.1?report=graph&from=1&to=1108
757	NZ_NNIG01000326.1	T6SS2	99.611	5918	23	0	1	5918	9381	15298	0	10569	5918	26034	https://www.ncbi.nlm.nih.gov/nuccore/NZ_NNIG01000326.1?report=graph&from=1&to=5918
757	NZ_NNIG01000371.1	T6SS2	99.32	4116	28	0	1	4116	4758	8873	0	7297	4116	26034	https://www.ncbi.nlm.nih.gov/nuccore/NZ_NNIG01000371.1?report=graph&from=1&to=4116
757	NZ_NNIG01000402.1	T6SS2	98.758	3141	39	0	1	3141	22574	19434	0	5489	3141	26034	https://www.ncbi.nlm.nih.gov/nuccore/NZ_NNIG01000402.1?report=graph&from=1&to=3141
757	NZ_NNIG01000327.1	T6SS2	99.289	2109	15	0	1	2109	15370	17478	0	3736	2109	26034	https://www.ncbi.nlm.nih.gov/nuccore/NZ_NNIG01000327.1?report=graph&from=1&to=2109
757	NZ_NNIG01000183.1	T6SS2	99.402	2006	12	0	1	2006	2006	1	0	3564	21938	26034	https://www.ncbi.nlm.nih.gov/nuccore/NZ_NNIG01000183.1?report=graph&from=1&to=2006
757	NZ_NNIG01000100.1	T6SS2	99.171	1929	16	0	1	1929	24106	26034	0	3407	20193	26034	https://www.ncbi.nlm.nih.gov/nuccore/NZ_NNIG01000100.1?report=graph&from=1&to=1929
757	NZ_NNIG01000403.1	T6SS2	99.079	1845	17	0	1	1845	19381	17537	0	3251	1845	26034	https://www.ncbi.nlm.nih.gov/nuccore/NZ_NNIG01000403.1?report=graph&from=1&to=1845
757	NZ_NNIG01000368.1	T6SS2	99.814	1076	2	0	1	1076	2506	3581	0	1932	1076	26034	https://www.ncbi.nlm.nih.gov/nuccore/NZ_NNIG01000368.1?report=graph&from=1&to=1076
757	NZ_NNIG01000369.1	T6SS2	99.733	749	2	0	1	749	3642	4390	0	1342	749	26034	https://www.ncbi.nlm.nih.gov/nuccore/NZ_NNIG01000369.1?report=graph&from=1&to=749
758	NZ_NNIH01000045.1	T6SS2	98.198	20973	368	5	1	20963	23093	2121	0	36105	20963	26034	https://www.ncbi.nlm.nih.gov/nuccore/NZ_NNIH01000045.1?report=graph&from=1&to=20963
758	NZ_NNIH01000044.1	T6SS2	99.538	2816	13	0	46352	49167	26034	23219	0	5020	49169	26034	https://www.ncbi.nlm.nih.gov/nuccore/NZ_NNIH01000044.1?report=graph&from=46352&to=49167
758	NZ_NNIH01000054.1	T6SS2	96.485	2162	76	0	58298	60459	1	2162	0	3557	60459	26034	https://www.ncbi.nlm.nih.gov/nuccore/NZ_NNIH01000054.1?report=graph&from=58298&to=60459
759	NZ_NNIJ01000003.1	T6SS2	99.236	26034	199	0	109625	135658	26034	1	0	46053	464019	26034	https://www.ncbi.nlm.nih.gov/nuccore/NZ_NNIJ01000003.1?report=graph&from=109625&to=135658
760	NZ_NNIK01000173.1	T6SS1	99.209	14168	112	0	1	14168	11373	25540	0	25046	14168	33098	https://www.ncbi.nlm.nih.gov/nuccore/NZ_NNIK01000173.1?report=graph&from=1&to=14168
760	NZ_NNIK01000172.1	T6SS1	98.708	6500	54	2	1	6478	4835	11326	0	11362	6478	33098	https://www.ncbi.nlm.nih.gov/nuccore/NZ_NNIK01000172.1?report=graph&from=1&to=6478
760	NZ_NNIK01000206.1	T6SS1	98.24	5340	94	0	5267	10606	31420	26081	0	9207	10606	33098	https://www.ncbi.nlm.nih.gov/nuccore/NZ_NNIK01000206.1?report=graph&from=5267&to=10606
760	NZ_NNIK01000188.1	T6SS1	97.167	4271	121	0	1	4271	4271	1	0	7157	12584	33098	https://www.ncbi.nlm.nih.gov/nuccore/NZ_NNIK01000188.1?report=graph&from=1&to=4271
760	NZ_NNIK01000175.1	T6SS2	99.256	19233	143	0	1	19233	3639	22871	0	34040	19233	26034	https://www.ncbi.nlm.nih.gov/nuccore/NZ_NNIK01000175.1?report=graph&from=1&to=19233
760	NZ_NNIK01000142.1	T6SS2	99.269	2325	17	0	1	2325	23710	26034	0	4117	20590	26034	https://www.ncbi.nlm.nih.gov/nuccore/NZ_NNIK01000142.1?report=graph&from=1&to=2325
760	NZ_NNIK01000168.1	T6SS2	99.373	1914	12	0	19980	21893	1	1914	0	3398	21893	26034	https://www.ncbi.nlm.nih.gov/nuccore/NZ_NNIK01000168.1?report=graph&from=19980&to=21893
760	NZ_NNIK01000174.1	T6SS2	99.555	1123	5	0	1	1123	2438	3560	0	2003	1123	26034	https://www.ncbi.nlm.nih.gov/nuccore/NZ_NNIK01000174.1?report=graph&from=1&to=1123
761	NZ_NNHQ01000042.1	T6SS1	98.78	31392	353	2	8982	40351	1	31384	0	54903	43524	33098	https://www.ncbi.nlm.nih.gov/nuccore/NZ_NNHQ01000042.1?report=graph&from=8982&to=40351
761	NZ_NNHQ01000045.1	T6SS1	98.996	24988	191	4	3174	28109	31384	6405	0	43968	28109	33098	https://www.ncbi.nlm.nih.gov/nuccore/NZ_NNHQ01000045.1?report=graph&from=3174&to=28109
761	NZ_NNHQ01000001.1	T6SS2	99.047	26034	248	0	26501	52534	26034	1	0	45832	236423	26034	https://www.ncbi.nlm.nih.gov/nuccore/NZ_NNHQ01000001.1?report=graph&from=26501&to=52534
762	NZ_NNIL01000069.1	T6SS1	99.025	21119	176	2	1	21097	25674	4564	0	37175	21097	33098	https://www.ncbi.nlm.nih.gov/nuccore/NZ_NNIL01000069.1?report=graph&from=1&to=21097
762	NZ_NNIL01000068.1	T6SS1	98.668	5255	70	0	1	5255	30999	25745	0	9162	5255	33098	https://www.ncbi.nlm.nih.gov/nuccore/NZ_NNIL01000068.1?report=graph&from=1&to=5255
762	NZ_NNIL01000079.1	T6SS1	96.176	4420	166	2	2	4418	4422	3	0	7203	4479	33098	https://www.ncbi.nlm.nih.gov/nuccore/NZ_NNIL01000079.1?report=graph&from=2&to=4418
762	NZ_NNIL01000070.1	T6SS2	99.11	23143	206	0	1	23143	23143	1	0	40807	27665	26034	https://www.ncbi.nlm.nih.gov/nuccore/NZ_NNIL01000070.1?report=graph&from=1&to=23143
762	NZ_NNIL01000091.1	T6SS2	99.321	2798	19	0	5221	8018	26034	23237	0	4961	8018	26034	https://www.ncbi.nlm.nih.gov/nuccore/NZ_NNIL01000091.1?report=graph&from=5221&to=8018
763	NZ_NNIN01000001.1	T6SS2	99.19	26035	210	1	888829	914863	26034	1	0	45997	1295397	26034	https://www.ncbi.nlm.nih.gov/nuccore/NZ_NNIN01000001.1?report=graph&from=888829&to=914863
764	NZ_NNHR01000001.1	T6SS2	99.044	26034	247	1	26565	52596	26034	1	0	45824	195295	26034	https://www.ncbi.nlm.nih.gov/nuccore/NZ_NNHR01000001.1?report=graph&from=26565&to=52596
765	NZ_NNHZ01000145.1	T6SS1	99.041	12098	116	0	1	12098	23719	11622	0	21295	12098	33098	https://www.ncbi.nlm.nih.gov/nuccore/NZ_NNHZ01000145.1?report=graph&from=1&to=12098
765	NZ_NNHZ01000146.1	T6SS1	98.764	6636	52	2	1	6614	11368	4741	0	11616	6614	33098	https://www.ncbi.nlm.nih.gov/nuccore/NZ_NNHZ01000146.1?report=graph&from=1&to=6614
765	NZ_NNHZ01000209.1	T6SS1	98.723	5245	67	0	2478	7722	31420	26176	0	9157	7722	33098	https://www.ncbi.nlm.nih.gov/nuccore/NZ_NNHZ01000209.1?report=graph&from=2478&to=7722
765	NZ_NNHZ01000263.1	T6SS1	98.482	4414	67	0	535	4948	1	4414	0	7659	4948	33098	https://www.ncbi.nlm.nih.gov/nuccore/NZ_NNHZ01000263.1?report=graph&from=535&to=4948
765	NZ_NNHZ01000394.1	T6SS1	99.147	1173	10	0	1	1173	24077	25249	0	2071	1173	33098	https://www.ncbi.nlm.nih.gov/nuccore/NZ_NNHZ01000394.1?report=graph&from=1&to=1173
765	NZ_NNHZ01000261.1	T6SS2	98.684	4713	62	0	1	4713	22834	18122	0	8221	4713	26034	https://www.ncbi.nlm.nih.gov/nuccore/NZ_NNHZ01000261.1?report=graph&from=1&to=4713
765	NZ_NNHZ01000290.1	T6SS2	99.581	4060	17	0	1	4060	17501	13442	0	7246	4060	26034	https://www.ncbi.nlm.nih.gov/nuccore/NZ_NNHZ01000290.1?report=graph&from=1&to=4060
765	NZ_NNHZ01000295.1	T6SS2	99.1	3891	35	0	1	3891	13308	9418	0	6860	3891	26034	https://www.ncbi.nlm.nih.gov/nuccore/NZ_NNHZ01000295.1?report=graph&from=1&to=3891
765	NZ_NNHZ01000331.1	T6SS2	98.904	2373	26	0	1	2373	4962	7334	0	4163	2373	26034	https://www.ncbi.nlm.nih.gov/nuccore/NZ_NNHZ01000331.1?report=graph&from=1&to=2373
765	NZ_NNHZ01000100.1	T6SS2	99.064	1710	16	0	1	1710	24325	26034	0	3012	27767	26034	https://www.ncbi.nlm.nih.gov/nuccore/NZ_NNHZ01000100.1?report=graph&from=1&to=1710
765	NZ_NNHZ01000363.1	T6SS2	99.078	1302	12	0	1	1302	8631	7330	0	2295	1302	26034	https://www.ncbi.nlm.nih.gov/nuccore/NZ_NNHZ01000363.1?report=graph&from=1&to=1302
765	NZ_NNHZ01000358.1	T6SS2	99.198	1122	9	0	1	1122	1808	687	0	1984	1122	26034	https://www.ncbi.nlm.nih.gov/nuccore/NZ_NNHZ01000358.1?report=graph&from=1&to=1122
765	NZ_NNHZ01000357.1	T6SS2	99.524	630	3	0	1	630	2505	1876	0	1123	630	26034	https://www.ncbi.nlm.nih.gov/nuccore/NZ_NNHZ01000357.1?report=graph&from=1&to=630
765	NZ_NNHZ01000478.1	T6SS2	99.84	625	1	0	1	625	4200	3576	0	1123	625	26034	https://www.ncbi.nlm.nih.gov/nuccore/NZ_NNHZ01000478.1?report=graph&from=1&to=625
765	NZ_NNHZ01000481.1	T6SS2	99.346	612	4	0	1	612	727	116	0	1086	612	26034	https://www.ncbi.nlm.nih.gov/nuccore/NZ_NNHZ01000481.1?report=graph&from=1&to=612
765	NZ_NNHZ01000496.1	T6SS2	99.46	556	3	0	1	556	18165	17610	0	990	556	26034	https://www.ncbi.nlm.nih.gov/nuccore/NZ_NNHZ01000496.1?report=graph&from=1&to=556
765	NZ_NNHZ01000418.1	T6SS2	99.086	547	5	0	1	547	3007	3553	0	965	547	26034	https://www.ncbi.nlm.nih.gov/nuccore/NZ_NNHZ01000418.1?report=graph&from=1&to=547
766	NZ_NNIA01000031.1	T6SS1	98.845	31428	332	3	36597	68001	31420	1	0	55055	77825	33098	https://www.ncbi.nlm.nih.gov/nuccore/NZ_NNIA01000031.1?report=graph&from=36597&to=68001
766	NZ_NNIA01000002.1	T6SS2	99.17	23251	193	0	145521	168771	1	23251	0	41061	168771	26034	https://www.ncbi.nlm.nih.gov/nuccore/NZ_NNIA01000002.1?report=graph&from=145521&to=168771
766	NZ_NNIA01000003.1	T6SS2	99.425	2781	16	0	1	2781	23254	26034	0	4944	29378	26034	https://www.ncbi.nlm.nih.gov/nuccore/NZ_NNIA01000003.1?report=graph&from=1&to=2781
767	NZ_NNIB01000164.1	T6SS1	99.084	16046	117	2	1	16024	20846	4809	0	28293	16024	33098	https://www.ncbi.nlm.nih.gov/nuccore/NZ_NNIB01000164.1?report=graph&from=1&to=16024
767	NZ_NNIB01000250.1	T6SS1	99.334	6604	38	1	1	6598	26175	32778	0	11713	6598	33098	https://www.ncbi.nlm.nih.gov/nuccore/NZ_NNIB01000250.1?report=graph&from=1&to=6598
767	NZ_NNIB01000287.1	T6SS1	99.383	4701	29	0	1	4701	25502	20802	0	8348	4701	33098	https://www.ncbi.nlm.nih.gov/nuccore/NZ_NNIB01000287.1?report=graph&from=1&to=4701
767	NZ_NNIB01000279.1	T6SS1	96.736	4258	139	0	1	4258	3	4260	0	7053	4258	33098	https://www.ncbi.nlm.nih.gov/nuccore/NZ_NNIB01000279.1?report=graph&from=1&to=4258
767	NZ_NNIB01000229.1	T6SS2	99.423	7972	46	0	1	7972	9437	17408	0	14170	7972	26034	https://www.ncbi.nlm.nih.gov/nuccore/NZ_NNIB01000229.1?report=graph&from=1&to=7972
767	NZ_NNIB01000299.1	T6SS2	98.767	4378	54	0	1	4378	4728	9105	0	7652	4378	26034	https://www.ncbi.nlm.nih.gov/nuccore/NZ_NNIB01000299.1?report=graph&from=1&to=4378
767	NZ_NNIB01000304.1	T6SS2	99.055	4127	39	0	1	4127	22806	18680	0	7267	4127	26034	https://www.ncbi.nlm.nih.gov/nuccore/NZ_NNIB01000304.1?report=graph&from=1&to=4127
767	NZ_NNIB01000117.1	T6SS2	99.198	1995	16	0	18221	20215	26034	24040	0	3526	20215	26034	https://www.ncbi.nlm.nih.gov/nuccore/NZ_NNIB01000117.1?report=graph&from=18221&to=20215
767	NZ_NNIB01000135.1	T6SS2	98.944	1799	19	0	1880	3678	1	1799	0	3159	3678	26034	https://www.ncbi.nlm.nih.gov/nuccore/NZ_NNIB01000135.1?report=graph&from=1880&to=3678
767	NZ_NNIB01000400.1	T6SS2	98.858	1313	15	0	1	1313	18678	17366	0	2301	1313	26034	https://www.ncbi.nlm.nih.gov/nuccore/NZ_NNIB01000400.1?report=graph&from=1&to=1313
767	NZ_NNIB01000459.1	T6SS2	99.419	688	4	0	1	688	3726	4413	0	1223	688	26034	https://www.ncbi.nlm.nih.gov/nuccore/NZ_NNIB01000459.1?report=graph&from=1&to=688
768	NZ_NNIC01000023.1	T6SS1	98.917	31382	318	1	8781	40140	3	31384	0	55077	172422	33098	https://www.ncbi.nlm.nih.gov/nuccore/NZ_NNIC01000023.1?report=graph&from=8781&to=40140
768	NZ_NNIC01000081.1	T6SS2	99.127	21194	185	0	1	21194	1895	23088	0	37387	21194	26034	https://www.ncbi.nlm.nih.gov/nuccore/NZ_NNIC01000081.1?report=graph&from=1&to=21194
768	NZ_NNIC01000074.1	T6SS2	99.48	2884	15	0	1	2884	23151	26034	0	5134	29382	26034	https://www.ncbi.nlm.nih.gov/nuccore/NZ_NNIC01000074.1?report=graph&from=1&to=2884
768	NZ_NNIC01000068.1	T6SS2	98.711	1939	25	0	52992	54930	1	1939	0	3385	54930	26034	https://www.ncbi.nlm.nih.gov/nuccore/NZ_NNIC01000068.1?report=graph&from=52992&to=54930
769	NZ_NNIE01000139.1	T6SS2	99.166	20507	171	0	1	20507	2443	22949	0	36212	20507	26034	https://www.ncbi.nlm.nih.gov/nuccore/NZ_NNIE01000139.1?report=graph&from=1&to=20507
769	NZ_NNIE01000092.1	T6SS2	99.349	2613	17	0	1	2613	23422	26034	0	4636	20855	26034	https://www.ncbi.nlm.nih.gov/nuccore/NZ_NNIE01000092.1?report=graph&from=1&to=2613
769	NZ_NNIE01000076.1	T6SS2	99.626	1873	7	0	1	1873	1873	1	0	3347	23574	26034	https://www.ncbi.nlm.nih.gov/nuccore/NZ_NNIE01000076.1?report=graph&from=1&to=1873
770	NZ_NNII01000005.1	T6SS2	99.224	26034	202	0	18221	44254	26034	1	0	46039	412539	26034	https://www.ncbi.nlm.nih.gov/nuccore/NZ_NNII01000005.1?report=graph&from=18221&to=44254
771	NZ_NNIM01000439.1	T6SS2	98.296	3756	64	0	1	3756	18836	22591	0	6486	3756	26034	https://www.ncbi.nlm.nih.gov/nuccore/NZ_NNIM01000439.1?report=graph&from=1&to=3756
771	NZ_NNIM01000449.1	T6SS2	99.403	3185	19	0	1	3185	9439	12623	0	5659	3185	26034	https://www.ncbi.nlm.nih.gov/nuccore/NZ_NNIM01000449.1?report=graph&from=1&to=3185
771	NZ_NNIM01000475.1	T6SS2	98.823	2633	31	0	1	2633	6044	8676	0	4609	2633	26034	https://www.ncbi.nlm.nih.gov/nuccore/NZ_NNIM01000475.1?report=graph&from=1&to=2633
771	NZ_NNIM01000487.1	T6SS2	99.644	1967	7	0	1	1967	15223	13257	0	3516	1967	26034	https://www.ncbi.nlm.nih.gov/nuccore/NZ_NNIM01000487.1?report=graph&from=1&to=1967
771	NZ_NNIM01000514.1	T6SS2	99.3	1715	12	0	1	1715	580	2294	0	3039	1715	26034	https://www.ncbi.nlm.nih.gov/nuccore/NZ_NNIM01000514.1?report=graph&from=1&to=1715
771	NZ_NNIM01000123.1	T6SS2	99.346	1681	11	0	1	1681	24031	25711	0	2983	1681	26034	https://www.ncbi.nlm.nih.gov/nuccore/NZ_NNIM01000123.1?report=graph&from=1&to=1681
771	NZ_NNIM01000538.1	T6SS2	99.249	1331	10	0	1	1331	2541	3871	0	2356	1331	26034	https://www.ncbi.nlm.nih.gov/nuccore/NZ_NNIM01000538.1?report=graph&from=1&to=1331
771	NZ_NNIM01000554.1	T6SS2	99.204	1131	9	0	1	1131	16184	17314	0	2000	1131	26034	https://www.ncbi.nlm.nih.gov/nuccore/NZ_NNIM01000554.1?report=graph&from=1&to=1131
771	NZ_NNIM01000592.1	T6SS2	99.355	930	6	0	1	930	5598	4669	0	1651	930	26034	https://www.ncbi.nlm.nih.gov/nuccore/NZ_NNIM01000592.1?report=graph&from=1&to=930
771	NZ_NNIM01000633.1	T6SS2	100	683	0	0	1	683	12606	13288	0	1232	683	26034	https://www.ncbi.nlm.nih.gov/nuccore/NZ_NNIM01000633.1?report=graph&from=1&to=683
771	NZ_NNIM01000184.1	T6SS2	98.208	614	11	0	1579	2192	1	614	0	1058	2192	26034	https://www.ncbi.nlm.nih.gov/nuccore/NZ_NNIM01000184.1?report=graph&from=1579&to=2192
772	NZ_NNIQ01000249.1	T6SS1	99.04	9272	89	0	1	9272	11592	20863	0	16320	9272	33098	https://www.ncbi.nlm.nih.gov/nuccore/NZ_NNIQ01000249.1?report=graph&from=1&to=9272
772	NZ_NNIQ01000258.1	T6SS1	99.051	8430	74	1	1	8430	32802	24379	0	14843	8430	33098	https://www.ncbi.nlm.nih.gov/nuccore/NZ_NNIQ01000258.1?report=graph&from=1&to=8430
772	NZ_NNIQ01000286.1	T6SS1	98.615	6427	55	3	1	6394	4819	11244	0	11207	6394	33098	https://www.ncbi.nlm.nih.gov/nuccore/NZ_NNIQ01000286.1?report=graph&from=1&to=6394
772	NZ_NNIQ01000218.1	T6SS1	96.439	4381	144	1	7886	12266	1	4369	0	7204	12266	33098	https://www.ncbi.nlm.nih.gov/nuccore/NZ_NNIQ01000218.1?report=graph&from=7886&to=12266
772	NZ_NNIQ01000360.1	T6SS1	99.407	3203	19	0	1	3203	24025	20823	0	5691	3203	33098	https://www.ncbi.nlm.nih.gov/nuccore/NZ_NNIQ01000360.1?report=graph&from=1&to=3203
772	NZ_NNIQ01000277.1	T6SS2	99.317	6882	47	0	1	6882	9338	16219	0	12200	6882	26034	https://www.ncbi.nlm.nih.gov/nuccore/NZ_NNIQ01000277.1?report=graph&from=1&to=6882
772	NZ_NNIQ01000316.1	T6SS2	99.293	3961	28	0	1	3961	18876	22836	0	7018	3961	26034	https://www.ncbi.nlm.nih.gov/nuccore/NZ_NNIQ01000316.1?report=graph&from=1&to=3961
772	NZ_NNIQ01000324.1	T6SS2	99.087	3723	34	0	1	3723	4540	8262	0	6561	3723	26034	https://www.ncbi.nlm.nih.gov/nuccore/NZ_NNIQ01000324.1?report=graph&from=1&to=3723
[truncated: 3,872 more rows]

## Sheet: T6SS1
Genome_ID	Genome Name	1	101	201	301	401	501	601	701	801	901	1001	1101	1201	1301	1401	1501	1601	1701	1801	1901	2001	2101	2201	2301	2401	2501	2601	2701	2801	2901	3001	3101	3201	3301	3401	3501	3601	3701	3801	3901	4001	4101	4201	4301	4401	4501	4601	4701
23	Vibrio parahaemolyticus CFSAN012493	0	98.693	98.693	98.693	98.693	98.693	98.693	98.693	98.693	98.693	98.693	98.693	98.693	98.693	98.693	98.693	98.693	98.693	98.693	98.693	98.693	98.693	98.693	98.693	98.693	98.693	98.693	98.693	98.693	98.693	98.693	98.693	98.693	98.693	98.693	98.693	98.693	98.693	98.693	98.693	98.693	98.693	98.693	98.693	98.693	98.693	98.693	98.693
40	Vibrio parahaemolyticus CFSAN012491	0	98.693	98.693	98.693	98.693	98.693	98.693	98.693	98.693	98.693	98.693	98.693	98.693	98.693	98.693	98.693	98.693	98.693	98.693	98.693	98.693	98.693	98.693	98.693	98.693	98.693	98.693	98.693	98.693	98.693	98.693	98.693	98.693	98.693	98.693	98.693	98.693	98.693	98.693	98.693	98.693	98.693	98.693	98.693	98.693	98.693	98.693	98.693
42	Vibrio parahaemolyticus CFSAN007446	98.63	98.63	98.63	98.63	98.63	98.63	98.63	98.63	98.63	98.63	98.63	98.63	98.63	98.63	98.63	98.63	98.63	98.63	98.63	98.63	98.63	98.63	98.63	98.63	98.63	98.63	98.63	98.63	98.63	98.63	98.63	98.63	98.63	98.63	98.63	98.63	98.63	98.63	98.63	98.63	98.63	98.63	98.63	98.63	98.63	98.63	98.63	98.63
45	Vibrio parahaemolyticus CFSAN007449	99.934	99.934	99.934	99.934	99.934	99.934	99.934	99.934	99.934	99.934	99.934	99.934	99.934	99.934	99.934	99.934	99.934	99.934	99.934	99.934	99.934	99.934	99.934	99.934	99.934	99.934	99.934	99.934	99.934	99.934	99.934	99.934	99.934	99.934	99.934	99.934	99.934	99.934	99.934	99.934	99.934	99.934	99.934	99.934	99.934	99.934	99.934	99.934
46	Vibrio parahaemolyticus CFSAN007450	99.934	99.934	99.934	99.934	99.934	99.934	99.934	99.934	99.934	99.934	99.934	99.934	99.934	99.934	99.934	99.934	99.934	99.934	99.934	99.934	99.934	99.934	99.934	99.934	99.934	99.934	99.934	99.934	99.934	99.934	99.934	99.934	99.934	99.934	99.934	99.934	99.934	99.934	99.934	99.934	99.934	99.934	99.934	99.934	99.934	99.934	99.934	99.934
47	Vibrio parahaemolyticus CFSAN007452	0	98.693	98.693	98.693	98.693	98.693	98.693	98.693	98.693	98.693	98.693	98.693	98.693	98.693	98.693	98.693	98.693	98.693	98.693	98.693	98.693	98.693	98.693	98.693	98.693	98.693	98.693	98.693	98.693	98.693	98.693	98.693	98.693	98.693	98.693	98.693	98.693	98.693	98.693	98.693	98.693	98.693	98.693	98.693	98.693	98.693	98.693	98.693
48	Vibrio parahaemolyticus CFSAN007451	99.934	99.934	99.934	99.934	99.934	99.934	99.934	99.934	99.934	99.934	99.934	99.934	99.934	99.934	99.934	99.934	99.934	99.934	99.934	99.934	99.934	99.934	99.934	99.934	99.934	99.934	99.934	99.934	99.934	99.934	99.934	99.934	99.934	99.934	99.934	99.934	99.934	99.934	99.934	99.934	99.934	99.934	99.934	99.934	99.934	99.934	99.934	99.934
49	Vibrio parahaemolyticus CFSAN007453	0	98.693	98.693	98.693	98.693	98.693	98.693	98.693	98.693	98.693	98.693	98.693	98.693	98.693	98.693	98.693	98.693	98.693	98.693	98.693	98.693	98.693	98.693	98.693	98.693	98.693	98.693	98.693	98.693	98.693	98.693	98.693	98.693	98.693	98.693	98.693	98.693	98.693	98.693	98.693	98.693	98.693	98.693	98.693	98.693	98.693	98.693	98.693
54	Vibrio parahaemolyticus FIM-S1708+	98.568	98.568	98.568	98.568	98.568	98.568	98.568	98.568	98.568	98.568	98.568	98.568	98.568	98.568	98.568	98.568	98.568	98.568	98.568	98.568	98.568	98.568	98.568	98.568	98.568	98.568	98.568	98.568	98.568	98.568	98.568	98.568	98.568	98.568	98.568	98.568	98.568	98.568	98.568	98.568	98.568	98.568	98.568	98.568	98.568	98.568	98.568	98.568
55	Vibrio parahaemolyticus FIM-S1392-	98.913	98.913	98.913	98.913	98.913	98.913	98.913	98.913	98.913	98.913	98.913	98.913	98.913	98.913	98.913	98.913	98.913	98.913	98.913	98.913	98.913	98.913	98.913	98.913	98.913	98.913	98.913	98.913	98.913	98.913	98.913	98.913	98.913	98.913	98.913	98.913	98.913	98.913	98.913	98.913	98.913	98.913	98.913	98.913	98.913	98.913	98.913	98.913
57	Vibrio parahaemolyticus NCKU_CV_CHN	98.616	98.616	98.616	98.616	98.616	98.616	98.616	98.616	98.616	98.616	98.616	98.616	98.616	98.616	98.616	98.616	98.616	98.616	98.616	98.616	98.616	98.616	98.616	98.616	98.616	98.616	98.616	98.616	98.616	98.616	98.616	98.616	98.616	98.616	98.616	98.616	98.616	98.616	98.616	98.616	98.616	98.616	98.616	98.616	98.616	98.616	98.616	98.616
78	Vibrio parahaemolyticus 04-2549	99.934	99.934	99.934	99.934	99.934	99.934	99.934	99.934	99.934	99.934	99.934	99.934	99.934	99.934	99.934	99.934	99.934	99.934	99.934	99.934	99.934	99.934	99.934	99.934	99.934	99.934	99.934	99.934	99.934	99.934	99.934	99.934	99.934	99.934	99.934	99.934	99.934	99.934	99.934	99.934	99.934	99.934	99.934	99.934	99.934	99.934	99.934	99.934
81	Vibrio parahaemolyticus K1275	0	98.833	98.833	98.833	98.833	98.833	98.833	98.833	98.833	98.833	98.833	98.833	98.833	98.833	98.833	98.833	98.833	98.833	98.833	98.833	98.833	98.833	98.833	98.833	98.833	98.833	98.833	98.833	98.833	98.833	98.833	98.833	98.833	98.833	98.833	98.833	98.833	98.833	98.833	98.833	98.833	98.833	98.833	98.833	98.833	98.833	98.833	98.833
82	Vibrio parahaemolyticus AF91	99.918	99.918	99.918	99.918	99.918	99.918	99.918	99.918	99.918	99.918	99.918	99.918	99.918	99.918	99.918	99.918	99.918	99.918	99.918	99.918	99.918	99.918	99.918	99.918	99.918	99.918	99.918	99.918	99.918	99.918	99.918	99.918	99.918	99.918	99.918	99.918	99.918	99.918	99.918	99.918	99.918	99.918	99.918	99.918	99.918	99.918	99.918	99.918
89	Vibrio parahaemolyticus 09-4435	99.934	99.934	99.934	99.934	99.934	99.934	99.934	99.934	99.934	99.934	99.934	99.934	99.934	99.934	99.934	99.934	99.934	99.934	99.934	99.934	99.934	99.934	99.934	99.934	99.934	99.934	99.934	99.934	99.934	99.934	99.934	99.934	99.934	99.934	99.934	99.934	99.934	99.934	99.934	99.934	99.934	99.934	99.934	99.934	99.934	99.934	99.934	99.934
92	Vibrio parahaemolyticus 07-1339	99.934	99.934	99.934	99.934	99.934	99.934	99.934	99.934	99.934	99.934	99.934	99.934	99.934	99.934	99.934	99.934	99.934	99.934	99.934	99.934	99.934	99.934	99.934	99.934	99.934	99.934	99.934	99.934	99.934	99.934	99.934	99.934	99.934	99.934	99.934	99.934	99.934	99.934	99.934	99.934	99.934	99.934	99.934	99.934	99.934	99.934	99.934	99.934
97	Vibrio parahaemolyticus 04-2551	99.934	99.934	99.934	99.934	99.934	99.934	99.934	99.934	99.934	99.934	99.934	99.934	99.934	99.934	99.934	99.934	99.934	99.934	99.934	99.934	99.934	99.934	99.934	99.934	99.934	99.934	99.934	99.934	99.934	99.934	99.934	99.934	99.934	99.934	99.934	99.934	99.934	99.934	99.934	99.934	99.934	99.934	99.934	99.934	99.934	99.934	99.934	99.934
98	Vibrio parahaemolyticus 10-4251	99.934	99.934	99.934	99.934	99.934	99.934	99.934	99.934	99.934	99.934	99.934	99.934	99.934	99.934	99.934	99.934	99.934	99.934	99.934	99.934	99.934	99.934	99.934	99.934	99.934	99.934	99.934	99.934	99.934	99.934	99.934	99.934	99.934	99.934	99.934	99.934	99.934	99.934	99.934	99.934	99.934	99.934	99.934	99.934	99.934	99.934	99.934	99.934
129	Vibrio parahaemolyticus ISF-77-01	0	98.609	98.609	98.609	98.609	98.609	98.609	98.609	98.609	98.609	98.609	99.934	98.609	98.609	98.609	98.609	98.609	98.609	98.609	98.609	98.609	98.609	98.609	98.609	98.609	98.609	98.609	98.609	98.609	98.609	98.609	98.609	98.609	98.609	98.609	98.609	98.609	98.609	98.609	98.609	98.609	98.609	98.609	98.609	98.609	98.609	98.609	98.609
130	Vibrio parahaemolyticus PMC58.5	99.934	99.934	99.934	99.934	99.934	99.934	99.934	99.934	99.934	99.934	99.934	99.934	99.934	99.934	99.934	99.934	99.934	99.934	99.934	99.934	99.934	99.934	99.934	99.934	99.934	99.934	99.934	99.934	99.934	99.934	99.934	99.934	99.934	99.934	99.934	99.934	99.934	99.934	99.934	99.934	99.934	99.934	99.934	99.934	99.934	99.934	99.934	99.934
131	Vibrio parahaemolyticus PMC58.7	99.777	99.777	99.777	99.777	99.777	99.777	99.777	99.777	99.777	99.777	99.777	99.934	99.777	99.777	99.777	99.777	99.777	99.777	99.777	99.777	99.777	99.777	99.777	99.777	99.777	99.777	99.777	99.777	99.777	99.777	99.777	99.777	99.777	99.777	99.777	99.777	99.777	99.777	99.777	99.777	99.777	99.777	99.777	99.777	99.777	99.777	99.777	99.777
132	Vibrio parahaemolyticus ATC210	99.931	99.931	99.931	99.931	99.931	99.931	99.931	99.931	99.931	99.931	99.931	99.934	99.931	99.931	99.931	99.931	99.931	99.931	99.931	99.931	99.931	99.931	99.931	99.931	99.931	99.931	99.931	99.931	99.931	99.931	99.931	99.931	99.931	99.931	99.931	99.931	99.931	99.931	99.931	99.931	99.931	99.931	99.931	99.931	99.931	99.931	99.931	99.931
133	Vibrio parahaemolyticus PMC14.7	99.931	99.931	99.931	99.931	99.931	99.931	99.931	99.931	99.931	99.931	99.931	99.934	99.931	99.931	99.931	99.931	99.931	99.931	99.931	99.931	99.931	99.931	99.931	99.931	99.931	99.931	99.931	99.931	99.931	99.931	99.931	99.931	99.931	99.931	99.931	99.931	99.931	99.931	99.931	99.931	99.931	99.931	99.931	99.931	99.931	99.931	99.931	99.931
134	Vibrio parahaemolyticus PMC48	99.934	99.934	99.934	99.934	99.934	99.934	99.934	99.934	99.934	99.934	99.934	99.934	99.934	99.934	99.934	99.934	99.934	99.934	99.934	99.934	99.934	99.934	99.934	99.934	99.934	99.934	99.934	99.934	99.934	99.934	99.934	99.934	99.934	99.934	99.934	99.934	99.934	99.934	99.934	99.934	99.934	99.934	99.934	99.934	99.934	99.934	99.934	99.934
135	Vibrio parahaemolyticus ATC220	99.934	99.934	99.934	99.934	99.934	99.934	99.934	99.934	99.934	99.934	99.934	99.934	99.934	99.934	99.934	99.934	99.934	99.934	99.934	99.934	99.934	99.934	99.934	99.934	99.934	99.934	99.934	99.934	99.934	99.934	99.934	99.934	99.934	99.934	99.934	99.934	99.934	99.934	99.934	99.934	99.934	99.934	99.934	99.934	99.934	99.934	99.934	99.934
146	Vibrio parahaemolyticus Gxw_7004	99.934	99.934	99.934	99.934	99.934	99.934	99.934	99.934	99.934	99.934	99.934	99.934	99.934	99.934	99.934	99.934	99.934	99.934	99.934	99.934	99.934	99.934	99.934	99.934	99.934	99.934	99.934	99.934	99.934	99.934	99.934	99.934	99.934	99.934	99.934	99.934	99.934	99.934	99.934	99.934	99.934	99.934	99.934	99.934	99.934	99.934	99.934	99.934
153	Vibrio parahaemolyticus A4EZ927	99.934	99.934	99.934	99.934	99.934	99.934	99.934	99.934	99.934	99.934	99.934	99.934	99.934	99.934	99.934	99.934	99.934	99.934	99.934	99.934	99.934	99.934	99.934	99.934	99.934	99.934	99.934	99.934	99.934	99.934	99.934	99.934	99.934	99.934	99.934	99.934	99.934	99.934	99.934	99.934	99.934	99.934	99.934	99.934	99.934	99.934	99.934	99.934
170	Vibrio parahaemolyticus A3EZ136	99.934	99.934	99.934	99.934	99.934	99.934	99.934	99.934	99.934	99.934	99.934	99.934	99.934	99.934	99.934	99.934	99.934	99.934	99.934	99.934	99.934	99.934	99.934	99.934	99.934	99.934	99.934	99.934	99.934	99.934	99.934	99.934	99.934	99.934	99.934	99.934	99.934	99.934	99.934	99.934	99.934	99.934	99.934	99.934	99.934	99.934	99.934	99.934
172	Vibrio parahaemolyticus F63267	99.934	99.934	99.934	99.934	99.934	99.934	99.934	99.934	99.934	99.934	99.934	99.934	99.934	99.934	99.934	99.934	99.934	99.934	99.934	99.934	99.934	99.934	99.934	99.934	99.934	99.934	99.934	99.934	99.934	99.934	99.934	99.934	99.934	99.934	99.934	99.934	99.934	99.934	99.934	99.934	99.934	99.934	99.934	99.934	99.934	99.934	99.934	99.934
178	Vibrio parahaemolyticus 07-2964	0	98.69	98.69	98.69	98.69	98.69	98.69	98.69	98.69	98.69	98.69	99.934	98.69	98.69	98.69	98.69	98.69	98.69	98.69	98.69	98.69	98.69	98.69	98.69	98.69	98.69	98.69	98.69	98.69	98.69	98.69	98.69	98.69	98.69	98.69	98.69	98.69	98.69	98.69	98.69	98.69	98.69	98.69	98.69	98.69	98.69	98.69	98.69
200	Vibrio parahaemolyticus A5Z853	99.934	99.934	99.934	99.934	99.934	99.934	99.934	99.934	99.934	99.934	99.934	99.934	99.934	99.934	99.934	99.934	99.934	99.934	99.934	99.934	99.934	99.934	99.934	99.934	99.934	99.934	99.934	99.934	99.934	99.934	99.934	99.934	99.934	99.934	99.934	99.934	99.934	99.934	99.934	99.934	99.934	99.934	99.934	99.934	99.934	99.934	99.934	99.934
203	Vibrio parahaemolyticus A5Z273	99.934	99.934	99.934	99.934	99.934	99.934	99.934	99.934	99.934	99.934	99.934	99.934	99.934	99.934	99.934	99.934	99.934	99.934	99.934	99.934	99.934	99.934	99.934	99.934	99.934	99.934	99.934	99.934	99.934	99.934	99.934	99.934	99.934	99.934	99.934	99.934	99.934	99.934	99.934	99.934	99.934	99.934	99.934	99.934	99.934	99.934	99.934	99.934
234	Vibrio parahaemolyticus CFSAN018754	99.934	99.934	99.934	99.934	99.934	99.934	99.934	99.934	99.934	99.934	99.934	99.934	99.934	99.934	99.934	99.934	99.934	99.934	99.934	99.934	99.934	99.934	99.934	99.934	99.934	99.934	99.934	99.934	99.934	99.934	99.934	99.934	99.934	99.934	99.934	99.934	99.934	99.934	99.934	99.934	99.934	99.934	99.934	99.934	99.934	99.934	99.934	99.934
235	Vibrio parahaemolyticus CFSAN018752	0	98.804	98.804	98.804	98.804	98.804	98.804	98.804	98.804	98.804	98.804	99.934	98.804	98.804	98.804	98.804	98.804	98.804	98.804	98.804	98.804	98.804	98.804	98.804	98.804	98.804	98.804	98.804	98.804	98.804	98.804	98.804	98.804	98.804	98.804	98.804	98.804	98.804	98.804	98.804	98.804	98.804	98.804	98.804	98.804	98.804	98.804	98.804
236	Vibrio parahaemolyticus CFSAN018753	0	98.804	98.804	98.804	98.804	98.804	98.804	98.804	98.804	98.804	98.804	99.934	98.804	98.804	98.804	98.804	98.804	98.804	98.804	98.804	98.804	98.804	98.804	98.804	98.804	98.804	98.804	98.804	98.804	98.804	98.804	98.804	98.804	98.804	98.804	98.804	98.804	98.804	98.804	98.804	98.804	98.804	98.804	98.804	98.804	98.804	98.804	98.804
238	Vibrio parahaemolyticus CFSAN018757	99.934	99.934	99.934	99.934	99.934	99.934	99.934	99.934	99.934	99.934	99.934	99.934	99.934	99.934	99.934	99.934	99.934	99.934	99.934	99.934	99.934	99.934	99.934	99.934	99.934	99.934	99.934	99.934	99.934	99.934	99.934	99.934	99.934	99.934	99.934	99.934	99.934	99.934	99.934	99.934	99.934	99.934	99.934	99.934	99.934	99.934	99.934	99.934
252	Vibrio parahaemolyticus Klin	99.934	99.934	99.934	99.934	99.934	99.934	99.934	99.934	99.934	99.934	99.934	99.934	99.934	99.934	99.934	99.934	99.934	99.934	99.934	99.934	99.934	99.934	99.934	99.934	99.934	99.934	99.934	99.934	99.934	99.934	99.934	99.934	99.934	99.934	99.934	99.934	99.934	99.934	99.934	99.934	99.934	99.934	99.934	99.934	99.934	99.934	99.934	99.934
273	Vibrio parahaemolyticus GCSL_R52	98.601	98.601	98.601	98.601	98.601	98.601	98.601	98.601	98.601	98.601	98.601	99.934	98.601	98.601	98.601	98.601	98.601	98.601	98.601	98.601	98.601	98.601	98.601	98.601	98.601	98.601	98.601	98.601	98.601	98.601	98.601	98.601	98.601	98.601	98.601	98.601	98.601	98.601	98.601	98.601	98.601	98.601	98.601	98.601	98.601	98.601	98.601	98.601
274	Vibrio parahaemolyticus GCSL_R53	98.656	98.656	98.656	98.656	98.656	98.656	98.656	98.656	98.656	98.656	98.656	99.934	98.656	98.656	98.656	98.656	98.656	98.656	98.656	98.656	98.656	98.656	98.656	98.656	98.656	98.656	98.656	98.656	98.656	98.656	98.656	98.656	98.656	98.656	98.656	98.656	98.656	98.656	98.656	98.656	98.656	98.656	98.656	98.656	98.656	98.656	98.656	98.656
275	Vibrio parahaemolyticus GCSL_R54	98.647	98.647	98.647	98.647	98.647	98.647	98.647	98.647	98.647	98.647	98.647	99.934	98.647	98.647	98.647	98.647	98.647	98.647	98.647	98.647	98.647	98.647	98.647	98.647	98.647	98.647	98.647	98.647	98.647	98.647	98.647	98.647	98.647	98.647	98.647	98.647	98.647	98.647	98.647	98.647	98.647	98.647	98.647	98.647	98.647	98.647	98.647	98.647
276	Vibrio parahaemolyticus GCSL_R55	98.647	98.647	98.647	98.647	98.647	98.647	98.647	98.647	98.647	98.647	98.647	99.934	98.647	98.647	98.647	98.647	98.647	98.647	98.647	98.647	98.647	98.647	98.647	98.647	98.647	98.647	98.647	98.647	98.647	98.647	98.647	98.647	98.647	98.647	98.647	98.647	98.647	98.647	98.647	98.647	98.647	98.647	98.647	98.647	98.647	98.647	98.647	98.647
278	Vibrio parahaemolyticus GCSL_R56	98.647	98.647	98.647	98.647	98.647	98.647	98.647	98.647	98.647	98.647	98.647	99.934	98.647	98.647	98.647	98.647	98.647	98.647	98.647	98.647	98.647	98.647	98.647	98.647	98.647	98.647	98.647	98.647	98.647	98.647	98.647	98.647	98.647	98.647	98.647	98.647	98.647	98.647	98.647	98.647	98.647	98.647	98.647	98.647	98.647	98.647	98.647	98.647
331	Vibrio parahaemolyticus CDC_K4557	0	98.696	98.696	98.696	98.696	98.696	98.696	98.696	98.696	98.696	98.696	99.934	98.696	98.696	98.696	98.696	98.696	98.696	98.696	98.696	98.696	98.696	98.696	98.696	98.696	98.696	98.696	98.696	98.696	98.696	98.696	98.696	98.696	98.696	98.696	98.696	98.696	98.696	98.696	98.696	98.696	98.696	98.696	98.696	98.696	98.696	98.696	98.696
336	Vibrio parahaemolyticus CDC_K4637G	99.934	99.934	99.934	99.934	99.934	99.934	99.934	99.934	99.934	99.934	99.934	99.934	99.934	99.934	99.934	99.934	99.934	99.934	99.934	99.934	99.934	99.934	99.934	99.934	99.934	99.934	99.934	99.934	99.934	99.934	99.934	99.934	99.934	99.934	99.934	99.934	99.934	99.934	99.934	99.934	99.934	99.934	99.934	99.934	99.934	99.934	99.934	99.934
337	Vibrio parahaemolyticus CDC_K4637W	99.934	99.934	99.934	99.934	99.934	99.934	99.934	99.934	99.934	99.934	99.934	99.934	99.934	99.934	99.934	99.934	99.934	99.934	99.934	99.934	99.934	99.934	99.934	99.934	99.934	99.934	99.934	99.934	99.934	99.934	99.934	99.934	99.934	99.934	99.934	99.934	99.934	99.934	99.934	99.934	99.934	99.934	99.934	99.934	99.934	99.934	99.934	99.934
346	Vibrio parahaemolyticus CDC_K4775	99.931	99.931	99.931	99.931	99.931	99.931	99.931	99.931	99.931	99.931	99.931	99.934	99.931	99.931	99.931	99.931	99.931	99.931	99.931	99.931	99.931	99.931	99.931	99.931	99.931	99.931	99.931	99.931	99.931	99.931	99.931	99.931	99.931	99.931	99.931	99.931	99.931	99.931	99.931	99.931	99.931	99.931	99.931	99.931	99.931	99.931	99.931	99.931
353	Vibrio parahaemolyticus CDC_K5010G	99.934	99.934	99.934	99.934	99.934	99.934	99.934	99.934	99.934	99.934	99.934	99.934	99.934	99.934	99.934	99.934	99.934	99.934	99.934	99.934	99.934	99.934	99.934	99.934	99.934	99.934	99.934	99.934	99.934	99.934	99.934	99.934	99.934	99.934	99.934	99.934	99.934	99.934	99.934	99.934	99.934	99.934	99.934	99.934	99.934	99.934	99.934	99.934
354	Vibrio parahaemolyticus CDC_K5010W	99.934	99.934	99.934	99.934	99.934	99.934	99.934	99.934	99.934	99.934	99.934	99.934	99.934	99.934	99.934	99.934	99.934	99.934	99.934	99.934	99.934	99.934	99.934	99.934	99.934	99.934	99.934	99.934	99.934	99.934	99.934	99.934	99.934	99.934	99.934	99.934	99.934	99.934	99.934	99.934	99.934	99.934	99.934	99.934	99.934	99.934	99.934	99.934
355	Vibrio parahaemolyticus CDC_K5058	99.934	99.934	99.934	99.934	99.934	99.934	99.934	99.934	99.934	99.934	99.934	99.934	99.934	99.934	99.934	99.934	99.934	99.934	99.934	99.934	99.934	99.934	99.934	99.934	99.934	99.934	99.934	99.934	99.934	99.934	99.934	99.934	99.934	99.934	99.934	99.934	99.934	99.934	99.934	99.934	99.934	99.934	99.934	99.934	99.934	99.934	99.934	99.934
376	Vibrio parahaemolyticus CDC_K5528	99.931	99.931	99.931	99.931	99.931	99.931	99.931	99.931	99.931	99.931	99.931	99.934	99.931	99.931	99.931	99.931	99.931	99.931	99.931	99.931	99.931	99.931	99.931	99.931	99.931	99.931	99.931	99.931	99.931	99.931	99.931	99.931	99.931	99.931	99.931	99.931	99.931	99.931	99.931	99.931	99.931	99.931	99.931	99.931	99.931	99.931	99.931	99.931
381	Vibrio parahaemolyticus CDC_K5635	0	98.577	98.577	98.577	98.577	98.577	98.577	98.577	98.577	98.577	98.577	99.934	98.577	98.577	98.577	98.577	98.577	98.577	98.577	98.577	98.577	98.577	98.577	98.577	98.577	98.577	98.577	98.577	98.577	98.577	98.577	98.577	98.577	98.577	98.577	98.577	98.577	98.577	98.577	98.577	98.577	98.577	98.577	98.577	98.577	98.577	98.577	98.577
392	Vibrio parahaemolyticus 100150	99.934	99.934	99.934	99.934	99.934	99.934	99.934	99.934	99.934	99.934	99.934	99.934	99.934	99.934	99.934	99.934	99.934	99.934	99.934	99.934	99.934	99.934	99.934	99.934	99.934	99.934	99.934	99.934	99.934	99.934	99.934	99.934	99.934	99.934	99.934	99.934	99.934	99.934	99.934	99.934	99.934	99.934	99.934	99.934	99.934	99.934	99.934	99.934
393	Vibrio parahaemolyticus 100152	99.934	99.934	99.934	99.934	99.934	99.934	99.934	99.934	99.934	99.934	99.934	99.934	99.934	99.934	99.934	99.934	99.934	99.934	99.934	99.934	99.934	99.934	99.934	99.934	99.934	99.934	99.934	99.934	99.934	99.934	99.934	99.934	99.934	99.934	99.934	99.934	99.934	99.934	99.934	99.934	99.934	99.934	99.934	99.934	99.934	99.934	99.934	99.934
394	Vibrio parahaemolyticus 100153	99.934	99.934	99.934	99.934	99.934	99.934	99.934	99.934	99.934	99.934	99.934	99.934	99.934	99.934	99.934	99.934	99.934	99.934	99.934	99.934	99.934	99.934	99.934	99.934	99.934	99.934	99.934	99.934	99.934	99.934	99.934	99.934	99.934	99.934	99.934	99.934	99.934	99.934	99.934	99.934	99.934	99.934	99.934	99.934	99.934	99.934	99.934	99.934
401	Vibrio parahaemolyticus 100151	99.934	99.934	99.934	99.934	99.934	99.934	99.934	99.934	99.934	99.934	99.934	99.934	99.934	99.934	99.934	99.934	99.934	99.934	99.934	99.934	99.934	99.934	99.934	99.934	99.934	99.934	99.934	99.934	99.934	99.934	99.934	99.934	99.934	99.934	99.934	99.934	99.934	99.934	99.934	99.934	99.934	99.934	99.934	99.934	99.934	99.934	99.934	99.934
404	Vibrio parahaemolyticus 100138	99.931	99.931	99.931	99.931	99.931	99.931	99.931	99.931	99.931	99.931	99.931	99.934	99.931	99.931	99.931	99.931	99.931	99.931	99.931	99.931	99.931	99.931	99.931	99.931	99.931	99.931	99.931	99.931	99.931	99.931	99.931	99.931	99.931	99.931	99.931	99.931	99.931	99.931	99.931	99.931	99.931	99.931	99.931	99.931	99.931	99.931	99.931	99.931
406	Vibrio parahaemolyticus 100145	99.931	99.931	99.931	99.931	99.931	99.931	99.931	99.931	99.931	99.931	99.931	99.934	99.931	99.931	99.931	99.931	99.931	99.931	99.931	99.931	99.931	99.931	99.931	99.931	99.931	99.931	99.931	99.931	99.931	99.931	99.931	99.931	99.931	99.931	99.931	99.931	99.931	99.931	99.931	99.931	99.931	99.931	99.931	99.931	99.931	99.931	99.931	99.931
411	Vibrio parahaemolyticus GIMxtfL61-2011.05	99.934	99.934	99.934	99.934	99.934	99.934	99.934	99.934	99.934	99.934	99.934	99.934	99.934	99.934	99.934	99.934	99.934	99.934	99.934	99.934	99.934	99.934	99.934	99.934	99.934	99.934	99.934	99.934	99.934	99.934	99.934	99.934	99.934	99.934	99.934	99.934	99.934	99.934	99.934	99.934	99.934	99.934	99.934	99.934	99.934	99.934	99.934	99.934
412	Vibrio parahaemolyticus GIMxtfL65-2011.05	99.934	99.934	99.934	99.934	99.934	99.934	99.934	99.934	99.934	99.934	99.934	99.934	99.934	99.934	99.934	99.934	99.934	99.934	99.934	99.934	99.934	99.934	99.934	99.934	99.934	99.934	99.934	99.934	99.934	99.934	99.934	99.934	99.934	99.934	99.934	99.934	99.934	99.934	99.934	99.934	99.934	99.934	99.934	99.934	99.934	99.934	99.934	99.934
424	Vibrio parahaemolyticus PMA2.15	98.245	98.245	98.245	98.245	98.245	98.245	98.245	98.245	98.245	98.245	98.245	99.934	98.245	98.245	98.245	98.245	98.245	98.245	98.245	98.245	98.245	98.245	98.245	98.245	98.245	98.245	98.245	98.245	98.245	98.245	98.245	98.245	98.245	98.245	98.245	98.245	98.245	98.245	98.245	98.245	98.245	98.245	98.245	98.245	98.245	98.245	98.245	98.245
427	Vibrio parahaemolyticus PMA37.5	99.934	99.934	99.934	99.934	99.934	99.934	99.934	99.934	99.934	99.934	99.934	99.934	99.934	99.934	99.934	99.934	99.934	99.934	99.934	99.934	99.934	99.934	99.934	99.934	99.934	99.934	99.934	99.934	99.934	99.934	99.934	99.934	99.934	99.934	99.934	99.934	99.934	99.934	99.934	99.934	99.934	99.934	99.934	99.934	99.934	99.934	99.934	99.934
443	Vibrio parahaemolyticus FDAARGOS_191	99.934	99.934	99.934	99.934	99.934	99.934	99.934	99.934	99.934	99.934	99.934	99.934	99.934	99.934	99.934	99.934	99.934	99.934	99.934	99.934	99.934	99.934	99.934	99.934	99.934	99.934	99.934	99.934	99.934	99.934	99.934	99.934	99.934	99.934	99.934	99.934	99.934	99.934	99.934	99.934	99.934	99.934	99.934	99.934	99.934	99.934	99.934	99.934
454	Vibrio parahaemolyticus xtf27	0	98.76	98.76	98.76	98.76	98.76	98.76	98.76	98.76	98.76	98.76	99.934	98.76	98.76	98.76	98.76	98.76	98.76	98.76	98.76	98.76	98.76	98.76	98.76	98.76	98.76	98.76	98.76	98.76	98.76	98.76	98.76	98.76	98.76	98.76	98.76	98.76	98.76	98.76	98.76	98.76	98.76	98.76	98.76	98.76	98.76	98.76	98.76
456	Vibrio parahaemolyticus xtf19	98.836	98.836	98.836	98.836	98.836	98.836	98.836	98.836	98.836	98.836	98.836	99.934	98.836	98.836	98.836	98.836	98.836	98.836	98.836	98.836	98.836	98.836	98.836	98.836	98.836	98.836	98.836	98.836	98.836	98.836	98.836	98.836	98.836	98.836	98.836	98.836	98.836	98.836	98.836	98.836	98.836	98.836	98.836	98.836	98.836	98.836	98.836	98.836
460	Vibrio parahaemolyticus Vp133	98.556	98.556	98.556	98.556	98.556	98.556	98.556	98.556	98.556	98.556	98.556	99.934	98.556	98.556	98.556	98.556	98.556	98.556	98.556	98.556	98.556	98.556	98.556	98.556	98.556	98.556	98.556	98.556	98.556	98.556	98.556	98.556	98.556	98.556	98.556	98.556	98.556	98.556	98.556	98.556	98.556	98.556	98.556	98.556	98.556	98.556	98.556	98.556
461	Vibrio parahaemolyticus Vp230	98.653	98.653	98.653	98.653	98.653	98.653	98.653	98.653	98.653	98.653	98.653	99.934	98.653	98.653	98.653	98.653	98.653	98.653	98.653	98.653	98.653	98.653	98.653	98.653	98.653	98.653	98.653	98.653	98.653	98.653	98.653	98.653	98.653	98.653	98.653	98.653	98.653	98.653	98.653	98.653	98.653	98.653	98.653	98.653	98.653	98.653	98.653	98.653
465	Vibrio parahaemolyticus Vp294	0	98.759	98.759	98.759	98.759	98.759	98.759	98.759	98.759	98.759	98.759	99.934	98.759	98.759	98.759	98.759	98.759	98.759	98.759	98.759	98.759	98.759	98.759	98.759	98.759	98.759	98.759	98.759	98.759	98.759	98.759	98.759	98.759	98.759	98.759	98.759	98.759	98.759	98.759	98.759	98.759	98.759	98.759	98.759	98.759	98.759	98.759	98.759
466	Vibrio parahaemolyticus Vp336	98.878	98.878	98.878	98.878	98.878	98.878	98.878	98.878	98.878	98.878	98.878	99.934	98.878	98.878	98.878	98.878	98.878	98.878	98.878	98.878	98.878	98.878	98.878	98.878	98.878	98.878	98.878	98.878	98.878	98.878	98.878	98.878	98.878	98.878	98.878	98.878	98.878	98.878	98.878	98.878	98.878	98.878	98.878	98.878	98.878	98.878	98.878	98.878
513	Vibrio parahaemolyticus MAVP-108	0	98.994	98.994	98.994	98.994	98.994	98.994	98.994	98.994	98.994	98.994	99.934	98.994	98.994	98.994	98.994	98.994	98.994	98.994	98.994	98.994	98.994	98.994	98.994	98.994	98.994	98.994	98.994	98.994	98.994	98.994	98.994	98.994	98.994	98.994	98.994	98.994	98.994	98.994	98.994	98.994	98.994	98.994	98.994	98.994	98.994	98.994	98.994
568	Vibrio parahaemolyticus VPF-3	99.927	99.927	99.927	99.927	99.927	99.927	99.927	99.927	99.927	99.927	99.927	99.934	99.927	99.927	99.927	99.927	99.927	99.927	99.927	99.927	99.927	99.927	99.927	99.927	99.927	99.927	99.927	99.927	99.927	99.927	99.927	99.927	99.927	99.927	99.927	99.927	99.927	99.927	99.927	99.927	99.927	99.927	99.927	99.927	99.927	99.927	99.927	99.927
569	Vibrio parahaemolyticus VPF-4	99.927	99.927	99.927	99.927	99.927	99.927	99.927	99.927	99.927	99.927	99.927	99.934	99.927	99.927	99.927	99.927	99.927	99.927	99.927	99.927	99.927	99.927	99.927	99.927	99.927	99.927	99.927	99.927	99.927	99.927	99.927	99.927	99.927	99.927	99.927	99.927	99.927	99.927	99.927	99.927	99.927	99.927	99.927	99.927	99.927	99.927	99.927	99.927
570	Vibrio parahaemolyticus VPF-6	99.927	99.927	99.927	99.927	99.927	99.927	99.927	99.927	99.927	99.927	99.927	99.934	99.927	99.927	99.927	99.927	99.927	99.927	99.927	99.927	99.927	99.927	99.927	99.927	99.927	99.927	99.927	99.927	99.927	99.927	99.927	99.927	99.927	99.927	99.927	99.927	99.927	99.927	99.927	99.927	99.927	99.927	99.927	99.927	99.927	99.927	99.927	99.927
571	Vibrio parahaemolyticus VPF-1	99.927	99.927	99.927	99.927	99.927	99.927	99.927	99.927	99.927	99.927	99.927	99.934	99.927	99.927	99.927	99.927	99.927	99.927	99.927	99.927	99.927	99.927	99.927	99.927	99.927	99.927	99.927	99.927	99.927	99.927	99.927	99.927	99.927	99.927	99.927	99.927	99.927	99.927	99.927	99.927	99.927	99.927	99.927	99.927	99.927	99.927	99.927	99.927
572	Vibrio parahaemolyticus VPF-7	99.927	99.927	99.927	99.927	99.927	99.927	99.927	99.927	99.927	99.927	99.927	99.934	99.927	99.927	99.927	99.927	99.927	99.927	99.927	99.927	99.927	99.927	99.927	99.927	99.927	99.927	99.927	99.927	99.927	99.927	99.927	99.927	99.927	99.927	99.927	99.927	99.927	99.927	99.927	99.927	99.927	99.927	99.927	99.927	99.927	99.927	99.927	99.927
573	Vibrio parahaemolyticus VPF-2	99.927	99.927	99.927	99.927	99.927	99.927	99.927	99.927	99.927	99.927	99.927	99.934	99.927	99.927	99.927	99.927	99.927	99.927	99.927	99.927	99.927	99.927	99.927	99.927	99.927	99.927	99.927	99.927	99.927	99.927	99.927	99.927	99.927	99.927	99.927	99.927	99.927	99.927	99.927	99.927	99.927	99.927	99.927	99.927	99.927	99.927	99.927	99.927
574	Vibrio parahaemolyticus VPF-5	99.927	99.927	99.927	99.927	99.927	99.927	99.927	99.927	99.927	99.927	99.927	99.934	99.927	99.927	99.927	99.927	99.927	99.927	99.927	99.927	99.927	99.927	99.927	99.927	99.927	99.927	99.927	99.927	99.927	99.927	99.927	99.927	99.927	99.927	99.927	99.927	99.927	99.927	99.927	99.927	99.927	99.927	99.927	99.927	99.927	99.927	99.927	99.927
582	Vibrio parahaemolyticus L70	99.934	99.934	99.934	99.934	99.934	99.934	99.934	99.934	99.934	99.934	99.934	99.934	99.934	99.934	99.934	99.934	99.934	99.934	99.934	99.934	99.934	99.934	99.934	99.934	99.934	99.934	99.934	99.934	99.934	99.934	99.934	99.934	99.934	99.934	99.934	99.934	99.934	99.934	99.934	99.934	99.934	99.934	99.934	99.934	99.934	99.934	99.934	99.934
589	Vibrio parahaemolyticus VPD14	99.934	99.934	99.934	99.934	99.934	99.934	99.934	99.934	99.934	99.934	99.934	99.934	99.934	99.934	99.934	99.934	99.934	99.934	99.934	99.934	99.934	99.934	99.934	99.934	99.934	99.934	99.934	99.934	99.934	99.934	99.934	99.934	99.934	99.934	99.934	99.934	99.934	99.934	99.934	99.934	99.934	99.934	99.934	99.934	99.934	99.934	99.934	99.934
602	Vibrio parahaemolyticus Vp23	98.55	98.55	98.55	98.55	98.55	98.55	98.55	98.55	98.55	98.55	98.55	99.934	98.55	98.55	98.55	98.55	98.55	98.55	98.55	98.55	98.55	98.55	98.55	98.55	98.55	98.55	98.55	98.55	98.55	98.55	98.55	98.55	98.55	98.55	98.55	98.55	98.55	98.55	98.55	98.55	98.55	98.55	98.55	98.55	98.55	98.55	98.55	98.55
607	Vibrio parahaemolyticus S177	100	100	100	100	100	100	100	100	100	100	100	99.934	100	100	100	100	99.893	99.893	99.893	99.893	99.893	99.893	99.893	99.893	99.893	99.893	99.893	99.893	99.893	99.893	99.893	99.893	99.893	99.893	99.893	99.893	99.893	99.893	99.893	99.893	99.893	99.893	99.893	99.893	99.893	99.893	99.893	99.893
611	Vibrio parahaemolyticus S010	99.927	99.927	99.927	99.927	99.927	99.927	99.927	99.927	99.927	99.927	99.927	99.934	99.927	99.927	99.927	99.927	99.927	99.927	99.927	99.927	99.927	99.927	99.927	99.927	99.927	99.927	99.927	99.927	99.927	99.927	99.927	99.927	99.927	99.927	99.927	99.927	99.927	99.927	99.927	99.927	99.927	99.927	99.927	99.927	99.927	99.927	99.927	99.927
613	Vibrio parahaemolyticus G1_8	99.931	99.931	99.931	99.931	99.931	99.931	99.931	99.931	99.931	99.931	99.931	99.934	99.931	99.931	99.931	99.931	99.931	99.931	99.931	99.931	99.931	99.931	99.931	99.931	99.931	99.931	99.931	99.931	99.931	99.931	99.931	99.931	99.931	99.931	99.931	99.931	99.931	99.931	99.931	99.931	99.931	99.931	99.931	99.931	99.931	99.931	99.931	99.931
614	Vibrio parahaemolyticus G1_5	99.927	99.927	99.927	99.927	99.927	99.927	99.927	99.927	99.927	99.927	99.927	99.934	99.927	99.927	99.927	99.927	99.927	99.927	99.927	99.927	99.927	99.927	99.927	99.927	99.927	99.927	99.927	99.927	99.927	99.927	99.927	99.927	99.927	99.927	99.927	99.927	99.927	99.927	99.927	99.927	99.927	99.927	99.927	99.927	99.927	99.927	99.927	99.927
615	Vibrio parahaemolyticus G1_6	100	100	100	100	100	100	100	100	100	100	100	99.934	100	100	100	100	100	100	100	100	100	100	100	100	100	100	100	100	100	100	100	100	100	100	100	100	100	100	100	100	100	100	100	100	100	99.92	99.92	99.92
617	Vibrio parahaemolyticus S061	99.931	99.931	99.931	99.931	99.931	99.931	99.931	99.931	99.931	99.931	99.931	99.934	99.931	99.931	99.931	99.931	99.931	99.931	99.931	99.931	99.931	99.931	99.931	99.931	99.931	99.931	99.931	99.931	99.931	99.931	99.931	99.931	99.931	99.931	99.931	99.931	99.931	99.931	99.931	99.931	99.931	99.931	99.931	99.931	99.931	99.931	99.931	99.931
619	Vibrio parahaemolyticus S089	100	100	100	100	100	100	100	100	100	100	100	99.934	100	100	100	100	99.983	99.983	99.983	99.983	99.983	99.983	99.983	99.983	99.983	99.983	99.983	99.983	99.983	99.983	99.983	99.983	99.983	99.983	99.983	99.983	99.983	99.983	99.983	99.983	99.983	99.983	99.983	99.983	99.983	99.983	99.983	99.983
620	Vibrio parahaemolyticus G2_2	99.931	99.931	99.931	99.931	99.931	99.931	99.931	99.931	99.931	99.931	99.931	99.934	99.931	99.931	99.931	99.931	99.931	99.931	99.931	99.931	99.931	99.931	99.931	99.931	99.931	99.931	99.931	99.931	99.931	99.931	99.931	99.931	99.931	99.931	99.931	99.931	99.931	99.931	99.931	99.931	99.931	99.931	99.931	99.931	99.931	99.931	99.931	99.931
623	Vibrio parahaemolyticus G1_4	99.927	99.927	99.927	99.927	99.927	99.927	99.927	99.927	99.927	99.927	99.927	99.934	99.927	99.927	99.927	99.927	99.927	99.927	99.927	99.927	99.927	99.927	99.927	99.927	99.927	99.927	99.927	99.927	99.927	99.927	99.927	99.927	99.927	99.927	99.927	99.927	99.927	99.927	99.927	99.927	99.927	99.927	99.927	99.927	99.927	99.927	99.927	99.927
624	Vibrio parahaemolyticus G1_3	99.931	99.931	99.931	99.931	99.931	99.931	99.931	99.931	99.931	99.931	99.931	99.934	99.931	99.931	99.931	99.931	99.931	99.931	99.931	99.931	99.931	99.931	99.931	99.931	99.931	99.931	99.931	99.931	99.931	99.931	99.931	99.931	99.931	99.931	99.931	99.931	99.931	99.931	99.931	99.931	99.931	99.931	99.931	99.931	99.931	99.931	99.931	99.931
628	Vibrio parahaemolyticus S175	100	100	100	100	100	100	100	100	100	100	100	99.934	100	100	100	100	99.973	99.973	99.973	99.973	99.973	99.973	99.973	99.973	99.973	99.973	99.973	99.973	99.973	99.973	99.973	99.973	99.973	99.973	99.973	99.973	99.973	99.973	99.973	99.973	99.973	99.973	99.973	99.973	99.973	99.973	99.973	99.973
634	Vibrio parahaemolyticus G1_10	99.921	99.921	99.921	99.921	99.921	99.921	99.921	99.921	99.921	99.921	99.921	99.934	99.921	99.921	99.921	99.921	99.921	99.921	99.921	99.921	99.921	99.921	99.921	99.921	99.921	99.921	99.921	99.921	99.921	99.921	99.921	99.921	99.921	99.921	99.921	99.921	99.921	99.921	99.921	99.921	99.921	99.921	99.921	99.921	99.921	99.921	99.921	99.921
684	Vibrio parahaemolyticus F3_9	99.931	99.931	99.931	99.931	99.931	99.931	99.931	99.931	99.931	99.931	99.931	99.934	99.931	99.931	99.931	99.931	99.931	99.931	99.931	99.931	99.931	99.931	99.931	99.931	99.931	99.931	99.931	99.931	99.931	99.931	99.931	99.931	99.931	99.931	99.931	99.931	99.931	99.931	99.931	99.931	99.931	99.931	99.931	99.931	99.931	99.931	99.931	99.931
687	Vibrio parahaemolyticus F3_10	99.931	99.931	99.931	99.931	99.931	99.931	99.931	99.931	99.931	99.931	99.931	99.934	99.931	99.931	99.931	99.931	99.931	99.931	99.931	99.931	99.931	99.931	99.931	99.931	99.931	99.931	99.931	99.931	99.931	99.931	99.931	99.931	99.931	99.931	99.931	99.931	99.931	99.931	99.931	99.931	99.931	99.931	99.931	99.931	99.931	99.931	99.931	99.931
688	Vibrio parahaemolyticus F2_4	0	98.559	98.559	98.559	98.559	98.559	98.559	98.559	98.559	98.559	98.559	99.934	98.559	98.559	98.559	98.559	98.559	98.559	98.559	98.559	98.559	98.559	98.559	98.559	98.559	98.559	98.559	98.559	98.559	98.559	98.559	98.559	98.559	98.559	98.559	98.559	98.559	98.559	98.559	98.559	98.559	98.559	98.559	98.559	98.559	98.559	98.559	98.559
689	Vibrio parahaemolyticus F2_1	0	98.559	98.559	98.559	98.559	98.559	98.559	98.559	98.559	98.559	98.559	99.934	98.559	98.559	98.559	98.559	98.559	98.559	98.559	98.559	98.559	98.559	98.559	98.559	98.559	98.559	98.559	98.559	98.559	98.559	98.559	98.559	98.559	98.559	98.559	98.559	98.559	98.559	98.559	98.559	98.559	98.559	98.559	98.559	98.559	98.559	98.559	98.559
694	Vibrio parahaemolyticus F4_1	0	96.671	96.671	96.671	96.671	96.671	96.671	96.671	96.671	96.671	96.671	99.934	96.671	96.671	96.671	96.671	96.671	96.671	96.671	96.671	96.671	96.671	96.671	96.671	96.671	96.671	96.671	96.671	96.671	96.671	96.671	96.671	96.671	96.671	96.671	96.671	96.671	96.671	96.671	96.671	96.671	96.671	96.671	96.671	96.671	96.671	96.671	96.671
695	Vibrio parahaemolyticus F3_5	99.927	99.927	99.927	99.927	99.927	99.927	99.927	99.927	99.927	99.927	99.927	99.934	99.927	99.927	99.927	99.927	99.927	99.927	99.927	99.927	99.927	99.927	99.927	99.927	99.927	99.927	99.927	99.927	99.927	99.927	99.927	99.927	99.927	99.927	99.927	99.927	99.927	99.927	99.927	99.927	99.927	99.927	99.927	99.927	99.927	99.927	99.927	99.927
696	Vibrio parahaemolyticus F3_4	99.931	99.931	99.931	99.931	99.931	99.931	99.931	99.931	99.931	99.931	99.931	99.934	99.931	99.931	99.931	99.931	99.931	99.931	99.931	99.931	99.931	99.931	99.931	99.931	99.931	99.931	99.931	99.931	99.931	99.931	99.931	99.931	99.931	99.931	99.931	99.931	99.931	99.931	99.931	99.931	99.931	99.931	99.931	99.931	99.931	99.931	99.931	99.931
697	Vibrio parahaemolyticus F3_3	99.924	99.924	99.924	99.924	99.924	99.924	99.924	99.924	99.924	99.924	99.924	99.934	99.924	99.924	99.924	99.924	99.924	99.924	99.924	99.924	99.924	99.924	99.924	99.924	99.924	99.924	99.924	99.924	99.924	99.924	99.924	99.924	99.924	99.924	99.924	99.924	99.924	99.924	99.924	99.924	99.924	99.924	99.924	99.924	99.924	99.924	99.924	99.924
698	Vibrio parahaemolyticus F3_2	99.927	99.927	99.927	99.927	99.927	99.927	99.927	99.927	99.927	99.927	99.927	99.934	99.927	99.927	99.927	99.927	99.927	99.927	99.927	99.927	99.927	99.927	99.927	99.927	99.927	99.927	99.927	99.927	99.927	99.927	99.927	99.927	99.927	99.927	99.927	99.927	99.927	99.927	99.927	99.927	99.927	99.927	99.927	99.927	99.927	99.927	99.927	99.927
699	Vibrio parahaemolyticus F3_1	99.931	99.931	99.931	99.931	99.931	99.931	99.931	99.931	99.931	99.931	99.931	99.934	99.931	99.931	99.931	99.931	99.931	99.931	99.931	99.931	99.931	99.931	99.931	99.931	99.931	99.931	99.931	99.931	99.931	99.931	99.931	99.931	99.931	99.931	99.931	99.931	99.931	99.931	99.931	99.931	99.931	99.931	99.931	99.931	99.931	99.931	99.931	99.931
710	Vibrio parahaemolyticus F3_8	99.931	99.931	99.931	99.931	99.931	99.931	99.931	99.931	99.931	99.931	99.931	99.934	99.931	99.931	99.931	99.931	99.931	99.931	99.931	99.931	99.931	99.931	99.931	99.931	99.931	99.931	99.931	99.931	99.931	99.931	99.931	99.931	99.931	99.931	99.931	99.931	99.931	99.931	99.931	99.931	99.931	99.931	99.931	99.931	99.931	99.931	99.931	99.931
711	Vibrio parahaemolyticus F3_6	99.927	99.927	99.927	99.927	99.927	99.927	99.927	99.927	99.927	99.927	99.927	99.934	99.927	99.927	99.927	99.927	99.927	99.927	99.927	99.927	99.927	99.927	99.927	99.927	99.927	99.927	99.927	99.927	99.927	99.927	99.927	99.927	99.927	99.927	99.927	99.927	99.927	99.927	99.927	99.927	99.927	99.927	99.927	99.927	99.927	99.927	99.927	99.927
712	Vibrio parahaemolyticus F2_7	99.931	99.931	99.931	99.931	99.931	99.931	99.931	99.931	99.931	99.931	99.931	99.934	99.931	99.931	99.931	99.931	99.931	99.931	99.931	99.931	99.931	99.931	99.931	99.931	99.931	99.931	99.931	99.931	99.931	99.931	99.931	99.931	99.931	99.931	99.931	99.931	99.931	99.931	99.931	99.931	99.931	99.931	99.931	99.931	99.931	99.931	99.931	99.931
713	Vibrio parahaemolyticus F2_10	99.931	99.931	99.931	99.931	99.931	99.931	99.931	99.931	99.931	99.931	99.931	99.934	99.931	99.931	99.931	99.931	99.931	99.931	99.931	99.931	99.931	99.931	99.931	99.931	99.931	99.931	99.931	99.931	99.931	99.931	99.931	99.931	99.931	99.931	99.931	99.931	99.931	99.931	99.931	99.931	99.931	99.931	99.931	99.931	99.931	99.931	99.931	99.931
714	Vibrio parahaemolyticus F2_8	99.931	99.931	99.931	99.931	99.931	99.931	99.931	99.931	99.931	99.931	99.931	99.934	99.931	99.931	99.931	99.931	99.931	99.931	99.931	99.931	99.931	99.931	99.931	99.931	99.931	99.931	99.931	99.931	99.931	99.931	99.931	99.931	99.931	99.931	99.931	99.931	99.931	99.931	99.931	99.931	99.931	99.931	99.931	99.931	99.931	99.931	99.931	99.931
716	Vibrio parahaemolyticus F10_8	0	98.752	98.752	98.752	98.752	98.752	98.752	98.752	98.752	98.752	98.752	99.934	98.752	98.752	98.752	98.752	98.752	98.752	98.752	98.752	98.752	98.752	98.752	98.752	98.752	98.752	98.752	98.752	98.752	98.752	98.752	98.752	98.752	98.752	98.752	98.752	98.752	98.752	98.752	98.752	98.752	98.752	98.752	98.752	98.752	98.752	98.752	98.752
730	Vibrio parahaemolyticus E4_9	0	98.472	98.472	98.472	98.472	98.472	98.472	98.472	98.472	98.472	98.472	99.934	98.472	98.472	98.472	98.472	98.472	98.472	98.472	98.472	98.472	98.472	98.472	98.472	98.472	98.472	98.472	98.472	98.472	98.472	98.472	98.472	98.472	98.472	98.472	98.472	98.472	98.472	98.472	98.472	98.472	98.472	98.472	98.472	98.472	98.472	98.472	98.472
738	Vibrio parahaemolyticus F1_8	0	98.559	98.559	98.559	98.559	98.559	98.559	98.559	98.559	98.559	98.559	99.934	98.559	98.559	98.559	98.559	98.559	98.559	98.559	98.559	98.559	98.559	98.559	98.559	98.559	98.559	98.559	98.559	98.559	98.559	98.559	98.559	98.559	98.559	98.559	98.559	98.559	98.559	98.559	98.559	98.559	98.559	98.559	98.559	98.559	98.559	98.559	98.559
753	Vibrio parahaemolyticus D8_9	0	96.403	96.403	96.403	96.403	96.403	96.403	96.403	96.403	96.403	96.403	99.934	96.403	96.403	96.403	96.403	96.403	96.403	96.403	96.403	96.403	96.403	96.403	96.403	96.403	96.403	96.403	96.403	96.403	96.403	96.403	96.403	96.403	96.403	96.403	96.403	96.403	96.403	96.403	96.403	96.403	96.403	96.403	96.403	96.403	96.403	98.919	98.919
778	Vibrio parahaemolyticus D5_9	0	98.775	98.775	98.775	98.775	98.775	98.775	98.775	98.775	98.775	98.775	99.934	98.775	98.775	98.775	98.775	98.775	98.775	98.775	98.775	98.775	98.775	98.775	98.775	98.775	98.775	98.775	98.775	98.775	98.775	98.775	98.775	98.775	98.775	98.775	98.775	98.775	98.775	98.775	98.775	98.775	98.775	98.775	98.775	98.775	98.775	98.775	98.775
801	Vibrio parahaemolyticus D1_4	0	96.551	96.551	96.551	96.551	96.551	96.551	96.551	96.551	96.551	96.551	99.934	96.551	96.551	96.551	96.551	96.551	96.551	96.551	96.551	96.551	96.551	96.551	96.551	96.551	96.551	96.551	96.551	96.551	96.551	96.551	96.551	96.551	96.551	96.551	96.551	96.551	96.551	96.551	96.551	96.551	96.551	96.551	96.551	96.551	96.551	96.551	96.551
862	Vibrio parahaemolyticus C2_1	98.933	98.933	98.933	98.933	98.933	98.933	98.933	98.933	98.933	98.933	98.933	99.934	98.933	98.933	98.933	98.933	98.933	98.933	98.933	98.933	98.933	98.933	98.933	98.933	98.933	98.933	98.933	98.933	98.933	98.933	98.933	98.933	98.933	98.933	98.933	98.933	98.933	98.933	98.933	98.933	98.933	98.933	98.933	98.933	98.933	98.933	98.933	98.933
865	Vibrio parahaemolyticus C1_5	0	98.598	98.598	98.598	98.598	98.598	98.598	98.598	98.598	98.598	98.598	99.934	98.598	98.598	98.598	98.598	98.598	98.598	98.598	98.598	98.598	98.598	98.598	98.598	98.598	98.598	98.598	98.598	98.598	98.598	98.598	98.598	98.598	98.598	98.598	98.598	98.598	98.598	98.598	98.598	98.598	98.598	98.598	98.598	98.598	98.598	98.598	98.598
868	Vibrio parahaemolyticus C1_10	99.927	99.927	99.927	99.927	99.927	99.927	99.927	99.927	99.927	99.927	99.927	99.934	99.927	99.927	99.927	99.927	99.927	99.927	99.927	99.927	99.927	99.927	99.927	99.927	99.927	99.927	99.927	99.927	99.927	99.927	99.927	99.927	99.927	99.927	99.927	99.927	99.927	99.927	99.927	99.927	99.927	99.927	99.927	99.927	99.927	99.927	99.927	99.927
886	Vibrio parahaemolyticus B8_4	98.678	98.678	98.678	98.678	98.678	98.678	98.678	98.678	98.678	98.678	98.678	99.934	98.678	98.678	98.678	98.678	98.678	98.678	98.678	98.678	98.678	98.678	98.678	98.678	98.678	98.678	98.678	98.678	98.678	98.678	98.678	98.678	98.678	98.678	98.678	98.678	98.678	98.678	98.678	98.678	98.678	98.678	98.678	98.678	98.678	98.678	98.678	98.678
936	Vibrio parahaemolyticus B2_10	0	98.022	98.022	98.022	98.022	98.022	98.022	98.022	98.022	98.022	98.022	99.934	98.022	98.022	98.022	98.022	98.022	98.022	98.022	98.022	98.022	98.022	98.022	98.022	98.022	98.022	98.022	98.022	98.022	98.022	98.022	98.022	98.022	98.022	98.022	98.022	98.022	98.022	98.022	98.022	98.022	98.022	98.022	98.022	98.022	98.022	98.022	98.022
980	Vibrio parahaemolyticus A1_2	0	98.956	98.956	98.956	98.956	98.956	98.956	98.956	98.956	98.956	98.956	99.934	98.956	98.956	98.956	98.956	98.956	98.956	98.956	98.956	98.956	98.956	98.956	98.956	98.956	98.956	98.956	98.956	98.956	98.956	98.956	98.956	98.956	98.956	98.956	98.956	98.956	98.956	98.956	98.956	98.956	98.956	98.956	98.956	98.956	98.956	98.956	98.956
995	Vibrio parahaemolyticus A1_7	98.94	98.94	98.94	98.94	98.94	98.94	98.94	98.94	98.94	98.94	98.94	99.934	98.94	98.94	98.94	98.94	98.94	98.94	98.94	98.94	98.94	98.94	98.94	98.94	98.94	98.94	98.94	98.94	98.94	98.94	98.94	98.94	98.94	98.94	98.94	98.94	98.94	98.94	98.94	98.94	98.94	98.94	98.94	98.94	98.94	98.94	98.94	98.94
1012	Vibrio parahaemolyticus VP161168	99.934	99.934	99.934	99.934	99.934	99.934	99.934	99.934	99.934	99.934	99.934	99.934	99.934	99.934	99.934	99.934	99.934	99.934	99.934	99.934	99.934	99.934	99.934	99.934	99.934	99.934	99.934	99.934	99.934	99.934	99.934	99.934	99.934	99.934	99.934	99.934	99.934	99.934	99.934	99.934	99.934	99.934	99.934	99.934	99.934	99.934	99.934	99.934
1014	Vibrio parahaemolyticus VP161407	99.934	99.934	99.934	99.934	99.934	99.934	99.934	99.934	99.934	99.934	99.934	99.934	99.934	99.934	99.934	99.934	99.934	99.934	99.934	99.934	99.934	99.934	99.934	99.934	99.934	99.934	99.934	99.934	99.934	99.934	99.934	99.934	99.934	99.934	99.934	99.934	99.934	99.934	99.934	99.934	99.934	99.934	99.934	99.934	99.934	99.934	99.934	99.934
1028	Vibrio parahaemolyticus VP160744	99.931	99.931	99.931	99.931	99.931	99.931	99.931	99.931	99.931	99.931	99.931	99.934	99.931	99.931	99.931	99.931	99.931	99.931	99.931	99.931	99.931	99.931	99.931	99.931	99.931	99.931	99.931	99.931	99.931	99.931	99.931	99.931	99.931	99.931	99.931	99.931	99.931	99.931	99.931	99.931	99.931	99.931	99.931	99.931	99.931	99.931	99.931	99.931
1041	Vibrio parahaemolyticus HZ15-046	0	98.696	98.696	98.696	98.696	98.696	98.696	98.696	98.696	98.696	98.696	99.934	98.696	98.696	98.696	98.696	98.696	98.696	98.696	98.696	98.696	98.696	98.696	98.696	98.696	98.696	98.696	98.696	98.696	98.696	98.696	98.696	98.696	98.696	98.696	98.696	98.696	98.696	98.696	98.696	98.696	98.696	98.696	98.696	98.696	98.696	98.696	98.696
1146	Vibrio parahaemolyticus 2013V-1136	0	98.994	98.994	98.994	98.994	98.994	98.994	98.994	98.994	98.994	98.994	99.934	98.994	98.994	98.994	98.994	98.994	98.994	98.994	98.994	98.994	98.994	98.994	98.994	98.994	98.994	98.994	98.994	98.994	98.994	98.994	98.994	98.994	98.994	98.994	98.994	98.994	98.994	98.994	98.994	98.994	98.994	98.994	98.994	98.994	98.994	98.994	98.994
1158	Vibrio parahaemolyticus 20140624012-1	0	98.461	98.461	98.461	98.461	98.461	98.461	98.461	98.461	98.461	98.461	99.934	98.461	98.461	98.461	98.461	98.461	98.461	98.461	98.461	98.461	98.461	98.461	98.461	98.461	98.461	98.461	98.461	98.461	98.461	98.461	98.461	98.461	98.461	98.461	98.461	98.461	98.461	98.461	98.461	98.461	98.461	98.461	98.461	98.461	98.461	98.461	98.461
1159	Vibrio parahaemolyticus 20140722001-1	0	98.461	98.461	98.461	98.461	98.461	98.461	98.461	98.461	98.461	98.461	99.934	98.461	98.461	98.461	98.461	98.461	98.461	98.461	98.461	98.461	98.461	98.461	98.461	98.461	98.461	98.461	98.461	98.461	98.461	98.461	98.461	98.461	98.461	98.461	98.461	98.461	98.461	98.461	98.461	98.461	98.461	98.461	98.461	98.461	98.461	98.461	98.461
1160	Vibrio parahaemolyticus 20140829008-1	0	98.451	98.451	98.451	98.451	98.451	98.451	98.451	98.451	98.451	98.451	99.934	98.451	98.451	98.451	98.451	98.451	98.451	98.451	98.451	98.451	98.451	98.451	98.451	98.451	98.451	98.451	98.451	98.451	98.451	98.451	98.451	98.451	98.451	98.451	98.451	98.451	98.451	98.451	98.451	98.451	98.451	98.451	98.451	98.451	98.451	98.451	98.451
1163	Vibrio parahaemolyticus CICESE-170	99.934	99.934	99.934	99.934	99.934	99.934	99.934	99.934	99.934	99.934	99.934	99.934	99.934	99.934	99.934	99.934	99.934	99.934	99.934	99.934	99.934	99.934	99.934	99.934	99.934	99.934	99.934	99.934	99.934	99.934	99.934	99.934	99.934	99.934	99.934	99.934	99.934	99.934	99.934	99.934	99.934	99.934	99.934	99.934	99.934	99.934	99.934	99.934
1167	Vibrio parahaemolyticus G1	99.931	99.931	99.931	99.931	99.931	99.931	99.931	99.931	99.931	99.931	99.931	99.934	99.931	99.931	99.931	99.931	99.931	99.931	99.931	99.931	99.931	99.931	99.931	99.931	99.931	99.931	99.931	99.931	99.931	99.931	99.931	99.931	99.931	99.931	99.931	99.931	99.931	99.931	99.931	99.931	99.931	99.931	99.931	99.931	99.931	99.931	99.931	99.931
1168	Vibrio parahaemolyticus 686-17	99.934	99.934	99.934	99.934	99.934	99.934	99.934	99.934	99.934	99.934	99.934	99.934	99.934	99.934	99.934	99.934	99.934	99.934	99.934	99.934	99.934	99.934	99.934	99.934	99.934	99.934	99.934	99.934	99.934	99.934	99.934	99.934	99.934	99.934	99.934	99.934	99.934	99.934	99.934	99.934	99.934	99.934	99.934	99.934	99.934	99.934	99.934	99.934
1171	Vibrio parahaemolyticus 2214-17	99.931	99.931	99.931	99.931	99.931	99.931	99.931	99.931	99.931	99.931	99.931	99.934	99.931	99.931	99.931	99.931	99.931	99.931	99.931	99.931	99.931	99.931	99.931	99.931	99.931	99.931	99.931	99.931	99.931	99.931	99.931	99.931	99.931	99.931	99.931	99.931	99.931	99.931	99.931	99.931	99.931	99.931	99.931	99.931	99.931	99.931	99.931	99.931
[truncated: 1,596 more rows]
[truncated: 286 more columns]

## Sheet: T6SS2
Genome_ID	Genome Name	1	101	201	301	401	501	601	701	801	901	1001	1101	1201	1301	1401	1501	1601	1701	1801	1901	2001	2101	2201	2301	2401	2501	2601	2701	2801	2901	3001	3101	3201	3301	3401	3501	3601	3701	3801	3901	4001	4101	4201	4301	4401	4501	4601	4701
[truncated: 1,727 more rows]
[truncated: 216 more columns]

[truncated: 5 more sheets: T6SS3, T6SS4a, T6SS4b, T6SS4c, Description]
