# Supplementary material for: Multiple T6SSs, Mobile Auxiliary Modules, and Effectors Revealed in a Systematic Analysis of the Vibrio parahaemolyticus Pan-Genome
Source: mSystems. 2022 Oct 13;7(6):e00723-22. doi: 10.1128/msystems.00723-22 (PMC9765294; doi:10.1128/msystems.00723-22)
Supplement: DATA SET S4 [file msystems.00723-22-s0009.xlsx]

## Sheet: DUF4225_Proteins
#	Link to NCBI Nucleotide	Domain	Domain_Start	Domain_End	Evalue	Genome_Name	Genomic_Accession	Start	End	Strand	Protein_Accession	CD	SignalP	Phobius	Length	Up1_Protein	CD	SignalP	Phobius	Up1_Length	Up1_Distance	Down1_Protein	CD	SignalP	Phobius	Down1_Length	Down1_Distance	Up2_Protein	CD	SignalP	Phobius	Up2_Length	Up2_Distance	Down2_Protein	CD	SignalP	Phobius	Down2_Length	Down2_Distance	Up3_Protein	CD	SignalP	Phobius	Up3_Length	Up3_Distance	Down3_Protein	CD	SignalP	Phobius
1	https://www.ncbi.nlm.nih.gov/nuccore/NZ_JFHN01000049.1?report=graph&from=36634&to=37452	DUF4225	148	263	6.5e-15	Erwinia mallotivora BT-MARDI	NZ_JFHN01000049.1	36634	37452	-	WP_034937636.1	81-243: pfam13988 (DUF4225, Protein of unknown function (DUF4225).)		2 0 i116-139o200-219i	272	WP_034937639.1	5-125: pfam05638 (T6SS_HCP, Type VI secretion system effector, Hcp.)		0 0 o	151	17	WP_034937634.1			2 0 i43-63o69-93i	105	-7	WP_034937641.1	3-57: pfam06069 (PerC, PerC transcriptional activator.)		0 0 o	77	590	WP_034937632.1			0 Y n16-24c42/43o	134	496					0	949	WP_034937630.1	38-933: TIGR03744 (traC_PFL_4706, conjugative transfer ATPase, PFL_4706 family.)		0 0 o
2	https://www.ncbi.nlm.nih.gov/nuccore/NZ_JWPX01000014.1?report=graph&from=59789&to=60595	DUF4225	144	259	6.72e-15	Enterobacter cloacae GN6	NZ_JWPX01000014.1	59789	60595	+	WP_038982906.1	76-239: pfam13988 (DUF4225, Protein of unknown function (DUF4225).)		2 0 i112-135o196-215i	268	WP_013095760.1	39-138: cd02440 (AdoMet_MTases, S-adenosylmethionine-dependent methyltransferases (SAM or AdoMet-MTase), class I; AdoMet-MTases are enzymes that use S-adenosyl-L-methionine (SAM or AdoMet) as a substrate for methyltransfer, creating the product S-adenosyl-L-homocysteine (AdoHcy).)		0 0 o	248	234	WP_038982908.1			2 0 i43-64o70-93i	104	-4	WP_013095761.1	1-85: PRK13687 (PRK13687, hypothetical protein; Provisional)		0 0 i	85	991	WP_052250609.1			0 0 o	66	917	WP_038982900.1		Neg: LIPO(Sec/SPII) (Pr: 0.997), Pos: LIPO(Sec/SPII) (Pr: 0.977)	0 Y n5-15c20/21o	223	1651	WP_014830805.1			2 0 i43-63o69-91i
3	https://www.ncbi.nlm.nih.gov/nuccore/NZ_JSWY01000020.1?report=graph&from=16940&to=17749	DUF4225	145	260	6.92e-15	Enterobacter cloacae B2	NZ_JSWY01000020.1	16940	17749	+	WP_046888761.1	77-240: pfam13988 (DUF4225, Protein of unknown function (DUF4225).)		2 0 i113-136o197-216i	269	WP_046888760.1	39-138: cd02440 (AdoMet_MTases, S-adenosylmethionine-dependent methyltransferases (SAM or AdoMet-MTase), class I; AdoMet-MTases are enzymes that use S-adenosyl-L-methionine (SAM or AdoMet) as a substrate for methyltransfer, creating the product S-adenosyl-L-homocysteine (AdoHcy).)		0 0 o	248	231	WP_020686330.1			2 0 i43-64o70-93i	104	-4	WP_046888759.1	1-85: PRK13687 (PRK13687, hypothetical protein; Provisional)		0 0 i	85	988	WP_014830806.1			2 0 i45-62o68-88i	106	792	WP_046888758.1			2 0 i48-69o75-98i	107	1655	WP_046888762.1			2 0 i43-63o69-91i
4	https://www.ncbi.nlm.nih.gov/nuccore/NZ_LFLH01000022.1?report=graph&from=16460&to=17266	DUF4225	144	259	1.09e-14	Enterobacter cloacae LB2	NZ_LFLH01000022.1	16460	17266	+	WP_050860441.1	76-239: pfam13988 (DUF4225, Protein of unknown function (DUF4225).)		2 0 i112-135o196-215i	268	WP_050860440.1	39-138: cd02440 (AdoMet_MTases, S-adenosylmethionine-dependent methyltransferases (SAM or AdoMet-MTase), class I; AdoMet-MTases are enzymes that use S-adenosyl-L-methionine (SAM or AdoMet) as a substrate for methyltransfer, creating the product S-adenosyl-L-homocysteine (AdoHcy).)		0 0 o	248	234	WP_020686330.1			2 0 i43-64o70-93i	104	-4	WP_014830811.1	1-85: PRK13687 (PRK13687, hypothetical protein; Provisional)		0 0 i	85	991	WP_014830806.1			2 0 i45-62o68-88i	106	791	WP_050860439.1		Neg: LIPO(Sec/SPII) (Pr: 0.997), Pos: LIPO(Sec/SPII) (Pr: 0.976)	0 Y n5-15c20/21o	223	1657	WP_050860442.1			2 0 i43-63o69-91i
5	https://www.ncbi.nlm.nih.gov/nuccore/NZ_NPNV01000002.1?report=graph&from=676715&to=677521	DUF4225	144	259	6.72e-15	Enterobacter cloacae DS9199	NZ_NPNV01000002.1	676715	677521	+	WP_038982906.1	76-239: pfam13988 (DUF4225, Protein of unknown function (DUF4225).)		2 0 i112-135o196-215i	268	WP_013095760.1	39-138: cd02440 (AdoMet_MTases, S-adenosylmethionine-dependent methyltransferases (SAM or AdoMet-MTase), class I; AdoMet-MTases are enzymes that use S-adenosyl-L-methionine (SAM or AdoMet) as a substrate for methyltransfer, creating the product S-adenosyl-L-homocysteine (AdoHcy).)		0 0 o	248	234	WP_095453006.1			2 0 i43-64o70-93i	104	-4	WP_013095761.1	1-85: PRK13687 (PRK13687, hypothetical protein; Provisional)		0 0 i	85	991	WP_014830806.1			2 0 i45-62o68-88i	106	792	WP_058661767.1		Neg: LIPO(Sec/SPII) (Pr: 0.997), Pos: LIPO(Sec/SPII) (Pr: 0.977)	0 Y n5-15c20/21o	223	1642	WP_014830805.1			2 0 i43-63o69-91i
6	https://www.ncbi.nlm.nih.gov/nuccore/NZ_CP017475.1?report=graph&from=991453&to=992262	DUF4225	138	260	2.57e-16	Enterobacter cloacae M12X01451	NZ_CP017475.1	991453	992262	-	WP_095907389.1	76-240: pfam13988 (DUF4225, Protein of unknown function (DUF4225).)		2 0 i112-136o197-216i	269	WP_095907392.1	39-138: cd02440 (AdoMet_MTases, S-adenosylmethionine-dependent methyltransferases (SAM or AdoMet-MTase), class I; AdoMet-MTases are enzymes that use S-adenosyl-L-methionine (SAM or AdoMet) as a substrate for methyltransfer, creating the product S-adenosyl-L-homocysteine (AdoHcy).)		0 0 o	248	234	WP_047023471.1			2 0 i43-63o69-91i	104	-4	WP_013095761.1	1-85: PRK13687 (PRK13687, hypothetical protein; Provisional)		0 0 i	85	991	WP_095907387.1			0 0 o	477	965	WP_058661778.1			2 0 i48-69o75-98i	107	1659	WP_044158864.1	8-53: pfam04606 (Ogr_Delta, Ogr/Delta-like zinc finger.)		0 0 o
7	https://www.ncbi.nlm.nih.gov/nuccore/NZ_NXHI01000004.1?report=graph&from=206878&to=207687	DUF4225	138	260	3.34e-16	Enterobacter cloacae 194	NZ_NXHI01000004.1	206878	207687	+	WP_058651607.1	76-240: pfam13988 (DUF4225, Protein of unknown function (DUF4225).)		2 0 i112-136o197-216i	269	WP_058651608.1	39-138: cd02440 (AdoMet_MTases, S-adenosylmethionine-dependent methyltransferases (SAM or AdoMet-MTase), class I; AdoMet-MTases are enzymes that use S-adenosyl-L-methionine (SAM or AdoMet) as a substrate for methyltransfer, creating the product S-adenosyl-L-homocysteine (AdoHcy).)		0 0 o	248	234	WP_058651606.1			2 0 i43-63o69-91i	104	-4	WP_013095761.1	1-85: PRK13687 (PRK13687, hypothetical protein; Provisional)		0 0 i	85	991	WP_058651605.1			0 0 o	61	1207	WP_052682772.1			2 0 i48-69o75-98i	107	1623	WP_058651604.1			2 0 o6-23i35-51o
8	https://www.ncbi.nlm.nih.gov/nuccore/NZ_NMPX01000035.1?report=graph&from=7011&to=7817	DUF4225	144	258	2.49e-14	Enterobacter cloacae DL4.3	NZ_NMPX01000035.1	7011	7817	-	WP_097536089.1	76-239: pfam13988 (DUF4225, Protein of unknown function (DUF4225).)		2 0 i112-135o196-215i	268	WP_097536091.1	39-138: cd02440 (AdoMet_MTases, S-adenosylmethionine-dependent methyltransferases (SAM or AdoMet-MTase), class I; AdoMet-MTases are enzymes that use S-adenosyl-L-methionine (SAM or AdoMet) as a substrate for methyltransfer, creating the product S-adenosyl-L-homocysteine (AdoHcy).)		0 0 o	248	236	WP_097536088.1			2 0 i43-64o70-93i	104	-4	WP_013095761.1	1-85: PRK13687 (PRK13687, hypothetical protein; Provisional)		0 0 i	85	993	WP_097536086.1			2 0 i45-62o68-88i	106	792	WP_047023488.1			2 0 i48-69o75-98i	107	1660	WP_097536084.1			2 0 i43-63o69-93i
9	https://www.ncbi.nlm.nih.gov/nuccore/NZ_NRIS01000004.1?report=graph&from=228916&to=229725	DUF4225	138	260	3.34e-16	Enterobacter cloacae EspIMS6	NZ_NRIS01000004.1	228916	229725	+	WP_058651607.1	76-240: pfam13988 (DUF4225, Protein of unknown function (DUF4225).)		2 0 i112-136o197-216i	269	WP_058651608.1	39-138: cd02440 (AdoMet_MTases, S-adenosylmethionine-dependent methyltransferases (SAM or AdoMet-MTase), class I; AdoMet-MTases are enzymes that use S-adenosyl-L-methionine (SAM or AdoMet) as a substrate for methyltransfer, creating the product S-adenosyl-L-homocysteine (AdoHcy).)		0 0 o	248	234	WP_058651606.1			2 0 i43-63o69-91i	104	-4	WP_013095761.1	1-85: PRK13687 (PRK13687, hypothetical protein; Provisional)		0 0 i	85	991	WP_058651605.1			0 0 o	61	1207	WP_045293006.1			2 0 i54-75o81-104i	113	1605	WP_058651604.1			2 0 o6-23i35-51o
10	https://www.ncbi.nlm.nih.gov/nuccore/NZ_NRJI01000069.1?report=graph&from=23468&to=24277	DUF4225	138	260	3.34e-16	Enterobacter cloacae ECLO_716754_SO	NZ_NRJI01000069.1	23468	24277	+	WP_058651607.1	76-240: pfam13988 (DUF4225, Protein of unknown function (DUF4225).)		2 0 i112-136o197-216i	269	WP_058651608.1	39-138: cd02440 (AdoMet_MTases, S-adenosylmethionine-dependent methyltransferases (SAM or AdoMet-MTase), class I; AdoMet-MTases are enzymes that use S-adenosyl-L-methionine (SAM or AdoMet) as a substrate for methyltransfer, creating the product S-adenosyl-L-homocysteine (AdoHcy).)		0 0 o	248	234	WP_058651606.1			2 0 i43-63o69-91i	104	-4	WP_013095761.1	1-85: PRK13687 (PRK13687, hypothetical protein; Provisional)		0 0 i	85	991					0	0	WP_052682772.1			2 0 i48-69o75-98i	107	1623
11	https://www.ncbi.nlm.nih.gov/nuccore/NZ_CP020089.1?report=graph&from=1086889&to=1087698	DUF4225	138	260	2.87e-16	Enterobacter cloacae PIMB10EC27	NZ_CP020089.1	1086889	1087698	-	WP_058678409.1	76-240: pfam13988 (DUF4225, Protein of unknown function (DUF4225).)		2 0 i112-136o197-216i	269	WP_058678410.1	39-138: cd02440 (AdoMet_MTases, S-adenosylmethionine-dependent methyltransferases (SAM or AdoMet-MTase), class I; AdoMet-MTases are enzymes that use S-adenosyl-L-methionine (SAM or AdoMet) as a substrate for methyltransfer, creating the product S-adenosyl-L-homocysteine (AdoHcy).)		0 0 o	248	234	WP_058678408.1			2 0 i43-63o69-91i	104	-4	WP_013095761.1	1-85: PRK13687 (PRK13687, hypothetical protein; Provisional)		0 0 i	85	991	WP_058678407.1			0 Y n3-11c16/17o	365	1222	WP_058661767.1		Neg: LIPO(Sec/SPII) (Pr: 0.997), Pos: LIPO(Sec/SPII) (Pr: 0.977)	0 Y n5-15c20/21o	223	1647
12	https://www.ncbi.nlm.nih.gov/nuccore/NZ_PYGW01000011.1?report=graph&from=71897&to=72706	DUF4225	138	260	1.85e-16	Enterobacter cloacae AUH-ENM1	NZ_PYGW01000011.1	71897	72706	+	WP_108453993.1	76-240: pfam13988 (DUF4225, Protein of unknown function (DUF4225).)		2 0 i112-136o197-216i	269	WP_108453992.1	39-138: cd02440 (AdoMet_MTases, S-adenosylmethionine-dependent methyltransferases (SAM or AdoMet-MTase), class I; AdoMet-MTases are enzymes that use S-adenosyl-L-methionine (SAM or AdoMet) as a substrate for methyltransfer, creating the product S-adenosyl-L-homocysteine (AdoHcy).)		0 0 o	248	234	WP_108453994.1			2 0 i43-63o69-91i	104	-4	WP_013095761.1	1-85: PRK13687 (PRK13687, hypothetical protein; Provisional)		0 0 i	85	991	WP_108453995.1	15-574: COG5293 (YydB, Uncharacterized protein YydD, contains DUF2326 domain [Function unknown].)		0 0 o	574	1052	WP_096928130.1		Neg: LIPO(Sec/SPII) (Pr: 0.997), Pos: LIPO(Sec/SPII) (Pr: 0.976)	0 Y n5-15c20/21o	223	1646	WP_108453996.1			0 0 o
13	https://www.ncbi.nlm.nih.gov/nuccore/NZ_QPKG01000012.1?report=graph&from=59434&to=60240	DUF4225	144	259	9.8e-15	Enterobacter cloacae SUBG009	NZ_QPKG01000012.1	59434	60240	+	WP_114519343.1	76-239: pfam13988 (DUF4225, Protein of unknown function (DUF4225).)		2 0 i112-135o196-215i	268	WP_114519342.1	39-138: cd02440 (AdoMet_MTases, S-adenosylmethionine-dependent methyltransferases (SAM or AdoMet-MTase), class I; AdoMet-MTases are enzymes that use S-adenosyl-L-methionine (SAM or AdoMet) as a substrate for methyltransfer, creating the product S-adenosyl-L-homocysteine (AdoHcy).)		0 0 o	248	234	WP_020686330.1			2 0 i43-64o70-93i	104	-4	WP_013095761.1	1-85: PRK13687 (PRK13687, hypothetical protein; Provisional)		0 0 i	85	991	WP_181870580.1			2 0 i46-63o69-88i	106	791	WP_058661767.1		Neg: LIPO(Sec/SPII) (Pr: 0.997), Pos: LIPO(Sec/SPII) (Pr: 0.977)	0 Y n5-15c20/21o	223	1642	WP_114519345.1			2 0 i43-63o69-91i
14	https://www.ncbi.nlm.nih.gov/nuccore/NZ_QRKH01000002.1?report=graph&from=903121&to=903927	DUF4225	144	259	5.46e-15	Enterobacter cloacae AM16-28	NZ_QRKH01000002.1	903121	903927	+	WP_118283284.1	76-239: pfam13988 (DUF4225, Protein of unknown function (DUF4225).)		2 0 i112-135o196-215i	268	WP_118283283.1	39-138: cd02440 (AdoMet_MTases, S-adenosylmethionine-dependent methyltransferases (SAM or AdoMet-MTase), class I; AdoMet-MTases are enzymes that use S-adenosyl-L-methionine (SAM or AdoMet) as a substrate for methyltransfer, creating the product S-adenosyl-L-homocysteine (AdoHcy).)		0 0 o	248	234	WP_047360773.1			2 0 i43-64o70-93i	104	-4	WP_014830811.1	1-85: PRK13687 (PRK13687, hypothetical protein; Provisional)		0 0 i	85	991	WP_014830806.1			2 0 i45-62o68-88i	106	792	WP_014830813.1		Neg: LIPO(Sec/SPII) (Pr: 0.997), Pos: LIPO(Sec/SPII) (Pr: 0.970)	0 Y n5-15c20/21o	223	1657	WP_047360772.1			2 0 i43-63o69-91i
15	https://www.ncbi.nlm.nih.gov/nuccore/NZ_NRQN01000002.1?report=graph&from=951&to=1760	DUF4225	138	260	3.34e-16	Enterobacter cloacae 749	NZ_NRQN01000002.1	951	1760	-	WP_058651607.1	76-240: pfam13988 (DUF4225, Protein of unknown function (DUF4225).)		2 0 i112-136o197-216i	269	WP_058651608.1	39-138: cd02440 (AdoMet_MTases, S-adenosylmethionine-dependent methyltransferases (SAM or AdoMet-MTase), class I; AdoMet-MTases are enzymes that use S-adenosyl-L-methionine (SAM or AdoMet) as a substrate for methyltransfer, creating the product S-adenosyl-L-homocysteine (AdoHcy).)		0 0 o	248	234	WP_058651606.1			2 0 i43-63o69-91i	104	-4	WP_013095761.1	1-85: PRK13687 (PRK13687, hypothetical protein; Provisional)		0 0 i	85	991					0	0	WP_052682772.1			2 0 i48-69o75-98i	107	1623
16	https://www.ncbi.nlm.nih.gov/nuccore/NZ_RHWT01000040.1?report=graph&from=36466&to=37272	DUF4225	144	259	9.42e-15	Enterobacter cloacae EC_073	NZ_RHWT01000040.1	36466	37272	+	WP_125366404.1	76-239: pfam13988 (DUF4225, Protein of unknown function (DUF4225).)		2 0 i112-135o196-215i	268	WP_125366388.1	39-138: cd02440 (AdoMet_MTases, S-adenosylmethionine-dependent methyltransferases (SAM or AdoMet-MTase), class I; AdoMet-MTases are enzymes that use S-adenosyl-L-methionine (SAM or AdoMet) as a substrate for methyltransfer, creating the product S-adenosyl-L-homocysteine (AdoHcy).)		0 0 o	248	233	WP_014830808.1			2 0 i43-64o70-93i	104	-4	WP_014830811.1	1-85: PRK13687 (PRK13687, hypothetical protein; Provisional)		0 0 i	85	990	WP_014830806.1			2 0 i45-62o68-88i	106	792	WP_125366386.1			2 0 i48-69o75-98i	107	1657	WP_046888762.1			2 0 i43-63o69-91i
17	https://www.ncbi.nlm.nih.gov/nuccore/NZ_QFLP01000037.1?report=graph&from=17789&to=18598	DUF4225	138	260	1.77e-15	Enterobacter cloacae DZ3-15B	NZ_QFLP01000037.1	17789	18598	+	WP_058661772.1	76-240: pfam13988 (DUF4225, Protein of unknown function (DUF4225).)		2 0 i112-136o197-216i	269	WP_129253423.1	39-138: cd02440 (AdoMet_MTases, S-adenosylmethionine-dependent methyltransferases (SAM or AdoMet-MTase), class I; AdoMet-MTases are enzymes that use S-adenosyl-L-methionine (SAM or AdoMet) as a substrate for methyltransfer, creating the product S-adenosyl-L-homocysteine (AdoHcy).)		0 0 o	248	234	WP_129253425.1			2 0 i43-63o69-91i	104	-4	WP_013095761.1	1-85: PRK13687 (PRK13687, hypothetical protein; Provisional)		0 0 i	85	991	WP_227440343.1			0 0 o	235	742	WP_229284381.1			2 0 i71-92o98-121i	130	1589	WP_241692335.1	8-328: COG0210 (UvrD, Superfamily I DNA or RNA helicase [Replication, recombination and repair].)		0 0 o
18	https://www.ncbi.nlm.nih.gov/nuccore/NZ_QFLO01000026.1?report=graph&from=17729&to=18538	DUF4225	138	260	1.82e-15	Enterobacter cloacae DZ3-3B	NZ_QFLO01000026.1	17729	18538	+	WP_129253481.1	76-240: pfam13988 (DUF4225, Protein of unknown function (DUF4225).)		2 0 i112-136o197-216i	269	WP_129253423.1	39-138: cd02440 (AdoMet_MTases, S-adenosylmethionine-dependent methyltransferases (SAM or AdoMet-MTase), class I; AdoMet-MTases are enzymes that use S-adenosyl-L-methionine (SAM or AdoMet) as a substrate for methyltransfer, creating the product S-adenosyl-L-homocysteine (AdoHcy).)		0 0 o	248	234	WP_129253425.1			2 0 i43-63o69-91i	104	-4	WP_013095761.1	1-85: PRK13687 (PRK13687, hypothetical protein; Provisional)		0 0 i	85	991	WP_227440343.1			0 0 o	235	742	WP_229284381.1			2 0 i71-92o98-121i	130	1589	WP_129253427.1	2-541: COG0210 (UvrD, Superfamily I DNA or RNA helicase [Replication, recombination and repair].)		0 0 o
19	https://www.ncbi.nlm.nih.gov/nuccore/NZ_VSZU01000038.1?report=graph&from=130387&to=131196	DUF4225	138	260	2.79e-16	Enterobacter cloacae S1	NZ_VSZU01000038.1	130387	131196	+	WP_148790575.1	76-240: pfam13988 (DUF4225, Protein of unknown function (DUF4225).)		2 0 i112-136o197-216i	269	WP_148790555.1	39-138: cd02440 (AdoMet_MTases, S-adenosylmethionine-dependent methyltransferases (SAM or AdoMet-MTase), class I; AdoMet-MTases are enzymes that use S-adenosyl-L-methionine (SAM or AdoMet) as a substrate for methyltransfer, creating the product S-adenosyl-L-homocysteine (AdoHcy).)		0 0 o	248	234	WP_047023471.1			2 0 i43-63o69-91i	104	-4	WP_013095761.1	1-85: PRK13687 (PRK13687, hypothetical protein; Provisional)		0 0 i	85	991	WP_148790556.1	39-256: cd03487 (RT_Bac_retron_II, RT_Bac_retron_II: Reverse transcriptases (RTs) in bacterial retrotransposons or retrons.)		0 0 o	316	1270	WP_058661767.1		Neg: LIPO(Sec/SPII) (Pr: 0.997), Pos: LIPO(Sec/SPII) (Pr: 0.977)	0 Y n5-15c20/21o	223	1650	WP_148790557.1	20-261: COG1124 (DppF, ABC-type dipeptide/oligopeptide/nickel transport system, ATPase component [Amino acid transport and metabolism, Inorganic ion transport and metabolism].)		0 0 o
20	https://www.ncbi.nlm.nih.gov/nuccore/NZ_QWFQ01000008.1?report=graph&from=91432&to=92241	DUF4225	138	260	3.12e-15	Enterobacter cloacae CC90	NZ_QWFQ01000008.1	91432	92241	-	WP_149896792.1	76-240: pfam13988 (DUF4225, Protein of unknown function (DUF4225).)		2 0 i112-136o197-216i	269	WP_149896793.1	39-138: cd02440 (AdoMet_MTases, S-adenosylmethionine-dependent methyltransferases (SAM or AdoMet-MTase), class I; AdoMet-MTases are enzymes that use S-adenosyl-L-methionine (SAM or AdoMet) as a substrate for methyltransfer, creating the product S-adenosyl-L-homocysteine (AdoHcy).)		0 0 o	248	234	WP_047023471.1			2 0 i43-63o69-91i	104	-4	WP_013095761.1	1-85: PRK13687 (PRK13687, hypothetical protein; Provisional)		0 0 i	85	991	WP_096179249.1			0 0 o	477	1061	WP_130626600.1		Neg: LIPO(Sec/SPII) (Pr: 0.997), Pos: LIPO(Sec/SPII) (Pr: 0.977)	0 Y n5-15c20/21o	223	1645	WP_223232818.1	2-24: pfam04606 (Ogr_Delta, Ogr/Delta-like zinc finger.)		0 0 o
21	https://www.ncbi.nlm.nih.gov/nuccore/NZ_QWFP01000007.1?report=graph&from=91424&to=92233	DUF4225	138	260	3.12e-15	Enterobacter cloacae CC81	NZ_QWFP01000007.1	91424	92233	-	WP_149896792.1	76-240: pfam13988 (DUF4225, Protein of unknown function (DUF4225).)		2 0 i112-136o197-216i	269	WP_149896793.1	39-138: cd02440 (AdoMet_MTases, S-adenosylmethionine-dependent methyltransferases (SAM or AdoMet-MTase), class I; AdoMet-MTases are enzymes that use S-adenosyl-L-methionine (SAM or AdoMet) as a substrate for methyltransfer, creating the product S-adenosyl-L-homocysteine (AdoHcy).)		0 0 o	248	234	WP_047023471.1			2 0 i43-63o69-91i	104	-4	WP_013095761.1	1-85: PRK13687 (PRK13687, hypothetical protein; Provisional)		0 0 i	85	991	WP_096179249.1			0 0 o	477	1061	WP_130626600.1		Neg: LIPO(Sec/SPII) (Pr: 0.997), Pos: LIPO(Sec/SPII) (Pr: 0.977)	0 Y n5-15c20/21o	223	1645	WP_223232818.1	2-24: pfam04606 (Ogr_Delta, Ogr/Delta-like zinc finger.)		0 0 o
22	https://www.ncbi.nlm.nih.gov/nuccore/NZ_QWFO01000006.1?report=graph&from=166382&to=167191	DUF4225	138	260	3.12e-15	Enterobacter cloacae CC80	NZ_QWFO01000006.1	166382	167191	+	WP_149896792.1	76-240: pfam13988 (DUF4225, Protein of unknown function (DUF4225).)		2 0 i112-136o197-216i	269	WP_149896793.1	39-138: cd02440 (AdoMet_MTases, S-adenosylmethionine-dependent methyltransferases (SAM or AdoMet-MTase), class I; AdoMet-MTases are enzymes that use S-adenosyl-L-methionine (SAM or AdoMet) as a substrate for methyltransfer, creating the product S-adenosyl-L-homocysteine (AdoHcy).)		0 0 o	248	234	WP_047023471.1			2 0 i43-63o69-91i	104	-4	WP_013095761.1	1-85: PRK13687 (PRK13687, hypothetical protein; Provisional)		0 0 i	85	991	WP_096179249.1			0 0 o	477	1061	WP_130626600.1		Neg: LIPO(Sec/SPII) (Pr: 0.997), Pos: LIPO(Sec/SPII) (Pr: 0.977)	0 Y n5-15c20/21o	223	1645	WP_223232818.1	2-24: pfam04606 (Ogr_Delta, Ogr/Delta-like zinc finger.)		0 0 o
23	https://www.ncbi.nlm.nih.gov/nuccore/NZ_QWFN01000006.1?report=graph&from=91503&to=92312	DUF4225	138	260	3.12e-15	Enterobacter cloacae CC14	NZ_QWFN01000006.1	91503	92312	-	WP_149896792.1	76-240: pfam13988 (DUF4225, Protein of unknown function (DUF4225).)		2 0 i112-136o197-216i	269	WP_149896793.1	39-138: cd02440 (AdoMet_MTases, S-adenosylmethionine-dependent methyltransferases (SAM or AdoMet-MTase), class I; AdoMet-MTases are enzymes that use S-adenosyl-L-methionine (SAM or AdoMet) as a substrate for methyltransfer, creating the product S-adenosyl-L-homocysteine (AdoHcy).)		0 0 o	248	234	WP_047023471.1			2 0 i43-63o69-91i	104	-4	WP_013095761.1	1-85: PRK13687 (PRK13687, hypothetical protein; Provisional)		0 0 i	85	991	WP_096179249.1			0 0 o	477	1061	WP_130626600.1		Neg: LIPO(Sec/SPII) (Pr: 0.997), Pos: LIPO(Sec/SPII) (Pr: 0.977)	0 Y n5-15c20/21o	223	1645	WP_223232818.1	2-24: pfam04606 (Ogr_Delta, Ogr/Delta-like zinc finger.)		0 0 o
24	https://www.ncbi.nlm.nih.gov/nuccore/NZ_VWXR01000002.1?report=graph&from=543814&to=544623	DUF4225	138	260	2.15e-16	Enterobacter cloacae SQU-2	NZ_VWXR01000002.1	543814	544623	+	WP_130626629.1	76-240: pfam13988 (DUF4225, Protein of unknown function (DUF4225).)		2 0 i112-136o197-216i	269	WP_150057049.1	39-138: cd02440 (AdoMet_MTases, S-adenosylmethionine-dependent methyltransferases (SAM or AdoMet-MTase), class I; AdoMet-MTases are enzymes that use S-adenosyl-L-methionine (SAM or AdoMet) as a substrate for methyltransfer, creating the product S-adenosyl-L-homocysteine (AdoHcy).)		0 0 o	248	234	WP_150057050.1			2 0 i43-63o69-91i	104	-4	WP_013095761.1	1-85: PRK13687 (PRK13687, hypothetical protein; Provisional)		0 0 i	85	991	WP_096962790.1			0 Y n3-11c16/17o	365	1216	WP_096928130.1		Neg: LIPO(Sec/SPII) (Pr: 0.997), Pos: LIPO(Sec/SPII) (Pr: 0.976)	0 Y n5-15c20/21o	223	1646
25	https://www.ncbi.nlm.nih.gov/nuccore/NZ_CP046116.1?report=graph&from=1016335&to=1017144	DUF4225	138	260	1.77e-15	Enterobacter cloacae CBG15936	NZ_CP046116.1	1016335	1017144	-	WP_058661772.1	76-240: pfam13988 (DUF4225, Protein of unknown function (DUF4225).)		2 0 i112-136o197-216i	269	WP_129253423.1	39-138: cd02440 (AdoMet_MTases, S-adenosylmethionine-dependent methyltransferases (SAM or AdoMet-MTase), class I; AdoMet-MTases are enzymes that use S-adenosyl-L-methionine (SAM or AdoMet) as a substrate for methyltransfer, creating the product S-adenosyl-L-homocysteine (AdoHcy).)		0 0 o	248	234	WP_129253425.1			2 0 i43-63o69-91i	104	-4	WP_013095761.1	1-85: PRK13687 (PRK13687, hypothetical protein; Provisional)		0 0 i	85	991	WP_227440343.1			0 0 o	235	742	WP_229284381.1			2 0 i71-92o98-121i	130	1589	WP_129253427.1	2-541: COG0210 (UvrD, Superfamily I DNA or RNA helicase [Replication, recombination and repair].)		0 0 o
26	https://www.ncbi.nlm.nih.gov/nuccore/NZ_WNXG01000075.1?report=graph&from=59210&to=60019	DUF4225	138	260	3.34e-16	Enterobacter cloacae ENT385	NZ_WNXG01000075.1	59210	60019	+	WP_058651607.1	76-240: pfam13988 (DUF4225, Protein of unknown function (DUF4225).)		2 0 i112-136o197-216i	269	WP_058651608.1	39-138: cd02440 (AdoMet_MTases, S-adenosylmethionine-dependent methyltransferases (SAM or AdoMet-MTase), class I; AdoMet-MTases are enzymes that use S-adenosyl-L-methionine (SAM or AdoMet) as a substrate for methyltransfer, creating the product S-adenosyl-L-homocysteine (AdoHcy).)		0 0 o	248	234	WP_058651606.1			2 0 i43-63o69-91i	104	-4	WP_013095761.1	1-85: PRK13687 (PRK13687, hypothetical protein; Provisional)		0 0 i	85	991	WP_058651605.1			0 0 o	61	1207	WP_230963089.1			2 0 i44-65o71-94i	103	1635	WP_058651604.1			2 0 o6-23i35-51o
27	https://www.ncbi.nlm.nih.gov/nuccore/NZ_JAAATL010000009.1?report=graph&from=32179&to=32988	DUF4225	138	260	1.77e-15	Enterobacter cloacae 2654	NZ_JAAATL010000009.1	32179	32988	-	WP_058661772.1	76-240: pfam13988 (DUF4225, Protein of unknown function (DUF4225).)		2 0 i112-136o197-216i	269	WP_161668895.1	39-138: cd02440 (AdoMet_MTases, S-adenosylmethionine-dependent methyltransferases (SAM or AdoMet-MTase), class I; AdoMet-MTases are enzymes that use S-adenosyl-L-methionine (SAM or AdoMet) as a substrate for methyltransfer, creating the product S-adenosyl-L-homocysteine (AdoHcy).)		0 0 o	248	234	WP_047023471.1			2 0 i43-63o69-91i	104	-4	WP_058661769.1	1-85: PRK13687 (PRK13687, hypothetical protein; Provisional)		0 0 i	85	991	WP_227440343.1			0 0 o	235	742	WP_227440341.1			2 0 i71-92o98-121i	130	1590	WP_058661775.1	2-541: COG0210 (UvrD, Superfamily I DNA or RNA helicase [Replication, recombination and repair].)		0 0 o
28	https://www.ncbi.nlm.nih.gov/nuccore/NZ_JAAATM010000044.1?report=graph&from=40594&to=41403	DUF4225	138	260	6.65e-15	Enterobacter cloacae Q6	NZ_JAAATM010000044.1	40594	41403	+	WP_161670439.1	76-239: pfam13988 (DUF4225, Protein of unknown function (DUF4225).)		2 0 i112-136o197-216i	269	WP_048970408.1	39-138: cd02440 (AdoMet_MTases, S-adenosylmethionine-dependent methyltransferases (SAM or AdoMet-MTase), class I; AdoMet-MTases are enzymes that use S-adenosyl-L-methionine (SAM or AdoMet) as a substrate for methyltransfer, creating the product S-adenosyl-L-homocysteine (AdoHcy).)		0 0 o	248	234	WP_161670437.1			2 0 i43-63o69-91i	104	-4	WP_013095761.1	1-85: PRK13687 (PRK13687, hypothetical protein; Provisional)		0 0 i	85	991					0	0	WP_230963089.1			2 0 i44-65o71-94i	103	1635
29	https://www.ncbi.nlm.nih.gov/nuccore/NZ_JAAATK010000062.1?report=graph&from=21954&to=22763	DUF4225	138	260	2.87e-16	Enterobacter cloacae 1476	NZ_JAAATK010000062.1	21954	22763	+	WP_058678409.1	76-240: pfam13988 (DUF4225, Protein of unknown function (DUF4225).)		2 0 i112-136o197-216i	269	WP_058678410.1	39-138: cd02440 (AdoMet_MTases, S-adenosylmethionine-dependent methyltransferases (SAM or AdoMet-MTase), class I; AdoMet-MTases are enzymes that use S-adenosyl-L-methionine (SAM or AdoMet) as a substrate for methyltransfer, creating the product S-adenosyl-L-homocysteine (AdoHcy).)		0 0 o	248	234	WP_058678408.1			2 0 i43-63o69-91i	104	-4	WP_013095761.1	1-85: PRK13687 (PRK13687, hypothetical protein; Provisional)		0 0 i	85	991	WP_058678407.1			0 Y n3-11c16/17o	365	1222	WP_058661767.1		Neg: LIPO(Sec/SPII) (Pr: 0.997), Pos: LIPO(Sec/SPII) (Pr: 0.977)	0 Y n5-15c20/21o	223	1647
30	https://www.ncbi.nlm.nih.gov/nuccore/NZ_VKTL01000006.1?report=graph&from=76128&to=76934	DUF4225	144	259	1.15e-14	Enterobacter cloacae AS012445	NZ_VKTL01000006.1	76128	76934	-	WP_163281409.1	76-239: pfam13988 (DUF4225, Protein of unknown function (DUF4225).)		2 0 i112-135o196-215i	268	WP_163281364.1	39-138: cd02440 (AdoMet_MTases, S-adenosylmethionine-dependent methyltransferases (SAM or AdoMet-MTase), class I; AdoMet-MTases are enzymes that use S-adenosyl-L-methionine (SAM or AdoMet) as a substrate for methyltransfer, creating the product S-adenosyl-L-homocysteine (AdoHcy).); 39-246: smart00828 (PKS_MT, Methyltransferase in polyketide synthase (PKS) enzymes.)		0 0 o	248	234	WP_097536088.1			2 0 i43-64o70-93i	104	-4	WP_014830811.1	1-85: PRK13687 (PRK13687, hypothetical protein; Provisional)		0 0 i	85	991	WP_048970406.1			0 0 o	66	913	WP_163281365.1		Neg: LIPO(Sec/SPII) (Pr: 0.997), Pos: LIPO(Sec/SPII) (Pr: 0.976)	0 Y n5-15c20/21o	223	1657	WP_046888762.1			2 0 i43-63o69-91i
31	https://www.ncbi.nlm.nih.gov/nuccore/NZ_VKUZ01000075.1?report=graph&from=453&to=1262	DUF4225	138	260	2.84e-16	Enterobacter cloacae AS012398	NZ_VKUZ01000075.1	453	1262	-	WP_163311704.1	76-240: pfam13988 (DUF4225, Protein of unknown function (DUF4225).)		2 0 i112-136o197-216i	269	WP_163311699.1	39-138: cd02440 (AdoMet_MTases, S-adenosylmethionine-dependent methyltransferases (SAM or AdoMet-MTase), class I; AdoMet-MTases are enzymes that use S-adenosyl-L-methionine (SAM or AdoMet) as a substrate for methyltransfer, creating the product S-adenosyl-L-homocysteine (AdoHcy).)		0 0 o	248	234	WP_047023471.1			2 0 i43-63o69-91i	104	-4	WP_013095761.1	1-85: PRK13687 (PRK13687, hypothetical protein; Provisional)		0 0 i	85	991					0	0	WP_229694401.1			2 0 i71-92o98-121i	130	1590
32	https://www.ncbi.nlm.nih.gov/nuccore/NZ_VKVR01000008.1?report=graph&from=139457&to=140266	DUF4225	138	260	7.66e-16	Enterobacter cloacae AS012374	NZ_VKVR01000008.1	139457	140266	+	WP_045901768.1	76-240: pfam13988 (DUF4225, Protein of unknown function (DUF4225).)		2 0 i112-136o197-216i	269	WP_045901767.1	39-138: cd02440 (AdoMet_MTases, S-adenosylmethionine-dependent methyltransferases (SAM or AdoMet-MTase), class I; AdoMet-MTases are enzymes that use S-adenosyl-L-methionine (SAM or AdoMet) as a substrate for methyltransfer, creating the product S-adenosyl-L-homocysteine (AdoHcy).)		0 0 o	248	234	WP_045901770.1			2 0 i43-63o69-91i	104	-4	WP_013095761.1	1-85: PRK13687 (PRK13687, hypothetical protein; Provisional)		0 0 i	85	991	WP_045901771.1	48-278: cd03487 (RT_Bac_retron_II, RT_Bac_retron_II: Reverse transcriptases (RTs) in bacterial retrotransposons or retrons.)		0 0 o	576	1285	WP_229284381.1			2 0 i71-92o98-121i	130	1590	WP_045901774.1			0 0 i
33	https://www.ncbi.nlm.nih.gov/nuccore/NZ_SWFW01000039.1?report=graph&from=263159&to=263968	DUF4225	138	260	3.34e-16	Enterobacter cloacae C2-08	NZ_SWFW01000039.1	263159	263968	+	WP_058651607.1	76-240: pfam13988 (DUF4225, Protein of unknown function (DUF4225).)		2 0 i112-136o197-216i	269	WP_058651608.1	39-138: cd02440 (AdoMet_MTases, S-adenosylmethionine-dependent methyltransferases (SAM or AdoMet-MTase), class I; AdoMet-MTases are enzymes that use S-adenosyl-L-methionine (SAM or AdoMet) as a substrate for methyltransfer, creating the product S-adenosyl-L-homocysteine (AdoHcy).)		0 0 o	248	234	WP_058651606.1			2 0 i43-63o69-91i	104	-4	WP_013095761.1	1-85: PRK13687 (PRK13687, hypothetical protein; Provisional)		0 0 i	85	991	WP_058651605.1			0 0 o	61	1207	WP_230963089.1			2 0 i44-65o71-94i	103	1635	WP_171847373.1			0 0 o
34	https://www.ncbi.nlm.nih.gov/nuccore/NZ_SWGA01000020.1?report=graph&from=263371&to=264180	DUF4225	138	260	3.34e-16	Enterobacter cloacae C1-107	NZ_SWGA01000020.1	263371	264180	+	WP_058651607.1	76-240: pfam13988 (DUF4225, Protein of unknown function (DUF4225).)		2 0 i112-136o197-216i	269	WP_058651608.1	39-138: cd02440 (AdoMet_MTases, S-adenosylmethionine-dependent methyltransferases (SAM or AdoMet-MTase), class I; AdoMet-MTases are enzymes that use S-adenosyl-L-methionine (SAM or AdoMet) as a substrate for methyltransfer, creating the product S-adenosyl-L-homocysteine (AdoHcy).)		0 0 o	248	234	WP_058651606.1			2 0 i43-63o69-91i	104	-4	WP_013095761.1	1-85: PRK13687 (PRK13687, hypothetical protein; Provisional)		0 0 i	85	991	WP_058651605.1			0 0 o	61	1207	WP_230963089.1			2 0 i44-65o71-94i	103	1635	WP_171847373.1			0 0 o
35	https://www.ncbi.nlm.nih.gov/nuccore/NZ_SWHT01000016.1?report=graph&from=263371&to=264180	DUF4225	138	260	3.34e-16	Enterobacter cloacae C3-63	NZ_SWHT01000016.1	263371	264180	+	WP_058651607.1	76-240: pfam13988 (DUF4225, Protein of unknown function (DUF4225).)		2 0 i112-136o197-216i	269	WP_058651608.1	39-138: cd02440 (AdoMet_MTases, S-adenosylmethionine-dependent methyltransferases (SAM or AdoMet-MTase), class I; AdoMet-MTases are enzymes that use S-adenosyl-L-methionine (SAM or AdoMet) as a substrate for methyltransfer, creating the product S-adenosyl-L-homocysteine (AdoHcy).)		0 0 o	248	234	WP_058651606.1			2 0 i43-63o69-91i	104	-4	WP_013095761.1	1-85: PRK13687 (PRK13687, hypothetical protein; Provisional)		0 0 i	85	991	WP_058651605.1			0 0 o	61	1207	WP_230963089.1			2 0 i44-65o71-94i	103	1635	WP_171847373.1			0 0 o
36	https://www.ncbi.nlm.nih.gov/nuccore/NZ_SWHU01000002.1?report=graph&from=228593&to=229402	DUF4225	138	260	3.34e-16	Enterobacter cloacae C1-151	NZ_SWHU01000002.1	228593	229402	+	WP_058651607.1	76-240: pfam13988 (DUF4225, Protein of unknown function (DUF4225).)		2 0 i112-136o197-216i	269	WP_058651608.1	39-138: cd02440 (AdoMet_MTases, S-adenosylmethionine-dependent methyltransferases (SAM or AdoMet-MTase), class I; AdoMet-MTases are enzymes that use S-adenosyl-L-methionine (SAM or AdoMet) as a substrate for methyltransfer, creating the product S-adenosyl-L-homocysteine (AdoHcy).)		0 0 o	248	234	WP_058651606.1			2 0 i43-63o69-91i	104	-4	WP_013095761.1	1-85: PRK13687 (PRK13687, hypothetical protein; Provisional)		0 0 i	85	991	WP_058651605.1			0 0 o	61	1207	WP_230963089.1			2 0 i44-65o71-94i	103	1635	WP_171847373.1			0 0 o
37	https://www.ncbi.nlm.nih.gov/nuccore/NZ_JACSEN010000006.1?report=graph&from=94631&to=95440	DUF4225	138	260	3.12e-15	Enterobacter cloacae INTEC_BC6_1.1	NZ_JACSEN010000006.1	94631	95440	-	WP_149896792.1	76-240: pfam13988 (DUF4225, Protein of unknown function (DUF4225).)		2 0 i112-136o197-216i	269	WP_149896793.1	39-138: cd02440 (AdoMet_MTases, S-adenosylmethionine-dependent methyltransferases (SAM or AdoMet-MTase), class I; AdoMet-MTases are enzymes that use S-adenosyl-L-methionine (SAM or AdoMet) as a substrate for methyltransfer, creating the product S-adenosyl-L-homocysteine (AdoHcy).)		0 0 o	248	234	WP_047023471.1			2 0 i43-63o69-91i	104	-4	WP_013095761.1	1-85: PRK13687 (PRK13687, hypothetical protein; Provisional)		0 0 i	85	991	WP_096179249.1			0 0 o	477	1061	WP_130626600.1		Neg: LIPO(Sec/SPII) (Pr: 0.997), Pos: LIPO(Sec/SPII) (Pr: 0.977)	0 Y n5-15c20/21o	223	1645	WP_223232818.1	2-24: pfam04606 (Ogr_Delta, Ogr/Delta-like zinc finger.)		0 0 o
38	https://www.ncbi.nlm.nih.gov/nuccore/NZ_JACYTF010000037.1?report=graph&from=42130&to=42939	DUF4225	138	260	2.87e-16	Enterobacter cloacae CFSAN059636	NZ_JACYTF010000037.1	42130	42939	+	WP_058678409.1	76-240: pfam13988 (DUF4225, Protein of unknown function (DUF4225).)		2 0 i112-136o197-216i	269	WP_191979741.1	39-138: cd02440 (AdoMet_MTases, S-adenosylmethionine-dependent methyltransferases (SAM or AdoMet-MTase), class I; AdoMet-MTases are enzymes that use S-adenosyl-L-methionine (SAM or AdoMet) as a substrate for methyltransfer, creating the product S-adenosyl-L-homocysteine (AdoHcy).)		0 0 o	248	234	WP_058678408.1			2 0 i43-63o69-91i	104	-4	WP_013095761.1	1-85: PRK13687 (PRK13687, hypothetical protein; Provisional)		0 0 i	85	991	WP_225368327.1			0 0 i	22	843	WP_139937216.1		Neg: LIPO(Sec/SPII) (Pr: 0.997), Pos: LIPO(Sec/SPII) (Pr: 0.976)	0 Y n5-15c20/21o	223	1646
39	https://www.ncbi.nlm.nih.gov/nuccore/NZ_JACZMS010000001.1?report=graph&from=87371&to=88177	DUF4225	144	259	3.25e-15	Enterobacter cloacae HEC_1	NZ_JACZMS010000001.1	87371	88177	-	WP_192544391.1	76-239: pfam13988 (DUF4225, Protein of unknown function (DUF4225).)		2 0 i112-135o196-215i	268	WP_192543960.1	39-138: cd02440 (AdoMet_MTases, S-adenosylmethionine-dependent methyltransferases (SAM or AdoMet-MTase), class I; AdoMet-MTases are enzymes that use S-adenosyl-L-methionine (SAM or AdoMet) as a substrate for methyltransfer, creating the product S-adenosyl-L-homocysteine (AdoHcy).)		0 0 o	248	234	WP_097536088.1			2 0 i43-64o70-93i	104	-4	WP_014830811.1	1-85: PRK13687 (PRK13687, hypothetical protein; Provisional)		0 0 i	85	991	WP_014830806.1			2 0 i45-62o68-88i	106	792	WP_225738622.1			2 0 i60-81o87-110i	119	1622	WP_192543958.1			2 0 i43-63o69-91i
40	https://www.ncbi.nlm.nih.gov/nuccore/NZ_JACOJF010000001.1?report=graph&from=3583237&to=3584046	DUF4225	138	260	3.12e-15	Enterobacter cloacae UCI162	NZ_JACOJF010000001.1	3583237	3584046	+	WP_149896792.1	76-240: pfam13988 (DUF4225, Protein of unknown function (DUF4225).)		2 0 i112-136o197-216i	269	WP_149896793.1	39-138: cd02440 (AdoMet_MTases, S-adenosylmethionine-dependent methyltransferases (SAM or AdoMet-MTase), class I; AdoMet-MTases are enzymes that use S-adenosyl-L-methionine (SAM or AdoMet) as a substrate for methyltransfer, creating the product S-adenosyl-L-homocysteine (AdoHcy).)		0 0 o	248	234	WP_047023471.1			2 0 i43-63o69-91i	104	-4	WP_013095761.1	1-85: PRK13687 (PRK13687, hypothetical protein; Provisional)		0 0 i	85	991	WP_096179249.1			0 0 o	477	1061	WP_130626600.1		Neg: LIPO(Sec/SPII) (Pr: 0.997), Pos: LIPO(Sec/SPII) (Pr: 0.977)	0 Y n5-15c20/21o	223	1645	WP_226842794.1	5-27: pfam04606 (Ogr_Delta, Ogr/Delta-like zinc finger.)		0 0 o
41	https://www.ncbi.nlm.nih.gov/nuccore/NZ_JADILP010000009.1?report=graph&from=74511&to=75320	DUF4225	138	260	1.77e-15	Enterobacter cloacae Ent352	NZ_JADILP010000009.1	74511	75320	-	WP_058661772.1	76-240: pfam13988 (DUF4225, Protein of unknown function (DUF4225).)		2 0 i112-136o197-216i	269	WP_058661770.1	39-138: cd02440 (AdoMet_MTases, S-adenosylmethionine-dependent methyltransferases (SAM or AdoMet-MTase), class I; AdoMet-MTases are enzymes that use S-adenosyl-L-methionine (SAM or AdoMet) as a substrate for methyltransfer, creating the product S-adenosyl-L-homocysteine (AdoHcy).)		0 0 o	248	234	WP_047023471.1			2 0 i43-63o69-91i	104	-4	WP_058661769.1	1-85: PRK13687 (PRK13687, hypothetical protein; Provisional)		0 0 i	85	991	WP_194500853.1			0 0 o	477	1051	WP_227440341.1			2 0 i71-92o98-121i	130	1590	WP_226842794.1	5-27: pfam04606 (Ogr_Delta, Ogr/Delta-like zinc finger.)		0 0 o
42	https://www.ncbi.nlm.nih.gov/nuccore/NZ_JADILH010000005.1?report=graph&from=8120&to=8929	DUF4225	138	260	1.94e-16	Enterobacter cloacae N29	NZ_JADILH010000005.1	8120	8929	-	WP_194516568.1	76-240: pfam13988 (DUF4225, Protein of unknown function (DUF4225).)		2 0 i112-136o197-216i	269	WP_194516462.1	39-138: cd02440 (AdoMet_MTases, S-adenosylmethionine-dependent methyltransferases (SAM or AdoMet-MTase), class I; AdoMet-MTases are enzymes that use S-adenosyl-L-methionine (SAM or AdoMet) as a substrate for methyltransfer, creating the product S-adenosyl-L-homocysteine (AdoHcy).)		0 0 o	248	234	WP_194516461.1			2 0 i43-63o69-91i	104	-4	WP_014830811.1	1-85: PRK13687 (PRK13687, hypothetical protein; Provisional)		0 0 i	85	991	WP_228485874.1			1 0 i95-119o	123	1537	WP_228485875.1			2 0 i60-81o87-110i	119	1622	WP_047360850.1			0 0 o
43	https://www.ncbi.nlm.nih.gov/nuccore/NZ_CP045487.1?report=graph&from=1010029&to=1010835	DUF4225	144	259	9.52e-15	Enterobacter cloacae 14240244101	NZ_CP045487.1	1010029	1010835	-	WP_203462316.1	76-239: pfam13988 (DUF4225, Protein of unknown function (DUF4225).)		2 0 i112-135o196-215i	268	WP_203461921.1	39-138: cd02440 (AdoMet_MTases, S-adenosylmethionine-dependent methyltransferases (SAM or AdoMet-MTase), class I; AdoMet-MTases are enzymes that use S-adenosyl-L-methionine (SAM or AdoMet) as a substrate for methyltransfer, creating the product S-adenosyl-L-homocysteine (AdoHcy).)		0 0 o	248	234	WP_203461920.1			2 0 i43-64o70-93i	104	-4	WP_014830811.1	1-85: PRK13687 (PRK13687, hypothetical protein; Provisional)		0 0 i	85	991	WP_203461919.1			2 0 i45-62o68-88i	106	792	WP_083021260.1			2 0 i48-69o75-98i	107	1658
44	https://www.ncbi.nlm.nih.gov/nuccore/NZ_JACGCB010000004.1?report=graph&from=95337&to=96146	DUF4225	138	260	2.99e-16	Enterobacter cloacae DW1W	NZ_JACGCB010000004.1	95337	96146	-	WP_205919071.1	76-240: pfam13988 (DUF4225, Protein of unknown function (DUF4225).)		2 0 i112-136o197-216i	269	WP_205918873.1	39-138: cd02440 (AdoMet_MTases, S-adenosylmethionine-dependent methyltransferases (SAM or AdoMet-MTase), class I; AdoMet-MTases are enzymes that use S-adenosyl-L-methionine (SAM or AdoMet) as a substrate for methyltransfer, creating the product S-adenosyl-L-homocysteine (AdoHcy).)		0 0 o	248	234	WP_047023471.1			2 0 i43-63o69-91i	104	-4	WP_013095761.1	1-85: PRK13687 (PRK13687, hypothetical protein; Provisional)		0 0 i	85	991	WP_205918871.1	759-777: pfam02810 (SEC-C, SEC-C motif.)		0 0 o	777	993	WP_052682772.1			2 0 i48-69o75-98i	107	1623	WP_205918870.1	110-271: pfam18928 (DUF5677, Family of unknown function (DUF5677).)		0 0 o
45	https://www.ncbi.nlm.nih.gov/nuccore/NZ_JACGCC010000008.1?report=graph&from=630&to=1439	DUF4225	138	260	2.57e-16	Enterobacter cloacae CS3W	NZ_JACGCC010000008.1	630	1439	-	WP_095907389.1	76-240: pfam13988 (DUF4225, Protein of unknown function (DUF4225).)		2 0 i112-136o197-216i	269	WP_095907392.1	39-138: cd02440 (AdoMet_MTases, S-adenosylmethionine-dependent methyltransferases (SAM or AdoMet-MTase), class I; AdoMet-MTases are enzymes that use S-adenosyl-L-methionine (SAM or AdoMet) as a substrate for methyltransfer, creating the product S-adenosyl-L-homocysteine (AdoHcy).)		0 0 o	248	234	WP_047023471.1			2 0 i43-63o69-91i	104	-4	WP_013095761.1	1-85: PRK13687 (PRK13687, hypothetical protein; Provisional)		0 0 i	85	991					0	0	WP_058661778.1			2 0 i48-69o75-98i	107	1659
46	https://www.ncbi.nlm.nih.gov/nuccore/NZ_JAHEUV010000013.1?report=graph&from=108488&to=109294	DUF4225	144	259	9.9e-15	Enterobacter cloacae 120164	NZ_JAHEUV010000013.1	108488	109294	+	WP_214554281.1	76-239: pfam13988 (DUF4225, Protein of unknown function (DUF4225).)		2 0 i112-135o196-215i	268	WP_214554273.1	39-138: cd02440 (AdoMet_MTases, S-adenosylmethionine-dependent methyltransferases (SAM or AdoMet-MTase), class I; AdoMet-MTases are enzymes that use S-adenosyl-L-methionine (SAM or AdoMet) as a substrate for methyltransfer, creating the product S-adenosyl-L-homocysteine (AdoHcy).)		0 0 o	248	234	WP_214554274.1			2 0 i43-64o70-93i	104	-4	WP_013095761.1	1-85: PRK13687 (PRK13687, hypothetical protein; Provisional)		0 0 i	85	991	WP_014830806.1			2 0 i45-62o68-88i	106	791	WP_230963089.1			2 0 i44-65o71-94i	103	1635	WP_214554275.1	363-412: pfam13391 (HNH_2, HNH endonuclease.)		0 0 o
47	https://www.ncbi.nlm.nih.gov/nuccore/NZ_CP078539.1?report=graph&from=1016335&to=1017144	DUF4225	138	260	1.5e-14	Enterobacter cloacae Colony350	NZ_CP078539.1	1016335	1017144	-	WP_218656762.1	76-239: pfam13988 (DUF4225, Protein of unknown function (DUF4225).)		2 0 i112-136o197-216i	269	WP_218656457.1	39-138: cd02440 (AdoMet_MTases, S-adenosylmethionine-dependent methyltransferases (SAM or AdoMet-MTase), class I; AdoMet-MTases are enzymes that use S-adenosyl-L-methionine (SAM or AdoMet) as a substrate for methyltransfer, creating the product S-adenosyl-L-homocysteine (AdoHcy).)		0 0 o	248	234	WP_047023471.1			2 0 i43-63o69-91i	104	-4	WP_013095761.1	1-85: PRK13687 (PRK13687, hypothetical protein; Provisional)		0 0 i	85	991	WP_218656456.1	1-417: PRK00197 (proA, gamma-glutamyl phosphate reductase; Provisional)		0 0 o	417	20906	WP_218656458.1			2 0 i32-53o59-82i	91	1706	WP_013095745.1	1-366: PRK05429 (PRK05429, gamma-glutamyl kinase; Provisional)		0 0 o
48	https://www.ncbi.nlm.nih.gov/nuccore/NZ_CP078540.1?report=graph&from=1016335&to=1017144	DUF4225	138	260	3.21e-16	Enterobacter cloacae Colony340	NZ_CP078540.1	1016335	1017144	-	WP_218664790.1	76-240: pfam13988 (DUF4225, Protein of unknown function (DUF4225).)		2 0 i112-136o197-216i	269	WP_218664713.1	39-138: cd02440 (AdoMet_MTases, S-adenosylmethionine-dependent methyltransferases (SAM or AdoMet-MTase), class I; AdoMet-MTases are enzymes that use S-adenosyl-L-methionine (SAM or AdoMet) as a substrate for methyltransfer, creating the product S-adenosyl-L-homocysteine (AdoHcy).)		0 0 o	248	234	WP_047023471.1			2 0 i43-63o69-91i	104	-4	WP_013095761.1	1-85: PRK13687 (PRK13687, hypothetical protein; Provisional)		0 0 i	85	991	WP_038418737.1	1-417: PRK00197 (proA, gamma-glutamyl phosphate reductase; Provisional)		0 0 o	417	20906	WP_058661767.1		Neg: LIPO(Sec/SPII) (Pr: 0.997), Pos: LIPO(Sec/SPII) (Pr: 0.977)	0 Y n5-15c20/21o	223	2164	WP_013095745.1	1-366: PRK05429 (PRK05429, gamma-glutamyl kinase; Provisional)		0 0 o
49	https://www.ncbi.nlm.nih.gov/nuccore/NZ_JAIMIY010000006.1?report=graph&from=11552&to=12361	DUF4225	138	260	1.77e-15	Enterobacter cloacae WHC167	NZ_JAIMIY010000006.1	11552	12361	-	WP_058661772.1	76-240: pfam13988 (DUF4225, Protein of unknown function (DUF4225).)		2 0 i112-136o197-216i	269	WP_222168996.1	39-138: cd02440 (AdoMet_MTases, S-adenosylmethionine-dependent methyltransferases (SAM or AdoMet-MTase), class I; AdoMet-MTases are enzymes that use S-adenosyl-L-methionine (SAM or AdoMet) as a substrate for methyltransfer, creating the product S-adenosyl-L-homocysteine (AdoHcy).)		0 0 o	248	234	WP_047023471.1			2 0 i43-63o69-91i	104	-4	WP_013095761.1	1-85: PRK13687 (PRK13687, hypothetical protein; Provisional)		0 0 i	85	991	WP_194500853.1			0 0 o	477	1051	WP_129327087.1		Neg: LIPO(Sec/SPII) (Pr: 0.998), Pos: LIPO(Sec/SPII) (Pr: 0.978)	0 Y n5-15c20/21o	223	1647	WP_149896822.1			0 0 o
50	https://www.ncbi.nlm.nih.gov/nuccore/NZ_CP085080.1?report=graph&from=1029594&to=1030403	DUF4225	138	260	2.08e-15	Enterobacter cloacae ECl_1.VN	NZ_CP085080.1	1029594	1030403	-	WP_226836434.1	76-240: pfam13988 (DUF4225, Protein of unknown function (DUF4225).)		2 0 i112-136o197-216i	269	WP_226835759.1	40-138: cd02440 (AdoMet_MTases, S-adenosylmethionine-dependent methyltransferases (SAM or AdoMet-MTase), class I; AdoMet-MTases are enzymes that use S-adenosyl-L-methionine (SAM or AdoMet) as a substrate for methyltransfer, creating the product S-adenosyl-L-homocysteine (AdoHcy).)		0 0 o	248	234	WP_047023471.1			2 0 i43-63o69-91i	104	-4	WP_013095761.1	1-85: PRK13687 (PRK13687, hypothetical protein; Provisional)		0 0 i	85	991	WP_226835758.1	7-88: pfam18760 (ART-PolyVal, ADP-Ribosyltransferase in polyvalent proteins.)		0 0 o	179	1331	WP_013095762.1		Neg: LIPO(Sec/SPII) (Pr: 0.997), Pos: LIPO(Sec/SPII) (Pr: 0.977)	0 Y n5-15c20/21o	223	1646	WP_125366392.1			0 0 o
51	https://www.ncbi.nlm.nih.gov/nuccore/NZ_JAHXZC010000001.1?report=graph&from=404614&to=405423	DUF4225	138	260	1.77e-15	Enterobacter cloacae BH3741	NZ_JAHXZC010000001.1	404614	405423	+	WP_058661772.1	76-240: pfam13988 (DUF4225, Protein of unknown function (DUF4225).)		2 0 i112-136o197-216i	269	WP_058661770.1	39-138: cd02440 (AdoMet_MTases, S-adenosylmethionine-dependent methyltransferases (SAM or AdoMet-MTase), class I; AdoMet-MTases are enzymes that use S-adenosyl-L-methionine (SAM or AdoMet) as a substrate for methyltransfer, creating the product S-adenosyl-L-homocysteine (AdoHcy).)		0 0 o	248	234	WP_047023471.1			2 0 i43-63o69-91i	104	-4	WP_058661769.1	1-85: PRK13687 (PRK13687, hypothetical protein; Provisional)		0 0 i	85	991	WP_227440343.1			0 0 o	235	742	WP_227440341.1			2 0 i71-92o98-121i	130	1590	WP_227440345.1	2-541: COG0210 (UvrD, Superfamily I DNA or RNA helicase [Replication, recombination and repair].)		0 0 o
52	https://www.ncbi.nlm.nih.gov/nuccore/NZ_JAHXZH010000001.1?report=graph&from=29203&to=30012	DUF4225	138	260	1.77e-15	Enterobacter cloacae 03-010-0541	NZ_JAHXZH010000001.1	29203	30012	-	WP_058661772.1	76-240: pfam13988 (DUF4225, Protein of unknown function (DUF4225).)		2 0 i112-136o197-216i	269	WP_058661770.1	39-138: cd02440 (AdoMet_MTases, S-adenosylmethionine-dependent methyltransferases (SAM or AdoMet-MTase), class I; AdoMet-MTases are enzymes that use S-adenosyl-L-methionine (SAM or AdoMet) as a substrate for methyltransfer, creating the product S-adenosyl-L-homocysteine (AdoHcy).)		0 0 o	248	234	WP_047023471.1			2 0 i43-63o69-91i	104	-4	WP_058661769.1	1-85: PRK13687 (PRK13687, hypothetical protein; Provisional)		0 0 i	85	991	WP_227440343.1			0 0 o	235	742	WP_227440341.1			2 0 i71-92o98-121i	130	1590	WP_227440345.1	2-541: COG0210 (UvrD, Superfamily I DNA or RNA helicase [Replication, recombination and repair].)		0 0 o
53	https://www.ncbi.nlm.nih.gov/nuccore/NZ_JAHXZD010000001.1?report=graph&from=404614&to=405423	DUF4225	138	260	1.77e-15	Enterobacter cloacae PO1353	NZ_JAHXZD010000001.1	404614	405423	+	WP_058661772.1	76-240: pfam13988 (DUF4225, Protein of unknown function (DUF4225).)		2 0 i112-136o197-216i	269	WP_058661770.1	39-138: cd02440 (AdoMet_MTases, S-adenosylmethionine-dependent methyltransferases (SAM or AdoMet-MTase), class I; AdoMet-MTases are enzymes that use S-adenosyl-L-methionine (SAM or AdoMet) as a substrate for methyltransfer, creating the product S-adenosyl-L-homocysteine (AdoHcy).)		0 0 o	248	234	WP_047023471.1			2 0 i43-63o69-91i	104	-4	WP_058661769.1	1-85: PRK13687 (PRK13687, hypothetical protein; Provisional)		0 0 i	85	991	WP_227440343.1			0 0 o	235	742	WP_227440341.1			2 0 i71-92o98-121i	130	1590	WP_227440345.1	2-541: COG0210 (UvrD, Superfamily I DNA or RNA helicase [Replication, recombination and repair].)		0 0 o
54	https://www.ncbi.nlm.nih.gov/nuccore/NZ_JAJSSO010000007.1?report=graph&from=203008&to=203814	DUF4225	144	259	3.25e-15	Enterobacter cloacae S3.-1-3	NZ_JAJSSO010000007.1	203008	203814	+	WP_192544391.1	76-239: pfam13988 (DUF4225, Protein of unknown function (DUF4225).)		2 0 i112-135o196-215i	268	WP_232943689.1	39-138: cd02440 (AdoMet_MTases, S-adenosylmethionine-dependent methyltransferases (SAM or AdoMet-MTase), class I; AdoMet-MTases are enzymes that use S-adenosyl-L-methionine (SAM or AdoMet) as a substrate for methyltransfer, creating the product S-adenosyl-L-homocysteine (AdoHcy).)		0 0 o	248	234	WP_097536088.1			2 0 i43-64o70-93i	104	-4	WP_014830811.1	1-85: PRK13687 (PRK13687, hypothetical protein; Provisional)		0 0 i	85	991	WP_014830806.1			2 0 i45-62o68-88i	106	792	WP_232943688.1			2 0 i48-69o75-98i	107	1658	WP_192543958.1			2 0 i43-63o69-91i
55	https://www.ncbi.nlm.nih.gov/nuccore/NZ_JAJAPT010000008.1?report=graph&from=2240&to=3046	DUF4225	144	259	8.04e-15	Enterobacter cloacae ECH26	NZ_JAJAPT010000008.1	2240	3046	-	WP_236275774.1	76-239: pfam13988 (DUF4225, Protein of unknown function (DUF4225).)		2 0 i112-135o196-215i	268	WP_236275685.1	39-138: cd02440 (AdoMet_MTases, S-adenosylmethionine-dependent methyltransferases (SAM or AdoMet-MTase), class I; AdoMet-MTases are enzymes that use S-adenosyl-L-methionine (SAM or AdoMet) as a substrate for methyltransfer, creating the product S-adenosyl-L-homocysteine (AdoHcy).)		0 0 o	248	234	WP_236275682.1			2 0 i43-64o70-93i	104	-4	WP_013095761.1	1-85: PRK13687 (PRK13687, hypothetical protein; Provisional)		0 0 i	85	991	WP_236275680.1			2 0 i46-63o69-88i	106	791	WP_236275687.1			2 0 i71-92o98-121i	130	1591	WP_236275678.1			2 0 i43-63o69-91i
56	https://www.ncbi.nlm.nih.gov/nuccore/NZ_JAKMOC010000030.1?report=graph&from=10378&to=11187	DUF4225	138	260	2.87e-16	Enterobacter cloacae AR2568	NZ_JAKMOC010000030.1	10378	11187	-	WP_058678409.1	76-240: pfam13988 (DUF4225, Protein of unknown function (DUF4225).)		2 0 i112-136o197-216i	269	WP_191979741.1	39-138: cd02440 (AdoMet_MTases, S-adenosylmethionine-dependent methyltransferases (SAM or AdoMet-MTase), class I; AdoMet-MTases are enzymes that use S-adenosyl-L-methionine (SAM or AdoMet) as a substrate for methyltransfer, creating the product S-adenosyl-L-homocysteine (AdoHcy).)		0 0 o	248	234	WP_058678408.1			2 0 i43-63o69-91i	104	-4	WP_013095761.1	1-85: PRK13687 (PRK13687, hypothetical protein; Provisional)		0 0 i	85	991	WP_058651605.1			0 0 o	61	1203	WP_139937216.1		Neg: LIPO(Sec/SPII) (Pr: 0.997), Pos: LIPO(Sec/SPII) (Pr: 0.976)	0 Y n5-15c20/21o	223	1646	WP_248065438.1			0 0 o
57	https://www.ncbi.nlm.nih.gov/nuccore/NZ_JAKMOF010000002.1?report=graph&from=90341&to=91150	DUF4225	138	260	6.65e-15	Enterobacter cloacae AR2777	NZ_JAKMOF010000002.1	90341	91150	-	WP_161670439.1	76-239: pfam13988 (DUF4225, Protein of unknown function (DUF4225).)		2 0 i112-136o197-216i	269	WP_048970408.1	39-138: cd02440 (AdoMet_MTases, S-adenosylmethionine-dependent methyltransferases (SAM or AdoMet-MTase), class I; AdoMet-MTases are enzymes that use S-adenosyl-L-methionine (SAM or AdoMet) as a substrate for methyltransfer, creating the product S-adenosyl-L-homocysteine (AdoHcy).)		0 0 o	248	234	WP_161670437.1			2 0 i43-63o69-91i	104	-4	WP_013095761.1	1-85: PRK13687 (PRK13687, hypothetical protein; Provisional)		0 0 i	85	991	WP_161670490.1			0 0 i	364	1042	WP_045293006.1			2 0 i54-75o81-104i	113	1605	WP_161670492.1			0 0 o
58	https://www.ncbi.nlm.nih.gov/nuccore/NZ_JAKMOB010000002.1?report=graph&from=96696&to=97505	DUF4225	138	260	1.77e-16	Enterobacter cloacae AR2499	NZ_JAKMOB010000002.1	96696	97505	-	WP_248057518.1	76-240: pfam13988 (DUF4225, Protein of unknown function (DUF4225).)		2 0 i112-136o197-216i	269	WP_248057256.1	39-138: cd02440 (AdoMet_MTases, S-adenosylmethionine-dependent methyltransferases (SAM or AdoMet-MTase), class I; AdoMet-MTases are enzymes that use S-adenosyl-L-methionine (SAM or AdoMet) as a substrate for methyltransfer, creating the product S-adenosyl-L-homocysteine (AdoHcy).)		0 0 o	248	234	WP_047023471.1			2 0 i43-63o69-91i	104	-4	WP_013095761.1	1-85: PRK13687 (PRK13687, hypothetical protein; Provisional)		0 0 i	85	991	WP_248057255.1			0 0 o	1345	1327	WP_045293006.1			2 0 i54-75o81-104i	113	1603	WP_248057254.1			0 0 o
59	https://www.ncbi.nlm.nih.gov/nuccore/NZ_JAKMNE010000008.1?report=graph&from=59794&to=60603	DUF4225	138	260	1.76e-14	Enterobacter cloacae AR0892	NZ_JAKMNE010000008.1	59794	60603	+	WP_248048721.1	76-240: pfam13988 (DUF4225, Protein of unknown function (DUF4225).)		2 0 i112-136o197-216i	269	WP_248048709.1	39-138: cd02440 (AdoMet_MTases, S-adenosylmethionine-dependent methyltransferases (SAM or AdoMet-MTase), class I; AdoMet-MTases are enzymes that use S-adenosyl-L-methionine (SAM or AdoMet) as a substrate for methyltransfer, creating the product S-adenosyl-L-homocysteine (AdoHcy).)		0 0 o	248	234	WP_047023471.1			2 0 i43-63o69-91i	104	-4	WP_248048708.1	1-85: PRK13687 (PRK13687, hypothetical protein; Provisional)		0 0 i	85	991	WP_248048710.1			0 0 o	480	1265	WP_058661767.1		Neg: LIPO(Sec/SPII) (Pr: 0.997), Pos: LIPO(Sec/SPII) (Pr: 0.977)	0 Y n5-15c20/21o	223	1642	WP_248048711.1			1 0 o65-89i
60	https://www.ncbi.nlm.nih.gov/nuccore/NZ_JAKMNC010000003.1?report=graph&from=116584&to=117393	DUF4225	138	260	7.66e-16	Enterobacter cloacae AR0793	NZ_JAKMNC010000003.1	116584	117393	-	WP_045901768.1	76-240: pfam13988 (DUF4225, Protein of unknown function (DUF4225).)		2 0 i112-136o197-216i	269	WP_045901767.1	39-138: cd02440 (AdoMet_MTases, S-adenosylmethionine-dependent methyltransferases (SAM or AdoMet-MTase), class I; AdoMet-MTases are enzymes that use S-adenosyl-L-methionine (SAM or AdoMet) as a substrate for methyltransfer, creating the product S-adenosyl-L-homocysteine (AdoHcy).)		0 0 o	248	234	WP_045901770.1			2 0 i43-63o69-91i	104	-4	WP_013095761.1	1-85: PRK13687 (PRK13687, hypothetical protein; Provisional)		0 0 i	85	991	WP_045901771.1	48-278: cd03487 (RT_Bac_retron_II, RT_Bac_retron_II: Reverse transcriptases (RTs) in bacterial retrotransposons or retrons.)		0 0 o	576	1285	WP_229284381.1			2 0 i71-92o98-121i	130	1590	WP_045901774.1			0 0 i
61	https://www.ncbi.nlm.nih.gov/nuccore/NZ_JAKMKH010000006.1?report=graph&from=357607&to=358413	DUF4225	144	259	9.9e-15	Enterobacter cloacae 14878	NZ_JAKMKH010000006.1	357607	358413	+	WP_248076840.1	76-239: pfam13988 (DUF4225, Protein of unknown function (DUF4225).)		2 0 i112-135o196-215i	268	WP_248076830.1	39-138: cd02440 (AdoMet_MTases, S-adenosylmethionine-dependent methyltransferases (SAM or AdoMet-MTase), class I; AdoMet-MTases are enzymes that use S-adenosyl-L-methionine (SAM or AdoMet) as a substrate for methyltransfer, creating the product S-adenosyl-L-homocysteine (AdoHcy).)		0 0 o	248	234	WP_248076832.1			2 0 i43-64o70-93i	104	-4	WP_013095761.1	1-85: PRK13687 (PRK13687, hypothetical protein; Provisional)		0 0 i	85	991	WP_248076834.1			0 0 o	60	346	WP_129327087.1		Neg: LIPO(Sec/SPII) (Pr: 0.998), Pos: LIPO(Sec/SPII) (Pr: 0.978)	0 Y n5-15c20/21o	223	1646
62	https://www.ncbi.nlm.nih.gov/nuccore/NZ_JAKMIZ010000002.1?report=graph&from=92480&to=93286	DUF4225	144	259	8.04e-15	Enterobacter cloacae 13526	NZ_JAKMIZ010000002.1	92480	93286	-	WP_248060287.1	76-239: pfam13988 (DUF4225, Protein of unknown function (DUF4225).)		2 0 i112-135o196-215i	268	WP_153907875.1	39-138: cd02440 (AdoMet_MTases, S-adenosylmethionine-dependent methyltransferases (SAM or AdoMet-MTase), class I; AdoMet-MTases are enzymes that use S-adenosyl-L-methionine (SAM or AdoMet) as a substrate for methyltransfer, creating the product S-adenosyl-L-homocysteine (AdoHcy).)		0 0 o	248	234	WP_020686330.1			2 0 i43-64o70-93i	104	-4	WP_014830811.1	1-85: PRK13687 (PRK13687, hypothetical protein; Provisional)		0 0 i	85	991	WP_014830806.1			2 0 i45-62o68-88i	106	791	WP_153907874.1			2 0 i60-81o87-110i	119	1622	WP_046888762.1			2 0 i43-63o69-91i
63	https://www.ncbi.nlm.nih.gov/nuccore/NZ_JAKMIP010000002.1?report=graph&from=65206&to=66015	DUF4225	138	260	3.12e-15	Enterobacter cloacae 12751	NZ_JAKMIP010000002.1	65206	66015	-	WP_149896792.1	76-240: pfam13988 (DUF4225, Protein of unknown function (DUF4225).)		2 0 i112-136o197-216i	269	WP_149896793.1	39-138: cd02440 (AdoMet_MTases, S-adenosylmethionine-dependent methyltransferases (SAM or AdoMet-MTase), class I; AdoMet-MTases are enzymes that use S-adenosyl-L-methionine (SAM or AdoMet) as a substrate for methyltransfer, creating the product S-adenosyl-L-homocysteine (AdoHcy).)		0 0 o	248	234	WP_047023471.1			2 0 i43-63o69-91i	104	-4	WP_013095761.1	1-85: PRK13687 (PRK13687, hypothetical protein; Provisional)		0 0 i	85	991	WP_096179249.1			0 0 o	477	1061	WP_130626600.1		Neg: LIPO(Sec/SPII) (Pr: 0.997), Pos: LIPO(Sec/SPII) (Pr: 0.977)	0 Y n5-15c20/21o	223	1645	WP_226842794.1	5-27: pfam04606 (Ogr_Delta, Ogr/Delta-like zinc finger.)		0 0 o
64	https://www.ncbi.nlm.nih.gov/nuccore/NZ_JAKMIJ010000003.1?report=graph&from=521881&to=522687	DUF4225	144	259	7.07e-15	Enterobacter cloacae 12161	NZ_JAKMIJ010000003.1	521881	522687	+	WP_248041958.1	76-239: pfam13988 (DUF4225, Protein of unknown function (DUF4225).)		2 0 i112-135o196-215i	268	WP_248041925.1	39-138: cd02440 (AdoMet_MTases, S-adenosylmethionine-dependent methyltransferases (SAM or AdoMet-MTase), class I; AdoMet-MTases are enzymes that use S-adenosyl-L-methionine (SAM or AdoMet) as a substrate for methyltransfer, creating the product S-adenosyl-L-homocysteine (AdoHcy).)		0 0 o	248	234	WP_020686330.1			2 0 i43-64o70-93i	104	-4	WP_014830811.1	1-85: PRK13687 (PRK13687, hypothetical protein; Provisional)		0 0 i	85	991	WP_014830806.1			2 0 i45-62o68-88i	106	792	WP_248041923.1		Neg: LIPO(Sec/SPII) (Pr: 0.997), Pos: LIPO(Sec/SPII) (Pr: 0.976)	0 Y n5-15c20/21o	223	1657	WP_046888762.1			2 0 i43-63o69-91i
65	https://www.ncbi.nlm.nih.gov/nuccore/NZ_JAKMIE010000003.1?report=graph&from=114114&to=114920	DUF4225	144	259	7.07e-15	Enterobacter cloacae 11846	NZ_JAKMIE010000003.1	114114	114920	-	WP_248041958.1	76-239: pfam13988 (DUF4225, Protein of unknown function (DUF4225).)		2 0 i112-135o196-215i	268	WP_248041925.1	39-138: cd02440 (AdoMet_MTases, S-adenosylmethionine-dependent methyltransferases (SAM or AdoMet-MTase), class I; AdoMet-MTases are enzymes that use S-adenosyl-L-methionine (SAM or AdoMet) as a substrate for methyltransfer, creating the product S-adenosyl-L-homocysteine (AdoHcy).)		0 0 o	248	234	WP_020686330.1			2 0 i43-64o70-93i	104	-4	WP_014830811.1	1-85: PRK13687 (PRK13687, hypothetical protein; Provisional)		0 0 i	85	991	WP_014830806.1			2 0 i45-62o68-88i	106	792	WP_248041923.1		Neg: LIPO(Sec/SPII) (Pr: 0.997), Pos: LIPO(Sec/SPII) (Pr: 0.976)	0 Y n5-15c20/21o	223	1657	WP_046888762.1			2 0 i43-63o69-91i
66	https://www.ncbi.nlm.nih.gov/nuccore/NZ_JAMHKO010000001.1?report=graph&from=1041283&to=1042092	DUF4225	138	260	2.87e-16	Enterobacter cloacae K425-1	NZ_JAMHKO010000001.1	1041283	1042092	-	WP_058678409.1	76-240: pfam13988 (DUF4225, Protein of unknown function (DUF4225).)		2 0 i112-136o197-216i	269	WP_058678410.1	39-138: cd02440 (AdoMet_MTases, S-adenosylmethionine-dependent methyltransferases (SAM or AdoMet-MTase), class I; AdoMet-MTases are enzymes that use S-adenosyl-L-methionine (SAM or AdoMet) as a substrate for methyltransfer, creating the product S-adenosyl-L-homocysteine (AdoHcy).)		0 0 o	248	234	WP_058678408.1			2 0 i43-63o69-91i	104	-4	WP_013095761.1	1-85: PRK13687 (PRK13687, hypothetical protein; Provisional)		0 0 i	85	991	WP_058678407.1			0 Y n3-11c16/17o	365	1222	WP_058661767.1		Neg: LIPO(Sec/SPII) (Pr: 0.997), Pos: LIPO(Sec/SPII) (Pr: 0.977)	0 Y n5-15c20/21o	223	1647
67	https://www.ncbi.nlm.nih.gov/nuccore/NZ_FJXZ01000010.1?report=graph&from=43838&to=44647	DUF4225	138	260	4.2e-16	Enterobacter cloacae e1323	NZ_FJXZ01000010.1	43838	44647	+	WP_062935300.1	76-240: pfam13988 (DUF4225, Protein of unknown function (DUF4225).)		2 0 i112-136o197-216i	269	WP_062935299.1	39-138: cd02440 (AdoMet_MTases, S-adenosylmethionine-dependent methyltransferases (SAM or AdoMet-MTase), class I; AdoMet-MTases are enzymes that use S-adenosyl-L-methionine (SAM or AdoMet) as a substrate for methyltransfer, creating the product S-adenosyl-L-homocysteine (AdoHcy).)		0 0 o	248	234	WP_047023471.1			2 0 i43-63o69-91i	104	-4	WP_013095761.1	1-85: PRK13687 (PRK13687, hypothetical protein; Provisional)		0 0 i	85	991	WP_074135483.1			0 0 o	1347	1214	WP_235837681.1			2 0 i71-92o98-121i	130	1589	WP_062935301.1			0 0 o
68	https://www.ncbi.nlm.nih.gov/nuccore/NZ_CABGZE010000001.1?report=graph&from=115028&to=115834	DUF4225	144	259	1.05e-14	Enterobacter cloacae 4928STDY7071702	NZ_CABGZE010000001.1	115028	115834	-	WP_142966557.1	76-239: pfam13988 (DUF4225, Protein of unknown function (DUF4225).)		2 0 i112-135o196-215i	268	WP_050860440.1	39-138: cd02440 (AdoMet_MTases, S-adenosylmethionine-dependent methyltransferases (SAM or AdoMet-MTase), class I; AdoMet-MTases are enzymes that use S-adenosyl-L-methionine (SAM or AdoMet) as a substrate for methyltransfer, creating the product S-adenosyl-L-homocysteine (AdoHcy).)		0 0 o	248	234	WP_020686330.1			2 0 i43-64o70-93i	104	-4	WP_014830811.1	1-85: PRK13687 (PRK13687, hypothetical protein; Provisional)		0 0 i	85	991	WP_014830806.1			2 0 i45-62o68-88i	106	791	WP_050860439.1		Neg: LIPO(Sec/SPII) (Pr: 0.997), Pos: LIPO(Sec/SPII) (Pr: 0.976)	0 Y n5-15c20/21o	223	1657	WP_050860442.1			2 0 i43-63o69-91i
69	https://www.ncbi.nlm.nih.gov/nuccore/NZ_CABMNF010000002.1?report=graph&from=991453&to=992262	DUF4225	138	260	2.57e-16	Enterobacter cloacae MGYG-HGUT-02500	NZ_CABMNF010000002.1	991453	992262	-	WP_095907389.1	76-240: pfam13988 (DUF4225, Protein of unknown function (DUF4225).)		2 0 i112-136o197-216i	269	WP_095907392.1	39-138: cd02440 (AdoMet_MTases, S-adenosylmethionine-dependent methyltransferases (SAM or AdoMet-MTase), class I; AdoMet-MTases are enzymes that use S-adenosyl-L-methionine (SAM or AdoMet) as a substrate for methyltransfer, creating the product S-adenosyl-L-homocysteine (AdoHcy).)		0 0 o	248	234	WP_047023471.1			2 0 i43-63o69-91i	104	-4	WP_013095761.1	1-85: PRK13687 (PRK13687, hypothetical protein; Provisional)		0 0 i	85	991	WP_095907387.1			0 0 o	477	965	WP_058661778.1			2 0 i48-69o75-98i	107	1659	WP_044158864.1	8-53: pfam04606 (Ogr_Delta, Ogr/Delta-like zinc finger.)		0 0 o
70	https://www.ncbi.nlm.nih.gov/nuccore/NZ_LEDR01000020.1?report=graph&from=98687&to=99493	DUF4225	144	259	6.59e-15	Enterobacter cloacae subsp. dissolvens GN02534	NZ_LEDR01000020.1	98687	99493	-	WP_047360774.1	76-239: pfam13988 (DUF4225, Protein of unknown function (DUF4225).)		2 0 i112-135o196-215i	268	WP_047360775.1	39-138: cd02440 (AdoMet_MTases, S-adenosylmethionine-dependent methyltransferases (SAM or AdoMet-MTase), class I; AdoMet-MTases are enzymes that use S-adenosyl-L-methionine (SAM or AdoMet) as a substrate for methyltransfer, creating the product S-adenosyl-L-homocysteine (AdoHcy).)		0 0 o	248	234	WP_047360773.1			2 0 i43-64o70-93i	104	-4	WP_047360776.1	1-85: PRK13687 (PRK13687, hypothetical protein; Provisional)		0 0 i	85	991	WP_048970406.1			0 0 o	66	913	WP_047360777.1		Neg: LIPO(Sec/SPII) (Pr: 0.997), Pos: LIPO(Sec/SPII) (Pr: 0.976)	0 Y n5-15c20/21o	223	1657	WP_047360772.1			2 0 i43-63o69-91i
71	https://www.ncbi.nlm.nih.gov/nuccore/NZ_LVTZ01000037.1?report=graph&from=31520&to=32326	DUF4225	144	259	6.03e-15	Enterobacter cloacae subsp. dissolvens GN05306	NZ_LVTZ01000037.1	31520	32326	+	WP_063412134.1	76-239: pfam13988 (DUF4225, Protein of unknown function (DUF4225).)		2 0 i112-135o196-215i	268	WP_063412133.1	39-138: cd02440 (AdoMet_MTases, S-adenosylmethionine-dependent methyltransferases (SAM or AdoMet-MTase), class I; AdoMet-MTases are enzymes that use S-adenosyl-L-methionine (SAM or AdoMet) as a substrate for methyltransfer, creating the product S-adenosyl-L-homocysteine (AdoHcy).); 39-246: smart00828 (PKS_MT, Methyltransferase in polyketide synthase (PKS) enzymes.)		0 0 o	248	234	WP_063412135.1			2 0 i43-64o70-93i	104	-4	WP_014830811.1	1-85: PRK13687 (PRK13687, hypothetical protein; Provisional)		0 0 i	85	991	WP_063412137.1			2 0 i45-62o68-88i	106	791	WP_063412132.1			2 0 i48-69o75-98i	107	1658	WP_014830805.1			2 0 i43-63o69-91i
72	https://www.ncbi.nlm.nih.gov/nuccore/NZ_LVUS01000002.1?report=graph&from=87482&to=88288	DUF4225	144	259	7.57e-15	Enterobacter cloacae subsp. dissolvens GN05902	NZ_LVUS01000002.1	87482	88288	+	WP_063424795.1	76-239: pfam13988 (DUF4225, Protein of unknown function (DUF4225).)		2 0 i112-135o196-215i	268	WP_063424793.1	39-138: cd02440 (AdoMet_MTases, S-adenosylmethionine-dependent methyltransferases (SAM or AdoMet-MTase), class I; AdoMet-MTases are enzymes that use S-adenosyl-L-methionine (SAM or AdoMet) as a substrate for methyltransfer, creating the product S-adenosyl-L-homocysteine (AdoHcy).)		0 0 o	248	234	WP_020686330.1			2 0 i43-64o70-93i	104	-4	WP_014830811.1	1-85: PRK13687 (PRK13687, hypothetical protein; Provisional)		0 0 i	85	991	WP_014830806.1			2 0 i45-62o68-88i	106	791	WP_063424791.1			2 0 i48-69o75-98i	107	1658	WP_046888762.1			2 0 i43-63o69-91i
73	https://www.ncbi.nlm.nih.gov/nuccore/NZ_WJWQ01000005.1?report=graph&from=283799&to=284605	DUF4225	144	259	6.27e-15	Enterobacter cloacae subsp. dissolvens ATCC 23373	NZ_WJWQ01000005.1	283799	284605	+	WP_153907916.1	76-239: pfam13988 (DUF4225, Protein of unknown function (DUF4225).)		2 0 i112-135o196-215i	268	WP_153907875.1	39-138: cd02440 (AdoMet_MTases, S-adenosylmethionine-dependent methyltransferases (SAM or AdoMet-MTase), class I; AdoMet-MTases are enzymes that use S-adenosyl-L-methionine (SAM or AdoMet) as a substrate for methyltransfer, creating the product S-adenosyl-L-homocysteine (AdoHcy).)		0 0 o	248	234	WP_097536088.1			2 0 i43-64o70-93i	104	-4	WP_014830811.1	1-85: PRK13687 (PRK13687, hypothetical protein; Provisional)		0 0 i	85	991	WP_153907876.1			2 0 i45-62o68-88i	106	791	WP_249041542.1			2 0 i44-65o71-94i	103	1670	WP_153907877.1	1-375: pfam13175 (AAA_15, AAA ATPase domain.)		0 0 o
74	https://www.ncbi.nlm.nih.gov/nuccore/NZ_UNXN01000022.1?report=graph&from=53360&to=54169	DUF4225	138	260	3.34e-16	Enterobacter kobei 2485STDY5438374	NZ_UNXN01000022.1	53360	54169	+	WP_155023012.1	76-240: pfam13988 (DUF4225, Protein of unknown function (DUF4225).)		2 0 i112-136o197-216i	269	WP_155023011.1	39-138: cd02440 (AdoMet_MTases, S-adenosylmethionine-dependent methyltransferases (SAM or AdoMet-MTase), class I; AdoMet-MTases are enzymes that use S-adenosyl-L-methionine (SAM or AdoMet) as a substrate for methyltransfer, creating the product S-adenosyl-L-homocysteine (AdoHcy).)		0 0 o	248	234	WP_155023013.1			2 0 i43-63o69-91i	104	-4	WP_013095761.1	1-85: PRK13687 (PRK13687, hypothetical protein; Provisional)		0 0 i	85	991					0	0	WP_052682772.1			2 0 i48-69o75-98i	107	1621
75	https://www.ncbi.nlm.nih.gov/nuccore/NZ_JZKU01000008.1?report=graph&from=18899&to=19708	DUF4225	138	260	7.66e-16	Enterobacter cloacae subsp. cloacae CIDEIMsCOL10	NZ_JZKU01000008.1	18899	19708	+	WP_045901768.1	76-240: pfam13988 (DUF4225, Protein of unknown function (DUF4225).)		2 0 i112-136o197-216i	269	WP_045901767.1	39-138: cd02440 (AdoMet_MTases, S-adenosylmethionine-dependent methyltransferases (SAM or AdoMet-MTase), class I; AdoMet-MTases are enzymes that use S-adenosyl-L-methionine (SAM or AdoMet) as a substrate for methyltransfer, creating the product S-adenosyl-L-homocysteine (AdoHcy).)		0 0 o	248	234	WP_045901770.1			2 0 i43-63o69-91i	104	-4	WP_013095761.1	1-85: PRK13687 (PRK13687, hypothetical protein; Provisional)		0 0 i	85	991	WP_045901771.1	48-278: cd03487 (RT_Bac_retron_II, RT_Bac_retron_II: Reverse transcriptases (RTs) in bacterial retrotransposons or retrons.)		0 0 o	576	1285	WP_229284381.1			2 0 i71-92o98-121i	130	1590	WP_045901774.1			0 0 i
76	https://www.ncbi.nlm.nih.gov/nuccore/NZ_LDCI01000009.1?report=graph&from=109768&to=110577	DUF4225	138	260	1.13e-15	Enterobacter cloacae subsp. cloacae GN02174	NZ_LDCI01000009.1	109768	110577	-	WP_047023472.1	76-240: pfam13988 (DUF4225, Protein of unknown function (DUF4225).)		2 0 i112-136o197-216i	269	WP_047023473.1	39-138: cd02440 (AdoMet_MTases, S-adenosylmethionine-dependent methyltransferases (SAM or AdoMet-MTase), class I; AdoMet-MTases are enzymes that use S-adenosyl-L-methionine (SAM or AdoMet) as a substrate for methyltransfer, creating the product S-adenosyl-L-homocysteine (AdoHcy).)		0 0 o	248	234	WP_047023471.1			2 0 i43-63o69-91i	104	-4	WP_013095761.1	1-85: PRK13687 (PRK13687, hypothetical protein; Provisional)		0 0 i	85	991	WP_229694400.1		Neg: SP(Sec/SPI) (Pr: 0.992), Pos: SP(Sec/SPI) (Pr: 0.908)	0 Y n5-14c18/19o	145	1088	WP_229694401.1			2 0 i71-92o98-121i	130	1590	WP_047023470.1			0 0 o
77	https://www.ncbi.nlm.nih.gov/nuccore/NZ_LPQI01000038.1?report=graph&from=3324&to=4133	DUF4225	138	260	2.87e-16	Enterobacter cloacae subsp. cloacae SMART_313	NZ_LPQI01000038.1	3324	4133	-	WP_058678409.1	76-240: pfam13988 (DUF4225, Protein of unknown function (DUF4225).)		2 0 i112-136o197-216i	269	WP_058678410.1	39-138: cd02440 (AdoMet_MTases, S-adenosylmethionine-dependent methyltransferases (SAM or AdoMet-MTase), class I; AdoMet-MTases are enzymes that use S-adenosyl-L-methionine (SAM or AdoMet) as a substrate for methyltransfer, creating the product S-adenosyl-L-homocysteine (AdoHcy).)		0 0 o	248	234	WP_058678408.1			2 0 i43-63o69-91i	104	-4	WP_013095761.1	1-85: PRK13687 (PRK13687, hypothetical protein; Provisional)		0 0 i	85	991	WP_058678407.1			0 Y n3-11c16/17o	365	1222	WP_058661767.1		Neg: LIPO(Sec/SPII) (Pr: 0.997), Pos: LIPO(Sec/SPII) (Pr: 0.977)	0 Y n5-15c20/21o	223	1647
78	https://www.ncbi.nlm.nih.gov/nuccore/NZ_LPOW01000044.1?report=graph&from=141041&to=141850	DUF4225	138	260	1.77e-15	Enterobacter cloacae subsp. cloacae SMART_886	NZ_LPOW01000044.1	141041	141850	+	WP_058661772.1	76-240: pfam13988 (DUF4225, Protein of unknown function (DUF4225).)		2 0 i112-136o197-216i	269	WP_058661770.1	39-138: cd02440 (AdoMet_MTases, S-adenosylmethionine-dependent methyltransferases (SAM or AdoMet-MTase), class I; AdoMet-MTases are enzymes that use S-adenosyl-L-methionine (SAM or AdoMet) as a substrate for methyltransfer, creating the product S-adenosyl-L-homocysteine (AdoHcy).)		0 0 o	248	234	WP_047023471.1			2 0 i43-63o69-91i	104	-4	WP_058661769.1	1-85: PRK13687 (PRK13687, hypothetical protein; Provisional)		0 0 i	85	991	WP_227440343.1			0 0 o	235	742	WP_227440341.1			2 0 i71-92o98-121i	130	1590	WP_058661775.1	2-541: COG0210 (UvrD, Superfamily I DNA or RNA helicase [Replication, recombination and repair].)		0 0 o
79	https://www.ncbi.nlm.nih.gov/nuccore/NZ_LPOK01000079.1?report=graph&from=75845&to=76654	DUF4225	138	260	3.34e-16	Enterobacter cloacae subsp. cloacae SMART_1093	NZ_LPOK01000079.1	75845	76654	-	WP_058651607.1	76-240: pfam13988 (DUF4225, Protein of unknown function (DUF4225).)		2 0 i112-136o197-216i	269	WP_058651608.1	39-138: cd02440 (AdoMet_MTases, S-adenosylmethionine-dependent methyltransferases (SAM or AdoMet-MTase), class I; AdoMet-MTases are enzymes that use S-adenosyl-L-methionine (SAM or AdoMet) as a substrate for methyltransfer, creating the product S-adenosyl-L-homocysteine (AdoHcy).)		0 0 o	248	234	WP_058651606.1			2 0 i43-63o69-91i	104	-4	WP_058651609.1	1-85: PRK13687 (PRK13687, hypothetical protein; Provisional)		0 0 i	85	991	WP_058651605.1			0 0 o	61	1207	WP_052682772.1			2 0 i48-69o75-98i	107	1623	WP_058651604.1			2 0 o6-23i35-51o
80	https://www.ncbi.nlm.nih.gov/nuccore/NZ_LPOJ01000059.1?report=graph&from=75845&to=76654	DUF4225	138	260	3.34e-16	Enterobacter cloacae subsp. cloacae SMART_1094	NZ_LPOJ01000059.1	75845	76654	-	WP_058651607.1	76-240: pfam13988 (DUF4225, Protein of unknown function (DUF4225).)		2 0 i112-136o197-216i	269	WP_058651608.1	39-138: cd02440 (AdoMet_MTases, S-adenosylmethionine-dependent methyltransferases (SAM or AdoMet-MTase), class I; AdoMet-MTases are enzymes that use S-adenosyl-L-methionine (SAM or AdoMet) as a substrate for methyltransfer, creating the product S-adenosyl-L-homocysteine (AdoHcy).)		0 0 o	248	234	WP_058651606.1			2 0 i43-63o69-91i	104	-4	WP_058651609.1	1-85: PRK13687 (PRK13687, hypothetical protein; Provisional)		0 0 i	85	991	WP_058651605.1			0 0 o	61	1207	WP_052682772.1			2 0 i48-69o75-98i	107	1623	WP_058651604.1			2 0 o6-23i35-51o
81	https://www.ncbi.nlm.nih.gov/nuccore/NZ_MWMD01000002.1?report=graph&from=75305&to=76111	DUF4225	144	259	5.46e-15	Enterobacter cloacae subsp. cloacae CAPREX_E7	NZ_MWMD01000002.1	75305	76111	-	WP_083021258.1	76-239: pfam13988 (DUF4225, Protein of unknown function (DUF4225).)		2 0 i112-135o196-215i	268	WP_083021259.1	39-138: cd02440 (AdoMet_MTases, S-adenosylmethionine-dependent methyltransferases (SAM or AdoMet-MTase), class I; AdoMet-MTases are enzymes that use S-adenosyl-L-methionine (SAM or AdoMet) as a substrate for methyltransfer, creating the product S-adenosyl-L-homocysteine (AdoHcy).)		0 0 o	248	234	WP_083021257.1			2 0 i43-64o70-93i	104	-4	WP_014830811.1	1-85: PRK13687 (PRK13687, hypothetical protein; Provisional)		0 0 i	85	991	WP_083021256.1			2 0 i45-62o68-88i	106	792	WP_083021260.1			2 0 i48-69o75-98i	107	1658	WP_014830805.1			2 0 i43-63o69-91i
82	https://www.ncbi.nlm.nih.gov/nuccore/NZ_MWME01000004.1?report=graph&from=75305&to=76111	DUF4225	144	259	5.46e-15	Enterobacter cloacae subsp. cloacae CAPREX E2-2	NZ_MWME01000004.1	75305	76111	-	WP_083021258.1	76-239: pfam13988 (DUF4225, Protein of unknown function (DUF4225).)		2 0 i112-135o196-215i	268	WP_083021259.1	39-138: cd02440 (AdoMet_MTases, S-adenosylmethionine-dependent methyltransferases (SAM or AdoMet-MTase), class I; AdoMet-MTases are enzymes that use S-adenosyl-L-methionine (SAM or AdoMet) as a substrate for methyltransfer, creating the product S-adenosyl-L-homocysteine (AdoHcy).)		0 0 o	248	234	WP_083021257.1			2 0 i43-64o70-93i	104	-4	WP_014830811.1	1-85: PRK13687 (PRK13687, hypothetical protein; Provisional)		0 0 i	85	991	WP_083021256.1			2 0 i45-62o68-88i	106	792	WP_083021260.1			2 0 i48-69o75-98i	107	1658	WP_014830805.1			2 0 i43-63o69-91i
83	https://www.ncbi.nlm.nih.gov/nuccore/NZ_BIGB01000034.1?report=graph&from=109836&to=110645	DUF4225	138	260	2.87e-16	Enterobacter cloacae subsp. cloacae NUH14_ECL028	NZ_BIGB01000034.1	109836	110645	+	WP_058678409.1	76-240: pfam13988 (DUF4225, Protein of unknown function (DUF4225).)		2 0 i112-136o197-216i	269	WP_058678410.1	39-138: cd02440 (AdoMet_MTases, S-adenosylmethionine-dependent methyltransferases (SAM or AdoMet-MTase), class I; AdoMet-MTases are enzymes that use S-adenosyl-L-methionine (SAM or AdoMet) as a substrate for methyltransfer, creating the product S-adenosyl-L-homocysteine (AdoHcy).)		0 0 o	248	234	WP_058678408.1			2 0 i43-63o69-91i	104	-4	WP_013095761.1	1-85: PRK13687 (PRK13687, hypothetical protein; Provisional)		0 0 i	85	991	WP_058678407.1			0 Y n3-11c16/17o	365	1222	WP_058661767.1		Neg: LIPO(Sec/SPII) (Pr: 0.997), Pos: LIPO(Sec/SPII) (Pr: 0.977)	0 Y n5-15c20/21o	223	1647
84	https://www.ncbi.nlm.nih.gov/nuccore/NZ_JAFFSK010000006.1?report=graph&from=88302&to=89111	DUF4225	138	260	7.66e-16	Enterobacter cloacae subsp. cloacae CORE_Ent8	NZ_JAFFSK010000006.1	88302	89111	-	WP_045901768.1	76-240: pfam13988 (DUF4225, Protein of unknown function (DUF4225).)		2 0 i112-136o197-216i	269	WP_045901767.1	39-138: cd02440 (AdoMet_MTases, S-adenosylmethionine-dependent methyltransferases (SAM or AdoMet-MTase), class I; AdoMet-MTases are enzymes that use S-adenosyl-L-methionine (SAM or AdoMet) as a substrate for methyltransfer, creating the product S-adenosyl-L-homocysteine (AdoHcy).)		0 0 o	248	234	WP_045901770.1			2 0 i43-63o69-91i	104	-4	WP_013095761.1	1-85: PRK13687 (PRK13687, hypothetical protein; Provisional)		0 0 i	85	991	WP_045901771.1	48-278: cd03487 (RT_Bac_retron_II, RT_Bac_retron_II: Reverse transcriptases (RTs) in bacterial retrotransposons or retrons.)		0 0 o	576	1285	WP_045901835.1			2 0 i48-69o75-98i	107	1659	WP_045901774.1			0 0 i
85	https://www.ncbi.nlm.nih.gov/nuccore/NZ_JAFFSJ010000014.1?report=graph&from=73899&to=74708	DUF4225	138	260	1.56e-15	Enterobacter cloacae subsp. cloacae CORE_Ent9	NZ_JAFFSJ010000014.1	73899	74708	-	WP_219248741.1	76-240: pfam13988 (DUF4225, Protein of unknown function (DUF4225).)		2 0 i112-136o197-216i	269	WP_219248557.1	39-138: cd02440 (AdoMet_MTases, S-adenosylmethionine-dependent methyltransferases (SAM or AdoMet-MTase), class I; AdoMet-MTases are enzymes that use S-adenosyl-L-methionine (SAM or AdoMet) as a substrate for methyltransfer, creating the product S-adenosyl-L-homocysteine (AdoHcy).)		0 0 o	248	234	WP_219248555.1			2 0 i43-63o69-91i	104	-4	WP_014830811.1	1-85: PRK13687 (PRK13687, hypothetical protein; Provisional)		0 0 i	85	991	WP_219248554.1			2 0 o6-27i165-189o	193	1322	WP_219248559.1		Neg: LIPO(Sec/SPII) (Pr: 0.997), Pos: LIPO(Sec/SPII) (Pr: 0.976)	0 Y n5-15c20/21o	223	1644
86	https://www.ncbi.nlm.nih.gov/nuccore/NZ_JALLDE010000015.1?report=graph&from=21292&to=22101	DUF4225	138	260	1.77e-15	Enterobacter cloacae subsp. cloacae CCBH27352	NZ_JALLDE010000015.1	21292	22101	-	WP_058661772.1	76-240: pfam13988 (DUF4225, Protein of unknown function (DUF4225).)		2 0 i112-136o197-216i	269	WP_058661770.1	39-138: cd02440 (AdoMet_MTases, S-adenosylmethionine-dependent methyltransferases (SAM or AdoMet-MTase), class I; AdoMet-MTases are enzymes that use S-adenosyl-L-methionine (SAM or AdoMet) as a substrate for methyltransfer, creating the product S-adenosyl-L-homocysteine (AdoHcy).)		0 0 o	248	234	WP_047023471.1			2 0 i43-63o69-91i	104	-4	WP_058661769.1	1-85: PRK13687 (PRK13687, hypothetical protein; Provisional)		0 0 i	85	991	WP_061715902.1	47-301: cd03487 (RT_Bac_retron_II, RT_Bac_retron_II: Reverse transcriptases (RTs) in bacterial retrotransposons or retrons.)		0 0 o	611	1184	WP_227440341.1			2 0 i71-92o98-121i	130	1590	WP_073961610.1			0 0 o
87	https://www.ncbi.nlm.nih.gov/nuccore/NZ_JALLDH010000011.1?report=graph&from=63463&to=64272	DUF4225	138	260	2.87e-16	Enterobacter cloacae subsp. cloacae CCBH27304	NZ_JALLDH010000011.1	63463	64272	-	WP_058678409.1	76-240: pfam13988 (DUF4225, Protein of unknown function (DUF4225).)		2 0 i112-136o197-216i	269	WP_058678410.1	39-138: cd02440 (AdoMet_MTases, S-adenosylmethionine-dependent methyltransferases (SAM or AdoMet-MTase), class I; AdoMet-MTases are enzymes that use S-adenosyl-L-methionine (SAM or AdoMet) as a substrate for methyltransfer, creating the product S-adenosyl-L-homocysteine (AdoHcy).)		0 0 o	248	234	WP_058678408.1			2 0 i43-63o69-91i	104	-4	WP_246949529.1	1-85: PRK13687 (PRK13687, hypothetical protein; Provisional)		0 0 i	85	991	WP_058678407.1			0 Y n3-11c16/17o	365	1222	WP_058661767.1		Neg: LIPO(Sec/SPII) (Pr: 0.997), Pos: LIPO(Sec/SPII) (Pr: 0.977)	0 Y n5-15c20/21o	223	1647
88	https://www.ncbi.nlm.nih.gov/nuccore/NC_018079.1?report=graph&from=1032937&to=1033743	DUF4225	144	259	8.7e-15	Enterobacter cloacae subsp. dissolvens SDM	NC_018079.1	1032937	1033743	-	WP_014830809.1	76-239: pfam13988 (DUF4225, Protein of unknown function (DUF4225).)		2 0 i112-135o196-215i	268	WP_014830810.1	39-138: cd02440 (AdoMet_MTases, S-adenosylmethionine-dependent methyltransferases (SAM or AdoMet-MTase), class I; AdoMet-MTases are enzymes that use S-adenosyl-L-methionine (SAM or AdoMet) as a substrate for methyltransfer, creating the product S-adenosyl-L-homocysteine (AdoHcy).)		0 0 o	248	234	WP_014830808.1			2 0 i43-64o70-93i	104	-4	WP_014830811.1	1-85: PRK13687 (PRK13687, hypothetical protein; Provisional)		0 0 i	85	991	WP_014830806.1			2 0 i45-62o68-88i	106	792	WP_014830813.1		Neg: LIPO(Sec/SPII) (Pr: 0.997), Pos: LIPO(Sec/SPII) (Pr: 0.970)	0 Y n5-15c20/21o	223	1657	WP_014830805.1			2 0 i43-63o69-91i
89	https://www.ncbi.nlm.nih.gov/nuccore/NZ_LNII01000075.1?report=graph&from=1860&to=2669	DUF4225	138	260	3.34e-16	Enterobacter sp. 50793107	NZ_LNII01000075.1	1860	2669	-	WP_058651607.1	76-240: pfam13988 (DUF4225, Protein of unknown function (DUF4225).)		2 0 i112-136o197-216i	269	WP_058651608.1	39-138: cd02440 (AdoMet_MTases, S-adenosylmethionine-dependent methyltransferases (SAM or AdoMet-MTase), class I; AdoMet-MTases are enzymes that use S-adenosyl-L-methionine (SAM or AdoMet) as a substrate for methyltransfer, creating the product S-adenosyl-L-homocysteine (AdoHcy).)		0 0 o	248	234	WP_058651606.1			2 0 i43-63o69-91i	104	-4	WP_013095761.1	1-85: PRK13687 (PRK13687, hypothetical protein; Provisional)		0 0 i	85	991	WP_058651605.1			0 0 o	61	1207	WP_052682772.1			2 0 i48-69o75-98i	107	1623
90	https://www.ncbi.nlm.nih.gov/nuccore/NZ_RXPT01000020.1?report=graph&from=16477&to=17283	DUF4225	144	259	8.7e-15	Enterobacter sp. WCHEn045836	NZ_RXPT01000020.1	16477	17283	+	WP_014830809.1	76-239: pfam13988 (DUF4225, Protein of unknown function (DUF4225).)		2 0 i112-135o196-215i	268	WP_014830810.1	39-138: cd02440 (AdoMet_MTases, S-adenosylmethionine-dependent methyltransferases (SAM or AdoMet-MTase), class I; AdoMet-MTases are enzymes that use S-adenosyl-L-methionine (SAM or AdoMet) as a substrate for methyltransfer, creating the product S-adenosyl-L-homocysteine (AdoHcy).)		0 0 o	248	234	WP_014830808.1			2 0 i43-64o70-93i	104	-4	WP_014830811.1	1-85: PRK13687 (PRK13687, hypothetical protein; Provisional)		0 0 i	85	991	WP_014830806.1			2 0 i45-62o68-88i	106	792	WP_014830813.1		Neg: LIPO(Sec/SPII) (Pr: 0.997), Pos: LIPO(Sec/SPII) (Pr: 0.970)	0 Y n5-15c20/21o	223	1657	WP_014830805.1			2 0 i43-63o69-91i
91	https://www.ncbi.nlm.nih.gov/nuccore/NZ_SCMF01000002.1?report=graph&from=705266&to=706075	DUF4225	138	260	2.15e-16	Enterobacter sp. A8	NZ_SCMF01000002.1	705266	706075	+	WP_130626629.1	76-240: pfam13988 (DUF4225, Protein of unknown function (DUF4225).)		2 0 i112-136o197-216i	269	WP_130626601.1	39-138: cd02440 (AdoMet_MTases, S-adenosylmethionine-dependent methyltransferases (SAM or AdoMet-MTase), class I; AdoMet-MTases are enzymes that use S-adenosyl-L-methionine (SAM or AdoMet) as a substrate for methyltransfer, creating the product S-adenosyl-L-homocysteine (AdoHcy).)		0 0 o	248	234	WP_047023471.1			2 0 i43-63o69-91i	104	-4	WP_013095761.1	1-85: PRK13687 (PRK13687, hypothetical protein; Provisional)		0 0 i	85	991	WP_130626602.1			2 0 o6-27i165-189o	193	1326	WP_130626600.1		Neg: LIPO(Sec/SPII) (Pr: 0.997), Pos: LIPO(Sec/SPII) (Pr: 0.977)	0 Y n5-15c20/21o	223	1645	WP_130626603.1			0 0 o
92	https://www.ncbi.nlm.nih.gov/nuccore/NZ_CP009854.1?report=graph&from=3723426&to=3724232	DUF4225	144	259	5.24e-16	Enterobacter cloacae ECNIH5	NZ_CP009854.1	3723426	3724232	+	WP_023306876.1	76-239: pfam13988 (DUF4225, Protein of unknown function (DUF4225).)		2 0 i112-135o196-215i	268	WP_223861954.1	21-83: cd03768 (SR_ResInv, Serine Recombinase (SR) family, Resolvase and Invertase subfamily, catalytic domain; members contain a C-terminal DNA binding domain.)		0 0 o	138	239	WP_015673660.1			2 0 i43-64o70-93i	104	-4	WP_022649281.1			2 0 i43-63o69-91i	104	1612	WP_023309080.1	207-374: cl00213 (DNA_BRE_C, DNA breaking-rejoining enzymes, C-terminal catalytic domain.)		0 0 o	393	1002					0	1923	WP_023309081.1	1-396: PRK13656 (PRK13656, enoyl-[acyl-carrier-protein] reductase FabV.)		0 0 o
93	https://www.ncbi.nlm.nih.gov/nuccore/NZ_CP020525.1?report=graph&from=3785929&to=3786735	DUF4225	144	259	5.29e-16	Enterobacter cloacae 109	NZ_CP020525.1	3785929	3786735	+	WP_022649283.1	76-239: pfam13988 (DUF4225, Protein of unknown function (DUF4225).)		2 0 i112-135o196-215i	268	WP_223862065.1	21-83: cd03768 (SR_ResInv, Serine Recombinase (SR) family, Resolvase and Invertase subfamily, catalytic domain; members contain a C-terminal DNA binding domain.)		0 0 o	138	240	WP_015673660.1			2 0 i43-64o70-93i	104	-4	WP_022649281.1			2 0 i43-63o69-91i	104	1613	WP_022649284.1	216-382: cl00213 (DNA_BRE_C, DNA breaking-rejoining enzymes, C-terminal catalytic domain.)		0 0 o	411	1025					0	1924	WP_022649285.1			0 0 o
94	https://www.ncbi.nlm.nih.gov/nuccore/NZ_BIFZ01000057.1?report=graph&from=11295&to=12101	DUF4225	144	259	5.29e-16	Enterobacter cloacae NUH12_ECL006	NZ_BIFZ01000057.1	11295	12101	-	WP_022649283.1	76-239: pfam13988 (DUF4225, Protein of unknown function (DUF4225).)		2 0 i112-135o196-215i	268	WP_080337760.1	1-53: cl02788 (Ser_Recombinase, N/A.)		0 0 o	108	330	WP_015673660.1			2 0 i43-64o70-93i	104	-4	WP_022649281.1			2 0 i43-63o69-91i	104	1613	WP_022649300.1	35-238: PRK10871 (nlpD, murein hydrolase activator NlpD.)	Neg: LIPO(Sec/SPII) (Pr: 0.998), Pos: LIPO(Sec/SPII) (Pr: 0.995)	0 Y n12-23c28/29o	246	1062	WP_032622375.1		Neg: LIPO(Sec/SPII) (Pr: 0.999), Pos: LIPO(Sec/SPII) (Pr: 0.994)	0 Y n6-16c20/21o	118	2266	WP_022649301.1	1-179: PRK03759 (PRK03759, isopentenyl-diphosphate Delta-isomerase.)		0 0 o
95	https://www.ncbi.nlm.nih.gov/nuccore/NZ_CP052870.1?report=graph&from=4357826&to=4358632	DUF4225	137	259	6.94e-13	Enterobacter cloacae 3849	NZ_CP052870.1	4357826	4358632	+	WP_048965624.1	76-239: pfam13988 (DUF4225, Protein of unknown function (DUF4225).)		2 0 i112-137o196-215i	268	WP_225303262.1	21-83: cd03768 (SR_ResInv, Serine Recombinase (SR) family, Resolvase and Invertase subfamily, catalytic domain; members contain a C-terminal DNA binding domain.)		0 0 o	138	240	WP_048965623.1			2 0 i45-63o69-93i	104	-4	WP_046618721.1			0 0 o	232	719	WP_048965622.1	35-238: PRK10871 (nlpD, murein hydrolase activator NlpD.)	Neg: LIPO(Sec/SPII) (Pr: 0.998), Pos: LIPO(Sec/SPII) (Pr: 0.994)	0 Y n12-23c28/29o	246	739	WP_045308812.1		Pos: SP(Sec/SPI) (Pr: 0.523)	1 0 i7-27o	141	1420	WP_032676492.1	1-179: PRK03759 (PRK03759, isopentenyl-diphosphate Delta-isomerase.)		0 0 o
96	https://www.ncbi.nlm.nih.gov/nuccore/NZ_OW968417.1?report=graph&from=3733881&to=3734687	DUF4225	144	259	5.13e-16	Enterobacter cloacae 764	NZ_OW968417.1	3733881	3734687	+	WP_163347533.1	76-239: pfam13988 (DUF4225, Protein of unknown function (DUF4225).)		2 0 i112-135o196-215i	268	WP_234035981.1	21-83: cd03768 (SR_ResInv, Serine Recombinase (SR) family, Resolvase and Invertase subfamily, catalytic domain; members contain a C-terminal DNA binding domain.)		0 0 o	138	240	WP_015673660.1			2 0 i43-64o70-93i	104	-4	WP_181757105.1			2 0 i43-63o69-86i	104	1614	WP_023306883.1	35-238: PRK10871 (nlpD, murein hydrolase activator NlpD.)	Neg: LIPO(Sec/SPII) (Pr: 0.997), Pos: LIPO(Sec/SPII) (Pr: 0.984)	0 Y n12-23c28/29o	246	1061					0	1925	WP_163347531.1	1-179: PRK03759 (PRK03759, isopentenyl-diphosphate Delta-isomerase.)		0 0 o
97	https://www.ncbi.nlm.nih.gov/nuccore/NZ_JZDA01000086.1?report=graph&from=7478&to=8284	DUF4225	144	259	4.88e-16	Enterobacter hormaechei MNCRE55	NZ_JZDA01000086.1	7478	8284	-	WP_045623275.1	76-239: pfam13988 (DUF4225, Protein of unknown function (DUF4225).)		2 0 i112-135o196-215i	268	WP_223862218.1	21-83: cd03768 (SR_ResInv, Serine Recombinase (SR) family, Resolvase and Invertase subfamily, catalytic domain; members contain a C-terminal DNA binding domain.)		0 0 o	138	240	WP_015673660.1			2 0 i43-64o70-93i	104	-4	WP_223862217.1			1 0 o39-60i	75	1613	WP_045350901.1	216-382: cl00213 (DNA_BRE_C, DNA breaking-rejoining enzymes, C-terminal catalytic domain.)		0 0 o	411	1025					0	1923	WP_045623271.1			0 0 o
98	https://www.ncbi.nlm.nih.gov/nuccore/NZ_NPGF01000037.1?report=graph&from=12623&to=13429	DUF4225	144	259	5.24e-16	Enterobacter hormaechei E987	NZ_NPGF01000037.1	12623	13429	-	WP_023306876.1	76-239: pfam13988 (DUF4225, Protein of unknown function (DUF4225).)		2 0 i112-135o196-215i	268	WP_223861954.1	21-83: cd03768 (SR_ResInv, Serine Recombinase (SR) family, Resolvase and Invertase subfamily, catalytic domain; members contain a C-terminal DNA binding domain.)		0 0 o	138	240	WP_015673660.1			2 0 i43-64o70-93i	104	-4	WP_022649281.1			2 0 i43-63o69-91i	104	1613	WP_023294888.1	215-381: cl00213 (DNA_BRE_C, DNA breaking-rejoining enzymes, C-terminal catalytic domain.)		0 0 o	401	1023					0	1924	WP_023294887.1	1-396: PRK13656 (PRK13656, enoyl-[acyl-carrier-protein] reductase FabV.)		0 0 o
99	https://www.ncbi.nlm.nih.gov/nuccore/NZ_BEEA01000009.1?report=graph&from=74901&to=75707	DUF4225	144	259	5.29e-16	Enterobacter hormaechei TUM10660	NZ_BEEA01000009.1	74901	75707	+	WP_022649283.1	76-239: pfam13988 (DUF4225, Protein of unknown function (DUF4225).)		2 0 i112-135o196-215i	268	WP_080337760.1	1-53: cl02788 (Ser_Recombinase, N/A.)		0 0 o	108	330	WP_015673660.1			2 0 i43-64o70-93i	104	-4	WP_022649281.1			2 0 i43-63o69-91i	104	1613	WP_022649300.1	35-238: PRK10871 (nlpD, murein hydrolase activator NlpD.)	Neg: LIPO(Sec/SPII) (Pr: 0.998), Pos: LIPO(Sec/SPII) (Pr: 0.995)	0 Y n12-23c28/29o	246	1062	WP_032622375.1		Neg: LIPO(Sec/SPII) (Pr: 0.999), Pos: LIPO(Sec/SPII) (Pr: 0.994)	0 Y n6-16c20/21o	118	2266	WP_022649301.1	1-179: PRK03759 (PRK03759, isopentenyl-diphosphate Delta-isomerase.)		0 0 o
100	https://www.ncbi.nlm.nih.gov/nuccore/NZ_BEEB01000016.1?report=graph&from=29155&to=29961	DUF4225	144	259	5.29e-16	Enterobacter hormaechei TUM10661	NZ_BEEB01000016.1	29155	29961	+	WP_022649283.1	76-239: pfam13988 (DUF4225, Protein of unknown function (DUF4225).)		2 0 i112-135o196-215i	268	WP_080337760.1	1-53: cl02788 (Ser_Recombinase, N/A.)		0 0 o	108	330	WP_015673660.1			2 0 i43-64o70-93i	104	-4	WP_022649281.1			2 0 i43-63o69-91i	104	1613	WP_022649300.1	35-238: PRK10871 (nlpD, murein hydrolase activator NlpD.)	Neg: LIPO(Sec/SPII) (Pr: 0.998), Pos: LIPO(Sec/SPII) (Pr: 0.995)	0 Y n12-23c28/29o	246	1062	WP_032622375.1		Neg: LIPO(Sec/SPII) (Pr: 0.999), Pos: LIPO(Sec/SPII) (Pr: 0.994)	0 Y n6-16c20/21o	118	2266	WP_022649301.1	1-179: PRK03759 (PRK03759, isopentenyl-diphosphate Delta-isomerase.)		0 0 o
101	https://www.ncbi.nlm.nih.gov/nuccore/NZ_BEEC01000005.1?report=graph&from=54971&to=55777	DUF4225	144	259	5.29e-16	Enterobacter hormaechei TUM10662	NZ_BEEC01000005.1	54971	55777	-	WP_022649283.1	76-239: pfam13988 (DUF4225, Protein of unknown function (DUF4225).)		2 0 i112-135o196-215i	268	WP_223862065.1	21-83: cd03768 (SR_ResInv, Serine Recombinase (SR) family, Resolvase and Invertase subfamily, catalytic domain; members contain a C-terminal DNA binding domain.)		0 0 o	138	240	WP_015673660.1			2 0 i43-64o70-93i	104	-4	WP_022649281.1			2 0 i43-63o69-91i	104	1613	WP_022649300.1	35-238: PRK10871 (nlpD, murein hydrolase activator NlpD.)	Neg: LIPO(Sec/SPII) (Pr: 0.998), Pos: LIPO(Sec/SPII) (Pr: 0.995)	0 Y n12-23c28/29o	246	1062					0	1924	WP_022649301.1	1-179: PRK03759 (PRK03759, isopentenyl-diphosphate Delta-isomerase.)		0 0 o
102	https://www.ncbi.nlm.nih.gov/nuccore/NZ_BEED01000037.1?report=graph&from=74901&to=75707	DUF4225	144	259	5.29e-16	Enterobacter hormaechei TUM10663	NZ_BEED01000037.1	74901	75707	+	WP_022649283.1	76-239: pfam13988 (DUF4225, Protein of unknown function (DUF4225).)		2 0 i112-135o196-215i	268	WP_080337760.1	1-53: cl02788 (Ser_Recombinase, N/A.)		0 0 o	108	330	WP_015673660.1			2 0 i43-64o70-93i	104	-4	WP_022649281.1			2 0 i43-63o69-91i	104	1613	WP_022649300.1	35-238: PRK10871 (nlpD, murein hydrolase activator NlpD.)	Neg: LIPO(Sec/SPII) (Pr: 0.998), Pos: LIPO(Sec/SPII) (Pr: 0.995)	0 Y n12-23c28/29o	246	1062	WP_032622375.1		Neg: LIPO(Sec/SPII) (Pr: 0.999), Pos: LIPO(Sec/SPII) (Pr: 0.994)	0 Y n6-16c20/21o	118	2266	WP_022649301.1	1-179: PRK03759 (PRK03759, isopentenyl-diphosphate Delta-isomerase.)		0 0 o
103	https://www.ncbi.nlm.nih.gov/nuccore/NZ_BEEE01000027.1?report=graph&from=54971&to=55777	DUF4225	144	259	5.29e-16	Enterobacter hormaechei TUM10664	NZ_BEEE01000027.1	54971	55777	-	WP_022649283.1	76-239: pfam13988 (DUF4225, Protein of unknown function (DUF4225).)		2 0 i112-135o196-215i	268	WP_080337760.1	1-53: cl02788 (Ser_Recombinase, N/A.)		0 0 o	108	330	WP_015673660.1			2 0 i43-64o70-93i	104	-4	WP_022649281.1			2 0 i43-63o69-91i	104	1613	WP_022649300.1	35-238: PRK10871 (nlpD, murein hydrolase activator NlpD.)	Neg: LIPO(Sec/SPII) (Pr: 0.998), Pos: LIPO(Sec/SPII) (Pr: 0.995)	0 Y n12-23c28/29o	246	1062	WP_032622375.1		Neg: LIPO(Sec/SPII) (Pr: 0.999), Pos: LIPO(Sec/SPII) (Pr: 0.994)	0 Y n6-16c20/21o	118	2266	WP_022649301.1	1-179: PRK03759 (PRK03759, isopentenyl-diphosphate Delta-isomerase.)		0 0 o
104	https://www.ncbi.nlm.nih.gov/nuccore/NZ_BEEF01000029.1?report=graph&from=11563&to=12369	DUF4225	144	259	5.29e-16	Enterobacter hormaechei TUM10665	NZ_BEEF01000029.1	11563	12369	-	WP_022649283.1	76-239: pfam13988 (DUF4225, Protein of unknown function (DUF4225).)		2 0 i112-135o196-215i	268	WP_080337760.1	1-53: cl02788 (Ser_Recombinase, N/A.)		0 0 o	108	330	WP_015673660.1			2 0 i43-64o70-93i	104	-4	WP_022649281.1			2 0 i43-63o69-91i	104	1613	WP_022649300.1	35-238: PRK10871 (nlpD, murein hydrolase activator NlpD.)	Neg: LIPO(Sec/SPII) (Pr: 0.998), Pos: LIPO(Sec/SPII) (Pr: 0.995)	0 Y n12-23c28/29o	246	1062	WP_032622375.1		Neg: LIPO(Sec/SPII) (Pr: 0.999), Pos: LIPO(Sec/SPII) (Pr: 0.994)	0 Y n6-16c20/21o	118	2266	WP_022649301.1	1-179: PRK03759 (PRK03759, isopentenyl-diphosphate Delta-isomerase.)		0 0 o
105	https://www.ncbi.nlm.nih.gov/nuccore/NZ_BEEG01000074.1?report=graph&from=11548&to=12354	DUF4225	144	259	5.29e-16	Enterobacter hormaechei TUM10666	NZ_BEEG01000074.1	11548	12354	-	WP_022649283.1	76-239: pfam13988 (DUF4225, Protein of unknown function (DUF4225).)		2 0 i112-135o196-215i	268	WP_080337760.1	1-53: cl02788 (Ser_Recombinase, N/A.)		0 0 o	108	330	WP_015673660.1			2 0 i43-64o70-93i	104	-4	WP_022649281.1			2 0 i43-63o69-91i	104	1613	WP_022649300.1	35-238: PRK10871 (nlpD, murein hydrolase activator NlpD.)	Neg: LIPO(Sec/SPII) (Pr: 0.998), Pos: LIPO(Sec/SPII) (Pr: 0.995)	0 Y n12-23c28/29o	246	1062	WP_032622375.1		Neg: LIPO(Sec/SPII) (Pr: 0.999), Pos: LIPO(Sec/SPII) (Pr: 0.994)	0 Y n6-16c20/21o	118	2266	WP_022649301.1	1-179: PRK03759 (PRK03759, isopentenyl-diphosphate Delta-isomerase.)		0 0 o
106	https://www.ncbi.nlm.nih.gov/nuccore/NZ_BEEH01000095.1?report=graph&from=11256&to=12062	DUF4225	144	259	5.29e-16	Enterobacter hormaechei TUM10667	NZ_BEEH01000095.1	11256	12062	-	WP_022649283.1	76-239: pfam13988 (DUF4225, Protein of unknown function (DUF4225).)		2 0 i112-135o196-215i	268	WP_080337760.1	1-53: cl02788 (Ser_Recombinase, N/A.)		0 0 o	108	330	WP_015673660.1			2 0 i43-64o70-93i	104	-4	WP_022649281.1			2 0 i43-63o69-91i	104	1613	WP_022649300.1	35-238: PRK10871 (nlpD, murein hydrolase activator NlpD.)	Neg: LIPO(Sec/SPII) (Pr: 0.998), Pos: LIPO(Sec/SPII) (Pr: 0.995)	0 Y n12-23c28/29o	246	1062	WP_032622375.1		Neg: LIPO(Sec/SPII) (Pr: 0.999), Pos: LIPO(Sec/SPII) (Pr: 0.994)	0 Y n6-16c20/21o	118	2266	WP_022649301.1	1-179: PRK03759 (PRK03759, isopentenyl-diphosphate Delta-isomerase.)		0 0 o
107	https://www.ncbi.nlm.nih.gov/nuccore/NZ_BEEJ01000003.1?report=graph&from=54887&to=55693	DUF4225	144	259	5.29e-16	Enterobacter hormaechei TUM10669	NZ_BEEJ01000003.1	54887	55693	-	WP_022649283.1	76-239: pfam13988 (DUF4225, Protein of unknown function (DUF4225).)		2 0 i112-135o196-215i	268	WP_080337760.1	1-53: cl02788 (Ser_Recombinase, N/A.)		0 0 o	108	330	WP_015673660.1			2 0 i43-64o70-93i	104	-4	WP_022649281.1			2 0 i43-63o69-91i	104	1613	WP_022649300.1	35-238: PRK10871 (nlpD, murein hydrolase activator NlpD.)	Neg: LIPO(Sec/SPII) (Pr: 0.998), Pos: LIPO(Sec/SPII) (Pr: 0.995)	0 Y n12-23c28/29o	246	1062	WP_032622375.1		Neg: LIPO(Sec/SPII) (Pr: 0.999), Pos: LIPO(Sec/SPII) (Pr: 0.994)	0 Y n6-16c20/21o	118	2266	WP_022649301.1	1-179: PRK03759 (PRK03759, isopentenyl-diphosphate Delta-isomerase.)		0 0 o
108	https://www.ncbi.nlm.nih.gov/nuccore/NZ_BEEK01000006.1?report=graph&from=188483&to=189289	DUF4225	144	259	5.29e-16	Enterobacter hormaechei TUM10670	NZ_BEEK01000006.1	188483	189289	+	WP_022649283.1	76-239: pfam13988 (DUF4225, Protein of unknown function (DUF4225).)		2 0 i112-135o196-215i	268	WP_080337760.1	1-53: cl02788 (Ser_Recombinase, N/A.)		0 0 o	108	330	WP_015673660.1			2 0 i43-64o70-93i	104	-4	WP_022649281.1			2 0 i43-63o69-91i	104	1613	WP_022649300.1	35-238: PRK10871 (nlpD, murein hydrolase activator NlpD.)	Neg: LIPO(Sec/SPII) (Pr: 0.998), Pos: LIPO(Sec/SPII) (Pr: 0.995)	0 Y n12-23c28/29o	246	1062	WP_032622375.1		Neg: LIPO(Sec/SPII) (Pr: 0.999), Pos: LIPO(Sec/SPII) (Pr: 0.994)	0 Y n6-16c20/21o	118	2266	WP_022649301.1	1-179: PRK03759 (PRK03759, isopentenyl-diphosphate Delta-isomerase.)		0 0 o
109	https://www.ncbi.nlm.nih.gov/nuccore/NZ_BEEL01000007.1?report=graph&from=54905&to=55711	DUF4225	144	259	5.29e-16	Enterobacter hormaechei TUM10671	NZ_BEEL01000007.1	54905	55711	-	WP_022649283.1	76-239: pfam13988 (DUF4225, Protein of unknown function (DUF4225).)		2 0 i112-135o196-215i	268	WP_080337760.1	1-53: cl02788 (Ser_Recombinase, N/A.)		0 0 o	108	330	WP_015673660.1			2 0 i43-64o70-93i	104	-4	WP_022649281.1			2 0 i43-63o69-91i	104	1613	WP_022649300.1	35-238: PRK10871 (nlpD, murein hydrolase activator NlpD.)	Neg: LIPO(Sec/SPII) (Pr: 0.998), Pos: LIPO(Sec/SPII) (Pr: 0.995)	0 Y n12-23c28/29o	246	1062	WP_032622375.1		Neg: LIPO(Sec/SPII) (Pr: 0.999), Pos: LIPO(Sec/SPII) (Pr: 0.994)	0 Y n6-16c20/21o	118	2266	WP_022649301.1	1-179: PRK03759 (PRK03759, isopentenyl-diphosphate Delta-isomerase.)		0 0 o
110	https://www.ncbi.nlm.nih.gov/nuccore/NZ_BEEM01000046.1?report=graph&from=55129&to=55935	DUF4225	144	259	5.29e-16	Enterobacter hormaechei TUM10672	NZ_BEEM01000046.1	55129	55935	-	WP_022649283.1	76-239: pfam13988 (DUF4225, Protein of unknown function (DUF4225).)		2 0 i112-135o196-215i	268	WP_223862065.1	21-83: cd03768 (SR_ResInv, Serine Recombinase (SR) family, Resolvase and Invertase subfamily, catalytic domain; members contain a C-terminal DNA binding domain.)		0 0 o	138	240	WP_015673660.1			2 0 i43-64o70-93i	104	-4	WP_022649281.1			2 0 i43-63o69-91i	104	1613	WP_022649300.1	35-238: PRK10871 (nlpD, murein hydrolase activator NlpD.)	Neg: LIPO(Sec/SPII) (Pr: 0.998), Pos: LIPO(Sec/SPII) (Pr: 0.995)	0 Y n12-23c28/29o	246	1062					0	1924	WP_022649301.1	1-179: PRK03759 (PRK03759, isopentenyl-diphosphate Delta-isomerase.)		0 0 o
111	https://www.ncbi.nlm.nih.gov/nuccore/NZ_BEEN01000023.1?report=graph&from=74901&to=75707	DUF4225	144	259	5.29e-16	Enterobacter hormaechei TUM10673	NZ_BEEN01000023.1	74901	75707	+	WP_022649283.1	76-239: pfam13988 (DUF4225, Protein of unknown function (DUF4225).)		2 0 i112-135o196-215i	268	WP_080337760.1	1-53: cl02788 (Ser_Recombinase, N/A.)		0 0 o	108	330	WP_015673660.1			2 0 i43-64o70-93i	104	-4	WP_022649281.1			2 0 i43-63o69-91i	104	1613	WP_022649300.1	35-238: PRK10871 (nlpD, murein hydrolase activator NlpD.)	Neg: LIPO(Sec/SPII) (Pr: 0.998), Pos: LIPO(Sec/SPII) (Pr: 0.995)	0 Y n12-23c28/29o	246	1062	WP_032622375.1		Neg: LIPO(Sec/SPII) (Pr: 0.999), Pos: LIPO(Sec/SPII) (Pr: 0.994)	0 Y n6-16c20/21o	118	2266	WP_022649301.1	1-179: PRK03759 (PRK03759, isopentenyl-diphosphate Delta-isomerase.)		0 0 o
112	https://www.ncbi.nlm.nih.gov/nuccore/NZ_BEEO01000003.1?report=graph&from=11509&to=12315	DUF4225	144	259	5.29e-16	Enterobacter hormaechei TUM10674	NZ_BEEO01000003.1	11509	12315	-	WP_022649283.1	76-239: pfam13988 (DUF4225, Protein of unknown function (DUF4225).)		2 0 i112-135o196-215i	268	WP_080337760.1	1-53: cl02788 (Ser_Recombinase, N/A.)		0 0 o	108	330	WP_015673660.1			2 0 i43-64o70-93i	104	-4	WP_022649281.1			2 0 i43-63o69-91i	104	1613	WP_022649300.1	35-238: PRK10871 (nlpD, murein hydrolase activator NlpD.)	Neg: LIPO(Sec/SPII) (Pr: 0.998), Pos: LIPO(Sec/SPII) (Pr: 0.995)	0 Y n12-23c28/29o	246	1062	WP_032622375.1		Neg: LIPO(Sec/SPII) (Pr: 0.999), Pos: LIPO(Sec/SPII) (Pr: 0.994)	0 Y n6-16c20/21o	118	2266	WP_022649301.1	1-179: PRK03759 (PRK03759, isopentenyl-diphosphate Delta-isomerase.)		0 0 o
113	https://www.ncbi.nlm.nih.gov/nuccore/NZ_BEEP01000009.1?report=graph&from=54983&to=55789	DUF4225	144	259	5.29e-16	Enterobacter hormaechei TUM10675	NZ_BEEP01000009.1	54983	55789	-	WP_022649283.1	76-239: pfam13988 (DUF4225, Protein of unknown function (DUF4225).)		2 0 i112-135o196-215i	268	WP_080337760.1	1-53: cl02788 (Ser_Recombinase, N/A.)		0 0 o	108	330	WP_015673660.1			2 0 i43-64o70-93i	104	-4	WP_022649281.1			2 0 i43-63o69-91i	104	1613	WP_022649300.1	35-238: PRK10871 (nlpD, murein hydrolase activator NlpD.)	Neg: LIPO(Sec/SPII) (Pr: 0.998), Pos: LIPO(Sec/SPII) (Pr: 0.995)	0 Y n12-23c28/29o	246	1062	WP_032622375.1		Neg: LIPO(Sec/SPII) (Pr: 0.999), Pos: LIPO(Sec/SPII) (Pr: 0.994)	0 Y n6-16c20/21o	118	2266	WP_022649301.1	1-179: PRK03759 (PRK03759, isopentenyl-diphosphate Delta-isomerase.)		0 0 o
114	https://www.ncbi.nlm.nih.gov/nuccore/NZ_BEEQ01000032.1?report=graph&from=11406&to=12212	DUF4225	144	259	5.29e-16	Enterobacter hormaechei TUM10676	NZ_BEEQ01000032.1	11406	12212	-	WP_022649283.1	76-239: pfam13988 (DUF4225, Protein of unknown function (DUF4225).)		2 0 i112-135o196-215i	268	WP_080337760.1	1-53: cl02788 (Ser_Recombinase, N/A.)		0 0 o	108	330	WP_015673660.1			2 0 i43-64o70-93i	104	-4	WP_022649281.1			2 0 i43-63o69-91i	104	1613	WP_022649300.1	35-238: PRK10871 (nlpD, murein hydrolase activator NlpD.)	Neg: LIPO(Sec/SPII) (Pr: 0.998), Pos: LIPO(Sec/SPII) (Pr: 0.995)	0 Y n12-23c28/29o	246	1062	WP_032622375.1		Neg: LIPO(Sec/SPII) (Pr: 0.999), Pos: LIPO(Sec/SPII) (Pr: 0.994)	0 Y n6-16c20/21o	118	2266	WP_022649301.1	1-179: PRK03759 (PRK03759, isopentenyl-diphosphate Delta-isomerase.)		0 0 o
115	https://www.ncbi.nlm.nih.gov/nuccore/NZ_BEER01000016.1?report=graph&from=74901&to=75707	DUF4225	144	259	5.29e-16	Enterobacter hormaechei TUM10677	NZ_BEER01000016.1	74901	75707	+	WP_022649283.1	76-239: pfam13988 (DUF4225, Protein of unknown function (DUF4225).)		2 0 i112-135o196-215i	268	WP_223862065.1	21-83: cd03768 (SR_ResInv, Serine Recombinase (SR) family, Resolvase and Invertase subfamily, catalytic domain; members contain a C-terminal DNA binding domain.)		0 0 o	138	240	WP_015673660.1			2 0 i43-64o70-93i	104	-4	WP_022649281.1			2 0 i43-63o69-91i	104	1613	WP_022649300.1	35-238: PRK10871 (nlpD, murein hydrolase activator NlpD.)	Neg: LIPO(Sec/SPII) (Pr: 0.998), Pos: LIPO(Sec/SPII) (Pr: 0.995)	0 Y n12-23c28/29o	246	1062					0	1924	WP_022649301.1	1-179: PRK03759 (PRK03759, isopentenyl-diphosphate Delta-isomerase.)		0 0 o
116	https://www.ncbi.nlm.nih.gov/nuccore/NZ_BEES01000004.1?report=graph&from=156988&to=157794	DUF4225	144	259	5.29e-16	Enterobacter hormaechei TUM10678	NZ_BEES01000004.1	156988	157794	+	WP_022649283.1	76-239: pfam13988 (DUF4225, Protein of unknown function (DUF4225).)		2 0 i112-135o196-215i	268	WP_080337760.1	1-53: cl02788 (Ser_Recombinase, N/A.)		0 0 o	108	330	WP_015673660.1			2 0 i43-64o70-93i	104	-4	WP_022649281.1			2 0 i43-63o69-91i	104	1613	WP_022649300.1	35-238: PRK10871 (nlpD, murein hydrolase activator NlpD.)	Neg: LIPO(Sec/SPII) (Pr: 0.998), Pos: LIPO(Sec/SPII) (Pr: 0.995)	0 Y n12-23c28/29o	246	1062	WP_032622375.1		Neg: LIPO(Sec/SPII) (Pr: 0.999), Pos: LIPO(Sec/SPII) (Pr: 0.994)	0 Y n6-16c20/21o	118	2266	WP_022649301.1	1-179: PRK03759 (PRK03759, isopentenyl-diphosphate Delta-isomerase.)		0 0 o
117	https://www.ncbi.nlm.nih.gov/nuccore/NZ_BEET01000031.1?report=graph&from=11493&to=12299	DUF4225	144	259	5.29e-16	Enterobacter hormaechei TUM10679	NZ_BEET01000031.1	11493	12299	-	WP_022649283.1	76-239: pfam13988 (DUF4225, Protein of unknown function (DUF4225).)		2 0 i112-135o196-215i	268	WP_080337760.1	1-53: cl02788 (Ser_Recombinase, N/A.)		0 0 o	108	330	WP_015673660.1			2 0 i43-64o70-93i	104	-4	WP_022649281.1			2 0 i43-63o69-91i	104	1613	WP_022649300.1	35-238: PRK10871 (nlpD, murein hydrolase activator NlpD.)	Neg: LIPO(Sec/SPII) (Pr: 0.998), Pos: LIPO(Sec/SPII) (Pr: 0.995)	0 Y n12-23c28/29o	246	1062	WP_032622375.1		Neg: LIPO(Sec/SPII) (Pr: 0.999), Pos: LIPO(Sec/SPII) (Pr: 0.994)	0 Y n6-16c20/21o	118	2266	WP_022649301.1	1-179: PRK03759 (PRK03759, isopentenyl-diphosphate Delta-isomerase.)		0 0 o
118	https://www.ncbi.nlm.nih.gov/nuccore/NZ_BEEU01000040.1?report=graph&from=11505&to=12311	DUF4225	144	259	5.29e-16	Enterobacter hormaechei TUM10680	NZ_BEEU01000040.1	11505	12311	-	WP_022649283.1	76-239: pfam13988 (DUF4225, Protein of unknown function (DUF4225).)		2 0 i112-135o196-215i	268	WP_080337760.1	1-53: cl02788 (Ser_Recombinase, N/A.)		0 0 o	108	330	WP_015673660.1			2 0 i43-64o70-93i	104	-4	WP_022649281.1			2 0 i43-63o69-91i	104	1613	WP_022649300.1	35-238: PRK10871 (nlpD, murein hydrolase activator NlpD.)	Neg: LIPO(Sec/SPII) (Pr: 0.998), Pos: LIPO(Sec/SPII) (Pr: 0.995)	0 Y n12-23c28/29o	246	1062	WP_032622375.1		Neg: LIPO(Sec/SPII) (Pr: 0.999), Pos: LIPO(Sec/SPII) (Pr: 0.994)	0 Y n6-16c20/21o	118	2266	WP_022649301.1	1-179: PRK03759 (PRK03759, isopentenyl-diphosphate Delta-isomerase.)		0 0 o
119	https://www.ncbi.nlm.nih.gov/nuccore/NZ_BEEW01000036.1?report=graph&from=11265&to=12071	DUF4225	144	259	5.29e-16	Enterobacter hormaechei TUM10683	NZ_BEEW01000036.1	11265	12071	-	WP_022649283.1	76-239: pfam13988 (DUF4225, Protein of unknown function (DUF4225).)		2 0 i112-135o196-215i	268	WP_223862065.1	21-83: cd03768 (SR_ResInv, Serine Recombinase (SR) family, Resolvase and Invertase subfamily, catalytic domain; members contain a C-terminal DNA binding domain.)		0 0 o	138	240	WP_015673660.1			2 0 i43-64o70-93i	104	-4	WP_022649281.1			2 0 i43-63o69-91i	104	1613	WP_022649300.1	35-238: PRK10871 (nlpD, murein hydrolase activator NlpD.)	Neg: LIPO(Sec/SPII) (Pr: 0.998), Pos: LIPO(Sec/SPII) (Pr: 0.995)	0 Y n12-23c28/29o	246	1062					0	1924	WP_022649301.1	1-179: PRK03759 (PRK03759, isopentenyl-diphosphate Delta-isomerase.)		0 0 o
120	https://www.ncbi.nlm.nih.gov/nuccore/NZ_BEEX01000020.1?report=graph&from=11256&to=12062	DUF4225	144	259	5.29e-16	Enterobacter hormaechei TUM10684	NZ_BEEX01000020.1	11256	12062	-	WP_022649283.1	76-239: pfam13988 (DUF4225, Protein of unknown function (DUF4225).)		2 0 i112-135o196-215i	268	WP_080337760.1	1-53: cl02788 (Ser_Recombinase, N/A.)		0 0 o	108	330	WP_015673660.1			2 0 i43-64o70-93i	104	-4	WP_022649281.1			2 0 i43-63o69-91i	104	1613	WP_022649300.1	35-238: PRK10871 (nlpD, murein hydrolase activator NlpD.)	Neg: LIPO(Sec/SPII) (Pr: 0.998), Pos: LIPO(Sec/SPII) (Pr: 0.995)	0 Y n12-23c28/29o	246	1062	WP_032622375.1		Neg: LIPO(Sec/SPII) (Pr: 0.999), Pos: LIPO(Sec/SPII) (Pr: 0.994)	0 Y n6-16c20/21o	118	2266	WP_022649301.1	1-179: PRK03759 (PRK03759, isopentenyl-diphosphate Delta-isomerase.)		0 0 o
121	https://www.ncbi.nlm.nih.gov/nuccore/NZ_BEEY01000039.1?report=graph&from=11508&to=12314	DUF4225	144	259	5.29e-16	Enterobacter hormaechei TUM10685	NZ_BEEY01000039.1	11508	12314	-	WP_022649283.1	76-239: pfam13988 (DUF4225, Protein of unknown function (DUF4225).)		2 0 i112-135o196-215i	268	WP_080337760.1	1-53: cl02788 (Ser_Recombinase, N/A.)		0 0 o	108	330	WP_015673660.1			2 0 i43-64o70-93i	104	-4	WP_022649281.1			2 0 i43-63o69-91i	104	1613	WP_022649300.1	35-238: PRK10871 (nlpD, murein hydrolase activator NlpD.)	Neg: LIPO(Sec/SPII) (Pr: 0.998), Pos: LIPO(Sec/SPII) (Pr: 0.995)	0 Y n12-23c28/29o	246	1062	WP_032622375.1		Neg: LIPO(Sec/SPII) (Pr: 0.999), Pos: LIPO(Sec/SPII) (Pr: 0.994)	0 Y n6-16c20/21o	118	2266	WP_022649301.1	1-179: PRK03759 (PRK03759, isopentenyl-diphosphate Delta-isomerase.)		0 0 o
122	https://www.ncbi.nlm.nih.gov/nuccore/NZ_BEEZ01000007.1?report=graph&from=175834&to=176640	DUF4225	144	259	5.29e-16	Enterobacter hormaechei TUM10686	NZ_BEEZ01000007.1	175834	176640	+	WP_022649283.1	76-239: pfam13988 (DUF4225, Protein of unknown function (DUF4225).)		2 0 i112-135o196-215i	268	WP_080337760.1	1-53: cl02788 (Ser_Recombinase, N/A.)		0 0 o	108	330	WP_015673660.1			2 0 i43-64o70-93i	104	-4	WP_022649281.1			2 0 i43-63o69-91i	104	1613	WP_022649300.1	35-238: PRK10871 (nlpD, murein hydrolase activator NlpD.)	Neg: LIPO(Sec/SPII) (Pr: 0.998), Pos: LIPO(Sec/SPII) (Pr: 0.995)	0 Y n12-23c28/29o	246	1062	WP_032622375.1		Neg: LIPO(Sec/SPII) (Pr: 0.999), Pos: LIPO(Sec/SPII) (Pr: 0.994)	0 Y n6-16c20/21o	118	2266	WP_022649301.1	1-179: PRK03759 (PRK03759, isopentenyl-diphosphate Delta-isomerase.)		0 0 o
123	https://www.ncbi.nlm.nih.gov/nuccore/NZ_BEFA01000030.1?report=graph&from=11540&to=12346	DUF4225	144	259	5.29e-16	Enterobacter hormaechei TUM10687	NZ_BEFA01000030.1	11540	12346	-	WP_022649283.1	76-239: pfam13988 (DUF4225, Protein of unknown function (DUF4225).)		2 0 i112-135o196-215i	268	WP_080337760.1	1-53: cl02788 (Ser_Recombinase, N/A.)		0 0 o	108	330	WP_015673660.1			2 0 i43-64o70-93i	104	-4	WP_022649281.1			2 0 i43-63o69-91i	104	1613	WP_022649300.1	35-238: PRK10871 (nlpD, murein hydrolase activator NlpD.)	Neg: LIPO(Sec/SPII) (Pr: 0.998), Pos: LIPO(Sec/SPII) (Pr: 0.995)	0 Y n12-23c28/29o	246	1062	WP_032622375.1		Neg: LIPO(Sec/SPII) (Pr: 0.999), Pos: LIPO(Sec/SPII) (Pr: 0.994)	0 Y n6-16c20/21o	118	2266	WP_022649301.1	1-179: PRK03759 (PRK03759, isopentenyl-diphosphate Delta-isomerase.)		0 0 o
124	https://www.ncbi.nlm.nih.gov/nuccore/NZ_BEFC01000011.1?report=graph&from=11466&to=12272	DUF4225	144	259	5.29e-16	Enterobacter hormaechei TUM10689	NZ_BEFC01000011.1	11466	12272	-	WP_022649283.1	76-239: pfam13988 (DUF4225, Protein of unknown function (DUF4225).)		2 0 i112-135o196-215i	268	WP_080337760.1	1-53: cl02788 (Ser_Recombinase, N/A.)		0 0 o	108	330	WP_015673660.1			2 0 i43-64o70-93i	104	-4	WP_022649281.1			2 0 i43-63o69-91i	104	1613	WP_022649300.1	35-238: PRK10871 (nlpD, murein hydrolase activator NlpD.)	Neg: LIPO(Sec/SPII) (Pr: 0.998), Pos: LIPO(Sec/SPII) (Pr: 0.995)	0 Y n12-23c28/29o	246	1062	WP_032622375.1		Neg: LIPO(Sec/SPII) (Pr: 0.999), Pos: LIPO(Sec/SPII) (Pr: 0.994)	0 Y n6-16c20/21o	118	2266	WP_022649301.1	1-179: PRK03759 (PRK03759, isopentenyl-diphosphate Delta-isomerase.)		0 0 o
125	https://www.ncbi.nlm.nih.gov/nuccore/NZ_BEFD01000028.1?report=graph&from=54940&to=55746	DUF4225	144	259	5.29e-16	Enterobacter hormaechei TUM10690	NZ_BEFD01000028.1	54940	55746	-	WP_022649283.1	76-239: pfam13988 (DUF4225, Protein of unknown function (DUF4225).)		2 0 i112-135o196-215i	268	WP_080337760.1	1-53: cl02788 (Ser_Recombinase, N/A.)		0 0 o	108	330	WP_015673660.1			2 0 i43-64o70-93i	104	-4	WP_022649281.1			2 0 i43-63o69-91i	104	1613	WP_022649300.1	35-238: PRK10871 (nlpD, murein hydrolase activator NlpD.)	Neg: LIPO(Sec/SPII) (Pr: 0.998), Pos: LIPO(Sec/SPII) (Pr: 0.995)	0 Y n12-23c28/29o	246	1062	WP_032622375.1		Neg: LIPO(Sec/SPII) (Pr: 0.999), Pos: LIPO(Sec/SPII) (Pr: 0.994)	0 Y n6-16c20/21o	118	2266	WP_022649301.1	1-179: PRK03759 (PRK03759, isopentenyl-diphosphate Delta-isomerase.)		0 0 o
126	https://www.ncbi.nlm.nih.gov/nuccore/NZ_BEFE01000006.1?report=graph&from=175809&to=176615	DUF4225	144	259	5.29e-16	Enterobacter hormaechei TUM10691	NZ_BEFE01000006.1	175809	176615	+	WP_022649283.1	76-239: pfam13988 (DUF4225, Protein of unknown function (DUF4225).)		2 0 i112-135o196-215i	268	WP_080337760.1	1-53: cl02788 (Ser_Recombinase, N/A.)		0 0 o	108	330	WP_015673660.1			2 0 i43-64o70-93i	104	-4	WP_022649281.1			2 0 i43-63o69-91i	104	1613	WP_022649300.1	35-238: PRK10871 (nlpD, murein hydrolase activator NlpD.)	Neg: LIPO(Sec/SPII) (Pr: 0.998), Pos: LIPO(Sec/SPII) (Pr: 0.995)	0 Y n12-23c28/29o	246	1062	WP_032622375.1		Neg: LIPO(Sec/SPII) (Pr: 0.999), Pos: LIPO(Sec/SPII) (Pr: 0.994)	0 Y n6-16c20/21o	118	2266	WP_022649301.1	1-179: PRK03759 (PRK03759, isopentenyl-diphosphate Delta-isomerase.)		0 0 o
127	https://www.ncbi.nlm.nih.gov/nuccore/NZ_BEFF01000008.1?report=graph&from=235671&to=236477	DUF4225	144	259	5.29e-16	Enterobacter hormaechei TUM10692	NZ_BEFF01000008.1	235671	236477	-	WP_022649283.1	76-239: pfam13988 (DUF4225, Protein of unknown function (DUF4225).)		2 0 i112-135o196-215i	268	WP_080337760.1	1-53: cl02788 (Ser_Recombinase, N/A.)		0 0 o	108	330	WP_015673660.1			2 0 i43-64o70-93i	104	-4	WP_022649281.1			2 0 i43-63o69-91i	104	1613	WP_022649300.1	35-238: PRK10871 (nlpD, murein hydrolase activator NlpD.)	Neg: LIPO(Sec/SPII) (Pr: 0.998), Pos: LIPO(Sec/SPII) (Pr: 0.995)	0 Y n12-23c28/29o	246	1062	WP_032622375.1		Neg: LIPO(Sec/SPII) (Pr: 0.999), Pos: LIPO(Sec/SPII) (Pr: 0.994)	0 Y n6-16c20/21o	118	2266	WP_022649301.1	1-179: PRK03759 (PRK03759, isopentenyl-diphosphate Delta-isomerase.)		0 0 o
128	https://www.ncbi.nlm.nih.gov/nuccore/NZ_BEFG01000035.1?report=graph&from=75195&to=76001	DUF4225	144	259	5.29e-16	Enterobacter hormaechei TUM10693	NZ_BEFG01000035.1	75195	76001	+	WP_022649283.1	76-239: pfam13988 (DUF4225, Protein of unknown function (DUF4225).)		2 0 i112-135o196-215i	268	WP_223862065.1	21-83: cd03768 (SR_ResInv, Serine Recombinase (SR) family, Resolvase and Invertase subfamily, catalytic domain; members contain a C-terminal DNA binding domain.)		0 0 o	138	240	WP_015673660.1			2 0 i43-64o70-93i	104	-4	WP_022649281.1			2 0 i43-63o69-91i	104	1613	WP_022649300.1	35-238: PRK10871 (nlpD, murein hydrolase activator NlpD.)	Neg: LIPO(Sec/SPII) (Pr: 0.998), Pos: LIPO(Sec/SPII) (Pr: 0.995)	0 Y n12-23c28/29o	246	1062					0	1924	WP_022649301.1	1-179: PRK03759 (PRK03759, isopentenyl-diphosphate Delta-isomerase.)		0 0 o
129	https://www.ncbi.nlm.nih.gov/nuccore/NZ_BEFH01000015.1?report=graph&from=188421&to=189227	DUF4225	144	259	5.29e-16	Enterobacter hormaechei TUM10694	NZ_BEFH01000015.1	188421	189227	+	WP_022649283.1	76-239: pfam13988 (DUF4225, Protein of unknown function (DUF4225).)		2 0 i112-135o196-215i	268	WP_223862065.1	21-83: cd03768 (SR_ResInv, Serine Recombinase (SR) family, Resolvase and Invertase subfamily, catalytic domain; members contain a C-terminal DNA binding domain.)		0 0 o	138	240	WP_015673660.1			2 0 i43-64o70-93i	104	-4	WP_022649281.1			2 0 i43-63o69-91i	104	1613	WP_022649300.1	35-238: PRK10871 (nlpD, murein hydrolase activator NlpD.)	Neg: LIPO(Sec/SPII) (Pr: 0.998), Pos: LIPO(Sec/SPII) (Pr: 0.995)	0 Y n12-23c28/29o	246	1062					0	1924	WP_022649301.1	1-179: PRK03759 (PRK03759, isopentenyl-diphosphate Delta-isomerase.)		0 0 o
130	https://www.ncbi.nlm.nih.gov/nuccore/NZ_BEFI01000010.1?report=graph&from=184483&to=185289	DUF4225	144	259	5.29e-16	Enterobacter hormaechei TUM10695	NZ_BEFI01000010.1	184483	185289	+	WP_022649283.1	76-239: pfam13988 (DUF4225, Protein of unknown function (DUF4225).)		2 0 i112-135o196-215i	268	WP_080337760.1	1-53: cl02788 (Ser_Recombinase, N/A.)		0 0 o	108	330	WP_015673660.1			2 0 i43-64o70-93i	104	-4	WP_022649281.1			2 0 i43-63o69-91i	104	1613	WP_022649300.1	35-238: PRK10871 (nlpD, murein hydrolase activator NlpD.)	Neg: LIPO(Sec/SPII) (Pr: 0.998), Pos: LIPO(Sec/SPII) (Pr: 0.995)	0 Y n12-23c28/29o	246	1062	WP_032622375.1		Neg: LIPO(Sec/SPII) (Pr: 0.999), Pos: LIPO(Sec/SPII) (Pr: 0.994)	0 Y n6-16c20/21o	118	2266	WP_022649301.1	1-179: PRK03759 (PRK03759, isopentenyl-diphosphate Delta-isomerase.)		0 0 o
131	https://www.ncbi.nlm.nih.gov/nuccore/NZ_BEFJ01000026.1?report=graph&from=11502&to=12308	DUF4225	144	259	5.29e-16	Enterobacter hormaechei TUM10696	NZ_BEFJ01000026.1	11502	12308	-	WP_022649283.1	76-239: pfam13988 (DUF4225, Protein of unknown function (DUF4225).)		2 0 i112-135o196-215i	268	WP_080337760.1	1-53: cl02788 (Ser_Recombinase, N/A.)		0 0 o	108	330	WP_015673660.1			2 0 i43-64o70-93i	104	-4	WP_022649281.1			2 0 i43-63o69-91i	104	1613	WP_022649300.1	35-238: PRK10871 (nlpD, murein hydrolase activator NlpD.)	Neg: LIPO(Sec/SPII) (Pr: 0.998), Pos: LIPO(Sec/SPII) (Pr: 0.995)	0 Y n12-23c28/29o	246	1062	WP_032622375.1		Neg: LIPO(Sec/SPII) (Pr: 0.999), Pos: LIPO(Sec/SPII) (Pr: 0.994)	0 Y n6-16c20/21o	118	2266	WP_022649301.1	1-179: PRK03759 (PRK03759, isopentenyl-diphosphate Delta-isomerase.)		0 0 o
132	https://www.ncbi.nlm.nih.gov/nuccore/NZ_BEFK01000041.1?report=graph&from=156845&to=157651	DUF4225	144	259	5.29e-16	Enterobacter hormaechei TUM10697	NZ_BEFK01000041.1	156845	157651	+	WP_022649283.1	76-239: pfam13988 (DUF4225, Protein of unknown function (DUF4225).)		2 0 i112-135o196-215i	268	WP_080337760.1	1-53: cl02788 (Ser_Recombinase, N/A.)		0 0 o	108	330	WP_015673660.1			2 0 i43-64o70-93i	104	-4	WP_022649281.1			2 0 i43-63o69-91i	104	1613	WP_022649300.1	35-238: PRK10871 (nlpD, murein hydrolase activator NlpD.)	Neg: LIPO(Sec/SPII) (Pr: 0.998), Pos: LIPO(Sec/SPII) (Pr: 0.995)	0 Y n12-23c28/29o	246	1062	WP_032622375.1		Neg: LIPO(Sec/SPII) (Pr: 0.999), Pos: LIPO(Sec/SPII) (Pr: 0.994)	0 Y n6-16c20/21o	118	2266	WP_022649301.1	1-179: PRK03759 (PRK03759, isopentenyl-diphosphate Delta-isomerase.)		0 0 o
133	https://www.ncbi.nlm.nih.gov/nuccore/NZ_BEFM01000092.1?report=graph&from=1505&to=2041	DUF4225	54	169	1.16e-15	Enterobacter hormaechei TUM10699	NZ_BEFM01000092.1	1505	2041	+	WP_249924165.1	2-149: pfam13988 (DUF4225, Protein of unknown function (DUF4225).)		3 0 o22-40i52-69o106-125i	178	WP_223862065.1	21-83: cd03768 (SR_ResInv, Serine Recombinase (SR) family, Resolvase and Invertase subfamily, catalytic domain; members contain a C-terminal DNA binding domain.)		0 0 o	138	253	WP_015673660.1			2 0 i43-64o70-93i	104	-4					0	1375					0	0					0	0
134	https://www.ncbi.nlm.nih.gov/nuccore/NZ_BEFO01000018.1?report=graph&from=11503&to=12309	DUF4225	144	259	5.29e-16	Enterobacter hormaechei TUM11041	NZ_BEFO01000018.1	11503	12309	-	WP_022649283.1	76-239: pfam13988 (DUF4225, Protein of unknown function (DUF4225).)		2 0 i112-135o196-215i	268	WP_080337760.1	1-53: cl02788 (Ser_Recombinase, N/A.)		0 0 o	108	330	WP_015673660.1			2 0 i43-64o70-93i	104	-4	WP_022649281.1			2 0 i43-63o69-91i	104	1613	WP_022649300.1	35-238: PRK10871 (nlpD, murein hydrolase activator NlpD.)	Neg: LIPO(Sec/SPII) (Pr: 0.998), Pos: LIPO(Sec/SPII) (Pr: 0.995)	0 Y n12-23c28/29o	246	1062	WP_032622375.1		Neg: LIPO(Sec/SPII) (Pr: 0.999), Pos: LIPO(Sec/SPII) (Pr: 0.994)	0 Y n6-16c20/21o	118	2266	WP_022649301.1	1-179: PRK03759 (PRK03759, isopentenyl-diphosphate Delta-isomerase.)		0 0 o
135	https://www.ncbi.nlm.nih.gov/nuccore/NZ_BEFP01000018.1?report=graph&from=74901&to=75707	DUF4225	144	259	5.29e-16	Enterobacter hormaechei TUM11042	NZ_BEFP01000018.1	74901	75707	+	WP_022649283.1	76-239: pfam13988 (DUF4225, Protein of unknown function (DUF4225).)		2 0 i112-135o196-215i	268	WP_080337760.1	1-53: cl02788 (Ser_Recombinase, N/A.)		0 0 o	108	330	WP_015673660.1			2 0 i43-64o70-93i	104	-4	WP_022649281.1			2 0 i43-63o69-91i	104	1613	WP_022649300.1	35-238: PRK10871 (nlpD, murein hydrolase activator NlpD.)	Neg: LIPO(Sec/SPII) (Pr: 0.998), Pos: LIPO(Sec/SPII) (Pr: 0.995)	0 Y n12-23c28/29o	246	1062	WP_032622375.1		Neg: LIPO(Sec/SPII) (Pr: 0.999), Pos: LIPO(Sec/SPII) (Pr: 0.994)	0 Y n6-16c20/21o	118	2266	WP_022649301.1	1-179: PRK03759 (PRK03759, isopentenyl-diphosphate Delta-isomerase.)		0 0 o
136	https://www.ncbi.nlm.nih.gov/nuccore/NZ_BEFQ01000063.1?report=graph&from=11561&to=12367	DUF4225	144	259	5.29e-16	Enterobacter hormaechei TUM11043	NZ_BEFQ01000063.1	11561	12367	-	WP_022649283.1	76-239: pfam13988 (DUF4225, Protein of unknown function (DUF4225).)		2 0 i112-135o196-215i	268	WP_080337760.1	1-53: cl02788 (Ser_Recombinase, N/A.)		0 0 o	108	330	WP_015673660.1			2 0 i43-64o70-93i	104	-4					0	0	WP_022649300.1	35-238: PRK10871 (nlpD, murein hydrolase activator NlpD.)	Neg: LIPO(Sec/SPII) (Pr: 0.998), Pos: LIPO(Sec/SPII) (Pr: 0.995)	0 Y n12-23c28/29o	246	1062					0	0	WP_022649301.1	1-179: PRK03759 (PRK03759, isopentenyl-diphosphate Delta-isomerase.)		0 0 o
137	https://www.ncbi.nlm.nih.gov/nuccore/NZ_BEFR01000020.1?report=graph&from=157211&to=158017	DUF4225	144	259	5.29e-16	Enterobacter hormaechei TUM11044	NZ_BEFR01000020.1	157211	158017	+	WP_022649283.1	76-239: pfam13988 (DUF4225, Protein of unknown function (DUF4225).)		2 0 i112-135o196-215i	268	WP_223862065.1	21-83: cd03768 (SR_ResInv, Serine Recombinase (SR) family, Resolvase and Invertase subfamily, catalytic domain; members contain a C-terminal DNA binding domain.)		0 0 o	138	240	WP_015673660.1			2 0 i43-64o70-93i	104	-4	WP_022649281.1			2 0 i43-63o69-91i	104	1613	WP_022649300.1	35-238: PRK10871 (nlpD, murein hydrolase activator NlpD.)	Neg: LIPO(Sec/SPII) (Pr: 0.998), Pos: LIPO(Sec/SPII) (Pr: 0.995)	0 Y n12-23c28/29o	246	1062					0	1924	WP_022649301.1	1-179: PRK03759 (PRK03759, isopentenyl-diphosphate Delta-isomerase.)		0 0 o
138	https://www.ncbi.nlm.nih.gov/nuccore/NZ_BEFS01000022.1?report=graph&from=74901&to=75707	DUF4225	144	259	5.29e-16	Enterobacter hormaechei TUM11045	NZ_BEFS01000022.1	74901	75707	+	WP_022649283.1	76-239: pfam13988 (DUF4225, Protein of unknown function (DUF4225).)		2 0 i112-135o196-215i	268	WP_223862065.1	21-83: cd03768 (SR_ResInv, Serine Recombinase (SR) family, Resolvase and Invertase subfamily, catalytic domain; members contain a C-terminal DNA binding domain.)		0 0 o	138	240	WP_015673660.1			2 0 i43-64o70-93i	104	-4	WP_096189426.1			2 0 i43-63o69-91i	104	1613	WP_022649300.1	35-238: PRK10871 (nlpD, murein hydrolase activator NlpD.)	Neg: LIPO(Sec/SPII) (Pr: 0.998), Pos: LIPO(Sec/SPII) (Pr: 0.995)	0 Y n12-23c28/29o	246	1062					0	1924	WP_022649301.1	1-179: PRK03759 (PRK03759, isopentenyl-diphosphate Delta-isomerase.)		0 0 o
139	https://www.ncbi.nlm.nih.gov/nuccore/NZ_BEFT01000010.1?report=graph&from=45299&to=46105	DUF4225	144	259	5.29e-16	Enterobacter hormaechei TUM11046	NZ_BEFT01000010.1	45299	46105	-	WP_022649283.1	76-239: pfam13988 (DUF4225, Protein of unknown function (DUF4225).)		2 0 i112-135o196-215i	268	WP_080337760.1	1-53: cl02788 (Ser_Recombinase, N/A.)		0 0 o	108	330	WP_015673660.1			2 0 i43-64o70-93i	104	-4	WP_022649281.1			2 0 i43-63o69-91i	104	1613	WP_022649300.1	35-238: PRK10871 (nlpD, murein hydrolase activator NlpD.)	Neg: LIPO(Sec/SPII) (Pr: 0.998), Pos: LIPO(Sec/SPII) (Pr: 0.995)	0 Y n12-23c28/29o	246	1062	WP_032622375.1		Neg: LIPO(Sec/SPII) (Pr: 0.999), Pos: LIPO(Sec/SPII) (Pr: 0.994)	0 Y n6-16c20/21o	118	2266	WP_022649301.1	1-179: PRK03759 (PRK03759, isopentenyl-diphosphate Delta-isomerase.)		0 0 o
140	https://www.ncbi.nlm.nih.gov/nuccore/NZ_BEFU01000008.1?report=graph&from=11256&to=12062	DUF4225	144	259	5.29e-16	Enterobacter hormaechei TUM11047	NZ_BEFU01000008.1	11256	12062	-	WP_022649283.1	76-239: pfam13988 (DUF4225, Protein of unknown function (DUF4225).)		2 0 i112-135o196-215i	268	WP_080337760.1	1-53: cl02788 (Ser_Recombinase, N/A.)		0 0 o	108	330	WP_015673660.1			2 0 i43-64o70-93i	104	-4	WP_022649281.1			2 0 i43-63o69-91i	104	1613	WP_022649300.1	35-238: PRK10871 (nlpD, murein hydrolase activator NlpD.)	Neg: LIPO(Sec/SPII) (Pr: 0.998), Pos: LIPO(Sec/SPII) (Pr: 0.995)	0 Y n12-23c28/29o	246	1062	WP_032622375.1		Neg: LIPO(Sec/SPII) (Pr: 0.999), Pos: LIPO(Sec/SPII) (Pr: 0.994)	0 Y n6-16c20/21o	118	2266	WP_022649301.1	1-179: PRK03759 (PRK03759, isopentenyl-diphosphate Delta-isomerase.)		0 0 o
141	https://www.ncbi.nlm.nih.gov/nuccore/NZ_BEFV01000126.1?report=graph&from=7058&to=7864	DUF4225	144	259	5.29e-16	Enterobacter hormaechei TUM11048	NZ_BEFV01000126.1	7058	7864	+	WP_022649283.1	76-239: pfam13988 (DUF4225, Protein of unknown function (DUF4225).)		2 0 i112-135o196-215i	268	WP_080337760.1	1-53: cl02788 (Ser_Recombinase, N/A.)		0 0 o	108	330	WP_015673660.1			2 0 i43-64o70-93i	104	-4	WP_022649281.1			2 0 i43-63o69-91i	104	1613	WP_022649300.1	35-238: PRK10871 (nlpD, murein hydrolase activator NlpD.)	Neg: LIPO(Sec/SPII) (Pr: 0.998), Pos: LIPO(Sec/SPII) (Pr: 0.995)	0 Y n12-23c28/29o	246	1062	WP_032622375.1		Neg: LIPO(Sec/SPII) (Pr: 0.999), Pos: LIPO(Sec/SPII) (Pr: 0.994)	0 Y n6-16c20/21o	118	2266	WP_022649301.1	1-179: PRK03759 (PRK03759, isopentenyl-diphosphate Delta-isomerase.)		0 0 o
142	https://www.ncbi.nlm.nih.gov/nuccore/NZ_BEFW01000023.1?report=graph&from=11256&to=12062	DUF4225	144	259	5.29e-16	Enterobacter hormaechei TUM11049	NZ_BEFW01000023.1	11256	12062	-	WP_022649283.1	76-239: pfam13988 (DUF4225, Protein of unknown function (DUF4225).)		2 0 i112-135o196-215i	268	WP_223862065.1	21-83: cd03768 (SR_ResInv, Serine Recombinase (SR) family, Resolvase and Invertase subfamily, catalytic domain; members contain a C-terminal DNA binding domain.)		0 0 o	138	240	WP_015673660.1			2 0 i43-64o70-93i	104	-4	WP_022649281.1			2 0 i43-63o69-91i	104	1613	WP_022649300.1	35-238: PRK10871 (nlpD, murein hydrolase activator NlpD.)	Neg: LIPO(Sec/SPII) (Pr: 0.998), Pos: LIPO(Sec/SPII) (Pr: 0.995)	0 Y n12-23c28/29o	246	1062					0	1924	WP_022649301.1	1-179: PRK03759 (PRK03759, isopentenyl-diphosphate Delta-isomerase.)		0 0 o
143	https://www.ncbi.nlm.nih.gov/nuccore/NZ_BEFX01000033.1?report=graph&from=11559&to=12365	DUF4225	144	259	5.29e-16	Enterobacter hormaechei TUM11050	NZ_BEFX01000033.1	11559	12365	-	WP_022649283.1	76-239: pfam13988 (DUF4225, Protein of unknown function (DUF4225).)		2 0 i112-135o196-215i	268	WP_223862065.1	21-83: cd03768 (SR_ResInv, Serine Recombinase (SR) family, Resolvase and Invertase subfamily, catalytic domain; members contain a C-terminal DNA binding domain.)		0 0 o	138	240	WP_015673660.1			2 0 i43-64o70-93i	104	-4	WP_022649281.1			2 0 i43-63o69-91i	104	1613	WP_022649300.1	35-238: PRK10871 (nlpD, murein hydrolase activator NlpD.)	Neg: LIPO(Sec/SPII) (Pr: 0.998), Pos: LIPO(Sec/SPII) (Pr: 0.995)	0 Y n12-23c28/29o	246	1062					0	1924	WP_022649301.1	1-179: PRK03759 (PRK03759, isopentenyl-diphosphate Delta-isomerase.)		0 0 o
144	https://www.ncbi.nlm.nih.gov/nuccore/NZ_BEFY01000145.1?report=graph&from=19401&to=20207	DUF4225	137	259	6.94e-13	Enterobacter hormaechei TUM11051	NZ_BEFY01000145.1	19401	20207	+	WP_048965624.1	76-239: pfam13988 (DUF4225, Protein of unknown function (DUF4225).)		2 0 i112-137o196-215i	268	WP_080470151.1	1-53: cl02788 (Ser_Recombinase, N/A.)		0 0 o	108	330	WP_045308808.1			2 0 i45-63o69-93i	104	-4	WP_154818291.1			1 0 o12-29i	52	807	WP_063849474.1	35-238: PRK10871 (nlpD, murein hydrolase activator NlpD.)	Neg: LIPO(Sec/SPII) (Pr: 0.998), Pos: LIPO(Sec/SPII) (Pr: 0.996)	0 Y n12-23c28/29o	246	739	WP_063849473.1			0 0 o	232	1406	WP_022649301.1	1-179: PRK03759 (PRK03759, isopentenyl-diphosphate Delta-isomerase.)		0 0 o
145	https://www.ncbi.nlm.nih.gov/nuccore/NZ_BEGA01000044.1?report=graph&from=29147&to=29953	DUF4225	144	259	5.29e-16	Enterobacter hormaechei TUM11053	NZ_BEGA01000044.1	29147	29953	+	WP_022649283.1	76-239: pfam13988 (DUF4225, Protein of unknown function (DUF4225).)		2 0 i112-135o196-215i	268	WP_080337760.1	1-53: cl02788 (Ser_Recombinase, N/A.)		0 0 o	108	330	WP_015673660.1			2 0 i43-64o70-93i	104	-4	WP_022649281.1			2 0 i43-63o69-91i	104	1613	WP_022649300.1	35-238: PRK10871 (nlpD, murein hydrolase activator NlpD.)	Neg: LIPO(Sec/SPII) (Pr: 0.998), Pos: LIPO(Sec/SPII) (Pr: 0.995)	0 Y n12-23c28/29o	246	1062	WP_032622375.1		Neg: LIPO(Sec/SPII) (Pr: 0.999), Pos: LIPO(Sec/SPII) (Pr: 0.994)	0 Y n6-16c20/21o	118	2266	WP_022649301.1	1-179: PRK03759 (PRK03759, isopentenyl-diphosphate Delta-isomerase.)		0 0 o
146	https://www.ncbi.nlm.nih.gov/nuccore/NZ_BEGL01000037.1?report=graph&from=1454&to=2260	DUF4225	144	259	5.29e-16	Enterobacter hormaechei TUM11136	NZ_BEGL01000037.1	1454	2260	+	WP_022649283.1	76-239: pfam13988 (DUF4225, Protein of unknown function (DUF4225).)		2 0 i112-135o196-215i	268	WP_080337760.1	1-53: cl02788 (Ser_Recombinase, N/A.)		0 0 o	108	330	WP_015673660.1			2 0 i43-64o70-93i	104	-4					0	0	WP_022649300.1	35-238: PRK10871 (nlpD, murein hydrolase activator NlpD.)	Neg: LIPO(Sec/SPII) (Pr: 0.998), Pos: LIPO(Sec/SPII) (Pr: 0.995)	0 Y n12-23c28/29o	246	1062					0	0	WP_022649301.1	1-179: PRK03759 (PRK03759, isopentenyl-diphosphate Delta-isomerase.)		0 0 o
147	https://www.ncbi.nlm.nih.gov/nuccore/NZ_BEGM01000015.1?report=graph&from=11878&to=12684	DUF4225	144	259	5.29e-16	Enterobacter hormaechei TUM11137	NZ_BEGM01000015.1	11878	12684	-	WP_022649283.1	76-239: pfam13988 (DUF4225, Protein of unknown function (DUF4225).)		2 0 i112-135o196-215i	268	WP_080337760.1	1-53: cl02788 (Ser_Recombinase, N/A.)		0 0 o	108	330	WP_015673660.1			2 0 i43-64o70-93i	104	-4	WP_022649281.1			2 0 i43-63o69-91i	104	1613	WP_022649300.1	35-238: PRK10871 (nlpD, murein hydrolase activator NlpD.)	Neg: LIPO(Sec/SPII) (Pr: 0.998), Pos: LIPO(Sec/SPII) (Pr: 0.995)	0 Y n12-23c28/29o	246	1062	WP_032622375.1		Neg: LIPO(Sec/SPII) (Pr: 0.999), Pos: LIPO(Sec/SPII) (Pr: 0.994)	0 Y n6-16c20/21o	118	2266	WP_022649301.1	1-179: PRK03759 (PRK03759, isopentenyl-diphosphate Delta-isomerase.)		0 0 o
148	https://www.ncbi.nlm.nih.gov/nuccore/NZ_NEEK01000006.1?report=graph&from=323639&to=324445	DUF4225	144	259	5.24e-16	Enterobacter hormaechei ECC3137	NZ_NEEK01000006.1	323639	324445	+	WP_063147417.1	76-239: pfam13988 (DUF4225, Protein of unknown function (DUF4225).)		2 0 i112-135o196-215i	268	WP_058676781.1	18-80: cd03768 (SR_ResInv, Serine Recombinase (SR) family, Resolvase and Invertase subfamily, catalytic domain; members contain a C-terminal DNA binding domain.)		0 0 o	135	249	WP_015673660.1			2 0 i43-64o70-93i	104	-4	WP_022649281.1			2 0 i43-63o69-91i	104	1612	WP_053504340.1	215-381: cl00213 (DNA_BRE_C, DNA breaking-rejoining enzymes, C-terminal catalytic domain.)		0 0 o	415	1023					0	1923	WP_071603011.1			0 0 o
149	https://www.ncbi.nlm.nih.gov/nuccore/NZ_NEEL01000038.1?report=graph&from=25726&to=26532	DUF4225	144	259	5.24e-16	Enterobacter hormaechei ECC1840	NZ_NEEL01000038.1	25726	26532	+	WP_023306876.1	76-239: pfam13988 (DUF4225, Protein of unknown function (DUF4225).)		2 0 i112-135o196-215i	268	WP_223861954.1	21-83: cd03768 (SR_ResInv, Serine Recombinase (SR) family, Resolvase and Invertase subfamily, catalytic domain; members contain a C-terminal DNA binding domain.)		0 0 o	138	239	WP_015673660.1			2 0 i43-64o70-93i	104	-4	WP_022649281.1			2 0 i43-63o69-91i	104	1612	WP_038416673.1	35-238: PRK10871 (nlpD, murein hydrolase activator NlpD.)	Neg: LIPO(Sec/SPII) (Pr: 0.998), Pos: LIPO(Sec/SPII) (Pr: 0.994)	0 Y n12-23c28/29o	246	1061					0	1923	WP_032676492.1	1-179: PRK03759 (PRK03759, isopentenyl-diphosphate Delta-isomerase.)		0 0 o
150	https://www.ncbi.nlm.nih.gov/nuccore/NZ_BEFL01000003.1?report=graph&from=138675&to=139481	DUF4225	144	259	5.29e-16	Enterobacter hormaechei TUM10698	NZ_BEFL01000003.1	138675	139481	-	WP_022649283.1	76-239: pfam13988 (DUF4225, Protein of unknown function (DUF4225).)		2 0 i112-135o196-215i	268	WP_080337760.1	1-53: cl02788 (Ser_Recombinase, N/A.)		0 0 o	108	330	WP_015673660.1			2 0 i43-64o70-93i	104	-4	WP_022649281.1			2 0 i43-63o69-91i	104	1613	WP_022649300.1	35-238: PRK10871 (nlpD, murein hydrolase activator NlpD.)	Neg: LIPO(Sec/SPII) (Pr: 0.998), Pos: LIPO(Sec/SPII) (Pr: 0.995)	0 Y n12-23c28/29o	246	1062	WP_032622375.1		Neg: LIPO(Sec/SPII) (Pr: 0.999), Pos: LIPO(Sec/SPII) (Pr: 0.994)	0 Y n6-16c20/21o	118	2266	WP_022649301.1	1-179: PRK03759 (PRK03759, isopentenyl-diphosphate Delta-isomerase.)		0 0 o
151	https://www.ncbi.nlm.nih.gov/nuccore/NZ_CP028538.2?report=graph&from=3863401&to=3864207	DUF4225	144	259	5.24e-16	Enterobacter hormaechei SCEH020042	NZ_CP028538.2	3863401	3864207	+	WP_023306876.1	76-239: pfam13988 (DUF4225, Protein of unknown function (DUF4225).)		2 0 i112-135o196-215i	268	WP_223861954.1	21-83: cd03768 (SR_ResInv, Serine Recombinase (SR) family, Resolvase and Invertase subfamily, catalytic domain; members contain a C-terminal DNA binding domain.)		0 0 o	138	240	WP_015673660.1			2 0 i43-64o70-93i	104	-4	WP_022649281.1			2 0 i43-63o69-91i	104	1615	WP_023306883.1	35-238: PRK10871 (nlpD, murein hydrolase activator NlpD.)	Neg: LIPO(Sec/SPII) (Pr: 0.997), Pos: LIPO(Sec/SPII) (Pr: 0.984)	0 Y n12-23c28/29o	246	1060					0	1926	WP_032676492.1	1-179: PRK03759 (PRK03759, isopentenyl-diphosphate Delta-isomerase.)		0 0 o
152	https://www.ncbi.nlm.nih.gov/nuccore/NZ_PNXT01000001.1?report=graph&from=3341236&to=3342042	DUF4225	144	259	5.29e-16	Enterobacter hormaechei 78	NZ_PNXT01000001.1	3341236	3342042	+	WP_022649283.1	76-239: pfam13988 (DUF4225, Protein of unknown function (DUF4225).)		2 0 i112-135o196-215i	268	WP_080337760.1	1-53: cl02788 (Ser_Recombinase, N/A.)		0 0 o	108	330	WP_015673660.1			2 0 i43-64o70-93i	104	-4	WP_022649281.1			2 0 i43-63o69-91i	104	1613	WP_022649300.1	35-238: PRK10871 (nlpD, murein hydrolase activator NlpD.)	Neg: LIPO(Sec/SPII) (Pr: 0.998), Pos: LIPO(Sec/SPII) (Pr: 0.995)	0 Y n12-23c28/29o	246	1062	WP_032622375.1		Neg: LIPO(Sec/SPII) (Pr: 0.999), Pos: LIPO(Sec/SPII) (Pr: 0.994)	0 Y n6-16c20/21o	118	2266	WP_022649301.1	1-179: PRK03759 (PRK03759, isopentenyl-diphosphate Delta-isomerase.)		0 0 o
153	https://www.ncbi.nlm.nih.gov/nuccore/NZ_PYGZ01000006.1?report=graph&from=54877&to=55683	DUF4225	144	259	5.5e-16	Enterobacter hormaechei AUH-ENM4	NZ_PYGZ01000006.1	54877	55683	-	WP_108367785.1	76-239: pfam13988 (DUF4225, Protein of unknown function (DUF4225).)		2 0 i112-135o196-215i	268	WP_226863006.1	21-83: cd03768 (SR_ResInv, Serine Recombinase (SR) family, Resolvase and Invertase subfamily, catalytic domain; members contain a C-terminal DNA binding domain.)		0 0 o	138	240	WP_015673660.1			2 0 i43-64o70-93i	104	-4	WP_022649281.1			2 0 i43-63o69-91i	104	1175	WP_058676775.1	35-238: PRK10871 (nlpD, murein hydrolase activator NlpD.)	Neg: LIPO(Sec/SPII) (Pr: 0.998), Pos: LIPO(Sec/SPII) (Pr: 0.995)	0 Y n12-23c28/29o	246	1061					0	1486	WP_108367784.1	1-179: PRK03759 (PRK03759, isopentenyl-diphosphate Delta-isomerase.)		0 0 o
154	https://www.ncbi.nlm.nih.gov/nuccore/NZ_PYHE01000003.1?report=graph&from=226868&to=227674	DUF4225	144	259	5.5e-16	Enterobacter hormaechei AUH-ENM9	NZ_PYHE01000003.1	226868	227674	-	WP_108367785.1	76-239: pfam13988 (DUF4225, Protein of unknown function (DUF4225).)		2 0 i112-135o196-215i	268	WP_226863006.1	21-83: cd03768 (SR_ResInv, Serine Recombinase (SR) family, Resolvase and Invertase subfamily, catalytic domain; members contain a C-terminal DNA binding domain.)		0 0 o	138	240	WP_015673660.1			2 0 i43-64o70-93i	104	-4	WP_022649281.1			2 0 i43-63o69-91i	104	1175	WP_058676775.1	35-238: PRK10871 (nlpD, murein hydrolase activator NlpD.)	Neg: LIPO(Sec/SPII) (Pr: 0.998), Pos: LIPO(Sec/SPII) (Pr: 0.995)	0 Y n12-23c28/29o	246	1061					0	1486	WP_108367784.1	1-179: PRK03759 (PRK03759, isopentenyl-diphosphate Delta-isomerase.)		0 0 o
155	https://www.ncbi.nlm.nih.gov/nuccore/NZ_QHMI01000003.1?report=graph&from=49324&to=50130	DUF4225	144	259	5.24e-16	Enterobacter hormaechei PECIMP	NZ_QHMI01000003.1	49324	50130	-	WP_023306876.1	76-239: pfam13988 (DUF4225, Protein of unknown function (DUF4225).)		2 0 i112-135o196-215i	268	WP_226863006.1	21-83: cd03768 (SR_ResInv, Serine Recombinase (SR) family, Resolvase and Invertase subfamily, catalytic domain; members contain a C-terminal DNA binding domain.)		0 0 o	138	240	WP_015673660.1			2 0 i43-64o70-93i	104	-4	WP_058676774.1			2 0 i43-63o69-91i	104	1175	WP_058676775.1	35-238: PRK10871 (nlpD, murein hydrolase activator NlpD.)	Neg: LIPO(Sec/SPII) (Pr: 0.998), Pos: LIPO(Sec/SPII) (Pr: 0.995)	0 Y n12-23c28/29o	246	1061					0	1486	WP_022649301.1	1-179: PRK03759 (PRK03759, isopentenyl-diphosphate Delta-isomerase.)		0 0 o
156	https://www.ncbi.nlm.nih.gov/nuccore/NZ_QMCX01000015.1?report=graph&from=157218&to=158024	DUF4225	144	259	5.29e-16	Enterobacter hormaechei 105I5	NZ_QMCX01000015.1	157218	158024	+	WP_022649283.1	76-239: pfam13988 (DUF4225, Protein of unknown function (DUF4225).)		2 0 i112-135o196-215i	268	WP_080337760.1	1-53: cl02788 (Ser_Recombinase, N/A.)		0 0 o	108	330	WP_015673660.1			2 0 i43-64o70-93i	104	-4	WP_022649281.1			2 0 i43-63o69-91i	104	1613	WP_022649300.1	35-238: PRK10871 (nlpD, murein hydrolase activator NlpD.)	Neg: LIPO(Sec/SPII) (Pr: 0.998), Pos: LIPO(Sec/SPII) (Pr: 0.995)	0 Y n12-23c28/29o	246	1062	WP_032622375.1		Neg: LIPO(Sec/SPII) (Pr: 0.999), Pos: LIPO(Sec/SPII) (Pr: 0.994)	0 Y n6-16c20/21o	118	2266	WP_022649301.1	1-179: PRK03759 (PRK03759, isopentenyl-diphosphate Delta-isomerase.)		0 0 o
157	https://www.ncbi.nlm.nih.gov/nuccore/NZ_QNVP01000014.1?report=graph&from=30114&to=30920	DUF4225	144	259	5.29e-16	Enterobacter hormaechei 1_ST78	NZ_QNVP01000014.1	30114	30920	-	WP_022649283.1	76-239: pfam13988 (DUF4225, Protein of unknown function (DUF4225).)		2 0 i112-135o196-215i	268	WP_080337760.1	1-53: cl02788 (Ser_Recombinase, N/A.)		0 0 o	108	330	WP_015673660.1			2 0 i43-64o70-93i	104	-4	WP_022649281.1			2 0 i43-63o69-91i	104	1613	WP_022649300.1	35-238: PRK10871 (nlpD, murein hydrolase activator NlpD.)	Neg: LIPO(Sec/SPII) (Pr: 0.998), Pos: LIPO(Sec/SPII) (Pr: 0.995)	0 Y n12-23c28/29o	246	1062	WP_032622375.1		Neg: LIPO(Sec/SPII) (Pr: 0.999), Pos: LIPO(Sec/SPII) (Pr: 0.994)	0 Y n6-16c20/21o	118	2266	WP_022649301.1	1-179: PRK03759 (PRK03759, isopentenyl-diphosphate Delta-isomerase.)		0 0 o
158	https://www.ncbi.nlm.nih.gov/nuccore/NZ_QNVQ01000017.1?report=graph&from=30114&to=30920	DUF4225	144	259	5.29e-16	Enterobacter hormaechei 2_ST78	NZ_QNVQ01000017.1	30114	30920	-	WP_022649283.1	76-239: pfam13988 (DUF4225, Protein of unknown function (DUF4225).)		2 0 i112-135o196-215i	268	WP_080337760.1	1-53: cl02788 (Ser_Recombinase, N/A.)		0 0 o	108	330	WP_015673660.1			2 0 i43-64o70-93i	104	-4	WP_022649281.1			2 0 i43-63o69-91i	104	1613	WP_022649300.1	35-238: PRK10871 (nlpD, murein hydrolase activator NlpD.)	Neg: LIPO(Sec/SPII) (Pr: 0.998), Pos: LIPO(Sec/SPII) (Pr: 0.995)	0 Y n12-23c28/29o	246	1062	WP_032622375.1		Neg: LIPO(Sec/SPII) (Pr: 0.999), Pos: LIPO(Sec/SPII) (Pr: 0.994)	0 Y n6-16c20/21o	118	2266	WP_022649301.1	1-179: PRK03759 (PRK03759, isopentenyl-diphosphate Delta-isomerase.)		0 0 o
159	https://www.ncbi.nlm.nih.gov/nuccore/NZ_QNVR01000015.1?report=graph&from=30114&to=30920	DUF4225	144	259	5.29e-16	Enterobacter hormaechei 3_ST78	NZ_QNVR01000015.1	30114	30920	-	WP_022649283.1	76-239: pfam13988 (DUF4225, Protein of unknown function (DUF4225).)		2 0 i112-135o196-215i	268	WP_080337760.1	1-53: cl02788 (Ser_Recombinase, N/A.)		0 0 o	108	330	WP_015673660.1			2 0 i43-64o70-93i	104	-4	WP_022649281.1			2 0 i43-63o69-91i	104	1613	WP_022649300.1	35-238: PRK10871 (nlpD, murein hydrolase activator NlpD.)	Neg: LIPO(Sec/SPII) (Pr: 0.998), Pos: LIPO(Sec/SPII) (Pr: 0.995)	0 Y n12-23c28/29o	246	1062	WP_032622375.1		Neg: LIPO(Sec/SPII) (Pr: 0.999), Pos: LIPO(Sec/SPII) (Pr: 0.994)	0 Y n6-16c20/21o	118	2266	WP_022649301.1	1-179: PRK03759 (PRK03759, isopentenyl-diphosphate Delta-isomerase.)		0 0 o
160	https://www.ncbi.nlm.nih.gov/nuccore/NZ_PUQG01000001.1?report=graph&from=286767&to=287573	DUF4225	137	259	6.94e-13	Enterobacter hormaechei GER_MD08_1505_Ecl_089	NZ_PUQG01000001.1	286767	287573	+	WP_048965624.1	76-239: pfam13988 (DUF4225, Protein of unknown function (DUF4225).)		2 0 i112-137o196-215i	268	WP_223863119.1	21-83: cd03768 (SR_ResInv, Serine Recombinase (SR) family, Resolvase and Invertase subfamily, catalytic domain; members contain a C-terminal DNA binding domain.)		0 0 o	138	240	WP_063146500.1			2 0 i45-63o69-93i	104	-4	WP_022649281.1			2 0 i43-63o69-91i	104	1613	WP_003862885.1	216-382: cl00213 (DNA_BRE_C, DNA breaking-rejoining enzymes, C-terminal catalytic domain.)		0 0 o	416	702					0	1924	WP_044157545.1	2-222: cl29561 (EAL, N/A.)		0 0 o
161	https://www.ncbi.nlm.nih.gov/nuccore/NZ_BHDX01000094.1?report=graph&from=11375&to=12181	DUF4225	144	259	5.29e-16	Enterobacter hormaechei TUM13744	NZ_BHDX01000094.1	11375	12181	-	WP_022649283.1	76-239: pfam13988 (DUF4225, Protein of unknown function (DUF4225).)		2 0 i112-135o196-215i	268	WP_223862065.1	21-83: cd03768 (SR_ResInv, Serine Recombinase (SR) family, Resolvase and Invertase subfamily, catalytic domain; members contain a C-terminal DNA binding domain.)		0 0 o	138	240	WP_015673660.1			2 0 i43-64o70-93i	104	-4					0	1362	WP_022649300.1	35-238: PRK10871 (nlpD, murein hydrolase activator NlpD.)	Neg: LIPO(Sec/SPII) (Pr: 0.998), Pos: LIPO(Sec/SPII) (Pr: 0.995)	0 Y n12-23c28/29o	246	1062					0	0	WP_022649301.1	1-179: PRK03759 (PRK03759, isopentenyl-diphosphate Delta-isomerase.)		0 0 o
162	https://www.ncbi.nlm.nih.gov/nuccore/NZ_BHEA01000065.1?report=graph&from=1558&to=2364	DUF4225	144	259	5.29e-16	Enterobacter hormaechei ntmc-TA	NZ_BHEA01000065.1	1558	2364	+	WP_022649283.1	76-239: pfam13988 (DUF4225, Protein of unknown function (DUF4225).)		2 0 i112-135o196-215i	268	WP_223862065.1	21-83: cd03768 (SR_ResInv, Serine Recombinase (SR) family, Resolvase and Invertase subfamily, catalytic domain; members contain a C-terminal DNA binding domain.)		0 0 o	138	240	WP_015673660.1			2 0 i43-64o70-93i	104	-4					0	1362	WP_022649300.1	35-238: PRK10871 (nlpD, murein hydrolase activator NlpD.)	Neg: LIPO(Sec/SPII) (Pr: 0.998), Pos: LIPO(Sec/SPII) (Pr: 0.995)	0 Y n12-23c28/29o	246	1062					0	0	WP_022649301.1	1-179: PRK03759 (PRK03759, isopentenyl-diphosphate Delta-isomerase.)		0 0 o
163	https://www.ncbi.nlm.nih.gov/nuccore/NZ_RXRT01000009.1?report=graph&from=11236&to=12042	DUF4225	144	259	5.29e-16	Enterobacter hormaechei WCHEH090039	NZ_RXRT01000009.1	11236	12042	-	WP_022649283.1	76-239: pfam13988 (DUF4225, Protein of unknown function (DUF4225).)		2 0 i112-135o196-215i	268	WP_223862065.1	21-83: cd03768 (SR_ResInv, Serine Recombinase (SR) family, Resolvase and Invertase subfamily, catalytic domain; members contain a C-terminal DNA binding domain.)		0 0 o	138	240	WP_015673660.1			2 0 i43-64o70-93i	104	-4	WP_022649281.1			2 0 i43-63o69-91i	104	1613	WP_022649300.1	35-238: PRK10871 (nlpD, murein hydrolase activator NlpD.)	Neg: LIPO(Sec/SPII) (Pr: 0.998), Pos: LIPO(Sec/SPII) (Pr: 0.995)	0 Y n12-23c28/29o	246	1062					0	1924	WP_022649301.1	1-179: PRK03759 (PRK03759, isopentenyl-diphosphate Delta-isomerase.)		0 0 o
164	https://www.ncbi.nlm.nih.gov/nuccore/NZ_RXRZ01000002.1?report=graph&from=26187&to=26993	DUF4225	144	259	5.5e-16	Enterobacter hormaechei WCHEH090056	NZ_RXRZ01000002.1	26187	26993	-	WP_058646270.1	76-239: pfam13988 (DUF4225, Protein of unknown function (DUF4225).)		2 0 i112-135o196-215i	268	WP_241236565.1	29-91: cd03768 (SR_ResInv, Serine Recombinase (SR) family, Resolvase and Invertase subfamily, catalytic domain; members contain a C-terminal DNA binding domain.)		0 0 o	146	216	WP_015673660.1			2 0 i43-64o70-93i	104	-4	WP_126290788.1			2 0 i43-63o69-91i	104	1175	WP_126290787.1	217-384: cl00213 (DNA_BRE_C, DNA breaking-rejoining enzymes, C-terminal catalytic domain.)		0 0 o	403	1023					0	1486	WP_111732384.1			0 0 o
165	https://www.ncbi.nlm.nih.gov/nuccore/NZ_RXRR01000001.1?report=graph&from=11234&to=12040	DUF4225	144	259	1.1e-15	Enterobacter hormaechei WCHEH090036	NZ_RXRR01000001.1	11234	12040	-	WP_126502678.1	76-239: pfam13988 (DUF4225, Protein of unknown function (DUF4225).)		2 0 i112-135o196-215i	268	WP_080460786.1	31-93: cd03768 (SR_ResInv, Serine Recombinase (SR) family, Resolvase and Invertase subfamily, catalytic domain; members contain a C-terminal DNA binding domain.)		0 Y n2-12c17/18o	148	210	WP_126502677.1			2 0 i43-64o70-93i	104	-4	WP_126502679.1			2 0 i43-63o69-91i	104	1175	WP_038416673.1	35-238: PRK10871 (nlpD, murein hydrolase activator NlpD.)	Neg: LIPO(Sec/SPII) (Pr: 0.998), Pos: LIPO(Sec/SPII) (Pr: 0.994)	0 Y n12-23c28/29o	246	1061	WP_058676773.1		Neg: LIPO(Sec/SPII) (Pr: 0.999), Pos: LIPO(Sec/SPII) (Pr: 0.997)	0 Y n6-13c17/18o	118	1828	WP_126502676.1	1-179: PRK03759 (PRK03759, isopentenyl-diphosphate Delta-isomerase.)		0 0 o
166	https://www.ncbi.nlm.nih.gov/nuccore/NZ_RXRO01000004.1?report=graph&from=237259&to=238065	DUF4225	144	259	5.24e-16	Enterobacter hormaechei WCHEH090033	NZ_RXRO01000004.1	237259	238065	+	WP_023306876.1	76-239: pfam13988 (DUF4225, Protein of unknown function (DUF4225).)		2 0 i112-135o196-215i	268	WP_080298786.1	1-53: cl02788 (Ser_Recombinase, N/A.)		0 0 o	108	330	WP_015673660.1			2 0 i43-64o70-93i	104	-4	WP_022649281.1			2 0 i43-63o69-91i	104	1615	WP_023306883.1	35-238: PRK10871 (nlpD, murein hydrolase activator NlpD.)	Neg: LIPO(Sec/SPII) (Pr: 0.997), Pos: LIPO(Sec/SPII) (Pr: 0.984)	0 Y n12-23c28/29o	246	1060	WP_032671447.1		Neg: LIPO(Sec/SPII) (Pr: 0.647)	0 Y n6-13c17/18o	118	2268	WP_032676492.1	1-179: PRK03759 (PRK03759, isopentenyl-diphosphate Delta-isomerase.)		0 0 o
167	https://www.ncbi.nlm.nih.gov/nuccore/NZ_RXRL01000006.1?report=graph&from=25471&to=26277	DUF4225	144	259	5.29e-16	Enterobacter hormaechei WCHEH090030	NZ_RXRL01000006.1	25471	26277	-	WP_022649283.1	76-239: pfam13988 (DUF4225, Protein of unknown function (DUF4225).)		2 0 i112-135o196-215i	268	WP_080337760.1	1-53: cl02788 (Ser_Recombinase, N/A.)		0 0 o	108	330	WP_015673660.1			2 0 i43-64o70-93i	104	-4	WP_022649281.1			2 0 i43-63o69-91i	104	1613	WP_023294888.1	215-381: cl00213 (DNA_BRE_C, DNA breaking-rejoining enzymes, C-terminal catalytic domain.)		0 0 o	401	1024	WP_032622375.1		Neg: LIPO(Sec/SPII) (Pr: 0.999), Pos: LIPO(Sec/SPII) (Pr: 0.994)	0 Y n6-16c20/21o	118	2266	WP_045615229.1	1-396: PRK13656 (PRK13656, enoyl-[acyl-carrier-protein] reductase FabV.)		0 0 o
168	https://www.ncbi.nlm.nih.gov/nuccore/NZ_RXQS01000006.1?report=graph&from=25298&to=26104	DUF4225	137	259	6.94e-13	Enterobacter hormaechei WCHEH090009	NZ_RXQS01000006.1	25298	26104	-	WP_048965624.1	76-239: pfam13988 (DUF4225, Protein of unknown function (DUF4225).)		2 0 i112-137o196-215i	268	WP_080463630.1	1-53: cl02788 (Ser_Recombinase, N/A.)		0 0 o	108	330	WP_063146500.1			2 0 i45-63o69-93i	104	-4	WP_022649281.1			2 0 i43-63o69-91i	104	1613	WP_003862885.1	216-382: cl00213 (DNA_BRE_C, DNA breaking-rejoining enzymes, C-terminal catalytic domain.)		0 0 o	416	702	WP_063146499.1		Neg: LIPO(Sec/SPII) (Pr: 0.999), Pos: LIPO(Sec/SPII) (Pr: 0.994)	0 Y n6-16c20/21o	118	2266	WP_044157545.1	2-222: cl29561 (EAL, N/A.)		0 0 o
169	https://www.ncbi.nlm.nih.gov/nuccore/NZ_RXRE01000008.1?report=graph&from=25768&to=26574	DUF4225	144	259	5.24e-16	Enterobacter hormaechei WCHEH090021	NZ_RXRE01000008.1	25768	26574	+	WP_023306876.1	76-239: pfam13988 (DUF4225, Protein of unknown function (DUF4225).)		2 0 i112-135o196-215i	268	WP_080298786.1	1-53: cl02788 (Ser_Recombinase, N/A.)		0 0 o	108	329	WP_015673660.1			2 0 i43-64o70-93i	104	-4	WP_022649281.1			2 0 i43-63o69-91i	104	1612	WP_038416673.1	35-238: PRK10871 (nlpD, murein hydrolase activator NlpD.)	Neg: LIPO(Sec/SPII) (Pr: 0.998), Pos: LIPO(Sec/SPII) (Pr: 0.994)	0 Y n12-23c28/29o	246	1061	WP_038416652.1		Neg: LIPO(Sec/SPII) (Pr: 0.999), Pos: LIPO(Sec/SPII) (Pr: 0.994)	0 Y n6-16c20/21o	118	2265	WP_032676492.1	1-179: PRK03759 (PRK03759, isopentenyl-diphosphate Delta-isomerase.)		0 0 o
170	https://www.ncbi.nlm.nih.gov/nuccore/NZ_RXRC01000008.1?report=graph&from=11236&to=12042	DUF4225	144	259	5.29e-16	Enterobacter hormaechei WCHEH090019	NZ_RXRC01000008.1	11236	12042	-	WP_022649283.1	76-239: pfam13988 (DUF4225, Protein of unknown function (DUF4225).)		2 0 i112-135o196-215i	268	WP_080337760.1	1-53: cl02788 (Ser_Recombinase, N/A.)		0 0 o	108	330	WP_015673660.1			2 0 i43-64o70-93i	104	-4	WP_022649281.1			2 0 i43-63o69-91i	104	1613	WP_022649300.1	35-238: PRK10871 (nlpD, murein hydrolase activator NlpD.)	Neg: LIPO(Sec/SPII) (Pr: 0.998), Pos: LIPO(Sec/SPII) (Pr: 0.995)	0 Y n12-23c28/29o	246	1062	WP_032622375.1		Neg: LIPO(Sec/SPII) (Pr: 0.999), Pos: LIPO(Sec/SPII) (Pr: 0.994)	0 Y n6-16c20/21o	118	2266	WP_022649301.1	1-179: PRK03759 (PRK03759, isopentenyl-diphosphate Delta-isomerase.)		0 0 o
171	https://www.ncbi.nlm.nih.gov/nuccore/NZ_RXQB01000007.1?report=graph&from=25771&to=26577	DUF4225	144	259	5.24e-16	Enterobacter hormaechei WCHEH020029	NZ_RXQB01000007.1	25771	26577	+	WP_023306876.1	76-239: pfam13988 (DUF4225, Protein of unknown function (DUF4225).)		2 0 i112-135o196-215i	268	WP_080298786.1	1-53: cl02788 (Ser_Recombinase, N/A.)		0 0 o	108	329	WP_015673660.1			2 0 i43-64o70-93i	104	-4	WP_022649281.1			2 0 i43-63o69-91i	104	1612	WP_038416673.1	35-238: PRK10871 (nlpD, murein hydrolase activator NlpD.)	Neg: LIPO(Sec/SPII) (Pr: 0.998), Pos: LIPO(Sec/SPII) (Pr: 0.994)	0 Y n12-23c28/29o	246	1061	WP_038416652.1		Neg: LIPO(Sec/SPII) (Pr: 0.999), Pos: LIPO(Sec/SPII) (Pr: 0.994)	0 Y n6-16c20/21o	118	2265	WP_032676492.1	1-179: PRK03759 (PRK03759, isopentenyl-diphosphate Delta-isomerase.)		0 0 o
172	https://www.ncbi.nlm.nih.gov/nuccore/NZ_RXQI01000008.1?report=graph&from=11236&to=12042	DUF4225	144	259	5.29e-16	Enterobacter hormaechei WCHEH045144	NZ_RXQI01000008.1	11236	12042	-	WP_022649283.1	76-239: pfam13988 (DUF4225, Protein of unknown function (DUF4225).)		2 0 i112-135o196-215i	268	WP_080337760.1	1-53: cl02788 (Ser_Recombinase, N/A.)		0 0 o	108	330	WP_015673660.1			2 0 i43-64o70-93i	104	-4	WP_022649281.1			2 0 i43-63o69-91i	104	1613	WP_022649300.1	35-238: PRK10871 (nlpD, murein hydrolase activator NlpD.)	Neg: LIPO(Sec/SPII) (Pr: 0.998), Pos: LIPO(Sec/SPII) (Pr: 0.995)	0 Y n12-23c28/29o	246	1062	WP_032622375.1		Neg: LIPO(Sec/SPII) (Pr: 0.999), Pos: LIPO(Sec/SPII) (Pr: 0.994)	0 Y n6-16c20/21o	118	2266	WP_022649301.1	1-179: PRK03759 (PRK03759, isopentenyl-diphosphate Delta-isomerase.)		0 0 o
173	https://www.ncbi.nlm.nih.gov/nuccore/NZ_CP035385.1?report=graph&from=3822129&to=3822935	DUF4225	144	259	5.24e-16	Enterobacter hormaechei S11_16	NZ_CP035385.1	3822129	3822935	+	WP_063147417.1	76-239: pfam13988 (DUF4225, Protein of unknown function (DUF4225).)		2 0 i112-135o196-215i	268	WP_058676781.1	18-80: cd03768 (SR_ResInv, Serine Recombinase (SR) family, Resolvase and Invertase subfamily, catalytic domain; members contain a C-terminal DNA binding domain.)		0 0 o	135	249	WP_015673660.1			2 0 i43-64o70-93i	104	-4	WP_022649281.1			2 0 i43-63o69-91i	104	1612	WP_096147877.1	8-356: NF033516 (transpos_IS3, IS3 family transposase.)		0 0 o	373	449					0	1923	WP_063137624.1	35-238: PRK10871 (nlpD, murein hydrolase activator NlpD.)	Neg: LIPO(Sec/SPII) (Pr: 0.998), Pos: LIPO(Sec/SPII) (Pr: 0.994)	0 Y n12-23c28/29o
174	https://www.ncbi.nlm.nih.gov/nuccore/NZ_SEJE01000024.1?report=graph&from=11256&to=12062	DUF4225	144	259	5.29e-16	Enterobacter hormaechei ICR003004	NZ_SEJE01000024.1	11256	12062	-	WP_022649283.1	76-239: pfam13988 (DUF4225, Protein of unknown function (DUF4225).)		2 0 i112-135o196-215i	268	WP_223862065.1	21-83: cd03768 (SR_ResInv, Serine Recombinase (SR) family, Resolvase and Invertase subfamily, catalytic domain; members contain a C-terminal DNA binding domain.)		0 0 o	138	240	WP_015673660.1			2 0 i43-64o70-93i	104	-4	WP_022649281.1			2 0 i43-63o69-91i	104	1613	WP_022649300.1	35-238: PRK10871 (nlpD, murein hydrolase activator NlpD.)	Neg: LIPO(Sec/SPII) (Pr: 0.998), Pos: LIPO(Sec/SPII) (Pr: 0.995)	0 Y n12-23c28/29o	246	1062					0	1924	WP_022649301.1	1-179: PRK03759 (PRK03759, isopentenyl-diphosphate Delta-isomerase.)		0 0 o
175	https://www.ncbi.nlm.nih.gov/nuccore/NZ_SEJZ01000021.1?report=graph&from=74855&to=75661	DUF4225	144	259	5.29e-16	Enterobacter hormaechei ICR003213	NZ_SEJZ01000021.1	74855	75661	+	WP_022649283.1	76-239: pfam13988 (DUF4225, Protein of unknown function (DUF4225).)		2 0 i112-135o196-215i	268	WP_223862065.1	21-83: cd03768 (SR_ResInv, Serine Recombinase (SR) family, Resolvase and Invertase subfamily, catalytic domain; members contain a C-terminal DNA binding domain.)		0 0 o	138	240	WP_015673660.1			2 0 i43-64o70-93i	104	-4	WP_022649281.1			2 0 i43-63o69-91i	104	1613	WP_022649300.1	35-238: PRK10871 (nlpD, murein hydrolase activator NlpD.)	Neg: LIPO(Sec/SPII) (Pr: 0.998), Pos: LIPO(Sec/SPII) (Pr: 0.995)	0 Y n12-23c28/29o	246	1062					0	1924	WP_022649301.1	1-179: PRK03759 (PRK03759, isopentenyl-diphosphate Delta-isomerase.)		0 0 o
176	https://www.ncbi.nlm.nih.gov/nuccore/NZ_SOPL01000004.1?report=graph&from=55041&to=55847	DUF4225	144	259	5.29e-16	Enterobacter hormaechei AUH-ENM14	NZ_SOPL01000004.1	55041	55847	-	WP_022649283.1	76-239: pfam13988 (DUF4225, Protein of unknown function (DUF4225).)		2 0 i112-135o196-215i	268	WP_223862065.1	21-83: cd03768 (SR_ResInv, Serine Recombinase (SR) family, Resolvase and Invertase subfamily, catalytic domain; members contain a C-terminal DNA binding domain.)		0 0 o	138	240	WP_015673660.1			2 0 i43-64o70-93i	104	-4	WP_022649281.1			2 0 i43-63o69-91i	104	1613	WP_022649300.1	35-238: PRK10871 (nlpD, murein hydrolase activator NlpD.)	Neg: LIPO(Sec/SPII) (Pr: 0.998), Pos: LIPO(Sec/SPII) (Pr: 0.995)	0 Y n12-23c28/29o	246	1062					0	1924	WP_022649301.1	1-179: PRK03759 (PRK03759, isopentenyl-diphosphate Delta-isomerase.)		0 0 o
177	https://www.ncbi.nlm.nih.gov/nuccore/NZ_VJNN01000021.1?report=graph&from=11552&to=12358	DUF4225	144	259	5.29e-16	Enterobacter hormaechei INSAEclo26103	NZ_VJNN01000021.1	11552	12358	-	WP_022649283.1	76-239: pfam13988 (DUF4225, Protein of unknown function (DUF4225).)		2 0 i112-135o196-215i	268	WP_080337760.1	1-53: cl02788 (Ser_Recombinase, N/A.)		0 0 o	108	330	WP_015673660.1			2 0 i43-64o70-93i	104	-4	WP_022649281.1			2 0 i43-63o69-91i	104	1613	WP_022649300.1	35-238: PRK10871 (nlpD, murein hydrolase activator NlpD.)	Neg: LIPO(Sec/SPII) (Pr: 0.998), Pos: LIPO(Sec/SPII) (Pr: 0.995)	0 Y n12-23c28/29o	246	1062	WP_032622375.1		Neg: LIPO(Sec/SPII) (Pr: 0.999), Pos: LIPO(Sec/SPII) (Pr: 0.994)	0 Y n6-16c20/21o	118	2266	WP_022649301.1	1-179: PRK03759 (PRK03759, isopentenyl-diphosphate Delta-isomerase.)		0 0 o
178	https://www.ncbi.nlm.nih.gov/nuccore/NZ_VOME01000011.1?report=graph&from=11361&to=12167	DUF4225	144	259	5.29e-16	Enterobacter hormaechei KCJ3K22	NZ_VOME01000011.1	11361	12167	-	WP_022649283.1	76-239: pfam13988 (DUF4225, Protein of unknown function (DUF4225).)		2 0 i112-135o196-215i	268	WP_080337760.1	1-53: cl02788 (Ser_Recombinase, N/A.)		0 0 o	108	330	WP_015673660.1			2 0 i43-64o70-93i	104	-4	WP_022649281.1			2 0 i43-63o69-91i	104	1613	WP_022649300.1	35-238: PRK10871 (nlpD, murein hydrolase activator NlpD.)	Neg: LIPO(Sec/SPII) (Pr: 0.998), Pos: LIPO(Sec/SPII) (Pr: 0.995)	0 Y n12-23c28/29o	246	1061	WP_032622375.1		Neg: LIPO(Sec/SPII) (Pr: 0.999), Pos: LIPO(Sec/SPII) (Pr: 0.994)	0 Y n6-16c20/21o	118	2266	WP_022649301.1	1-179: PRK03759 (PRK03759, isopentenyl-diphosphate Delta-isomerase.)		0 0 o
179	https://www.ncbi.nlm.nih.gov/nuccore/NZ_QYNI01000019.1?report=graph&from=11387&to=12193	DUF4225	144	259	4.88e-16	Enterobacter hormaechei N041.H-27	NZ_QYNI01000019.1	11387	12193	-	WP_045623275.1	76-239: pfam13988 (DUF4225, Protein of unknown function (DUF4225).)		2 0 i112-135o196-215i	268	WP_080339286.1	31-93: cd03768 (SR_ResInv, Serine Recombinase (SR) family, Resolvase and Invertase subfamily, catalytic domain; members contain a C-terminal DNA binding domain.)		0 Y n2-12c17/18o	148	210	WP_015673660.1			2 0 i43-64o70-93i	104	-4					0	1613	WP_023298539.1	35-238: PRK10871 (nlpD, murein hydrolase activator NlpD.)	Neg: LIPO(Sec/SPII) (Pr: 0.997), Pos: LIPO(Sec/SPII) (Pr: 0.984)	0 Y n12-23c28/29o	246	1062	WP_038416652.1		Neg: LIPO(Sec/SPII) (Pr: 0.999), Pos: LIPO(Sec/SPII) (Pr: 0.994)	0 Y n6-16c20/21o	118	2265	WP_023298540.1	1-179: PRK03759 (PRK03759, isopentenyl-diphosphate Delta-isomerase.)		0 0 o
180	https://www.ncbi.nlm.nih.gov/nuccore/NZ_QFVI01000020.1?report=graph&from=11299&to=12105	DUF4225	144	259	5.24e-16	Enterobacter hormaechei P118C P	NZ_QFVI01000020.1	11299	12105	-	WP_023306876.1	76-239: pfam13988 (DUF4225, Protein of unknown function (DUF4225).)		2 0 i112-135o196-215i	268	WP_080298786.1	1-53: cl02788 (Ser_Recombinase, N/A.)		0 0 o	108	330	WP_015673660.1			2 0 i43-64o70-93i	104	-4	WP_022649281.1			2 0 i43-63o69-91i	104	1614	WP_023306883.1	35-238: PRK10871 (nlpD, murein hydrolase activator NlpD.)	Neg: LIPO(Sec/SPII) (Pr: 0.997), Pos: LIPO(Sec/SPII) (Pr: 0.984)	0 Y n12-23c28/29o	246	1060	WP_032671447.1		Neg: LIPO(Sec/SPII) (Pr: 0.647)	0 Y n6-13c17/18o	118	2267	WP_032676492.1	1-179: PRK03759 (PRK03759, isopentenyl-diphosphate Delta-isomerase.)		0 0 o
181	https://www.ncbi.nlm.nih.gov/nuccore/NZ_QFVH01000010.1?report=graph&from=1443&to=2249	DUF4225	144	259	4.88e-16	Enterobacter hormaechei P122J PI	NZ_QFVH01000010.1	1443	2249	+	WP_045623275.1	76-239: pfam13988 (DUF4225, Protein of unknown function (DUF4225).)		2 0 i112-135o196-215i	268	WP_080339286.1	31-93: cd03768 (SR_ResInv, Serine Recombinase (SR) family, Resolvase and Invertase subfamily, catalytic domain; members contain a C-terminal DNA binding domain.)		0 Y n2-12c17/18o	148	210	WP_015673660.1			2 0 i43-64o70-93i	104	-4					0	0	WP_023298539.1	35-238: PRK10871 (nlpD, murein hydrolase activator NlpD.)	Neg: LIPO(Sec/SPII) (Pr: 0.997), Pos: LIPO(Sec/SPII) (Pr: 0.984)	0 Y n12-23c28/29o	246	1062					0	0	WP_023298540.1	1-179: PRK03759 (PRK03759, isopentenyl-diphosphate Delta-isomerase.)		0 0 o
182	https://www.ncbi.nlm.nih.gov/nuccore/NZ_QFVJ01000016.1?report=graph&from=74878&to=75684	DUF4225	144	259	5.29e-16	Enterobacter hormaechei P108F PI	NZ_QFVJ01000016.1	74878	75684	+	WP_022649283.1	76-239: pfam13988 (DUF4225, Protein of unknown function (DUF4225).)		2 0 i112-135o196-215i	268	WP_080337760.1	1-53: cl02788 (Ser_Recombinase, N/A.)		0 0 o	108	330	WP_015673660.1			2 0 i43-64o70-93i	104	-4	WP_022649281.1			2 0 i43-63o69-91i	104	1613	WP_022649300.1	35-238: PRK10871 (nlpD, murein hydrolase activator NlpD.)	Neg: LIPO(Sec/SPII) (Pr: 0.998), Pos: LIPO(Sec/SPII) (Pr: 0.995)	0 Y n12-23c28/29o	246	1062	WP_032622375.1		Neg: LIPO(Sec/SPII) (Pr: 0.999), Pos: LIPO(Sec/SPII) (Pr: 0.994)	0 Y n6-16c20/21o	118	2266	WP_022649301.1	1-179: PRK03759 (PRK03759, isopentenyl-diphosphate Delta-isomerase.)		0 0 o
183	https://www.ncbi.nlm.nih.gov/nuccore/NZ_QFVC01000005.1?report=graph&from=126258&to=127064	DUF4225	137	259	7.51e-13	Enterobacter hormaechei P049A SP	NZ_QFVC01000005.1	126258	127064	-	WP_063148675.1	76-239: pfam13988 (DUF4225, Protein of unknown function (DUF4225).)		2 0 i112-137o196-215i	268	WP_080454247.1	1-53: cl02788 (Ser_Recombinase, N/A.)		0 0 o	91	330	WP_045308808.1			2 0 i45-63o69-93i	104	-4	WP_046618721.1			0 0 o	232	719	WP_048965622.1	35-238: PRK10871 (nlpD, murein hydrolase activator NlpD.)	Neg: LIPO(Sec/SPII) (Pr: 0.998), Pos: LIPO(Sec/SPII) (Pr: 0.994)	0 Y n12-23c28/29o	246	738	WP_045308812.1		Pos: SP(Sec/SPI) (Pr: 0.523)	1 0 i7-27o	141	1420	WP_063137625.1	1-179: PRK03759 (PRK03759, isopentenyl-diphosphate Delta-isomerase.)		0 0 o
184	https://www.ncbi.nlm.nih.gov/nuccore/NZ_QFUZ01000006.1?report=graph&from=147732&to=148538	DUF4225	144	259	5.24e-16	Enterobacter hormaechei P027E	NZ_QFUZ01000006.1	147732	148538	-	WP_023306876.1	76-239: pfam13988 (DUF4225, Protein of unknown function (DUF4225).)		2 0 i112-135o196-215i	268	WP_080298786.1	1-53: cl02788 (Ser_Recombinase, N/A.)		0 0 o	108	329	WP_015673660.1			2 0 i43-64o70-93i	104	-4	WP_022649281.1			2 0 i43-63o69-91i	104	1612	WP_038416673.1	35-238: PRK10871 (nlpD, murein hydrolase activator NlpD.)	Neg: LIPO(Sec/SPII) (Pr: 0.998), Pos: LIPO(Sec/SPII) (Pr: 0.994)	0 Y n12-23c28/29o	246	1061					0	2265	WP_032676492.1	1-179: PRK03759 (PRK03759, isopentenyl-diphosphate Delta-isomerase.)		0 0 o
185	https://www.ncbi.nlm.nih.gov/nuccore/NZ_QFVA01000006.1?report=graph&from=130355&to=131161	DUF4225	144	259	5.24e-16	Enterobacter hormaechei P024H	NZ_QFVA01000006.1	130355	131161	-	WP_063147417.1	76-239: pfam13988 (DUF4225, Protein of unknown function (DUF4225).)		2 0 i112-135o196-215i	268	WP_080460786.1	31-93: cd03768 (SR_ResInv, Serine Recombinase (SR) family, Resolvase and Invertase subfamily, catalytic domain; members contain a C-terminal DNA binding domain.)		0 Y n2-12c17/18o	148	210	WP_015673660.1			2 0 i43-64o70-93i	104	-4	WP_022649281.1			2 0 i43-63o69-91i	104	1612	WP_063137624.1	35-238: PRK10871 (nlpD, murein hydrolase activator NlpD.)	Neg: LIPO(Sec/SPII) (Pr: 0.998), Pos: LIPO(Sec/SPII) (Pr: 0.994)	0 Y n12-23c28/29o	246	1061	WP_063147418.1		Neg: LIPO(Sec/SPII) (Pr: 0.999), Pos: LIPO(Sec/SPII) (Pr: 0.994)	0 Y n6-16c20/21o	118	2265	WP_032676492.1	1-179: PRK03759 (PRK03759, isopentenyl-diphosphate Delta-isomerase.)		0 0 o
186	https://www.ncbi.nlm.nih.gov/nuccore/NZ_QFVF01000007.1?report=graph&from=201566&to=202372	DUF4225	144	259	4.88e-16	Enterobacter hormaechei P095L P	NZ_QFVF01000007.1	201566	202372	-	WP_045623275.1	76-239: pfam13988 (DUF4225, Protein of unknown function (DUF4225).)		2 0 i112-135o196-215i	268	WP_080339286.1	31-93: cd03768 (SR_ResInv, Serine Recombinase (SR) family, Resolvase and Invertase subfamily, catalytic domain; members contain a C-terminal DNA binding domain.)		0 Y n2-12c17/18o	148	210	WP_015673660.1			2 0 i43-64o70-93i	104	-4					0	1613	WP_023298539.1	35-238: PRK10871 (nlpD, murein hydrolase activator NlpD.)	Neg: LIPO(Sec/SPII) (Pr: 0.997), Pos: LIPO(Sec/SPII) (Pr: 0.984)	0 Y n12-23c28/29o	246	1062					0	0	WP_023298540.1	1-179: PRK03759 (PRK03759, isopentenyl-diphosphate Delta-isomerase.)		0 0 o
187	https://www.ncbi.nlm.nih.gov/nuccore/NZ_VKDN01000062.1?report=graph&from=3023&to=3829	DUF4225	144	259	5.24e-16	Enterobacter hormaechei A13	NZ_VKDN01000062.1	3023	3829	-	WP_023306876.1	76-239: pfam13988 (DUF4225, Protein of unknown function (DUF4225).)		2 0 i112-135o196-215i	268	WP_223861954.1	21-83: cd03768 (SR_ResInv, Serine Recombinase (SR) family, Resolvase and Invertase subfamily, catalytic domain; members contain a C-terminal DNA binding domain.)		0 0 o	138	240	WP_015673660.1			2 0 i43-64o70-93i	104	-4	WP_022649281.1			2 0 i43-63o69-91i	104	1615	WP_047721303.1	207-373: cl00213 (DNA_BRE_C, DNA breaking-rejoining enzymes, C-terminal catalytic domain.)		0 0 o	402	1001					0	1926	WP_223863006.1	4-142: cl29561 (EAL, N/A.)		0 0 o
188	https://www.ncbi.nlm.nih.gov/nuccore/NZ_VKDP01000009.1?report=graph&from=189259&to=190065	DUF4225	144	259	5.29e-16	Enterobacter hormaechei A11	NZ_VKDP01000009.1	189259	190065	+	WP_022649283.1	76-239: pfam13988 (DUF4225, Protein of unknown function (DUF4225).)		2 0 i112-135o196-215i	268	WP_223862065.1	21-83: cd03768 (SR_ResInv, Serine Recombinase (SR) family, Resolvase and Invertase subfamily, catalytic domain; members contain a C-terminal DNA binding domain.)		0 0 o	138	240	WP_015673660.1			2 0 i43-64o70-93i	104	-4	WP_022649281.1			2 0 i43-63o69-91i	104	1613	WP_150312507.1	1-179: PHA02517 (PHA02517, putative transposase OrfB; Reviewed)		0 0 o	181	1059					0	1924
189	https://www.ncbi.nlm.nih.gov/nuccore/NZ_VKDQ01000009.1?report=graph&from=189317&to=190123	DUF4225	144	259	5.29e-16	Enterobacter hormaechei A10	NZ_VKDQ01000009.1	189317	190123	+	WP_022649283.1	76-239: pfam13988 (DUF4225, Protein of unknown function (DUF4225).)		2 0 i112-135o196-215i	268	WP_223862065.1	21-83: cd03768 (SR_ResInv, Serine Recombinase (SR) family, Resolvase and Invertase subfamily, catalytic domain; members contain a C-terminal DNA binding domain.)		0 0 o	138	240	WP_015673660.1			2 0 i43-64o70-93i	104	-4	WP_022649281.1			2 0 i43-63o69-91i	104	1613	WP_150312507.1	1-179: PHA02517 (PHA02517, putative transposase OrfB; Reviewed)		0 0 o	181	1059					0	1924
190	https://www.ncbi.nlm.nih.gov/nuccore/NZ_VKDS01000009.1?report=graph&from=189458&to=190264	DUF4225	144	259	5.29e-16	Enterobacter hormaechei A08	NZ_VKDS01000009.1	189458	190264	+	WP_022649283.1	76-239: pfam13988 (DUF4225, Protein of unknown function (DUF4225).)		2 0 i112-135o196-215i	268	WP_223862065.1	21-83: cd03768 (SR_ResInv, Serine Recombinase (SR) family, Resolvase and Invertase subfamily, catalytic domain; members contain a C-terminal DNA binding domain.)		0 0 o	138	240	WP_015673660.1			2 0 i43-64o70-93i	104	-4	WP_022649281.1			2 0 i43-63o69-91i	104	1613	WP_150312507.1	1-179: PHA02517 (PHA02517, putative transposase OrfB; Reviewed)		0 0 o	181	1059					0	1924
191	https://www.ncbi.nlm.nih.gov/nuccore/NZ_VKDR01000009.1?report=graph&from=189201&to=190007	DUF4225	144	259	5.29e-16	Enterobacter hormaechei A09	NZ_VKDR01000009.1	189201	190007	+	WP_022649283.1	76-239: pfam13988 (DUF4225, Protein of unknown function (DUF4225).)		2 0 i112-135o196-215i	268	WP_223862065.1	21-83: cd03768 (SR_ResInv, Serine Recombinase (SR) family, Resolvase and Invertase subfamily, catalytic domain; members contain a C-terminal DNA binding domain.)		0 0 o	138	240	WP_015673660.1			2 0 i43-64o70-93i	104	-4	WP_022649281.1			2 0 i43-63o69-91i	104	1613	WP_150312507.1	1-179: PHA02517 (PHA02517, putative transposase OrfB; Reviewed)		0 0 o	181	1059					0	1924
192	https://www.ncbi.nlm.nih.gov/nuccore/NZ_VKDT01000009.1?report=graph&from=189458&to=190264	DUF4225	144	259	5.29e-16	Enterobacter hormaechei A07	NZ_VKDT01000009.1	189458	190264	+	WP_022649283.1	76-239: pfam13988 (DUF4225, Protein of unknown function (DUF4225).)		2 0 i112-135o196-215i	268	WP_223862065.1	21-83: cd03768 (SR_ResInv, Serine Recombinase (SR) family, Resolvase and Invertase subfamily, catalytic domain; members contain a C-terminal DNA binding domain.)		0 0 o	138	240	WP_015673660.1			2 0 i43-64o70-93i	104	-4	WP_022649281.1			2 0 i43-63o69-91i	104	1613	WP_150312507.1	1-179: PHA02517 (PHA02517, putative transposase OrfB; Reviewed)		0 0 o	181	1059					0	1924
193	https://www.ncbi.nlm.nih.gov/nuccore/NZ_VKDU01000008.1?report=graph&from=189400&to=190206	DUF4225	144	259	5.29e-16	Enterobacter hormaechei A06	NZ_VKDU01000008.1	189400	190206	+	WP_022649283.1	76-239: pfam13988 (DUF4225, Protein of unknown function (DUF4225).)		2 0 i112-135o196-215i	268	WP_223862065.1	21-83: cd03768 (SR_ResInv, Serine Recombinase (SR) family, Resolvase and Invertase subfamily, catalytic domain; members contain a C-terminal DNA binding domain.)		0 0 o	138	240	WP_015673660.1			2 0 i43-64o70-93i	104	-4	WP_022649281.1			2 0 i43-63o69-91i	104	1613	WP_150312507.1	1-179: PHA02517 (PHA02517, putative transposase OrfB; Reviewed)		0 0 o	181	1059					0	1924
194	https://www.ncbi.nlm.nih.gov/nuccore/NZ_VKDV01000009.1?report=graph&from=189259&to=190065	DUF4225	144	259	5.29e-16	Enterobacter hormaechei A05	NZ_VKDV01000009.1	189259	190065	+	WP_022649283.1	76-239: pfam13988 (DUF4225, Protein of unknown function (DUF4225).)		2 0 i112-135o196-215i	268	WP_223862065.1	21-83: cd03768 (SR_ResInv, Serine Recombinase (SR) family, Resolvase and Invertase subfamily, catalytic domain; members contain a C-terminal DNA binding domain.)		0 0 o	138	240	WP_015673660.1			2 0 i43-64o70-93i	104	-4	WP_022649281.1			2 0 i43-63o69-91i	104	1613	WP_150319871.1	1-142: PHA02517 (PHA02517, putative transposase OrfB; Reviewed)		0 0 o	144	1059					0	1924
195	https://www.ncbi.nlm.nih.gov/nuccore/NZ_VKDX01000009.1?report=graph&from=189085&to=189891	DUF4225	144	259	5.29e-16	Enterobacter hormaechei A03	NZ_VKDX01000009.1	189085	189891	+	WP_022649283.1	76-239: pfam13988 (DUF4225, Protein of unknown function (DUF4225).)		2 0 i112-135o196-215i	268	WP_223862065.1	21-83: cd03768 (SR_ResInv, Serine Recombinase (SR) family, Resolvase and Invertase subfamily, catalytic domain; members contain a C-terminal DNA binding domain.)		0 0 o	138	240	WP_015673660.1			2 0 i43-64o70-93i	104	-4	WP_022649281.1			2 0 i43-63o69-91i	104	1613	WP_150312507.1	1-179: PHA02517 (PHA02517, putative transposase OrfB; Reviewed)		0 0 o	181	1059					0	1924
196	https://www.ncbi.nlm.nih.gov/nuccore/NZ_VKDW01000009.1?report=graph&from=189226&to=190032	DUF4225	144	259	5.29e-16	Enterobacter hormaechei A04	NZ_VKDW01000009.1	189226	190032	+	WP_022649283.1	76-239: pfam13988 (DUF4225, Protein of unknown function (DUF4225).)		2 0 i112-135o196-215i	268	WP_223862065.1	21-83: cd03768 (SR_ResInv, Serine Recombinase (SR) family, Resolvase and Invertase subfamily, catalytic domain; members contain a C-terminal DNA binding domain.)		0 0 o	138	240	WP_015673660.1			2 0 i43-64o70-93i	104	-4	WP_022649281.1			2 0 i43-63o69-91i	104	1613	WP_150312507.1	1-179: PHA02517 (PHA02517, putative transposase OrfB; Reviewed)		0 0 o	181	1059					0	1924
197	https://www.ncbi.nlm.nih.gov/nuccore/NZ_VKDY01000009.1?report=graph&from=189317&to=190123	DUF4225	144	259	5.29e-16	Enterobacter hormaechei A02	NZ_VKDY01000009.1	189317	190123	+	WP_022649283.1	76-239: pfam13988 (DUF4225, Protein of unknown function (DUF4225).)		2 0 i112-135o196-215i	268	WP_223862065.1	21-83: cd03768 (SR_ResInv, Serine Recombinase (SR) family, Resolvase and Invertase subfamily, catalytic domain; members contain a C-terminal DNA binding domain.)		0 0 o	138	240	WP_015673660.1			2 0 i43-64o70-93i	104	-4	WP_022649281.1			2 0 i43-63o69-91i	104	1613	WP_150312507.1	1-179: PHA02517 (PHA02517, putative transposase OrfB; Reviewed)		0 0 o	181	1059					0	1924
198	https://www.ncbi.nlm.nih.gov/nuccore/NZ_VKDZ01000009.1?report=graph&from=189342&to=190148	DUF4225	144	259	5.29e-16	Enterobacter hormaechei A01	NZ_VKDZ01000009.1	189342	190148	+	WP_022649283.1	76-239: pfam13988 (DUF4225, Protein of unknown function (DUF4225).)		2 0 i112-135o196-215i	268	WP_223862065.1	21-83: cd03768 (SR_ResInv, Serine Recombinase (SR) family, Resolvase and Invertase subfamily, catalytic domain; members contain a C-terminal DNA binding domain.)		0 0 o	138	240	WP_015673660.1			2 0 i43-64o70-93i	104	-4	WP_022649281.1			2 0 i43-63o69-91i	104	1613	WP_150312507.1	1-179: PHA02517 (PHA02517, putative transposase OrfB; Reviewed)		0 0 o	181	1059					0	1924
199	https://www.ncbi.nlm.nih.gov/nuccore/NZ_VKEB01000003.1?report=graph&from=311968&to=312774	DUF4225	137	259	7.51e-13	Enterobacter hormaechei 237	NZ_VKEB01000003.1	311968	312774	+	WP_063148675.1	76-239: pfam13988 (DUF4225, Protein of unknown function (DUF4225).)		2 0 i112-137o196-215i	268	WP_223861998.1	21-83: cd03768 (SR_ResInv, Serine Recombinase (SR) family, Resolvase and Invertase subfamily, catalytic domain; members contain a C-terminal DNA binding domain.)		0 0 o	121	240	WP_045308808.1			2 0 i45-63o69-93i	104	-4	WP_046618721.1			0 0 o	232	719	WP_047721303.1	207-373: cl00213 (DNA_BRE_C, DNA breaking-rejoining enzymes, C-terminal catalytic domain.)		0 0 o	402	679	WP_045308812.1		Pos: SP(Sec/SPI) (Pr: 0.523)	1 0 i7-27o	141	1420	WP_047721302.1	9-223: COG2200 (EAL, EAL domain, c-di-GMP-specific phosphodiesterase class I (or its enzymatically inactive variant) [Signal transduction mechanisms].)		0 0 o
200	https://www.ncbi.nlm.nih.gov/nuccore/NZ_VKEC01000004.1?report=graph&from=262338&to=263144	DUF4225	144	259	5.24e-16	Enterobacter hormaechei 234	NZ_VKEC01000004.1	262338	263144	+	WP_023306876.1	76-239: pfam13988 (DUF4225, Protein of unknown function (DUF4225).)		2 0 i112-135o196-215i	268	WP_223861954.1	21-83: cd03768 (SR_ResInv, Serine Recombinase (SR) family, Resolvase and Invertase subfamily, catalytic domain; members contain a C-terminal DNA binding domain.)		0 0 o	138	240	WP_015673660.1			2 0 i43-64o70-93i	104	-4	WP_022649281.1			2 0 i43-63o69-91i	104	1615	WP_072280781.1			0 0 o	328	1346					0	1926	WP_045149094.1			0 0 o
201	https://www.ncbi.nlm.nih.gov/nuccore/NZ_VKED01000002.1?report=graph&from=311968&to=312774	DUF4225	137	259	7.51e-13	Enterobacter hormaechei 232	NZ_VKED01000002.1	311968	312774	+	WP_063148675.1	76-239: pfam13988 (DUF4225, Protein of unknown function (DUF4225).)		2 0 i112-137o196-215i	268	WP_223861998.1	21-83: cd03768 (SR_ResInv, Serine Recombinase (SR) family, Resolvase and Invertase subfamily, catalytic domain; members contain a C-terminal DNA binding domain.)		0 0 o	121	240	WP_045308808.1			2 0 i45-63o69-93i	104	-4	WP_046618721.1			0 0 o	232	719	WP_047721303.1	207-373: cl00213 (DNA_BRE_C, DNA breaking-rejoining enzymes, C-terminal catalytic domain.)		0 0 o	402	679	WP_045308812.1		Pos: SP(Sec/SPI) (Pr: 0.523)	1 0 i7-27o	141	1420	WP_047721302.1	9-223: COG2200 (EAL, EAL domain, c-di-GMP-specific phosphodiesterase class I (or its enzymatically inactive variant) [Signal transduction mechanisms].)		0 0 o
202	https://www.ncbi.nlm.nih.gov/nuccore/NZ_VKEM01000002.1?report=graph&from=486736&to=487542	DUF4225	137	259	6.94e-13	Enterobacter hormaechei 173	NZ_VKEM01000002.1	486736	487542	-	WP_048965624.1	76-239: pfam13988 (DUF4225, Protein of unknown function (DUF4225).)		2 0 i112-137o196-215i	268	WP_223863119.1	21-83: cd03768 (SR_ResInv, Serine Recombinase (SR) family, Resolvase and Invertase subfamily, catalytic domain; members contain a C-terminal DNA binding domain.)		0 0 o	138	240	WP_063146500.1			2 0 i45-63o69-93i	104	-4	WP_022649281.1			2 0 i43-63o69-91i	104	1613	WP_003862885.1	216-382: cl00213 (DNA_BRE_C, DNA breaking-rejoining enzymes, C-terminal catalytic domain.)		0 0 o	416	702					0	1924	WP_044157545.1	2-222: cl29561 (EAL, N/A.)		0 0 o
203	https://www.ncbi.nlm.nih.gov/nuccore/NZ_VKES01000002.1?report=graph&from=188270&to=189076	DUF4225	144	259	4.88e-16	Enterobacter hormaechei 146	NZ_VKES01000002.1	188270	189076	+	WP_045623275.1	76-239: pfam13988 (DUF4225, Protein of unknown function (DUF4225).)		2 0 i112-135o196-215i	268	WP_223862218.1	21-83: cd03768 (SR_ResInv, Serine Recombinase (SR) family, Resolvase and Invertase subfamily, catalytic domain; members contain a C-terminal DNA binding domain.)		0 0 o	138	240	WP_015673660.1			2 0 i43-64o70-93i	104	-4	WP_223862217.1			1 0 o39-60i	75	1613	WP_023298539.1	35-238: PRK10871 (nlpD, murein hydrolase activator NlpD.)	Neg: LIPO(Sec/SPII) (Pr: 0.997), Pos: LIPO(Sec/SPII) (Pr: 0.984)	0 Y n12-23c28/29o	246	1062					0	1923	WP_023298540.1	1-179: PRK03759 (PRK03759, isopentenyl-diphosphate Delta-isomerase.)		0 0 o
204	https://www.ncbi.nlm.nih.gov/nuccore/NZ_CP042571.1?report=graph&from=3861014&to=3861820	DUF4225	144	259	5.24e-16	Enterobacter hormaechei E5	NZ_CP042571.1	3861014	3861820	+	WP_023306876.1	76-239: pfam13988 (DUF4225, Protein of unknown function (DUF4225).)		2 0 i112-135o196-215i	268	WP_223861954.1	21-83: cd03768 (SR_ResInv, Serine Recombinase (SR) family, Resolvase and Invertase subfamily, catalytic domain; members contain a C-terminal DNA binding domain.)		0 0 o	138	240	WP_015673660.1			2 0 i43-64o70-93i	104	-4	WP_022649281.1			2 0 i43-63o69-91i	104	1615	WP_023306883.1	35-238: PRK10871 (nlpD, murein hydrolase activator NlpD.)	Neg: LIPO(Sec/SPII) (Pr: 0.997), Pos: LIPO(Sec/SPII) (Pr: 0.984)	0 Y n12-23c28/29o	246	1060					0	1926	WP_032676492.1	1-179: PRK03759 (PRK03759, isopentenyl-diphosphate Delta-isomerase.)		0 0 o
205	https://www.ncbi.nlm.nih.gov/nuccore/NZ_WHOO01000171.1?report=graph&from=30503&to=31309	DUF4225	144	259	5.24e-16	Enterobacter hormaechei ENT635	NZ_WHOO01000171.1	30503	31309	+	WP_023306876.1	76-239: pfam13988 (DUF4225, Protein of unknown function (DUF4225).)		2 0 i112-135o196-215i	268	WP_080298786.1	1-53: cl02788 (Ser_Recombinase, N/A.)		0 0 o	108	330	WP_015673660.1			2 0 i43-64o70-93i	104	-4	WP_022649281.1			2 0 i43-63o69-91i	104	1614	WP_023306883.1	35-238: PRK10871 (nlpD, murein hydrolase activator NlpD.)	Neg: LIPO(Sec/SPII) (Pr: 0.997), Pos: LIPO(Sec/SPII) (Pr: 0.984)	0 Y n12-23c28/29o	246	1060	WP_032671447.1		Neg: LIPO(Sec/SPII) (Pr: 0.647)	0 Y n6-13c17/18o	118	2267	WP_032676492.1	1-179: PRK03759 (PRK03759, isopentenyl-diphosphate Delta-isomerase.)		0 0 o
206	https://www.ncbi.nlm.nih.gov/nuccore/NZ_CP033102.1?report=graph&from=897908&to=898714	DUF4225	144	259	4.88e-16	Enterobacter hormaechei L51	NZ_CP033102.1	897908	898714	-	WP_045623275.1	76-239: pfam13988 (DUF4225, Protein of unknown function (DUF4225).)		2 0 i112-135o196-215i	268	WP_223862218.1	21-83: cd03768 (SR_ResInv, Serine Recombinase (SR) family, Resolvase and Invertase subfamily, catalytic domain; members contain a C-terminal DNA binding domain.)		0 0 o	138	240	WP_015673660.1			2 0 i43-64o70-93i	104	-4	WP_223862217.1			1 0 o39-60i	75	1613	WP_038416673.1	35-238: PRK10871 (nlpD, murein hydrolase activator NlpD.)	Neg: LIPO(Sec/SPII) (Pr: 0.998), Pos: LIPO(Sec/SPII) (Pr: 0.994)	0 Y n12-23c28/29o	246	1061					0	1923	WP_032676492.1	1-179: PRK03759 (PRK03759, isopentenyl-diphosphate Delta-isomerase.)		0 0 o
207	https://www.ncbi.nlm.nih.gov/nuccore/NZ_WWRR01000008.1?report=graph&from=75648&to=76454	DUF4225	137	259	6.94e-13	Enterobacter hormaechei BIOML-A5	NZ_WWRR01000008.1	75648	76454	+	WP_048965624.1	76-239: pfam13988 (DUF4225, Protein of unknown function (DUF4225).)		2 0 i112-137o196-215i	268	WP_240132947.1	21-83: cd03768 (SR_ResInv, Serine Recombinase (SR) family, Resolvase and Invertase subfamily, catalytic domain; members contain a C-terminal DNA binding domain.)		0 0 o	138	240	WP_045308808.1			2 0 i45-63o69-93i	104	-4	WP_154818291.1			1 0 o12-29i	52	807	WP_038416673.1	35-238: PRK10871 (nlpD, murein hydrolase activator NlpD.)	Neg: LIPO(Sec/SPII) (Pr: 0.998), Pos: LIPO(Sec/SPII) (Pr: 0.994)	0 Y n12-23c28/29o	246	739					0	1047	WP_022649301.1	1-179: PRK03759 (PRK03759, isopentenyl-diphosphate Delta-isomerase.)		0 0 o
208	https://www.ncbi.nlm.nih.gov/nuccore/NZ_WWRT01000003.1?report=graph&from=296634&to=297440	DUF4225	137	259	6.94e-13	Enterobacter hormaechei BIOML-A3	NZ_WWRT01000003.1	296634	297440	+	WP_048965624.1	76-239: pfam13988 (DUF4225, Protein of unknown function (DUF4225).)		2 0 i112-137o196-215i	268	WP_240132947.1	21-83: cd03768 (SR_ResInv, Serine Recombinase (SR) family, Resolvase and Invertase subfamily, catalytic domain; members contain a C-terminal DNA binding domain.)		0 0 o	138	240	WP_045308808.1			2 0 i45-63o69-93i	104	-4	WP_154818291.1			1 0 o12-29i	52	807	WP_038416673.1	35-238: PRK10871 (nlpD, murein hydrolase activator NlpD.)	Neg: LIPO(Sec/SPII) (Pr: 0.998), Pos: LIPO(Sec/SPII) (Pr: 0.994)	0 Y n12-23c28/29o	246	739					0	1047	WP_022649301.1	1-179: PRK03759 (PRK03759, isopentenyl-diphosphate Delta-isomerase.)		0 0 o
209	https://www.ncbi.nlm.nih.gov/nuccore/NZ_WWRV01000002.1?report=graph&from=296652&to=297458	DUF4225	137	259	6.94e-13	Enterobacter hormaechei BIOML-A1	NZ_WWRV01000002.1	296652	297458	+	WP_048965624.1	76-239: pfam13988 (DUF4225, Protein of unknown function (DUF4225).)		2 0 i112-137o196-215i	268	WP_240132947.1	21-83: cd03768 (SR_ResInv, Serine Recombinase (SR) family, Resolvase and Invertase subfamily, catalytic domain; members contain a C-terminal DNA binding domain.)		0 0 o	138	240	WP_045308808.1			2 0 i45-63o69-93i	104	-4	WP_154818291.1			1 0 o12-29i	52	807	WP_038416673.1	35-238: PRK10871 (nlpD, murein hydrolase activator NlpD.)	Neg: LIPO(Sec/SPII) (Pr: 0.998), Pos: LIPO(Sec/SPII) (Pr: 0.994)	0 Y n12-23c28/29o	246	739					0	1047	WP_022649301.1	1-179: PRK03759 (PRK03759, isopentenyl-diphosphate Delta-isomerase.)		0 0 o
210	https://www.ncbi.nlm.nih.gov/nuccore/NZ_JAAATQ010000099.1?report=graph&from=68593&to=69399	DUF4225	144	259	5.29e-16	Enterobacter hormaechei 3628	NZ_JAAATQ010000099.1	68593	69399	-	WP_022649283.1	76-239: pfam13988 (DUF4225, Protein of unknown function (DUF4225).)		2 0 i112-135o196-215i	268	WP_223862065.1	21-83: cd03768 (SR_ResInv, Serine Recombinase (SR) family, Resolvase and Invertase subfamily, catalytic domain; members contain a C-terminal DNA binding domain.)		0 0 o	138	240	WP_015673660.1			2 0 i43-64o70-93i	104	-4	WP_022649281.1			2 0 i43-63o69-91i	104	1613	WP_045350901.1	216-382: cl00213 (DNA_BRE_C, DNA breaking-rejoining enzymes, C-terminal catalytic domain.)		0 0 o	411	1025					0	1924	WP_045623271.1			0 0 o
211	https://www.ncbi.nlm.nih.gov/nuccore/NZ_JAAATP010000030.1?report=graph&from=157029&to=157835	DUF4225	144	259	5.29e-16	Enterobacter hormaechei 3688	NZ_JAAATP010000030.1	157029	157835	+	WP_022649283.1	76-239: pfam13988 (DUF4225, Protein of unknown function (DUF4225).)		2 0 i112-135o196-215i	268	WP_223862065.1	21-83: cd03768 (SR_ResInv, Serine Recombinase (SR) family, Resolvase and Invertase subfamily, catalytic domain; members contain a C-terminal DNA binding domain.)		0 0 o	138	240	WP_015673660.1			2 0 i43-64o70-93i	104	-4	WP_022649281.1			2 0 i43-63o69-91i	104	1613	WP_045350901.1	216-382: cl00213 (DNA_BRE_C, DNA breaking-rejoining enzymes, C-terminal catalytic domain.)		0 0 o	411	1025					0	1924	WP_045623271.1			0 0 o
212	https://www.ncbi.nlm.nih.gov/nuccore/NZ_VLMZ01000054.1?report=graph&from=25386&to=26192	DUF4225	144	259	5.24e-16	Enterobacter hormaechei AS012320	NZ_VLMZ01000054.1	25386	26192	-	WP_023306876.1	76-239: pfam13988 (DUF4225, Protein of unknown function (DUF4225).)		2 0 i112-135o196-215i	268	WP_223861954.1	21-83: cd03768 (SR_ResInv, Serine Recombinase (SR) family, Resolvase and Invertase subfamily, catalytic domain; members contain a C-terminal DNA binding domain.)		0 0 o	138	240	WP_015673660.1			2 0 i43-64o70-93i	104	-4	WP_022649281.1			2 0 i43-63o69-91i	104	1614	WP_023294888.1	215-381: cl00213 (DNA_BRE_C, DNA breaking-rejoining enzymes, C-terminal catalytic domain.)		0 0 o	401	1022					0	1925	WP_023294887.1	1-396: PRK13656 (PRK13656, enoyl-[acyl-carrier-protein] reductase FabV.)		0 0 o
213	https://www.ncbi.nlm.nih.gov/nuccore/NZ_VLNA01000049.1?report=graph&from=25386&to=26192	DUF4225	144	259	5.24e-16	Enterobacter hormaechei AS012319	NZ_VLNA01000049.1	25386	26192	-	WP_023306876.1	76-239: pfam13988 (DUF4225, Protein of unknown function (DUF4225).)		2 0 i112-135o196-215i	268	WP_223861954.1	21-83: cd03768 (SR_ResInv, Serine Recombinase (SR) family, Resolvase and Invertase subfamily, catalytic domain; members contain a C-terminal DNA binding domain.)		0 0 o	138	240	WP_015673660.1			2 0 i43-64o70-93i	104	-4	WP_022649281.1			2 0 i43-63o69-91i	104	1614	WP_023294888.1	215-381: cl00213 (DNA_BRE_C, DNA breaking-rejoining enzymes, C-terminal catalytic domain.)		0 0 o	401	1022					0	1925	WP_023294887.1	1-396: PRK13656 (PRK13656, enoyl-[acyl-carrier-protein] reductase FabV.)		0 0 o
214	https://www.ncbi.nlm.nih.gov/nuccore/NZ_VLNG01000045.1?report=graph&from=11269&to=12075	DUF4225	144	259	5.13e-16	Enterobacter hormaechei AS012278	NZ_VLNG01000045.1	11269	12075	-	WP_163347533.1	76-239: pfam13988 (DUF4225, Protein of unknown function (DUF4225).)		2 0 i112-135o196-215i	268	WP_234035981.1	21-83: cd03768 (SR_ResInv, Serine Recombinase (SR) family, Resolvase and Invertase subfamily, catalytic domain; members contain a C-terminal DNA binding domain.)		0 0 o	138	240	WP_015673660.1			2 0 i43-64o70-93i	104	-4	WP_022649281.1			2 0 i43-63o69-91i	104	1614	WP_023306883.1	35-238: PRK10871 (nlpD, murein hydrolase activator NlpD.)	Neg: LIPO(Sec/SPII) (Pr: 0.997), Pos: LIPO(Sec/SPII) (Pr: 0.984)	0 Y n12-23c28/29o	246	1061					0	1925	WP_163347531.1	1-179: PRK03759 (PRK03759, isopentenyl-diphosphate Delta-isomerase.)		0 0 o
215	https://www.ncbi.nlm.nih.gov/nuccore/NZ_WBTD01000054.1?report=graph&from=5779&to=6585	DUF4225	144	259	5.29e-16	Enterobacter hormaechei AUH-ENM22	NZ_WBTD01000054.1	5779	6585	+	WP_022649283.1	76-239: pfam13988 (DUF4225, Protein of unknown function (DUF4225).)		2 0 i112-135o196-215i	268	WP_223862065.1	21-83: cd03768 (SR_ResInv, Serine Recombinase (SR) family, Resolvase and Invertase subfamily, catalytic domain; members contain a C-terminal DNA binding domain.)		0 0 o	138	240	WP_015673660.1			2 0 i43-64o70-93i	104	-4	WP_022649281.1			2 0 i43-63o69-91i	104	1613	WP_045350901.1	216-382: cl00213 (DNA_BRE_C, DNA breaking-rejoining enzymes, C-terminal catalytic domain.)		0 0 o	411	1025					0	1924	WP_045623271.1			0 0 o
216	https://www.ncbi.nlm.nih.gov/nuccore/NZ_WPGY01000005.1?report=graph&from=319212&to=320018	DUF4225	144	259	2.44e-16	Enterobacter hormaechei AUH-ENM43	NZ_WPGY01000005.1	319212	320018	+	WP_165716055.1	76-239: pfam13988 (DUF4225, Protein of unknown function (DUF4225).)		2 0 i112-135o196-215i	268	WP_243452305.1	21-83: cd03768 (SR_ResInv, Serine Recombinase (SR) family, Resolvase and Invertase subfamily, catalytic domain; members contain a C-terminal DNA binding domain.)		0 0 o	156	240	WP_015673660.1			2 0 i43-64o70-93i	104	-4	WP_165716054.1			1 0 o12-29i	52	808	WP_023306883.1	35-238: PRK10871 (nlpD, murein hydrolase activator NlpD.)	Neg: LIPO(Sec/SPII) (Pr: 0.997), Pos: LIPO(Sec/SPII) (Pr: 0.984)	0 Y n12-23c28/29o	246	1061					0	1048	WP_022649301.1	1-179: PRK03759 (PRK03759, isopentenyl-diphosphate Delta-isomerase.)		0 0 o
217	https://www.ncbi.nlm.nih.gov/nuccore/NZ_WPHA01000008.1?report=graph&from=157591&to=158397	DUF4225	144	259	2.44e-16	Enterobacter hormaechei AUH-ENM45	NZ_WPHA01000008.1	157591	158397	+	WP_165716055.1	76-239: pfam13988 (DUF4225, Protein of unknown function (DUF4225).)		2 0 i112-135o196-215i	268	WP_243452305.1	21-83: cd03768 (SR_ResInv, Serine Recombinase (SR) family, Resolvase and Invertase subfamily, catalytic domain; members contain a C-terminal DNA binding domain.)		0 0 o	156	240	WP_015673660.1			2 0 i43-64o70-93i	104	-4	WP_165716054.1			1 0 o12-29i	52	808	WP_023306883.1	35-238: PRK10871 (nlpD, murein hydrolase activator NlpD.)	Neg: LIPO(Sec/SPII) (Pr: 0.997), Pos: LIPO(Sec/SPII) (Pr: 0.984)	0 Y n12-23c28/29o	246	1061					0	1048	WP_022649301.1	1-179: PRK03759 (PRK03759, isopentenyl-diphosphate Delta-isomerase.)		0 0 o
218	https://www.ncbi.nlm.nih.gov/nuccore/NZ_JABMCV010000055.1?report=graph&from=11498&to=12304	DUF4225	144	259	5.24e-16	Enterobacter hormaechei CrR7	NZ_JABMCV010000055.1	11498	12304	-	WP_023306876.1	76-239: pfam13988 (DUF4225, Protein of unknown function (DUF4225).)		2 0 i112-135o196-215i	268	WP_080337760.1	1-53: cl02788 (Ser_Recombinase, N/A.)		0 0 o	108	330	WP_015673660.1			2 0 i43-64o70-93i	104	-4	WP_063146499.1		Neg: LIPO(Sec/SPII) (Pr: 0.999), Pos: LIPO(Sec/SPII) (Pr: 0.994)	0 Y n6-16c20/21o	118	1826	WP_063137624.1	35-238: PRK10871 (nlpD, murein hydrolase activator NlpD.)	Neg: LIPO(Sec/SPII) (Pr: 0.998), Pos: LIPO(Sec/SPII) (Pr: 0.994)	0 Y n12-23c28/29o	246	1061	WP_023306874.1	3-214: COG1280 (RhtB, Threonine/homoserine/homoserine lactone efflux protein [Amino acid transport and metabolism].)		6 0 o6-29i41-65o71-89i118-140o160-181i193-211o	214	2204	WP_171932322.1	1-179: PRK03759 (PRK03759, isopentenyl-diphosphate Delta-isomerase.)		0 0 o
219	https://www.ncbi.nlm.nih.gov/nuccore/NZ_BLWQ01000074.1?report=graph&from=6838&to=7644	DUF4225	144	259	5.29e-16	Enterobacter hormaechei TUM14647	NZ_BLWQ01000074.1	6838	7644	+	WP_022649283.1	76-239: pfam13988 (DUF4225, Protein of unknown function (DUF4225).)		2 0 i112-135o196-215i	268	WP_080337760.1	1-53: cl02788 (Ser_Recombinase, N/A.)		0 0 o	108	330	WP_015673660.1			2 0 i43-64o70-93i	104	-4	WP_022649281.1			2 0 i43-63o69-91i	104	1613	WP_022649300.1	35-238: PRK10871 (nlpD, murein hydrolase activator NlpD.)	Neg: LIPO(Sec/SPII) (Pr: 0.998), Pos: LIPO(Sec/SPII) (Pr: 0.995)	0 Y n12-23c28/29o	246	1062	WP_032622375.1		Neg: LIPO(Sec/SPII) (Pr: 0.999), Pos: LIPO(Sec/SPII) (Pr: 0.994)	0 Y n6-16c20/21o	118	2266	WP_022649301.1	1-179: PRK03759 (PRK03759, isopentenyl-diphosphate Delta-isomerase.)		0 0 o
220	https://www.ncbi.nlm.nih.gov/nuccore/NZ_BLWR01000073.1?report=graph&from=12485&to=13291	DUF4225	144	259	5.29e-16	Enterobacter hormaechei TUM14648	NZ_BLWR01000073.1	12485	13291	-	WP_022649283.1	76-239: pfam13988 (DUF4225, Protein of unknown function (DUF4225).)		2 0 i112-135o196-215i	268	WP_080337760.1	1-53: cl02788 (Ser_Recombinase, N/A.)		0 0 o	108	330	WP_015673660.1			2 0 i43-64o70-93i	104	-4	WP_022649281.1			2 0 i43-63o69-91i	104	1613	WP_022649300.1	35-238: PRK10871 (nlpD, murein hydrolase activator NlpD.)	Neg: LIPO(Sec/SPII) (Pr: 0.998), Pos: LIPO(Sec/SPII) (Pr: 0.995)	0 Y n12-23c28/29o	246	1062	WP_032622375.1		Neg: LIPO(Sec/SPII) (Pr: 0.999), Pos: LIPO(Sec/SPII) (Pr: 0.994)	0 Y n6-16c20/21o	118	2266	WP_022649301.1	1-179: PRK03759 (PRK03759, isopentenyl-diphosphate Delta-isomerase.)		0 0 o
221	https://www.ncbi.nlm.nih.gov/nuccore/NZ_BLWS01000004.1?report=graph&from=175972&to=176778	DUF4225	144	259	5.29e-16	Enterobacter hormaechei TUM14652	NZ_BLWS01000004.1	175972	176778	+	WP_022649283.1	76-239: pfam13988 (DUF4225, Protein of unknown function (DUF4225).)		2 0 i112-135o196-215i	268	WP_080337760.1	1-53: cl02788 (Ser_Recombinase, N/A.)		0 0 o	108	330	WP_015673660.1			2 0 i43-64o70-93i	104	-4	WP_022649281.1			2 0 i43-63o69-91i	104	1613	WP_022649300.1	35-238: PRK10871 (nlpD, murein hydrolase activator NlpD.)	Neg: LIPO(Sec/SPII) (Pr: 0.998), Pos: LIPO(Sec/SPII) (Pr: 0.995)	0 Y n12-23c28/29o	246	1062	WP_032622375.1		Neg: LIPO(Sec/SPII) (Pr: 0.999), Pos: LIPO(Sec/SPII) (Pr: 0.994)	0 Y n6-16c20/21o	118	2266	WP_022649301.1	1-179: PRK03759 (PRK03759, isopentenyl-diphosphate Delta-isomerase.)		0 0 o
222	https://www.ncbi.nlm.nih.gov/nuccore/NZ_BLWT01000026.1?report=graph&from=53021&to=53827	DUF4225	144	259	5.29e-16	Enterobacter hormaechei TUM14654	NZ_BLWT01000026.1	53021	53827	+	WP_022649283.1	76-239: pfam13988 (DUF4225, Protein of unknown function (DUF4225).)		2 0 i112-135o196-215i	268	WP_080337760.1	1-53: cl02788 (Ser_Recombinase, N/A.)		0 0 o	108	330	WP_015673660.1			2 0 i43-64o70-93i	104	-4	WP_022649281.1			2 0 i43-63o69-91i	104	1613	WP_022649300.1	35-238: PRK10871 (nlpD, murein hydrolase activator NlpD.)	Neg: LIPO(Sec/SPII) (Pr: 0.998), Pos: LIPO(Sec/SPII) (Pr: 0.995)	0 Y n12-23c28/29o	246	1062	WP_032622375.1		Neg: LIPO(Sec/SPII) (Pr: 0.999), Pos: LIPO(Sec/SPII) (Pr: 0.994)	0 Y n6-16c20/21o	118	2266	WP_022649301.1	1-179: PRK03759 (PRK03759, isopentenyl-diphosphate Delta-isomerase.)		0 0 o
223	https://www.ncbi.nlm.nih.gov/nuccore/NZ_BLWU01000007.1?report=graph&from=189027&to=189833	DUF4225	144	259	5.29e-16	Enterobacter hormaechei TUM14658	NZ_BLWU01000007.1	189027	189833	+	WP_022649283.1	76-239: pfam13988 (DUF4225, Protein of unknown function (DUF4225).)		2 0 i112-135o196-215i	268	WP_080337760.1	1-53: cl02788 (Ser_Recombinase, N/A.)		0 0 o	108	330	WP_015673660.1			2 0 i43-64o70-93i	104	-4	WP_022649281.1			2 0 i43-63o69-91i	104	1613	WP_022649300.1	35-238: PRK10871 (nlpD, murein hydrolase activator NlpD.)	Neg: LIPO(Sec/SPII) (Pr: 0.998), Pos: LIPO(Sec/SPII) (Pr: 0.995)	0 Y n12-23c28/29o	246	1062	WP_032622375.1		Neg: LIPO(Sec/SPII) (Pr: 0.999), Pos: LIPO(Sec/SPII) (Pr: 0.994)	0 Y n6-16c20/21o	118	2266	WP_022649301.1	1-179: PRK03759 (PRK03759, isopentenyl-diphosphate Delta-isomerase.)		0 0 o
224	https://www.ncbi.nlm.nih.gov/nuccore/NZ_BLWV01000004.1?report=graph&from=54974&to=55780	DUF4225	144	259	5.29e-16	Enterobacter hormaechei TUM14792	NZ_BLWV01000004.1	54974	55780	-	WP_022649283.1	76-239: pfam13988 (DUF4225, Protein of unknown function (DUF4225).)		2 0 i112-135o196-215i	268	WP_080337760.1	1-53: cl02788 (Ser_Recombinase, N/A.)		0 0 o	108	330	WP_015673660.1			2 0 i43-64o70-93i	104	-4	WP_022649281.1			2 0 i43-63o69-91i	104	1613	WP_022649300.1	35-238: PRK10871 (nlpD, murein hydrolase activator NlpD.)	Neg: LIPO(Sec/SPII) (Pr: 0.998), Pos: LIPO(Sec/SPII) (Pr: 0.995)	0 Y n12-23c28/29o	246	1062	WP_032622375.1		Neg: LIPO(Sec/SPII) (Pr: 0.999), Pos: LIPO(Sec/SPII) (Pr: 0.994)	0 Y n6-16c20/21o	118	2266	WP_022649301.1	1-179: PRK03759 (PRK03759, isopentenyl-diphosphate Delta-isomerase.)		0 0 o
225	https://www.ncbi.nlm.nih.gov/nuccore/NZ_BLWW01000003.1?report=graph&from=19256&to=20062	DUF4225	144	259	5.29e-16	Enterobacter hormaechei TUM14797	NZ_BLWW01000003.1	19256	20062	+	WP_022649283.1	76-239: pfam13988 (DUF4225, Protein of unknown function (DUF4225).)		2 0 i112-135o196-215i	268	WP_080337760.1	1-53: cl02788 (Ser_Recombinase, N/A.)		0 0 o	108	330	WP_015673660.1			2 0 i43-64o70-93i	104	-4	WP_022649281.1			2 0 i43-63o69-91i	104	1613	WP_022649300.1	35-238: PRK10871 (nlpD, murein hydrolase activator NlpD.)	Neg: LIPO(Sec/SPII) (Pr: 0.998), Pos: LIPO(Sec/SPII) (Pr: 0.995)	0 Y n12-23c28/29o	246	1062	WP_032622375.1		Neg: LIPO(Sec/SPII) (Pr: 0.999), Pos: LIPO(Sec/SPII) (Pr: 0.994)	0 Y n6-16c20/21o	118	2266	WP_022649301.1	1-179: PRK03759 (PRK03759, isopentenyl-diphosphate Delta-isomerase.)		0 0 o
226	https://www.ncbi.nlm.nih.gov/nuccore/NZ_BLWX01000074.1?report=graph&from=11363&to=12169	DUF4225	144	259	5.29e-16	Enterobacter hormaechei TUM17939	NZ_BLWX01000074.1	11363	12169	-	WP_022649283.1	76-239: pfam13988 (DUF4225, Protein of unknown function (DUF4225).)		2 0 i112-135o196-215i	268	WP_080337760.1	1-53: cl02788 (Ser_Recombinase, N/A.)		0 0 o	108	330	WP_015673660.1			2 0 i43-64o70-93i	104	-4	WP_022649281.1			2 0 i43-63o69-91i	104	1613	WP_022649300.1	35-238: PRK10871 (nlpD, murein hydrolase activator NlpD.)	Neg: LIPO(Sec/SPII) (Pr: 0.998), Pos: LIPO(Sec/SPII) (Pr: 0.995)	0 Y n12-23c28/29o	246	1062	WP_032622375.1		Neg: LIPO(Sec/SPII) (Pr: 0.999), Pos: LIPO(Sec/SPII) (Pr: 0.994)	0 Y n6-16c20/21o	118	2266	WP_022649301.1	1-179: PRK03759 (PRK03759, isopentenyl-diphosphate Delta-isomerase.)		0 0 o
227	https://www.ncbi.nlm.nih.gov/nuccore/NZ_BLWY01000072.1?report=graph&from=10515&to=11321	DUF4225	144	259	5.29e-16	Enterobacter hormaechei TUM17940	NZ_BLWY01000072.1	10515	11321	+	WP_022649283.1	76-239: pfam13988 (DUF4225, Protein of unknown function (DUF4225).)		2 0 i112-135o196-215i	268	WP_080337760.1	1-53: cl02788 (Ser_Recombinase, N/A.)		0 0 o	108	330	WP_015673660.1			2 0 i43-64o70-93i	104	-4	WP_022649281.1			2 0 i43-63o69-91i	104	1613	WP_022649300.1	35-238: PRK10871 (nlpD, murein hydrolase activator NlpD.)	Neg: LIPO(Sec/SPII) (Pr: 0.998), Pos: LIPO(Sec/SPII) (Pr: 0.995)	0 Y n12-23c28/29o	246	1062	WP_032622375.1		Neg: LIPO(Sec/SPII) (Pr: 0.999), Pos: LIPO(Sec/SPII) (Pr: 0.994)	0 Y n6-16c20/21o	118	2266	WP_022649301.1	1-179: PRK03759 (PRK03759, isopentenyl-diphosphate Delta-isomerase.)		0 0 o
228	https://www.ncbi.nlm.nih.gov/nuccore/NZ_BLXA01000002.1?report=graph&from=11373&to=12179	DUF4225	144	259	5.29e-16	Enterobacter hormaechei TUM17942	NZ_BLXA01000002.1	11373	12179	-	WP_022649283.1	76-239: pfam13988 (DUF4225, Protein of unknown function (DUF4225).)		2 0 i112-135o196-215i	268	WP_080337760.1	1-53: cl02788 (Ser_Recombinase, N/A.)		0 0 o	108	330	WP_015673660.1			2 0 i43-64o70-93i	104	-4	WP_022649281.1			2 0 i43-63o69-91i	104	1613	WP_022649300.1	35-238: PRK10871 (nlpD, murein hydrolase activator NlpD.)	Neg: LIPO(Sec/SPII) (Pr: 0.998), Pos: LIPO(Sec/SPII) (Pr: 0.995)	0 Y n12-23c28/29o	246	1062	WP_032622375.1		Neg: LIPO(Sec/SPII) (Pr: 0.999), Pos: LIPO(Sec/SPII) (Pr: 0.994)	0 Y n6-16c20/21o	118	2266	WP_022649301.1	1-179: PRK03759 (PRK03759, isopentenyl-diphosphate Delta-isomerase.)		0 0 o
229	https://www.ncbi.nlm.nih.gov/nuccore/NZ_BLXB01000014.1?report=graph&from=11373&to=12179	DUF4225	144	259	5.29e-16	Enterobacter hormaechei TUM17943	NZ_BLXB01000014.1	11373	12179	-	WP_022649283.1	76-239: pfam13988 (DUF4225, Protein of unknown function (DUF4225).)		2 0 i112-135o196-215i	268	WP_080337760.1	1-53: cl02788 (Ser_Recombinase, N/A.)		0 0 o	108	330	WP_015673660.1			2 0 i43-64o70-93i	104	-4	WP_022649281.1			2 0 i43-63o69-91i	104	1613	WP_022649300.1	35-238: PRK10871 (nlpD, murein hydrolase activator NlpD.)	Neg: LIPO(Sec/SPII) (Pr: 0.998), Pos: LIPO(Sec/SPII) (Pr: 0.995)	0 Y n12-23c28/29o	246	1062	WP_032622375.1		Neg: LIPO(Sec/SPII) (Pr: 0.999), Pos: LIPO(Sec/SPII) (Pr: 0.994)	0 Y n6-16c20/21o	118	2266	WP_022649301.1	1-179: PRK03759 (PRK03759, isopentenyl-diphosphate Delta-isomerase.)		0 0 o
230	https://www.ncbi.nlm.nih.gov/nuccore/NZ_BLXC01000014.1?report=graph&from=11373&to=12179	DUF4225	144	259	5.29e-16	Enterobacter hormaechei TUM17944	NZ_BLXC01000014.1	11373	12179	-	WP_022649283.1	76-239: pfam13988 (DUF4225, Protein of unknown function (DUF4225).)		2 0 i112-135o196-215i	268	WP_080337760.1	1-53: cl02788 (Ser_Recombinase, N/A.)		0 0 o	108	330	WP_015673660.1			2 0 i43-64o70-93i	104	-4	WP_022649281.1			2 0 i43-63o69-91i	104	1613	WP_022649300.1	35-238: PRK10871 (nlpD, murein hydrolase activator NlpD.)	Neg: LIPO(Sec/SPII) (Pr: 0.998), Pos: LIPO(Sec/SPII) (Pr: 0.995)	0 Y n12-23c28/29o	246	1062	WP_032622375.1		Neg: LIPO(Sec/SPII) (Pr: 0.999), Pos: LIPO(Sec/SPII) (Pr: 0.994)	0 Y n6-16c20/21o	118	2266	WP_022649301.1	1-179: PRK03759 (PRK03759, isopentenyl-diphosphate Delta-isomerase.)		0 0 o
231	https://www.ncbi.nlm.nih.gov/nuccore/NZ_BLXD01000007.1?report=graph&from=11373&to=12179	DUF4225	144	259	5.29e-16	Enterobacter hormaechei TUM17945	NZ_BLXD01000007.1	11373	12179	-	WP_022649283.1	76-239: pfam13988 (DUF4225, Protein of unknown function (DUF4225).)		2 0 i112-135o196-215i	268	WP_080337760.1	1-53: cl02788 (Ser_Recombinase, N/A.)		0 0 o	108	330	WP_015673660.1			2 0 i43-64o70-93i	104	-4	WP_022649281.1			2 0 i43-63o69-91i	104	1613	WP_022649300.1	35-238: PRK10871 (nlpD, murein hydrolase activator NlpD.)	Neg: LIPO(Sec/SPII) (Pr: 0.998), Pos: LIPO(Sec/SPII) (Pr: 0.995)	0 Y n12-23c28/29o	246	1062	WP_032622375.1		Neg: LIPO(Sec/SPII) (Pr: 0.999), Pos: LIPO(Sec/SPII) (Pr: 0.994)	0 Y n6-16c20/21o	118	2266	WP_022649301.1	1-179: PRK03759 (PRK03759, isopentenyl-diphosphate Delta-isomerase.)		0 0 o
232	https://www.ncbi.nlm.nih.gov/nuccore/NZ_BLXE01000004.1?report=graph&from=11363&to=12169	DUF4225	144	259	5.29e-16	Enterobacter hormaechei TUM17946	NZ_BLXE01000004.1	11363	12169	-	WP_022649283.1	76-239: pfam13988 (DUF4225, Protein of unknown function (DUF4225).)		2 0 i112-135o196-215i	268	WP_080337760.1	1-53: cl02788 (Ser_Recombinase, N/A.)		0 0 o	108	330	WP_015673660.1			2 0 i43-64o70-93i	104	-4	WP_022649281.1			2 0 i43-63o69-91i	104	1613	WP_022649300.1	35-238: PRK10871 (nlpD, murein hydrolase activator NlpD.)	Neg: LIPO(Sec/SPII) (Pr: 0.998), Pos: LIPO(Sec/SPII) (Pr: 0.995)	0 Y n12-23c28/29o	246	1062	WP_032622375.1		Neg: LIPO(Sec/SPII) (Pr: 0.999), Pos: LIPO(Sec/SPII) (Pr: 0.994)	0 Y n6-16c20/21o	118	2266	WP_022649301.1	1-179: PRK03759 (PRK03759, isopentenyl-diphosphate Delta-isomerase.)		0 0 o
233	https://www.ncbi.nlm.nih.gov/nuccore/NZ_CP058128.1?report=graph&from=3853735&to=3854541	DUF4225	144	259	4.88e-16	Enterobacter hormaechei RHBSTW-00140	NZ_CP058128.1	3853735	3854541	+	WP_045623275.1	76-239: pfam13988 (DUF4225, Protein of unknown function (DUF4225).)		2 0 i112-135o196-215i	268	WP_223862218.1	21-83: cd03768 (SR_ResInv, Serine Recombinase (SR) family, Resolvase and Invertase subfamily, catalytic domain; members contain a C-terminal DNA binding domain.)		0 0 o	138	240	WP_015673660.1			2 0 i43-64o70-93i	104	-4	WP_223862217.1			1 0 o39-60i	75	1613	WP_023298539.1	35-238: PRK10871 (nlpD, murein hydrolase activator NlpD.)	Neg: LIPO(Sec/SPII) (Pr: 0.997), Pos: LIPO(Sec/SPII) (Pr: 0.984)	0 Y n12-23c28/29o	246	1062					0	1923	WP_045622910.1	1-179: PRK03759 (PRK03759, isopentenyl-diphosphate Delta-isomerase.)		0 0 o
234	https://www.ncbi.nlm.nih.gov/nuccore/NZ_CP058146.1?report=graph&from=3928687&to=3929493	DUF4225	144	259	4.88e-16	Enterobacter hormaechei RHBSTW-00133	NZ_CP058146.1	3928687	3929493	+	WP_045623275.1	76-239: pfam13988 (DUF4225, Protein of unknown function (DUF4225).)		2 0 i112-135o196-215i	268	WP_223862218.1	21-83: cd03768 (SR_ResInv, Serine Recombinase (SR) family, Resolvase and Invertase subfamily, catalytic domain; members contain a C-terminal DNA binding domain.)		0 0 o	138	240	WP_015673660.1			2 0 i43-64o70-93i	104	-4	WP_223862217.1			1 0 o39-60i	75	1613	WP_023298539.1	35-238: PRK10871 (nlpD, murein hydrolase activator NlpD.)	Neg: LIPO(Sec/SPII) (Pr: 0.997), Pos: LIPO(Sec/SPII) (Pr: 0.984)	0 Y n12-23c28/29o	246	1062					0	1923	WP_045622910.1	1-179: PRK03759 (PRK03759, isopentenyl-diphosphate Delta-isomerase.)		0 0 o
235	https://www.ncbi.nlm.nih.gov/nuccore/NZ_CP058149.1?report=graph&from=3828359&to=3829165	DUF4225	144	259	4.88e-16	Enterobacter hormaechei RHBSTW-00114	NZ_CP058149.1	3828359	3829165	+	WP_045623275.1	76-239: pfam13988 (DUF4225, Protein of unknown function (DUF4225).)		2 0 i112-135o196-215i	268	WP_223862218.1	21-83: cd03768 (SR_ResInv, Serine Recombinase (SR) family, Resolvase and Invertase subfamily, catalytic domain; members contain a C-terminal DNA binding domain.)		0 0 o	138	240	WP_015673660.1			2 0 i43-64o70-93i	104	-4	WP_088581786.1	9-372: NF033516 (transpos_IS3, IS3 family transposase.)		0 0 o	382	1450	WP_181236750.1	207-373: cl00213 (DNA_BRE_C, DNA breaking-rejoining enzymes, C-terminal catalytic domain.)		0 0 o	392	1003	WP_223862217.1			1 0 o39-60i	75	2845	WP_249414978.1			0 0 o
236	https://www.ncbi.nlm.nih.gov/nuccore/NZ_CP058164.1?report=graph&from=3722695&to=3723501	DUF4225	144	259	5.29e-16	Enterobacter hormaechei RHBSTW-00070	NZ_CP058164.1	3722695	3723501	+	WP_022649283.1	76-239: pfam13988 (DUF4225, Protein of unknown function (DUF4225).)		2 0 i112-135o196-215i	268	WP_223862065.1	21-83: cd03768 (SR_ResInv, Serine Recombinase (SR) family, Resolvase and Invertase subfamily, catalytic domain; members contain a C-terminal DNA binding domain.)		0 0 o	138	240	WP_015673660.1			2 0 i43-64o70-93i	104	-4	WP_022649281.1			2 0 i43-63o69-91i	104	1613	WP_022649300.1	35-238: PRK10871 (nlpD, murein hydrolase activator NlpD.)	Neg: LIPO(Sec/SPII) (Pr: 0.998), Pos: LIPO(Sec/SPII) (Pr: 0.995)	0 Y n12-23c28/29o	246	1062					0	1924	WP_022649301.1	1-179: PRK03759 (PRK03759, isopentenyl-diphosphate Delta-isomerase.)		0 0 o
237	https://www.ncbi.nlm.nih.gov/nuccore/NZ_CP058167.1?report=graph&from=3796082&to=3796888	DUF4225	144	259	5.24e-16	Enterobacter hormaechei RHBSTW-00059	NZ_CP058167.1	3796082	3796888	+	WP_023306876.1	76-239: pfam13988 (DUF4225, Protein of unknown function (DUF4225).)		2 0 i112-135o196-215i	268	WP_223861954.1	21-83: cd03768 (SR_ResInv, Serine Recombinase (SR) family, Resolvase and Invertase subfamily, catalytic domain; members contain a C-terminal DNA binding domain.)		0 0 o	138	240	WP_015673660.1			2 0 i43-64o70-93i	104	-4	WP_022649281.1			2 0 i43-63o69-91i	104	1615	WP_023306883.1	35-238: PRK10871 (nlpD, murein hydrolase activator NlpD.)	Neg: LIPO(Sec/SPII) (Pr: 0.997), Pos: LIPO(Sec/SPII) (Pr: 0.984)	0 Y n12-23c28/29o	246	1060					0	1926	WP_032676492.1	1-179: PRK03759 (PRK03759, isopentenyl-diphosphate Delta-isomerase.)		0 0 o
238	https://www.ncbi.nlm.nih.gov/nuccore/NZ_CP058172.1?report=graph&from=4048509&to=4049315	DUF4225	137	259	6.94e-13	Enterobacter hormaechei RHBSTW-00056	NZ_CP058172.1	4048509	4049315	+	WP_048965624.1	76-239: pfam13988 (DUF4225, Protein of unknown function (DUF4225).)		2 0 i112-137o196-215i	268	WP_225303262.1	21-83: cd03768 (SR_ResInv, Serine Recombinase (SR) family, Resolvase and Invertase subfamily, catalytic domain; members contain a C-terminal DNA binding domain.)		0 0 o	138	240	WP_048965623.1			2 0 i45-63o69-93i	104	-4	WP_046618721.1			0 0 o	232	719	WP_048965622.1	35-238: PRK10871 (nlpD, murein hydrolase activator NlpD.)	Neg: LIPO(Sec/SPII) (Pr: 0.998), Pos: LIPO(Sec/SPII) (Pr: 0.994)	0 Y n12-23c28/29o	246	739	WP_155019062.1		Pos: SP(Sec/SPI) (Pr: 0.523)	1 0 i7-27o	141	1420	WP_032676492.1	1-179: PRK03759 (PRK03759, isopentenyl-diphosphate Delta-isomerase.)		0 0 o
239	https://www.ncbi.nlm.nih.gov/nuccore/NZ_CP058175.1?report=graph&from=3846174&to=3846980	DUF4225	144	259	5.24e-16	Enterobacter hormaechei RHBSTW-00040	NZ_CP058175.1	3846174	3846980	+	WP_023306876.1	76-239: pfam13988 (DUF4225, Protein of unknown function (DUF4225).)		2 0 i112-135o196-215i	268	WP_223861954.1	21-83: cd03768 (SR_ResInv, Serine Recombinase (SR) family, Resolvase and Invertase subfamily, catalytic domain; members contain a C-terminal DNA binding domain.)		0 0 o	138	240	WP_015673660.1			2 0 i43-64o70-93i	104	-4	WP_022649281.1			2 0 i43-63o69-91i	104	1615	WP_023306883.1	35-238: PRK10871 (nlpD, murein hydrolase activator NlpD.)	Neg: LIPO(Sec/SPII) (Pr: 0.997), Pos: LIPO(Sec/SPII) (Pr: 0.984)	0 Y n12-23c28/29o	246	1060					0	1926	WP_032676492.1	1-179: PRK03759 (PRK03759, isopentenyl-diphosphate Delta-isomerase.)		0 0 o
240	https://www.ncbi.nlm.nih.gov/nuccore/NZ_CP058187.1?report=graph&from=3860648&to=3861454	DUF4225	144	259	5.24e-16	Enterobacter hormaechei RHBSTW-00016	NZ_CP058187.1	3860648	3861454	+	WP_023306876.1	76-239: pfam13988 (DUF4225, Protein of unknown function (DUF4225).)		2 0 i112-135o196-215i	268	WP_223861954.1	21-83: cd03768 (SR_ResInv, Serine Recombinase (SR) family, Resolvase and Invertase subfamily, catalytic domain; members contain a C-terminal DNA binding domain.)		0 0 o	138	240	WP_015673660.1			2 0 i43-64o70-93i	104	-4	WP_022649281.1			2 0 i43-63o69-91i	104	1615	WP_023306883.1	35-238: PRK10871 (nlpD, murein hydrolase activator NlpD.)	Neg: LIPO(Sec/SPII) (Pr: 0.997), Pos: LIPO(Sec/SPII) (Pr: 0.984)	0 Y n12-23c28/29o	246	1060					0	1926	WP_032676492.1	1-179: PRK03759 (PRK03759, isopentenyl-diphosphate Delta-isomerase.)		0 0 o
241	https://www.ncbi.nlm.nih.gov/nuccore/NZ_CP058191.1?report=graph&from=3877237&to=3878043	DUF4225	137	259	6.94e-13	Enterobacter hormaechei RHBSTW-00012	NZ_CP058191.1	3877237	3878043	+	WP_048965624.1	76-239: pfam13988 (DUF4225, Protein of unknown function (DUF4225).)		2 0 i112-137o196-215i	268	WP_223863119.1	21-83: cd03768 (SR_ResInv, Serine Recombinase (SR) family, Resolvase and Invertase subfamily, catalytic domain; members contain a C-terminal DNA binding domain.)		0 0 o	138	240	WP_063146500.1			2 0 i45-63o69-93i	104	-4	WP_022649281.1			2 0 i43-63o69-91i	104	1613	WP_003862885.1	216-382: cl00213 (DNA_BRE_C, DNA breaking-rejoining enzymes, C-terminal catalytic domain.)		0 0 o	416	702					0	1924	WP_044157545.1	2-222: cl29561 (EAL, N/A.)		0 0 o
242	https://www.ncbi.nlm.nih.gov/nuccore/NZ_CP055404.1?report=graph&from=3860008&to=3860814	DUF4225	144	259	4.88e-16	Enterobacter hormaechei RHBSTW-00101	NZ_CP055404.1	3860008	3860814	+	WP_045623275.1	76-239: pfam13988 (DUF4225, Protein of unknown function (DUF4225).)		2 0 i112-135o196-215i	268	WP_223862218.1	21-83: cd03768 (SR_ResInv, Serine Recombinase (SR) family, Resolvase and Invertase subfamily, catalytic domain; members contain a C-terminal DNA binding domain.)		0 0 o	138	240	WP_015673660.1			2 0 i43-64o70-93i	104	-4	WP_223862217.1			1 0 o39-60i	75	1613	WP_023298539.1	35-238: PRK10871 (nlpD, murein hydrolase activator NlpD.)	Neg: LIPO(Sec/SPII) (Pr: 0.997), Pos: LIPO(Sec/SPII) (Pr: 0.984)	0 Y n12-23c28/29o	246	1062					0	1923	WP_045622910.1	1-179: PRK03759 (PRK03759, isopentenyl-diphosphate Delta-isomerase.)		0 0 o
243	https://www.ncbi.nlm.nih.gov/nuccore/NZ_CP056676.1?report=graph&from=880805&to=881611	DUF4225	144	259	4.88e-16	Enterobacter hormaechei RHBSTW-00642	NZ_CP056676.1	880805	881611	-	WP_045623275.1	76-239: pfam13988 (DUF4225, Protein of unknown function (DUF4225).)		2 0 i112-135o196-215i	268	WP_223862218.1	21-83: cd03768 (SR_ResInv, Serine Recombinase (SR) family, Resolvase and Invertase subfamily, catalytic domain; members contain a C-terminal DNA binding domain.)		0 0 o	138	240	WP_015673660.1			2 0 i43-64o70-93i	104	-4	WP_223862217.1			1 0 o39-60i	75	1613	WP_023298539.1	35-238: PRK10871 (nlpD, murein hydrolase activator NlpD.)	Neg: LIPO(Sec/SPII) (Pr: 0.997), Pos: LIPO(Sec/SPII) (Pr: 0.984)	0 Y n12-23c28/29o	246	1062					0	1923	WP_045622910.1	1-179: PRK03759 (PRK03759, isopentenyl-diphosphate Delta-isomerase.)		0 0 o
244	https://www.ncbi.nlm.nih.gov/nuccore/NZ_CP056691.1?report=graph&from=3967256&to=3968062	DUF4225	144	259	4.88e-16	Enterobacter hormaechei RHBSTW-00626	NZ_CP056691.1	3967256	3968062	+	WP_045623275.1	76-239: pfam13988 (DUF4225, Protein of unknown function (DUF4225).)		2 0 i112-135o196-215i	268	WP_223862218.1	21-83: cd03768 (SR_ResInv, Serine Recombinase (SR) family, Resolvase and Invertase subfamily, catalytic domain; members contain a C-terminal DNA binding domain.)		0 0 o	138	240	WP_015673660.1			2 0 i43-64o70-93i	104	-4					0	1674	WP_023298539.1	35-238: PRK10871 (nlpD, murein hydrolase activator NlpD.)	Neg: LIPO(Sec/SPII) (Pr: 0.997), Pos: LIPO(Sec/SPII) (Pr: 0.984)	0 Y n12-23c28/29o	246	1062	WP_001254932.1	52-383: COG2826 (Tra8, Transposase and inactivated derivatives, IS30 family [Mobilome: prophages, transposons].)		0 0 o	383	2635	WP_045622910.1	1-179: PRK03759 (PRK03759, isopentenyl-diphosphate Delta-isomerase.)		0 0 o
245	https://www.ncbi.nlm.nih.gov/nuccore/NZ_CP056719.1?report=graph&from=4029362&to=4030168	DUF4225	144	259	4.88e-16	Enterobacter hormaechei RHBSTW-00333	NZ_CP056719.1	4029362	4030168	+	WP_045623275.1	76-239: pfam13988 (DUF4225, Protein of unknown function (DUF4225).)		2 0 i112-135o196-215i	268	WP_223862218.1	21-83: cd03768 (SR_ResInv, Serine Recombinase (SR) family, Resolvase and Invertase subfamily, catalytic domain; members contain a C-terminal DNA binding domain.)		0 0 o	138	240	WP_015673660.1			2 0 i43-64o70-93i	104	-4	WP_223862217.1			1 0 o39-60i	75	1613	WP_087451024.1	8-356: NF033516 (transpos_IS3, IS3 family transposase.)		0 0 o	373	463					0	1923	WP_023294871.1			1 0 o191-209i
246	https://www.ncbi.nlm.nih.gov/nuccore/NZ_CP056663.1?report=graph&from=3962712&to=3963518	DUF4225	144	259	4.88e-16	Enterobacter hormaechei RHBSTW-00668	NZ_CP056663.1	3962712	3963518	+	WP_045623275.1	76-239: pfam13988 (DUF4225, Protein of unknown function (DUF4225).)		2 0 i112-135o196-215i	268	WP_223862218.1	21-83: cd03768 (SR_ResInv, Serine Recombinase (SR) family, Resolvase and Invertase subfamily, catalytic domain; members contain a C-terminal DNA binding domain.)		0 0 o	138	240	WP_015673660.1			2 0 i43-64o70-93i	104	-4	WP_223862217.1			1 0 o39-60i	75	1613	WP_023298539.1	35-238: PRK10871 (nlpD, murein hydrolase activator NlpD.)	Neg: LIPO(Sec/SPII) (Pr: 0.997), Pos: LIPO(Sec/SPII) (Pr: 0.984)	0 Y n12-23c28/29o	246	1062					0	1923	WP_045622910.1	1-179: PRK03759 (PRK03759, isopentenyl-diphosphate Delta-isomerase.)		0 0 o
247	https://www.ncbi.nlm.nih.gov/nuccore/NZ_CP056455.1?report=graph&from=3847586&to=3848392	DUF4225	144	259	4.88e-16	Enterobacter hormaechei RHBSTW-00492	NZ_CP056455.1	3847586	3848392	+	WP_045623275.1	76-239: pfam13988 (DUF4225, Protein of unknown function (DUF4225).)		2 0 i112-135o196-215i	268	WP_223862218.1	21-83: cd03768 (SR_ResInv, Serine Recombinase (SR) family, Resolvase and Invertase subfamily, catalytic domain; members contain a C-terminal DNA binding domain.)		0 0 o	138	240	WP_015673660.1			2 0 i43-64o70-93i	104	-4	WP_088581786.1	9-372: NF033516 (transpos_IS3, IS3 family transposase.)		0 0 o	382	1450	WP_023298539.1	35-238: PRK10871 (nlpD, murein hydrolase activator NlpD.)	Neg: LIPO(Sec/SPII) (Pr: 0.997), Pos: LIPO(Sec/SPII) (Pr: 0.984)	0 Y n12-23c28/29o	246	1062	WP_038416650.1	3-214: COG1280 (RhtB, Threonine/homoserine/homoserine lactone efflux protein [Amino acid transport and metabolism].)		6 0 o6-29i41-65o71-88i118-140o160-181i193-211o	214	2843	WP_023298540.1	1-179: PRK03759 (PRK03759, isopentenyl-diphosphate Delta-isomerase.)		0 0 o
248	https://www.ncbi.nlm.nih.gov/nuccore/NZ_CP056727.1?report=graph&from=3879559&to=3880365	DUF4225	144	259	4.88e-16	Enterobacter hormaechei RHBSTW-00316	NZ_CP056727.1	3879559	3880365	+	WP_045623275.1	76-239: pfam13988 (DUF4225, Protein of unknown function (DUF4225).)		2 0 i112-135o196-215i	268	WP_223862218.1	21-83: cd03768 (SR_ResInv, Serine Recombinase (SR) family, Resolvase and Invertase subfamily, catalytic domain; members contain a C-terminal DNA binding domain.)		0 0 o	138	240	WP_015673660.1			2 0 i43-64o70-93i	104	-4	WP_088581786.1	9-372: NF033516 (transpos_IS3, IS3 family transposase.)		0 0 o	382	1450	WP_023298539.1	35-238: PRK10871 (nlpD, murein hydrolase activator NlpD.)	Neg: LIPO(Sec/SPII) (Pr: 0.997), Pos: LIPO(Sec/SPII) (Pr: 0.984)	0 Y n12-23c28/29o	246	1062	WP_223862217.1			1 0 o39-60i	75	2845	WP_023298540.1	1-179: PRK03759 (PRK03759, isopentenyl-diphosphate Delta-isomerase.)		0 0 o
249	https://www.ncbi.nlm.nih.gov/nuccore/NZ_CP059419.1?report=graph&from=3873857&to=3874663	DUF4225	144	259	5.13e-16	Enterobacter hormaechei ENCL48880	NZ_CP059419.1	3873857	3874663	+	WP_163347533.1	76-239: pfam13988 (DUF4225, Protein of unknown function (DUF4225).)		2 0 i112-135o196-215i	268	WP_234035981.1	21-83: cd03768 (SR_ResInv, Serine Recombinase (SR) family, Resolvase and Invertase subfamily, catalytic domain; members contain a C-terminal DNA binding domain.)		0 0 o	138	240	WP_015673660.1			2 0 i43-64o70-93i	104	-4	WP_181757105.1			2 0 i43-63o69-86i	104	1614	WP_023306883.1	35-238: PRK10871 (nlpD, murein hydrolase activator NlpD.)	Neg: LIPO(Sec/SPII) (Pr: 0.997), Pos: LIPO(Sec/SPII) (Pr: 0.984)	0 Y n12-23c28/29o	246	1061					0	1925	WP_163347531.1	1-179: PRK03759 (PRK03759, isopentenyl-diphosphate Delta-isomerase.)		0 0 o
250	https://www.ncbi.nlm.nih.gov/nuccore/NZ_JABXPZ010000001.1?report=graph&from=1477919&to=1478725	DUF4225	144	259	5.29e-16	Enterobacter hormaechei RHBSTW-00438	NZ_JABXPZ010000001.1	1477919	1478725	+	WP_022649283.1	76-239: pfam13988 (DUF4225, Protein of unknown function (DUF4225).)		2 0 i112-135o196-215i	268	WP_223862065.1	21-83: cd03768 (SR_ResInv, Serine Recombinase (SR) family, Resolvase and Invertase subfamily, catalytic domain; members contain a C-terminal DNA binding domain.)		0 0 o	138	240	WP_015673660.1			2 0 i43-64o70-93i	104	-4	WP_022649281.1			2 0 i43-63o69-91i	104	1613	WP_022649300.1	35-238: PRK10871 (nlpD, murein hydrolase activator NlpD.)	Neg: LIPO(Sec/SPII) (Pr: 0.998), Pos: LIPO(Sec/SPII) (Pr: 0.995)	0 Y n12-23c28/29o	246	1062					0	1924	WP_022649301.1	1-179: PRK03759 (PRK03759, isopentenyl-diphosphate Delta-isomerase.)		0 0 o
251	https://www.ncbi.nlm.nih.gov/nuccore/NZ_JABXQF010000003.1?report=graph&from=74727&to=75533	DUF4225	144	259	5.24e-16	Enterobacter hormaechei RHBSTW-00332	NZ_JABXQF010000003.1	74727	75533	+	WP_023306876.1	76-239: pfam13988 (DUF4225, Protein of unknown function (DUF4225).)		2 0 i112-135o196-215i	268	WP_223861954.1	21-83: cd03768 (SR_ResInv, Serine Recombinase (SR) family, Resolvase and Invertase subfamily, catalytic domain; members contain a C-terminal DNA binding domain.)		0 0 o	138	240	WP_015673660.1			2 0 i43-64o70-93i	104	-4	WP_022649281.1			2 0 i43-63o69-91i	104	1615	WP_023306883.1	35-238: PRK10871 (nlpD, murein hydrolase activator NlpD.)	Neg: LIPO(Sec/SPII) (Pr: 0.997), Pos: LIPO(Sec/SPII) (Pr: 0.984)	0 Y n12-23c28/29o	246	1060					0	1926	WP_032676492.1	1-179: PRK03759 (PRK03759, isopentenyl-diphosphate Delta-isomerase.)		0 0 o
252	https://www.ncbi.nlm.nih.gov/nuccore/NZ_JABXPO010000001.1?report=graph&from=970640&to=971446	DUF4225	144	259	5.24e-16	Enterobacter hormaechei RHBSTW-00757	NZ_JABXPO010000001.1	970640	971446	+	WP_023306876.1	76-239: pfam13988 (DUF4225, Protein of unknown function (DUF4225).)		2 0 i112-135o196-215i	268	WP_223861954.1	21-83: cd03768 (SR_ResInv, Serine Recombinase (SR) family, Resolvase and Invertase subfamily, catalytic domain; members contain a C-terminal DNA binding domain.)		0 0 o	138	240	WP_015673660.1			2 0 i43-64o70-93i	104	-4	WP_022649281.1			2 0 i43-63o69-91i	104	1614	WP_023306883.1	35-238: PRK10871 (nlpD, murein hydrolase activator NlpD.)	Neg: LIPO(Sec/SPII) (Pr: 0.997), Pos: LIPO(Sec/SPII) (Pr: 0.984)	0 Y n12-23c28/29o	246	1060					0	1925	WP_032676492.1	1-179: PRK03759 (PRK03759, isopentenyl-diphosphate Delta-isomerase.)		0 0 o
253	https://www.ncbi.nlm.nih.gov/nuccore/NZ_CP059711.1?report=graph&from=3879803&to=3880609	DUF4225	144	259	5.24e-16	Enterobacter hormaechei ZHH	NZ_CP059711.1	3879803	3880609	+	WP_023306876.1	76-239: pfam13988 (DUF4225, Protein of unknown function (DUF4225).)		2 0 i112-135o196-215i	268	WP_080298786.1	1-53: cl02788 (Ser_Recombinase, N/A.)		0 0 o	108	330	WP_015673660.1			2 0 i43-64o70-93i	104	-4	WP_022649281.1			2 0 i43-63o69-91i	104	1613	WP_023294888.1	215-381: cl00213 (DNA_BRE_C, DNA breaking-rejoining enzymes, C-terminal catalytic domain.)		0 0 o	401	1023	WP_038416652.1		Neg: LIPO(Sec/SPII) (Pr: 0.999), Pos: LIPO(Sec/SPII) (Pr: 0.994)	0 Y n6-16c20/21o	118	2266	WP_023294887.1	1-396: PRK13656 (PRK13656, enoyl-[acyl-carrier-protein] reductase FabV.)		0 0 o
254	https://www.ncbi.nlm.nih.gov/nuccore/NZ_VKNS01000002.1?report=graph&from=275698&to=276504	DUF4225	144	259	5.24e-16	Enterobacter hormaechei EnC16154_1	NZ_VKNS01000002.1	275698	276504	+	WP_023306876.1	76-239: pfam13988 (DUF4225, Protein of unknown function (DUF4225).)		2 0 i112-135o196-215i	268	WP_223861954.1	21-83: cd03768 (SR_ResInv, Serine Recombinase (SR) family, Resolvase and Invertase subfamily, catalytic domain; members contain a C-terminal DNA binding domain.)		0 0 o	138	240	WP_015673660.1			2 0 i43-64o70-93i	104	-4	WP_022649281.1			2 0 i43-63o69-91i	104	1614	WP_072280781.1			0 0 o	328	1346					0	1925	WP_045149094.1			0 0 o
255	https://www.ncbi.nlm.nih.gov/nuccore/NZ_JACXVS010000115.1?report=graph&from=823&to=1629	DUF4225	144	259	5.24e-16	Enterobacter hormaechei KCJ3K514	NZ_JACXVS010000115.1	823	1629	+	WP_023306876.1	76-239: pfam13988 (DUF4225, Protein of unknown function (DUF4225).)		2 0 i112-135o196-215i	268	WP_223861954.1	21-83: cd03768 (SR_ResInv, Serine Recombinase (SR) family, Resolvase and Invertase subfamily, catalytic domain; members contain a C-terminal DNA binding domain.)		0 0 o	138	240	WP_015673660.1			2 0 i43-64o70-93i	104	-4					0	0	WP_023306883.1	35-238: PRK10871 (nlpD, murein hydrolase activator NlpD.)	Neg: LIPO(Sec/SPII) (Pr: 0.997), Pos: LIPO(Sec/SPII) (Pr: 0.984)	0 Y n12-23c28/29o	246	1060					0	0	WP_032676492.1	1-179: PRK03759 (PRK03759, isopentenyl-diphosphate Delta-isomerase.)		0 0 o
256	https://www.ncbi.nlm.nih.gov/nuccore/NZ_JACRQL010000001.1?report=graph&from=1155782&to=1156588	DUF4225	137	259	6.48e-13	Enterobacter hormaechei UCI174	NZ_JACRQL010000001.1	1155782	1156588	-	WP_154849343.1	76-239: pfam13988 (DUF4225, Protein of unknown function (DUF4225).)		2 0 i112-137o196-215i	268	WP_223862218.1	21-83: cd03768 (SR_ResInv, Serine Recombinase (SR) family, Resolvase and Invertase subfamily, catalytic domain; members contain a C-terminal DNA binding domain.)		0 0 o	138	240	WP_045308808.1			2 0 i45-63o69-93i	104	-4	WP_193131755.1			0 0 o	232	719	WP_063137624.1	35-238: PRK10871 (nlpD, murein hydrolase activator NlpD.)	Neg: LIPO(Sec/SPII) (Pr: 0.998), Pos: LIPO(Sec/SPII) (Pr: 0.994)	0 Y n12-23c28/29o	246	739	WP_045308812.1		Pos: SP(Sec/SPI) (Pr: 0.523)	1 0 i7-27o	141	1420	WP_032676492.1	1-179: PRK03759 (PRK03759, isopentenyl-diphosphate Delta-isomerase.)		0 0 o
257	https://www.ncbi.nlm.nih.gov/nuccore/NZ_JACRQK010000001.1?report=graph&from=739596&to=740402	DUF4225	144	259	5.5e-16	Enterobacter hormaechei UCI175	NZ_JACRQK010000001.1	739596	740402	+	WP_193129783.1	76-239: pfam13988 (DUF4225, Protein of unknown function (DUF4225).)		2 0 i112-135o196-215i	268	WP_226863006.1	21-83: cd03768 (SR_ResInv, Serine Recombinase (SR) family, Resolvase and Invertase subfamily, catalytic domain; members contain a C-terminal DNA binding domain.)		0 0 o	138	240	WP_015673660.1			2 0 i43-64o70-93i	104	-4	WP_226862685.1			1 0 i43-62o	68	1175	WP_193129784.1	221-388: cl00213 (DNA_BRE_C, DNA breaking-rejoining enzymes, C-terminal catalytic domain.)		0 0 o	404	1010					0	1485	WP_045891687.1			0 0 o
258	https://www.ncbi.nlm.nih.gov/nuccore/NZ_JACRQO010000001.1?report=graph&from=839073&to=839879	DUF4225	144	259	5.29e-16	Enterobacter hormaechei UCI148	NZ_JACRQO010000001.1	839073	839879	-	WP_022649283.1	76-239: pfam13988 (DUF4225, Protein of unknown function (DUF4225).)		2 0 i112-135o196-215i	268	WP_223862065.1	21-83: cd03768 (SR_ResInv, Serine Recombinase (SR) family, Resolvase and Invertase subfamily, catalytic domain; members contain a C-terminal DNA binding domain.)		0 0 o	138	240	WP_015673660.1			2 0 i43-64o70-93i	104	-4	WP_022649281.1			2 0 i43-63o69-91i	104	1613	WP_022649300.1	35-238: PRK10871 (nlpD, murein hydrolase activator NlpD.)	Neg: LIPO(Sec/SPII) (Pr: 0.998), Pos: LIPO(Sec/SPII) (Pr: 0.995)	0 Y n12-23c28/29o	246	1062					0	1924	WP_022649301.1	1-179: PRK03759 (PRK03759, isopentenyl-diphosphate Delta-isomerase.)		0 0 o
259	https://www.ncbi.nlm.nih.gov/nuccore/NZ_JACRRW010000001.1?report=graph&from=4375153&to=4375959	DUF4225	144	259	5.29e-16	Enterobacter hormaechei BWH 75	NZ_JACRRW010000001.1	4375153	4375959	-	WP_022649283.1	76-239: pfam13988 (DUF4225, Protein of unknown function (DUF4225).)		2 0 i112-135o196-215i	268	WP_223862065.1	21-83: cd03768 (SR_ResInv, Serine Recombinase (SR) family, Resolvase and Invertase subfamily, catalytic domain; members contain a C-terminal DNA binding domain.)		0 0 o	138	240	WP_015673660.1			2 0 i43-64o70-93i	104	-4	WP_022649281.1			2 0 i43-63o69-91i	104	1613	WP_022649284.1	216-382: cl00213 (DNA_BRE_C, DNA breaking-rejoining enzymes, C-terminal catalytic domain.)		0 0 o	411	1025					0	1924	WP_022649285.1			0 0 o
260	https://www.ncbi.nlm.nih.gov/nuccore/NZ_VWTE01000007.1?report=graph&from=184728&to=185534	DUF4225	144	259	5.29e-16	Enterobacter hormaechei H8871	NZ_VWTE01000007.1	184728	185534	+	WP_022649283.1	76-239: pfam13988 (DUF4225, Protein of unknown function (DUF4225).)		2 0 i112-135o196-215i	268	WP_223862065.1	21-83: cd03768 (SR_ResInv, Serine Recombinase (SR) family, Resolvase and Invertase subfamily, catalytic domain; members contain a C-terminal DNA binding domain.)		0 0 o	138	240	WP_015673660.1			2 0 i43-64o70-93i	104	-4	WP_022649281.1			2 0 i43-63o69-91i	104	1613	WP_022649300.1	35-238: PRK10871 (nlpD, murein hydrolase activator NlpD.)	Neg: LIPO(Sec/SPII) (Pr: 0.998), Pos: LIPO(Sec/SPII) (Pr: 0.995)	0 Y n12-23c28/29o	246	1062					0	1924	WP_022649301.1	1-179: PRK03759 (PRK03759, isopentenyl-diphosphate Delta-isomerase.)		0 0 o
261	https://www.ncbi.nlm.nih.gov/nuccore/NZ_JADRBL010000002.1?report=graph&from=186558&to=187364	DUF4225	137	259	7.51e-13	Enterobacter hormaechei EB00027	NZ_JADRBL010000002.1	186558	187364	-	WP_063148675.1	76-239: pfam13988 (DUF4225, Protein of unknown function (DUF4225).)		2 0 i112-137o196-215i	268	WP_230861782.1	21-83: cd03768 (SR_ResInv, Serine Recombinase (SR) family, Resolvase and Invertase subfamily, catalytic domain; members contain a C-terminal DNA binding domain.)		0 0 o	121	240	WP_045308808.1			2 0 i45-63o69-93i	104	-4	WP_046618721.1			0 0 o	232	719	WP_048965622.1	35-238: PRK10871 (nlpD, murein hydrolase activator NlpD.)	Neg: LIPO(Sec/SPII) (Pr: 0.998), Pos: LIPO(Sec/SPII) (Pr: 0.994)	0 Y n12-23c28/29o	246	738	WP_045308812.1		Pos: SP(Sec/SPI) (Pr: 0.523)	1 0 i7-27o	141	1420	WP_063137625.1	1-179: PRK03759 (PRK03759, isopentenyl-diphosphate Delta-isomerase.)		0 0 o
262	https://www.ncbi.nlm.nih.gov/nuccore/NZ_JADRIZ010000008.1?report=graph&from=54919&to=55725	DUF4225	144	259	5.29e-16	Enterobacter hormaechei EC47	NZ_JADRIZ010000008.1	54919	55725	-	WP_022649283.1	76-239: pfam13988 (DUF4225, Protein of unknown function (DUF4225).)		2 0 i112-135o196-215i	268	WP_223862065.1	21-83: cd03768 (SR_ResInv, Serine Recombinase (SR) family, Resolvase and Invertase subfamily, catalytic domain; members contain a C-terminal DNA binding domain.)		0 0 o	138	240	WP_015673660.1			2 0 i43-64o70-93i	104	-4	WP_022649281.1			2 0 i43-63o69-91i	104	1613	WP_022649300.1	35-238: PRK10871 (nlpD, murein hydrolase activator NlpD.)	Neg: LIPO(Sec/SPII) (Pr: 0.998), Pos: LIPO(Sec/SPII) (Pr: 0.995)	0 Y n12-23c28/29o	246	1062					0	1924	WP_022649301.1	1-179: PRK03759 (PRK03759, isopentenyl-diphosphate Delta-isomerase.)		0 0 o
263	https://www.ncbi.nlm.nih.gov/nuccore/NZ_JADRHV010000005.1?report=graph&from=11533&to=12339	DUF4225	144	259	5.24e-16	Enterobacter hormaechei EC98	NZ_JADRHV010000005.1	11533	12339	-	WP_023306876.1	76-239: pfam13988 (DUF4225, Protein of unknown function (DUF4225).)		2 0 i112-135o196-215i	268	WP_223861954.1	21-83: cd03768 (SR_ResInv, Serine Recombinase (SR) family, Resolvase and Invertase subfamily, catalytic domain; members contain a C-terminal DNA binding domain.)		0 0 o	138	240	WP_015673660.1			2 0 i43-64o70-93i	104	-4	WP_022649281.1			2 0 i43-63o69-91i	104	1615	WP_023306883.1	35-238: PRK10871 (nlpD, murein hydrolase activator NlpD.)	Neg: LIPO(Sec/SPII) (Pr: 0.997), Pos: LIPO(Sec/SPII) (Pr: 0.984)	0 Y n12-23c28/29o	246	1060					0	1926	WP_032676492.1	1-179: PRK03759 (PRK03759, isopentenyl-diphosphate Delta-isomerase.)		0 0 o
264	https://www.ncbi.nlm.nih.gov/nuccore/NZ_JADRHP010000111.1?report=graph&from=3014&to=3820	DUF4225	144	259	5.29e-16	Enterobacter hormaechei MML31	NZ_JADRHP010000111.1	3014	3820	+	WP_022649283.1	76-239: pfam13988 (DUF4225, Protein of unknown function (DUF4225).)		2 0 i112-135o196-215i	268	WP_223862065.1	21-83: cd03768 (SR_ResInv, Serine Recombinase (SR) family, Resolvase and Invertase subfamily, catalytic domain; members contain a C-terminal DNA binding domain.)		0 0 o	138	240	WP_015673660.1			2 0 i43-64o70-93i	104	-4	WP_022649281.1			2 0 i43-63o69-91i	104	1613	WP_022649300.1	35-238: PRK10871 (nlpD, murein hydrolase activator NlpD.)	Neg: LIPO(Sec/SPII) (Pr: 0.998), Pos: LIPO(Sec/SPII) (Pr: 0.995)	0 Y n12-23c28/29o	246	1062					0	1924
265	https://www.ncbi.nlm.nih.gov/nuccore/NZ_JAELXE010000013.1?report=graph&from=29971&to=30777	DUF4225	137	259	7.51e-13	Enterobacter hormaechei 175I9	NZ_JAELXE010000013.1	29971	30777	-	WP_063148675.1	76-239: pfam13988 (DUF4225, Protein of unknown function (DUF4225).)		2 0 i112-137o196-215i	268	WP_223861998.1	21-83: cd03768 (SR_ResInv, Serine Recombinase (SR) family, Resolvase and Invertase subfamily, catalytic domain; members contain a C-terminal DNA binding domain.)		0 0 o	121	240	WP_045308808.1			2 0 i45-63o69-93i	104	-4	WP_046618721.1			0 0 o	232	719	WP_048965622.1	35-238: PRK10871 (nlpD, murein hydrolase activator NlpD.)	Neg: LIPO(Sec/SPII) (Pr: 0.998), Pos: LIPO(Sec/SPII) (Pr: 0.994)	0 Y n12-23c28/29o	246	738	WP_045308812.1		Pos: SP(Sec/SPI) (Pr: 0.523)	1 0 i7-27o	141	1420	WP_063137625.1	1-179: PRK03759 (PRK03759, isopentenyl-diphosphate Delta-isomerase.)		0 0 o
266	https://www.ncbi.nlm.nih.gov/nuccore/NZ_JAELXA010000019.1?report=graph&from=145675&to=146481	DUF4225	137	259	6.94e-13	Enterobacter hormaechei 177J8	NZ_JAELXA010000019.1	145675	146481	+	WP_048965624.1	76-239: pfam13988 (DUF4225, Protein of unknown function (DUF4225).)		2 0 i112-137o196-215i	268	WP_233156161.1	21-83: cd03768 (SR_ResInv, Serine Recombinase (SR) family, Resolvase and Invertase subfamily, catalytic domain; members contain a C-terminal DNA binding domain.)		0 0 o	138	240	WP_045308808.1			2 0 i45-63o69-93i	104	-4	WP_154818291.1			1 0 o12-29i	52	807	WP_063849474.1	35-238: PRK10871 (nlpD, murein hydrolase activator NlpD.)	Neg: LIPO(Sec/SPII) (Pr: 0.998), Pos: LIPO(Sec/SPII) (Pr: 0.996)	0 Y n12-23c28/29o	246	739					0	1047	WP_022649301.1	1-179: PRK03759 (PRK03759, isopentenyl-diphosphate Delta-isomerase.)		0 0 o
267	https://www.ncbi.nlm.nih.gov/nuccore/NZ_JAELXG010000012.1?report=graph&from=54501&to=55307	DUF4225	144	259	4.88e-16	Enterobacter hormaechei 173I4	NZ_JAELXG010000012.1	54501	55307	-	WP_045623275.1	76-239: pfam13988 (DUF4225, Protein of unknown function (DUF4225).)		2 0 i112-135o196-215i	268	WP_223862218.1	21-83: cd03768 (SR_ResInv, Serine Recombinase (SR) family, Resolvase and Invertase subfamily, catalytic domain; members contain a C-terminal DNA binding domain.)		0 0 o	138	240	WP_015673660.1			2 0 i43-64o70-93i	104	-4	WP_223862217.1			1 0 o39-60i	75	1613	WP_023298539.1	35-238: PRK10871 (nlpD, murein hydrolase activator NlpD.)	Neg: LIPO(Sec/SPII) (Pr: 0.997), Pos: LIPO(Sec/SPII) (Pr: 0.984)	0 Y n12-23c28/29o	246	1062					0	1923	WP_045622910.1	1-179: PRK03759 (PRK03759, isopentenyl-diphosphate Delta-isomerase.)		0 0 o
268	https://www.ncbi.nlm.nih.gov/nuccore/NZ_JAELXC010000040.1?report=graph&from=54936&to=55742	DUF4225	144	259	5.29e-16	Enterobacter hormaechei 177B1	NZ_JAELXC010000040.1	54936	55742	-	WP_022649283.1	76-239: pfam13988 (DUF4225, Protein of unknown function (DUF4225).)		2 0 i112-135o196-215i	268	WP_223862065.1	21-83: cd03768 (SR_ResInv, Serine Recombinase (SR) family, Resolvase and Invertase subfamily, catalytic domain; members contain a C-terminal DNA binding domain.)		0 0 o	138	240	WP_015673660.1			2 0 i43-64o70-93i	104	-4	WP_022649281.1			2 0 i43-63o69-91i	104	1613	WP_022649300.1	35-238: PRK10871 (nlpD, murein hydrolase activator NlpD.)	Neg: LIPO(Sec/SPII) (Pr: 0.998), Pos: LIPO(Sec/SPII) (Pr: 0.995)	0 Y n12-23c28/29o	246	1062					0	1924	WP_022649301.1	1-179: PRK03759 (PRK03759, isopentenyl-diphosphate Delta-isomerase.)		0 0 o
269	https://www.ncbi.nlm.nih.gov/nuccore/NZ_JAELXF010000031.1?report=graph&from=156985&to=157791	DUF4225	144	259	4.88e-16	Enterobacter hormaechei 175C6	NZ_JAELXF010000031.1	156985	157791	+	WP_045623275.1	76-239: pfam13988 (DUF4225, Protein of unknown function (DUF4225).)		2 0 i112-135o196-215i	268	WP_223862218.1	21-83: cd03768 (SR_ResInv, Serine Recombinase (SR) family, Resolvase and Invertase subfamily, catalytic domain; members contain a C-terminal DNA binding domain.)		0 0 o	138	240	WP_015673660.1			2 0 i43-64o70-93i	104	-4	WP_223862217.1			1 0 o39-60i	75	1613	WP_023298539.1	35-238: PRK10871 (nlpD, murein hydrolase activator NlpD.)	Neg: LIPO(Sec/SPII) (Pr: 0.997), Pos: LIPO(Sec/SPII) (Pr: 0.984)	0 Y n12-23c28/29o	246	1062					0	1923	WP_023298540.1	1-179: PRK03759 (PRK03759, isopentenyl-diphosphate Delta-isomerase.)		0 0 o
270	https://www.ncbi.nlm.nih.gov/nuccore/NZ_JAELXJ010000003.1?report=graph&from=157415&to=158221	DUF4225	144	259	2.68e-16	Enterobacter hormaechei 173B10	NZ_JAELXJ010000003.1	157415	158221	+	WP_171936689.1	76-239: pfam13988 (DUF4225, Protein of unknown function (DUF4225).)		2 0 i112-135o196-215i	268	WP_225303262.1	21-83: cd03768 (SR_ResInv, Serine Recombinase (SR) family, Resolvase and Invertase subfamily, catalytic domain; members contain a C-terminal DNA binding domain.)		0 0 o	138	240	WP_015673660.1			2 0 i43-64o70-93i	104	-4	WP_154818291.1			1 0 o12-29i	52	807	WP_038416673.1	35-238: PRK10871 (nlpD, murein hydrolase activator NlpD.)	Neg: LIPO(Sec/SPII) (Pr: 0.998), Pos: LIPO(Sec/SPII) (Pr: 0.994)	0 Y n12-23c28/29o	246	1061					0	1047	WP_199159553.1	1-179: PRK03759 (PRK03759, isopentenyl-diphosphate Delta-isomerase.)		0 0 o
271	https://www.ncbi.nlm.nih.gov/nuccore/NZ_JAELXM010000025.1?report=graph&from=184178&to=184984	DUF4225	137	259	6.55e-13	Enterobacter hormaechei 170J7	NZ_JAELXM010000025.1	184178	184984	+	WP_045308809.1	76-239: pfam13988 (DUF4225, Protein of unknown function (DUF4225).)		2 0 i112-137o196-215i	268	WP_233158454.1	21-83: cd03768 (SR_ResInv, Serine Recombinase (SR) family, Resolvase and Invertase subfamily, catalytic domain; members contain a C-terminal DNA binding domain.)		0 0 o	138	241	WP_045308808.1			2 0 i45-63o69-93i	104	-4	WP_046618721.1			0 0 o	232	720	WP_063137624.1	35-238: PRK10871 (nlpD, murein hydrolase activator NlpD.)	Neg: LIPO(Sec/SPII) (Pr: 0.998), Pos: LIPO(Sec/SPII) (Pr: 0.994)	0 Y n12-23c28/29o	246	739	WP_045308812.1		Pos: SP(Sec/SPI) (Pr: 0.523)	1 0 i7-27o	141	1421	WP_032676492.1	1-179: PRK03759 (PRK03759, isopentenyl-diphosphate Delta-isomerase.)		0 0 o
272	https://www.ncbi.nlm.nih.gov/nuccore/NZ_JAELWB010000022.1?report=graph&from=17658&to=18464	DUF4225	137	259	7.51e-13	Enterobacter hormaechei 193I10	NZ_JAELWB010000022.1	17658	18464	-	WP_063148675.1	76-239: pfam13988 (DUF4225, Protein of unknown function (DUF4225).)		2 0 i112-137o196-215i	268	WP_223861998.1	21-83: cd03768 (SR_ResInv, Serine Recombinase (SR) family, Resolvase and Invertase subfamily, catalytic domain; members contain a C-terminal DNA binding domain.)		0 0 o	121	240	WP_045308808.1			2 0 i45-63o69-93i	104	-4	WP_046618721.1			0 0 o	232	719	WP_063148676.1			0 0 o	326	1022	WP_045308812.1		Pos: SP(Sec/SPI) (Pr: 0.523)	1 0 i7-27o	141	1420	WP_063148677.1			0 0 o
273	https://www.ncbi.nlm.nih.gov/nuccore/NZ_JAELWD010000010.1?report=graph&from=2060&to=2866	DUF4225	137	259	6.94e-13	Enterobacter hormaechei 192J8	NZ_JAELWD010000010.1	2060	2866	-	WP_048965624.1	76-239: pfam13988 (DUF4225, Protein of unknown function (DUF4225).)		2 0 i112-137o196-215i	268	WP_223863119.1	21-83: cd03768 (SR_ResInv, Serine Recombinase (SR) family, Resolvase and Invertase subfamily, catalytic domain; members contain a C-terminal DNA binding domain.)		0 0 o	138	240	WP_063146500.1			2 0 i45-63o69-93i	104	-4	WP_022649281.1			2 0 i43-63o69-91i	104	1613					0	702					0	1924
274	https://www.ncbi.nlm.nih.gov/nuccore/NZ_JAELWF010000016.1?report=graph&from=35988&to=36794	DUF4225	137	259	7.51e-13	Enterobacter hormaechei 189C10	NZ_JAELWF010000016.1	35988	36794	-	WP_063148675.1	76-239: pfam13988 (DUF4225, Protein of unknown function (DUF4225).)		2 0 i112-137o196-215i	268	WP_223861998.1	21-83: cd03768 (SR_ResInv, Serine Recombinase (SR) family, Resolvase and Invertase subfamily, catalytic domain; members contain a C-terminal DNA binding domain.)		0 0 o	121	240	WP_045308808.1			2 0 i45-63o69-93i	104	-4	WP_046618721.1			0 0 o	232	719	WP_063148676.1			0 0 o	326	1022	WP_045308812.1		Pos: SP(Sec/SPI) (Pr: 0.523)	1 0 i7-27o	141	1420	WP_063148677.1			0 0 o
275	https://www.ncbi.nlm.nih.gov/nuccore/NZ_JAELWG010000018.1?report=graph&from=27046&to=27852	DUF4225	137	259	6.42e-13	Enterobacter hormaechei 189C3	NZ_JAELWG010000018.1	27046	27852	+	WP_063152117.1	76-239: pfam13988 (DUF4225, Protein of unknown function (DUF4225).)		2 0 i112-137o196-215i	268	WP_230861782.1	21-83: cd03768 (SR_ResInv, Serine Recombinase (SR) family, Resolvase and Invertase subfamily, catalytic domain; members contain a C-terminal DNA binding domain.)		0 0 o	121	240	WP_045308808.1			2 0 i45-63o69-93i	104	-4	WP_233161876.1			2 0 i43-63o69-86i	89	1614	WP_063146502.1	35-238: PRK10871 (nlpD, murein hydrolase activator NlpD.)	Neg: LIPO(Sec/SPII) (Pr: 0.998), Pos: LIPO(Sec/SPII) (Pr: 0.996)	0 Y n12-23c28/29o	246	739					0	1924	WP_022649301.1	1-179: PRK03759 (PRK03759, isopentenyl-diphosphate Delta-isomerase.)		0 0 o
276	https://www.ncbi.nlm.nih.gov/nuccore/NZ_JAELWT010000014.1?report=graph&from=11310&to=12116	DUF4225	144	259	5.29e-16	Enterobacter hormaechei 179E5	NZ_JAELWT010000014.1	11310	12116	-	WP_022649283.1	76-239: pfam13988 (DUF4225, Protein of unknown function (DUF4225).)		2 0 i112-135o196-215i	268	WP_223862065.1	21-83: cd03768 (SR_ResInv, Serine Recombinase (SR) family, Resolvase and Invertase subfamily, catalytic domain; members contain a C-terminal DNA binding domain.)		0 0 o	138	240	WP_015673660.1			2 0 i43-64o70-93i	104	-4	WP_022649281.1			2 0 i43-63o69-91i	104	1613	WP_022649300.1	35-238: PRK10871 (nlpD, murein hydrolase activator NlpD.)	Neg: LIPO(Sec/SPII) (Pr: 0.998), Pos: LIPO(Sec/SPII) (Pr: 0.995)	0 Y n12-23c28/29o	246	1062					0	1924	WP_022649301.1	1-179: PRK03759 (PRK03759, isopentenyl-diphosphate Delta-isomerase.)		0 0 o
277	https://www.ncbi.nlm.nih.gov/nuccore/NZ_JAELWU010000024.1?report=graph&from=156882&to=157688	DUF4225	144	259	4.88e-16	Enterobacter hormaechei 179A5	NZ_JAELWU010000024.1	156882	157688	+	WP_045623275.1	76-239: pfam13988 (DUF4225, Protein of unknown function (DUF4225).)		2 0 i112-135o196-215i	268	WP_223862218.1	21-83: cd03768 (SR_ResInv, Serine Recombinase (SR) family, Resolvase and Invertase subfamily, catalytic domain; members contain a C-terminal DNA binding domain.)		0 0 o	138	240	WP_015673660.1			2 0 i43-64o70-93i	104	-4	WP_223862217.1			1 0 o39-60i	75	1613	WP_023298539.1	35-238: PRK10871 (nlpD, murein hydrolase activator NlpD.)	Neg: LIPO(Sec/SPII) (Pr: 0.997), Pos: LIPO(Sec/SPII) (Pr: 0.984)	0 Y n12-23c28/29o	246	1062					0	1923	WP_023298540.1	1-179: PRK03759 (PRK03759, isopentenyl-diphosphate Delta-isomerase.)		0 0 o
278	https://www.ncbi.nlm.nih.gov/nuccore/NZ_JAELWX010000014.1?report=graph&from=11381&to=12187	DUF4225	144	259	5.29e-16	Enterobacter hormaechei 178H3	NZ_JAELWX010000014.1	11381	12187	-	WP_022649283.1	76-239: pfam13988 (DUF4225, Protein of unknown function (DUF4225).)		2 0 i112-135o196-215i	268	WP_223862065.1	21-83: cd03768 (SR_ResInv, Serine Recombinase (SR) family, Resolvase and Invertase subfamily, catalytic domain; members contain a C-terminal DNA binding domain.)		0 0 o	138	240	WP_015673660.1			2 0 i43-64o70-93i	104	-4	WP_022649281.1			2 0 i43-63o69-91i	104	1613	WP_022649300.1	35-238: PRK10871 (nlpD, murein hydrolase activator NlpD.)	Neg: LIPO(Sec/SPII) (Pr: 0.998), Pos: LIPO(Sec/SPII) (Pr: 0.995)	0 Y n12-23c28/29o	246	1062					0	1924	WP_022649301.1	1-179: PRK03759 (PRK03759, isopentenyl-diphosphate Delta-isomerase.)		0 0 o
279	https://www.ncbi.nlm.nih.gov/nuccore/NZ_JAELWV010000031.1?report=graph&from=74855&to=75661	DUF4225	144	259	5.29e-16	Enterobacter hormaechei 179A3	NZ_JAELWV010000031.1	74855	75661	+	WP_022649283.1	76-239: pfam13988 (DUF4225, Protein of unknown function (DUF4225).)		2 0 i112-135o196-215i	268	WP_223862065.1	21-83: cd03768 (SR_ResInv, Serine Recombinase (SR) family, Resolvase and Invertase subfamily, catalytic domain; members contain a C-terminal DNA binding domain.)		0 0 o	138	240	WP_015673660.1			2 0 i43-64o70-93i	104	-4	WP_022649281.1			2 0 i43-63o69-91i	104	1613	WP_045350901.1	216-382: cl00213 (DNA_BRE_C, DNA breaking-rejoining enzymes, C-terminal catalytic domain.)		0 0 o	411	1025					0	1924	WP_045623271.1			0 0 o
280	https://www.ncbi.nlm.nih.gov/nuccore/NZ_JAELWW010000007.1?report=graph&from=11254&to=12060	DUF4225	144	259	4.88e-16	Enterobacter hormaechei 178J2	NZ_JAELWW010000007.1	11254	12060	-	WP_045623275.1	76-239: pfam13988 (DUF4225, Protein of unknown function (DUF4225).)		2 0 i112-135o196-215i	268	WP_223862218.1	21-83: cd03768 (SR_ResInv, Serine Recombinase (SR) family, Resolvase and Invertase subfamily, catalytic domain; members contain a C-terminal DNA binding domain.)		0 0 o	138	240	WP_015673660.1			2 0 i43-64o70-93i	104	-4	WP_223862217.1			1 0 o39-60i	75	1613	WP_023298539.1	35-238: PRK10871 (nlpD, murein hydrolase activator NlpD.)	Neg: LIPO(Sec/SPII) (Pr: 0.997), Pos: LIPO(Sec/SPII) (Pr: 0.984)	0 Y n12-23c28/29o	246	1062					0	1923	WP_023298540.1	1-179: PRK03759 (PRK03759, isopentenyl-diphosphate Delta-isomerase.)		0 0 o
281	https://www.ncbi.nlm.nih.gov/nuccore/NZ_JAELXD010000025.1?report=graph&from=156946&to=157752	DUF4225	144	259	4.88e-16	Enterobacter hormaechei 176E4	NZ_JAELXD010000025.1	156946	157752	+	WP_045623275.1	76-239: pfam13988 (DUF4225, Protein of unknown function (DUF4225).)		2 0 i112-135o196-215i	268	WP_223862218.1	21-83: cd03768 (SR_ResInv, Serine Recombinase (SR) family, Resolvase and Invertase subfamily, catalytic domain; members contain a C-terminal DNA binding domain.)		0 0 o	138	240	WP_015673660.1			2 0 i43-64o70-93i	104	-4	WP_223862217.1			1 0 o39-60i	75	1613	WP_023298539.1	35-238: PRK10871 (nlpD, murein hydrolase activator NlpD.)	Neg: LIPO(Sec/SPII) (Pr: 0.997), Pos: LIPO(Sec/SPII) (Pr: 0.984)	0 Y n12-23c28/29o	246	1062					0	1923	WP_023298540.1	1-179: PRK03759 (PRK03759, isopentenyl-diphosphate Delta-isomerase.)		0 0 o
282	https://www.ncbi.nlm.nih.gov/nuccore/NZ_JAELWL010000029.1?report=graph&from=30504&to=31310	DUF4225	144	259	5.24e-16	Enterobacter hormaechei 184C7	NZ_JAELWL010000029.1	30504	31310	+	WP_023306876.1	76-239: pfam13988 (DUF4225, Protein of unknown function (DUF4225).)		2 0 i112-135o196-215i	268	WP_223861954.1	21-83: cd03768 (SR_ResInv, Serine Recombinase (SR) family, Resolvase and Invertase subfamily, catalytic domain; members contain a C-terminal DNA binding domain.)		0 0 o	138	240	WP_015673660.1			2 0 i43-64o70-93i	104	-4	WP_022649281.1			2 0 i43-63o69-91i	104	1614	WP_023306883.1	35-238: PRK10871 (nlpD, murein hydrolase activator NlpD.)	Neg: LIPO(Sec/SPII) (Pr: 0.997), Pos: LIPO(Sec/SPII) (Pr: 0.984)	0 Y n12-23c28/29o	246	1060					0	1925	WP_032676492.1	1-179: PRK03759 (PRK03759, isopentenyl-diphosphate Delta-isomerase.)		0 0 o
283	https://www.ncbi.nlm.nih.gov/nuccore/NZ_JAELWN010000016.1?report=graph&from=184257&to=185063	DUF4225	137	259	6.55e-13	Enterobacter hormaechei 183H7	NZ_JAELWN010000016.1	184257	185063	+	WP_045308809.1	76-239: pfam13988 (DUF4225, Protein of unknown function (DUF4225).)		2 0 i112-137o196-215i	268	WP_233158454.1	21-83: cd03768 (SR_ResInv, Serine Recombinase (SR) family, Resolvase and Invertase subfamily, catalytic domain; members contain a C-terminal DNA binding domain.)		0 0 o	138	241	WP_045308808.1			2 0 i45-63o69-93i	104	-4	WP_046618721.1			0 0 o	232	720	WP_063137624.1	35-238: PRK10871 (nlpD, murein hydrolase activator NlpD.)	Neg: LIPO(Sec/SPII) (Pr: 0.998), Pos: LIPO(Sec/SPII) (Pr: 0.994)	0 Y n12-23c28/29o	246	739	WP_045308812.1		Pos: SP(Sec/SPI) (Pr: 0.523)	1 0 i7-27o	141	1421	WP_032676492.1	1-179: PRK03759 (PRK03759, isopentenyl-diphosphate Delta-isomerase.)		0 0 o
284	https://www.ncbi.nlm.nih.gov/nuccore/NZ_JAELWC010000003.1?report=graph&from=74897&to=75703	DUF4225	144	259	5.29e-16	Enterobacter hormaechei 193G2	NZ_JAELWC010000003.1	74897	75703	+	WP_022649283.1	76-239: pfam13988 (DUF4225, Protein of unknown function (DUF4225).)		2 0 i112-135o196-215i	268	WP_223862065.1	21-83: cd03768 (SR_ResInv, Serine Recombinase (SR) family, Resolvase and Invertase subfamily, catalytic domain; members contain a C-terminal DNA binding domain.)		0 0 o	138	240	WP_015673660.1			2 0 i43-64o70-93i	104	-4	WP_022649281.1			2 0 i43-63o69-91i	104	1613	WP_022649300.1	35-238: PRK10871 (nlpD, murein hydrolase activator NlpD.)	Neg: LIPO(Sec/SPII) (Pr: 0.998), Pos: LIPO(Sec/SPII) (Pr: 0.995)	0 Y n12-23c28/29o	246	1062					0	1924	WP_022649301.1	1-179: PRK03759 (PRK03759, isopentenyl-diphosphate Delta-isomerase.)		0 0 o
285	https://www.ncbi.nlm.nih.gov/nuccore/NZ_VHZW01000019.1?report=graph&from=11313&to=12119	DUF4225	144	259	5.29e-16	Enterobacter hormaechei BSI048	NZ_VHZW01000019.1	11313	12119	-	WP_022649283.1	76-239: pfam13988 (DUF4225, Protein of unknown function (DUF4225).)		2 0 i112-135o196-215i	268	WP_223862065.1	21-83: cd03768 (SR_ResInv, Serine Recombinase (SR) family, Resolvase and Invertase subfamily, catalytic domain; members contain a C-terminal DNA binding domain.)		0 0 o	138	240	WP_015673660.1			2 0 i43-64o70-93i	104	-4	WP_022649281.1			2 0 i43-63o69-91i	104	1613	WP_022649300.1	35-238: PRK10871 (nlpD, murein hydrolase activator NlpD.)	Neg: LIPO(Sec/SPII) (Pr: 0.998), Pos: LIPO(Sec/SPII) (Pr: 0.995)	0 Y n12-23c28/29o	246	1062					0	1924	WP_022649301.1	1-179: PRK03759 (PRK03759, isopentenyl-diphosphate Delta-isomerase.)		0 0 o
286	https://www.ncbi.nlm.nih.gov/nuccore/NZ_CP068287.1?report=graph&from=813293&to=814099	DUF4225	144	259	5.24e-16	Enterobacter hormaechei 1575	NZ_CP068287.1	813293	814099	-	WP_063147417.1	76-239: pfam13988 (DUF4225, Protein of unknown function (DUF4225).)		2 0 i112-135o196-215i	268	WP_058676781.1	18-80: cd03768 (SR_ResInv, Serine Recombinase (SR) family, Resolvase and Invertase subfamily, catalytic domain; members contain a C-terminal DNA binding domain.)		0 0 o	135	249	WP_015673660.1			2 0 i43-64o70-93i	104	-4	WP_022649281.1			2 0 i43-63o69-91i	104	1612	WP_063137624.1	35-238: PRK10871 (nlpD, murein hydrolase activator NlpD.)	Neg: LIPO(Sec/SPII) (Pr: 0.998), Pos: LIPO(Sec/SPII) (Pr: 0.994)	0 Y n12-23c28/29o	246	1061					0	1923	WP_032676492.1	1-179: PRK03759 (PRK03759, isopentenyl-diphosphate Delta-isomerase.)		0 0 o
287	https://www.ncbi.nlm.nih.gov/nuccore/NZ_JAEVEU010000063.1?report=graph&from=74716&to=75522	DUF4225	137	259	6.94e-13	Enterobacter hormaechei WEB1	NZ_JAEVEU010000063.1	74716	75522	+	WP_048965624.1	76-239: pfam13988 (DUF4225, Protein of unknown function (DUF4225).)		2 0 i112-137o196-215i	268	WP_223863119.1	21-83: cd03768 (SR_ResInv, Serine Recombinase (SR) family, Resolvase and Invertase subfamily, catalytic domain; members contain a C-terminal DNA binding domain.)		0 0 o	138	240	WP_063146500.1			2 0 i45-63o69-93i	104	-4	WP_022649281.1			2 0 i43-63o69-91i	104	1613	WP_003862885.1	216-382: cl00213 (DNA_BRE_C, DNA breaking-rejoining enzymes, C-terminal catalytic domain.)		0 0 o	416	702					0	1924	WP_044157545.1	2-222: cl29561 (EAL, N/A.)		0 0 o
288	https://www.ncbi.nlm.nih.gov/nuccore/NZ_CP045312.1?report=graph&from=3787646&to=3788452	DUF4225	144	259	5.24e-16	Enterobacter hormaechei 14102KSN	NZ_CP045312.1	3787646	3788452	+	WP_023306876.1	76-239: pfam13988 (DUF4225, Protein of unknown function (DUF4225).)		2 0 i112-135o196-215i	268	WP_223861954.1	21-83: cd03768 (SR_ResInv, Serine Recombinase (SR) family, Resolvase and Invertase subfamily, catalytic domain; members contain a C-terminal DNA binding domain.)		0 0 o	138	239	WP_015673660.1			2 0 i43-64o70-93i	104	-4	WP_022649281.1			2 0 i43-63o69-91i	104	1612	WP_038416673.1	35-238: PRK10871 (nlpD, murein hydrolase activator NlpD.)	Neg: LIPO(Sec/SPII) (Pr: 0.998), Pos: LIPO(Sec/SPII) (Pr: 0.994)	0 Y n12-23c28/29o	246	1061					0	1923	WP_032676492.1	1-179: PRK03759 (PRK03759, isopentenyl-diphosphate Delta-isomerase.)		0 0 o
289	https://www.ncbi.nlm.nih.gov/nuccore/NZ_JAFEJH010000010.1?report=graph&from=3104&to=3910	DUF4225	144	259	5.24e-16	Enterobacter hormaechei HMKU-VET	NZ_JAFEJH010000010.1	3104	3910	+	WP_023306876.1	76-239: pfam13988 (DUF4225, Protein of unknown function (DUF4225).)		2 0 i112-135o196-215i	268	WP_223861954.1	21-83: cd03768 (SR_ResInv, Serine Recombinase (SR) family, Resolvase and Invertase subfamily, catalytic domain; members contain a C-terminal DNA binding domain.)		0 0 o	138	239	WP_015673660.1			2 0 i43-64o70-93i	104	-4	WP_022649281.1			2 0 i43-63o69-91i	104	1612	WP_038416673.1	35-238: PRK10871 (nlpD, murein hydrolase activator NlpD.)	Neg: LIPO(Sec/SPII) (Pr: 0.998), Pos: LIPO(Sec/SPII) (Pr: 0.994)	0 Y n12-23c28/29o	246	1061					0	1923	WP_032676492.1	1-179: PRK03759 (PRK03759, isopentenyl-diphosphate Delta-isomerase.)		0 0 o
290	https://www.ncbi.nlm.nih.gov/nuccore/NZ_CP071009.1?report=graph&from=3710828&to=3711634	DUF4225	144	259	5.29e-16	Enterobacter hormaechei RIVM_C034192	NZ_CP071009.1	3710828	3711634	+	WP_022649283.1	76-239: pfam13988 (DUF4225, Protein of unknown function (DUF4225).)		2 0 i112-135o196-215i	268	WP_223862065.1	21-83: cd03768 (SR_ResInv, Serine Recombinase (SR) family, Resolvase and Invertase subfamily, catalytic domain; members contain a C-terminal DNA binding domain.)		0 0 o	138	240	WP_015673660.1			2 0 i43-64o70-93i	104	-4	WP_022649281.1			2 0 i43-63o69-91i	104	1613	WP_023304368.1	216-382: cl00213 (DNA_BRE_C, DNA breaking-rejoining enzymes, C-terminal catalytic domain.)		0 0 o	411	1025					0	1924	WP_059291235.1			0 0 o
291	https://www.ncbi.nlm.nih.gov/nuccore/NZ_CP071011.1?report=graph&from=3710705&to=3711511	DUF4225	144	259	5.29e-16	Enterobacter hormaechei RIVM_C034177	NZ_CP071011.1	3710705	3711511	+	WP_022649283.1	76-239: pfam13988 (DUF4225, Protein of unknown function (DUF4225).)		2 0 i112-135o196-215i	268	WP_223862065.1	21-83: cd03768 (SR_ResInv, Serine Recombinase (SR) family, Resolvase and Invertase subfamily, catalytic domain; members contain a C-terminal DNA binding domain.)		0 0 o	138	240	WP_015673660.1			2 0 i43-64o70-93i	104	-4	WP_022649281.1			2 0 i43-63o69-91i	104	1613	WP_023304368.1	216-382: cl00213 (DNA_BRE_C, DNA breaking-rejoining enzymes, C-terminal catalytic domain.)		0 0 o	411	1025					0	1924	WP_059291235.1			0 0 o
292	https://www.ncbi.nlm.nih.gov/nuccore/NZ_CP071017.1?report=graph&from=3710705&to=3711511	DUF4225	144	259	5.29e-16	Enterobacter hormaechei RIVM_C019072	NZ_CP071017.1	3710705	3711511	+	WP_022649283.1	76-239: pfam13988 (DUF4225, Protein of unknown function (DUF4225).)		2 0 i112-135o196-215i	268	WP_223862065.1	21-83: cd03768 (SR_ResInv, Serine Recombinase (SR) family, Resolvase and Invertase subfamily, catalytic domain; members contain a C-terminal DNA binding domain.)		0 0 o	138	240	WP_015673660.1			2 0 i43-64o70-93i	104	-4	WP_022649281.1			2 0 i43-63o69-91i	104	1613	WP_023304368.1	216-382: cl00213 (DNA_BRE_C, DNA breaking-rejoining enzymes, C-terminal catalytic domain.)		0 0 o	411	1025					0	1924	WP_059291235.1			0 0 o
293	https://www.ncbi.nlm.nih.gov/nuccore/NZ_CP071025.1?report=graph&from=3706924&to=3707730	DUF4225	144	259	5.29e-16	Enterobacter hormaechei RIVM_C010068	NZ_CP071025.1	3706924	3707730	+	WP_022649283.1	76-239: pfam13988 (DUF4225, Protein of unknown function (DUF4225).)		2 0 i112-135o196-215i	268	WP_223862065.1	21-83: cd03768 (SR_ResInv, Serine Recombinase (SR) family, Resolvase and Invertase subfamily, catalytic domain; members contain a C-terminal DNA binding domain.)		0 0 o	138	240	WP_015673660.1			2 0 i43-64o70-93i	104	-4	WP_022649281.1			2 0 i43-63o69-91i	104	1613	WP_022649300.1	35-238: PRK10871 (nlpD, murein hydrolase activator NlpD.)	Neg: LIPO(Sec/SPII) (Pr: 0.998), Pos: LIPO(Sec/SPII) (Pr: 0.995)	0 Y n12-23c28/29o	246	1062					0	1924	WP_022649301.1	1-179: PRK03759 (PRK03759, isopentenyl-diphosphate Delta-isomerase.)		0 0 o
294	https://www.ncbi.nlm.nih.gov/nuccore/NZ_CP071021.1?report=graph&from=3710818&to=3711624	DUF4225	144	259	5.29e-16	Enterobacter hormaechei RIVM_C017238	NZ_CP071021.1	3710818	3711624	+	WP_022649283.1	76-239: pfam13988 (DUF4225, Protein of unknown function (DUF4225).)		2 0 i112-135o196-215i	268	WP_223862065.1	21-83: cd03768 (SR_ResInv, Serine Recombinase (SR) family, Resolvase and Invertase subfamily, catalytic domain; members contain a C-terminal DNA binding domain.)		0 0 o	138	240	WP_015673660.1			2 0 i43-64o70-93i	104	-4	WP_022649281.1			2 0 i43-63o69-91i	104	1613	WP_023304368.1	216-382: cl00213 (DNA_BRE_C, DNA breaking-rejoining enzymes, C-terminal catalytic domain.)		0 0 o	411	1025					0	1924	WP_059291235.1			0 0 o
295	https://www.ncbi.nlm.nih.gov/nuccore/NZ_CP071013.1?report=graph&from=3710707&to=3711513	DUF4225	144	259	5.29e-16	Enterobacter hormaechei RIVM_C033144	NZ_CP071013.1	3710707	3711513	+	WP_022649283.1	76-239: pfam13988 (DUF4225, Protein of unknown function (DUF4225).)		2 0 i112-135o196-215i	268	WP_223862065.1	21-83: cd03768 (SR_ResInv, Serine Recombinase (SR) family, Resolvase and Invertase subfamily, catalytic domain; members contain a C-terminal DNA binding domain.)		0 0 o	138	240	WP_015673660.1			2 0 i43-64o70-93i	104	-4	WP_022649281.1			2 0 i43-63o69-91i	104	1613	WP_023304368.1	216-382: cl00213 (DNA_BRE_C, DNA breaking-rejoining enzymes, C-terminal catalytic domain.)		0 0 o	411	1025					0	1924	WP_059291235.1			0 0 o
296	https://www.ncbi.nlm.nih.gov/nuccore/NZ_CP071015.1?report=graph&from=3710698&to=3711504	DUF4225	144	259	5.29e-16	Enterobacter hormaechei RIVM_C019181	NZ_CP071015.1	3710698	3711504	+	WP_022649283.1	76-239: pfam13988 (DUF4225, Protein of unknown function (DUF4225).)		2 0 i112-135o196-215i	268	WP_223862065.1	21-83: cd03768 (SR_ResInv, Serine Recombinase (SR) family, Resolvase and Invertase subfamily, catalytic domain; members contain a C-terminal DNA binding domain.)		0 0 o	138	240	WP_015673660.1			2 0 i43-64o70-93i	104	-4	WP_022649281.1			2 0 i43-63o69-91i	104	1613	WP_023304368.1	216-382: cl00213 (DNA_BRE_C, DNA breaking-rejoining enzymes, C-terminal catalytic domain.)		0 0 o	411	1025					0	1924	WP_059291235.1			0 0 o
297	https://www.ncbi.nlm.nih.gov/nuccore/NZ_CP071019.1?report=graph&from=3710704&to=3711510	DUF4225	144	259	5.29e-16	Enterobacter hormaechei RIVM_C017834	NZ_CP071019.1	3710704	3711510	+	WP_022649283.1	76-239: pfam13988 (DUF4225, Protein of unknown function (DUF4225).)		2 0 i112-135o196-215i	268	WP_223862065.1	21-83: cd03768 (SR_ResInv, Serine Recombinase (SR) family, Resolvase and Invertase subfamily, catalytic domain; members contain a C-terminal DNA binding domain.)		0 0 o	138	240	WP_015673660.1			2 0 i43-64o70-93i	104	-4	WP_022649281.1			2 0 i43-63o69-91i	104	1613	WP_023304368.1	216-382: cl00213 (DNA_BRE_C, DNA breaking-rejoining enzymes, C-terminal catalytic domain.)		0 0 o	411	1025					0	1924	WP_059291235.1			0 0 o
298	https://www.ncbi.nlm.nih.gov/nuccore/NZ_CP071023.1?report=graph&from=3710696&to=3711502	DUF4225	144	259	5.29e-16	Enterobacter hormaechei RIVM_C012369	NZ_CP071023.1	3710696	3711502	+	WP_022649283.1	76-239: pfam13988 (DUF4225, Protein of unknown function (DUF4225).)		2 0 i112-135o196-215i	268	WP_223862065.1	21-83: cd03768 (SR_ResInv, Serine Recombinase (SR) family, Resolvase and Invertase subfamily, catalytic domain; members contain a C-terminal DNA binding domain.)		0 0 o	138	240	WP_015673660.1			2 0 i43-64o70-93i	104	-4	WP_022649281.1			2 0 i43-63o69-91i	104	1613	WP_023304368.1	216-382: cl00213 (DNA_BRE_C, DNA breaking-rejoining enzymes, C-terminal catalytic domain.)		0 0 o	411	1025					0	1924	WP_059291235.1			0 0 o
299	https://www.ncbi.nlm.nih.gov/nuccore/NZ_JAFJXX010000005.1?report=graph&from=11050&to=11856	DUF4225	137	259	6.94e-13	Enterobacter hormaechei RB2	NZ_JAFJXX010000005.1	11050	11856	-	WP_048965624.1	76-239: pfam13988 (DUF4225, Protein of unknown function (DUF4225).)		2 0 i112-137o196-215i	268	WP_223863119.1	21-83: cd03768 (SR_ResInv, Serine Recombinase (SR) family, Resolvase and Invertase subfamily, catalytic domain; members contain a C-terminal DNA binding domain.)		0 0 o	138	240	WP_063146500.1			2 0 i45-63o69-93i	104	-4	WP_058676774.1			2 0 i43-63o69-91i	104	1613	WP_063146502.1	35-238: PRK10871 (nlpD, murein hydrolase activator NlpD.)	Neg: LIPO(Sec/SPII) (Pr: 0.998), Pos: LIPO(Sec/SPII) (Pr: 0.996)	0 Y n12-23c28/29o	246	739					0	1924	WP_032676492.1	1-179: PRK03759 (PRK03759, isopentenyl-diphosphate Delta-isomerase.)		0 0 o
300	https://www.ncbi.nlm.nih.gov/nuccore/NZ_JAGDFP010000006.1?report=graph&from=147612&to=148418	DUF4225	144	259	5.29e-16	Enterobacter hormaechei 40527	NZ_JAGDFP010000006.1	147612	148418	-	WP_022649283.1	76-239: pfam13988 (DUF4225, Protein of unknown function (DUF4225).)		2 0 i112-135o196-215i	268	WP_223862065.1	21-83: cd03768 (SR_ResInv, Serine Recombinase (SR) family, Resolvase and Invertase subfamily, catalytic domain; members contain a C-terminal DNA binding domain.)		0 0 o	138	240	WP_015673660.1			2 0 i43-64o70-93i	104	-4	WP_022649281.1			2 0 i43-63o69-91i	104	1613	WP_045350901.1	216-382: cl00213 (DNA_BRE_C, DNA breaking-rejoining enzymes, C-terminal catalytic domain.)		0 0 o	411	1025					0	1924	WP_045623271.1			0 0 o
301	https://www.ncbi.nlm.nih.gov/nuccore/NZ_JAGDFQ010000008.1?report=graph&from=184675&to=185481	DUF4225	144	259	5.29e-16	Enterobacter hormaechei 40522	NZ_JAGDFQ010000008.1	184675	185481	+	WP_022649283.1	76-239: pfam13988 (DUF4225, Protein of unknown function (DUF4225).)		2 0 i112-135o196-215i	268	WP_223862065.1	21-83: cd03768 (SR_ResInv, Serine Recombinase (SR) family, Resolvase and Invertase subfamily, catalytic domain; members contain a C-terminal DNA binding domain.)		0 0 o	138	240	WP_015673660.1			2 0 i43-64o70-93i	104	-4	WP_022649281.1			2 0 i43-63o69-91i	104	1613	WP_045350901.1	216-382: cl00213 (DNA_BRE_C, DNA breaking-rejoining enzymes, C-terminal catalytic domain.)		0 0 o	411	1025					0	1924	WP_045623271.1			0 0 o
302	https://www.ncbi.nlm.nih.gov/nuccore/NZ_JAGJUD010000031.1?report=graph&from=11309&to=12115	DUF4225	144	259	5.24e-16	Enterobacter hormaechei S17-1	NZ_JAGJUD010000031.1	11309	12115	-	WP_023306876.1	76-239: pfam13988 (DUF4225, Protein of unknown function (DUF4225).)		2 0 i112-135o196-215i	268	WP_223861954.1	21-83: cd03768 (SR_ResInv, Serine Recombinase (SR) family, Resolvase and Invertase subfamily, catalytic domain; members contain a C-terminal DNA binding domain.)		0 0 o	138	240	WP_015673660.1			2 0 i43-64o70-93i	104	-4	WP_022649281.1			2 0 i43-63o69-91i	104	1615	WP_023306883.1	35-238: PRK10871 (nlpD, murein hydrolase activator NlpD.)	Neg: LIPO(Sec/SPII) (Pr: 0.997), Pos: LIPO(Sec/SPII) (Pr: 0.984)	0 Y n12-23c28/29o	246	1060					0	1926	WP_032676492.1	1-179: PRK03759 (PRK03759, isopentenyl-diphosphate Delta-isomerase.)		0 0 o
303	https://www.ncbi.nlm.nih.gov/nuccore/NZ_JAGJUE010000031.1?report=graph&from=11309&to=12115	DUF4225	144	259	5.24e-16	Enterobacter hormaechei S11-1	NZ_JAGJUE010000031.1	11309	12115	-	WP_023306876.1	76-239: pfam13988 (DUF4225, Protein of unknown function (DUF4225).)		2 0 i112-135o196-215i	268	WP_223861954.1	21-83: cd03768 (SR_ResInv, Serine Recombinase (SR) family, Resolvase and Invertase subfamily, catalytic domain; members contain a C-terminal DNA binding domain.)		0 0 o	138	240	WP_015673660.1			2 0 i43-64o70-93i	104	-4	WP_022649281.1			2 0 i43-63o69-91i	104	1615	WP_023306883.1	35-238: PRK10871 (nlpD, murein hydrolase activator NlpD.)	Neg: LIPO(Sec/SPII) (Pr: 0.997), Pos: LIPO(Sec/SPII) (Pr: 0.984)	0 Y n12-23c28/29o	246	1060					0	1926	WP_032676492.1	1-179: PRK03759 (PRK03759, isopentenyl-diphosphate Delta-isomerase.)		0 0 o
304	https://www.ncbi.nlm.nih.gov/nuccore/NZ_JAGJUC010000031.1?report=graph&from=11309&to=12115	DUF4225	144	259	5.24e-16	Enterobacter hormaechei S45-4	NZ_JAGJUC010000031.1	11309	12115	-	WP_023306876.1	76-239: pfam13988 (DUF4225, Protein of unknown function (DUF4225).)		2 0 i112-135o196-215i	268	WP_223861954.1	21-83: cd03768 (SR_ResInv, Serine Recombinase (SR) family, Resolvase and Invertase subfamily, catalytic domain; members contain a C-terminal DNA binding domain.)		0 0 o	138	240	WP_015673660.1			2 0 i43-64o70-93i	104	-4	WP_022649281.1			2 0 i43-63o69-91i	104	1615	WP_023306883.1	35-238: PRK10871 (nlpD, murein hydrolase activator NlpD.)	Neg: LIPO(Sec/SPII) (Pr: 0.997), Pos: LIPO(Sec/SPII) (Pr: 0.984)	0 Y n12-23c28/29o	246	1060					0	1926	WP_032676492.1	1-179: PRK03759 (PRK03759, isopentenyl-diphosphate Delta-isomerase.)		0 0 o
305	https://www.ncbi.nlm.nih.gov/nuccore/NZ_JAFHPF010000007.1?report=graph&from=54666&to=55472	DUF4225	144	259	4.88e-16	Enterobacter hormaechei sc17259839	NZ_JAFHPF010000007.1	54666	55472	-	WP_045623275.1	76-239: pfam13988 (DUF4225, Protein of unknown function (DUF4225).)		2 0 i112-135o196-215i	268	WP_223862218.1	21-83: cd03768 (SR_ResInv, Serine Recombinase (SR) family, Resolvase and Invertase subfamily, catalytic domain; members contain a C-terminal DNA binding domain.)		0 0 o	138	240	WP_015673660.1			2 0 i43-64o70-93i	104	-4	WP_223862217.1			1 0 o39-60i	75	1613	WP_023298539.1	35-238: PRK10871 (nlpD, murein hydrolase activator NlpD.)	Neg: LIPO(Sec/SPII) (Pr: 0.997), Pos: LIPO(Sec/SPII) (Pr: 0.984)	0 Y n12-23c28/29o	246	1062					0	1923	WP_023298540.1	1-179: PRK03759 (PRK03759, isopentenyl-diphosphate Delta-isomerase.)		0 0 o
306	https://www.ncbi.nlm.nih.gov/nuccore/NZ_JAFHVC010000005.1?report=graph&from=224159&to=224965	DUF4225	137	259	1.05e-12	Enterobacter hormaechei Survcare095	NZ_JAFHVC010000005.1	224159	224965	+	WP_063150151.1	76-239: pfam13988 (DUF4225, Protein of unknown function (DUF4225).)		2 0 i112-137o196-215i	268	WP_228339098.1	21-83: cd03768 (SR_ResInv, Serine Recombinase (SR) family, Resolvase and Invertase subfamily, catalytic domain; members contain a C-terminal DNA binding domain.)		0 0 o	156	240	WP_063150150.1			2 0 i45-63o69-93i	104	-4	WP_154818291.1			1 0 o12-29i	52	808	WP_063150149.1	35-238: PRK10871 (nlpD, murein hydrolase activator NlpD.)	Neg: LIPO(Sec/SPII) (Pr: 0.998), Pos: LIPO(Sec/SPII) (Pr: 0.994)	0 Y n12-23c28/29o	246	739					0	1048	WP_032676492.1	1-179: PRK03759 (PRK03759, isopentenyl-diphosphate Delta-isomerase.)		0 0 o
307	https://www.ncbi.nlm.nih.gov/nuccore/NZ_CP077392.1?report=graph&from=1787675&to=1788481	DUF4225	137	259	6.94e-13	Enterobacter hormaechei FDAARGOS 1435	NZ_CP077392.1	1787675	1788481	-	WP_048965624.1	76-239: pfam13988 (DUF4225, Protein of unknown function (DUF4225).)		2 0 i112-137o196-215i	268	WP_225303262.1	21-83: cd03768 (SR_ResInv, Serine Recombinase (SR) family, Resolvase and Invertase subfamily, catalytic domain; members contain a C-terminal DNA binding domain.)		0 0 o	138	240	WP_048965623.1			2 0 i45-63o69-93i	104	-4	WP_046618721.1			0 0 o	232	719	WP_217073575.1	216-382: cl00213 (DNA_BRE_C, DNA breaking-rejoining enzymes, C-terminal catalytic domain.)		0 0 o	411	702	WP_045308812.1		Pos: SP(Sec/SPI) (Pr: 0.523)	1 0 i7-27o	141	1420	WP_213342331.1			0 0 o
308	https://www.ncbi.nlm.nih.gov/nuccore/NZ_JAHZRN010000003.1?report=graph&from=152722&to=153528	DUF4225	137	259	7.51e-13	Enterobacter hormaechei ECC150	NZ_JAHZRN010000003.1	152722	153528	-	WP_063148675.1	76-239: pfam13988 (DUF4225, Protein of unknown function (DUF4225).)		2 0 i112-137o196-215i	268	WP_080454247.1	1-53: cl02788 (Ser_Recombinase, N/A.)		0 0 o	91	330	WP_045308808.1			2 0 i45-63o69-93i	104	-4	WP_046618721.1			0 0 o	232	719	WP_063148676.1			0 0 o	326	1022	WP_045308812.1		Pos: SP(Sec/SPI) (Pr: 0.523)	1 0 i7-27o	141	1420	WP_063148677.1			0 0 o
309	https://www.ncbi.nlm.nih.gov/nuccore/NZ_JAHZRM010000008.1?report=graph&from=138724&to=139530	DUF4225	144	259	5.24e-16	Enterobacter hormaechei ECC152	NZ_JAHZRM010000008.1	138724	139530	-	WP_023306876.1	76-239: pfam13988 (DUF4225, Protein of unknown function (DUF4225).)		2 0 i112-135o196-215i	268	WP_080298786.1	1-53: cl02788 (Ser_Recombinase, N/A.)		0 0 o	108	329	WP_015673660.1			2 0 i43-64o70-93i	104	-4	WP_022649281.1			2 0 i43-63o69-91i	104	1612	WP_038416673.1	35-238: PRK10871 (nlpD, murein hydrolase activator NlpD.)	Neg: LIPO(Sec/SPII) (Pr: 0.998), Pos: LIPO(Sec/SPII) (Pr: 0.994)	0 Y n12-23c28/29o	246	1061	WP_038416652.1		Neg: LIPO(Sec/SPII) (Pr: 0.999), Pos: LIPO(Sec/SPII) (Pr: 0.994)	0 Y n6-16c20/21o	118	2265	WP_032676492.1	1-179: PRK03759 (PRK03759, isopentenyl-diphosphate Delta-isomerase.)		0 0 o
310	https://www.ncbi.nlm.nih.gov/nuccore/NZ_JAEDAW010000008.1?report=graph&from=81411&to=82217	DUF4225	144	259	5.29e-16	Enterobacter hormaechei hoffmannii	NZ_JAEDAW010000008.1	81411	82217	-	WP_022649283.1	76-239: pfam13988 (DUF4225, Protein of unknown function (DUF4225).)		2 0 i112-135o196-215i	268	WP_080337760.1	1-53: cl02788 (Ser_Recombinase, N/A.)		0 0 o	108	330	WP_015673660.1			2 0 i43-64o70-93i	104	-4	WP_022649281.1			2 0 i43-63o69-91i	104	1613	WP_022649300.1	35-238: PRK10871 (nlpD, murein hydrolase activator NlpD.)	Neg: LIPO(Sec/SPII) (Pr: 0.998), Pos: LIPO(Sec/SPII) (Pr: 0.995)	0 Y n12-23c28/29o	246	1062	WP_032622375.1		Neg: LIPO(Sec/SPII) (Pr: 0.999), Pos: LIPO(Sec/SPII) (Pr: 0.994)	0 Y n6-16c20/21o	118	2266	WP_022649301.1	1-179: PRK03759 (PRK03759, isopentenyl-diphosphate Delta-isomerase.)		0 0 o
311	https://www.ncbi.nlm.nih.gov/nuccore/NZ_VNME01000010.1?report=graph&from=74841&to=75647	DUF4225	144	259	4.88e-16	Enterobacter hormaechei KE4062	NZ_VNME01000010.1	74841	75647	+	WP_045623275.1	76-239: pfam13988 (DUF4225, Protein of unknown function (DUF4225).)		2 0 i112-135o196-215i	268	WP_080339286.1	31-93: cd03768 (SR_ResInv, Serine Recombinase (SR) family, Resolvase and Invertase subfamily, catalytic domain; members contain a C-terminal DNA binding domain.)		0 Y n2-12c17/18o	148	210	WP_015673660.1			2 0 i43-64o70-93i	104	-4					0	1613	WP_023298539.1	35-238: PRK10871 (nlpD, murein hydrolase activator NlpD.)	Neg: LIPO(Sec/SPII) (Pr: 0.997), Pos: LIPO(Sec/SPII) (Pr: 0.984)	0 Y n12-23c28/29o	246	1062	WP_038416652.1		Neg: LIPO(Sec/SPII) (Pr: 0.999), Pos: LIPO(Sec/SPII) (Pr: 0.994)	0 Y n6-16c20/21o	118	2265	WP_023298540.1	1-179: PRK03759 (PRK03759, isopentenyl-diphosphate Delta-isomerase.)		0 0 o
312	https://www.ncbi.nlm.nih.gov/nuccore/NZ_VNLS01000005.1?report=graph&from=176075&to=176881	DUF4225	137	259	1.05e-12	Enterobacter hormaechei KE2718	NZ_VNLS01000005.1	176075	176881	-	WP_063150151.1	76-239: pfam13988 (DUF4225, Protein of unknown function (DUF4225).)		2 0 i112-137o196-215i	268	WP_080454717.1	31-93: cd03768 (SR_ResInv, Serine Recombinase (SR) family, Resolvase and Invertase subfamily, catalytic domain; members contain a C-terminal DNA binding domain.)		0 Y n2-12c17/18o	166	210	WP_063150150.1			2 0 i45-63o69-93i	104	-4	WP_154818291.1			1 0 o12-29i	52	808	WP_063150149.1	35-238: PRK10871 (nlpD, murein hydrolase activator NlpD.)	Neg: LIPO(Sec/SPII) (Pr: 0.998), Pos: LIPO(Sec/SPII) (Pr: 0.994)	0 Y n12-23c28/29o	246	739	WP_063150152.1			0 0 o	232	1432	WP_032676492.1	1-179: PRK03759 (PRK03759, isopentenyl-diphosphate Delta-isomerase.)		0 0 o
313	https://www.ncbi.nlm.nih.gov/nuccore/NZ_VNMB01000059.1?report=graph&from=3909&to=4715	DUF4225	144	259	5.24e-16	Enterobacter hormaechei KE3754	NZ_VNMB01000059.1	3909	4715	+	WP_023306876.1	76-239: pfam13988 (DUF4225, Protein of unknown function (DUF4225).)		2 0 i112-135o196-215i	268	WP_080298786.1	1-53: cl02788 (Ser_Recombinase, N/A.)		0 0 o	108	330	WP_015673660.1			2 0 i43-64o70-93i	104	-4	WP_022649281.1			2 0 i43-63o69-91i	104	1615	WP_045350901.1	216-382: cl00213 (DNA_BRE_C, DNA breaking-rejoining enzymes, C-terminal catalytic domain.)		0 0 o	411	1023	WP_032671447.1		Neg: LIPO(Sec/SPII) (Pr: 0.647)	0 Y n6-13c17/18o	118	2268	WP_045623271.1			0 0 o
314	https://www.ncbi.nlm.nih.gov/nuccore/NZ_JAIWIK010000001.1?report=graph&from=184453&to=185259	DUF4225	137	259	6.94e-13	Enterobacter hormaechei LHC3-2	NZ_JAIWIK010000001.1	184453	185259	+	WP_048965624.1	76-239: pfam13988 (DUF4225, Protein of unknown function (DUF4225).)		2 0 i112-137o196-215i	268	WP_225303262.1	21-83: cd03768 (SR_ResInv, Serine Recombinase (SR) family, Resolvase and Invertase subfamily, catalytic domain; members contain a C-terminal DNA binding domain.)		0 0 o	138	240	WP_048965623.1			2 0 i45-63o69-93i	104	-4	WP_046618721.1			0 0 o	232	719	WP_225303221.1	35-238: PRK10871 (nlpD, murein hydrolase activator NlpD.)	Neg: LIPO(Sec/SPII) (Pr: 0.998), Pos: LIPO(Sec/SPII) (Pr: 0.996)	0 Y n12-23c28/29o	246	739	WP_045308812.1		Pos: SP(Sec/SPI) (Pr: 0.523)	1 0 i7-27o	141	1420	WP_032676492.1	1-179: PRK03759 (PRK03759, isopentenyl-diphosphate Delta-isomerase.)		0 0 o
315	https://www.ncbi.nlm.nih.gov/nuccore/NZ_JAINUR010000007.1?report=graph&from=25543&to=26349	DUF4225	144	259	5.29e-16	Enterobacter hormaechei ECBEZ	NZ_JAINUR010000007.1	25543	26349	+	WP_022649283.1	76-239: pfam13988 (DUF4225, Protein of unknown function (DUF4225).)		2 0 i112-135o196-215i	268	WP_223862065.1	21-83: cd03768 (SR_ResInv, Serine Recombinase (SR) family, Resolvase and Invertase subfamily, catalytic domain; members contain a C-terminal DNA binding domain.)		0 0 o	138	240	WP_015673660.1			2 0 i43-64o70-93i	104	-4	WP_022649281.1			2 0 i43-63o69-91i	104	1613	WP_045350901.1	216-382: cl00213 (DNA_BRE_C, DNA breaking-rejoining enzymes, C-terminal catalytic domain.)		0 0 o	411	1025					0	1924	WP_045623271.1			0 0 o
316	https://www.ncbi.nlm.nih.gov/nuccore/NZ_JAJTOV010000001.1?report=graph&from=2932881&to=2933687	DUF4225	144	259	5.29e-16	Enterobacter hormaechei TUECL19002	NZ_JAJTOV010000001.1	2932881	2933687	+	WP_022649283.1	76-239: pfam13988 (DUF4225, Protein of unknown function (DUF4225).)		2 0 i112-135o196-215i	268	WP_223862065.1	21-83: cd03768 (SR_ResInv, Serine Recombinase (SR) family, Resolvase and Invertase subfamily, catalytic domain; members contain a C-terminal DNA binding domain.)		0 0 o	138	240	WP_015673660.1			2 0 i43-64o70-93i	104	-4	WP_022649281.1			2 0 i43-63o69-91i	104	1613	WP_022649300.1	35-238: PRK10871 (nlpD, murein hydrolase activator NlpD.)	Neg: LIPO(Sec/SPII) (Pr: 0.998), Pos: LIPO(Sec/SPII) (Pr: 0.995)	0 Y n12-23c28/29o	246	1062					0	1924	WP_022649301.1	1-179: PRK03759 (PRK03759, isopentenyl-diphosphate Delta-isomerase.)		0 0 o
317	https://www.ncbi.nlm.nih.gov/nuccore/NZ_CP090146.1?report=graph&from=3890725&to=3891531	DUF4225	144	259	5.29e-16	Enterobacter hormaechei TUECL19001	NZ_CP090146.1	3890725	3891531	+	WP_022649283.1	76-239: pfam13988 (DUF4225, Protein of unknown function (DUF4225).)		2 0 i112-135o196-215i	268	WP_223862065.1	21-83: cd03768 (SR_ResInv, Serine Recombinase (SR) family, Resolvase and Invertase subfamily, catalytic domain; members contain a C-terminal DNA binding domain.)		0 0 o	138	240	WP_015673660.1			2 0 i43-64o70-93i	104	-4	WP_022649281.1			2 0 i43-63o69-91i	104	1613	WP_022649300.1	35-238: PRK10871 (nlpD, murein hydrolase activator NlpD.)	Neg: LIPO(Sec/SPII) (Pr: 0.998), Pos: LIPO(Sec/SPII) (Pr: 0.995)	0 Y n12-23c28/29o	246	1062					0	1924	WP_022649301.1	1-179: PRK03759 (PRK03759, isopentenyl-diphosphate Delta-isomerase.)		0 0 o
318	https://www.ncbi.nlm.nih.gov/nuccore/NZ_CP090192.1?report=graph&from=3890678&to=3891484	DUF4225	144	259	5.29e-16	Enterobacter hormaechei TUECL19003	NZ_CP090192.1	3890678	3891484	+	WP_022649283.1	76-239: pfam13988 (DUF4225, Protein of unknown function (DUF4225).)		2 0 i112-135o196-215i	268	WP_223862065.1	21-83: cd03768 (SR_ResInv, Serine Recombinase (SR) family, Resolvase and Invertase subfamily, catalytic domain; members contain a C-terminal DNA binding domain.)		0 0 o	138	240	WP_015673660.1			2 0 i43-64o70-93i	104	-4	WP_022649281.1			2 0 i43-63o69-91i	104	1613	WP_022649300.1	35-238: PRK10871 (nlpD, murein hydrolase activator NlpD.)	Neg: LIPO(Sec/SPII) (Pr: 0.998), Pos: LIPO(Sec/SPII) (Pr: 0.995)	0 Y n12-23c28/29o	246	1062					0	1924	WP_022649301.1	1-179: PRK03759 (PRK03759, isopentenyl-diphosphate Delta-isomerase.)		0 0 o
319	https://www.ncbi.nlm.nih.gov/nuccore/NZ_JAKCJZ010000019.1?report=graph&from=11313&to=12119	DUF4225	144	259	5.29e-16	Enterobacter hormaechei 16G181	NZ_JAKCJZ010000019.1	11313	12119	-	WP_022649283.1	76-239: pfam13988 (DUF4225, Protein of unknown function (DUF4225).)		2 0 i112-135o196-215i	268	WP_223862065.1	21-83: cd03768 (SR_ResInv, Serine Recombinase (SR) family, Resolvase and Invertase subfamily, catalytic domain; members contain a C-terminal DNA binding domain.)		0 0 o	138	240	WP_015673660.1			2 0 i43-64o70-93i	104	-4	WP_022649281.1			2 0 i43-63o69-91i	104	1613	WP_022649300.1	35-238: PRK10871 (nlpD, murein hydrolase activator NlpD.)	Neg: LIPO(Sec/SPII) (Pr: 0.998), Pos: LIPO(Sec/SPII) (Pr: 0.995)	0 Y n12-23c28/29o	246	1062					0	1924	WP_022649301.1	1-179: PRK03759 (PRK03759, isopentenyl-diphosphate Delta-isomerase.)		0 0 o
320	https://www.ncbi.nlm.nih.gov/nuccore/NZ_JAKCKA010000020.1?report=graph&from=11313&to=12119	DUF4225	144	259	5.29e-16	Enterobacter hormaechei 16G125	NZ_JAKCKA010000020.1	11313	12119	-	WP_022649283.1	76-239: pfam13988 (DUF4225, Protein of unknown function (DUF4225).)		2 0 i112-135o196-215i	268	WP_223862065.1	21-83: cd03768 (SR_ResInv, Serine Recombinase (SR) family, Resolvase and Invertase subfamily, catalytic domain; members contain a C-terminal DNA binding domain.)		0 0 o	138	240	WP_015673660.1			2 0 i43-64o70-93i	104	-4	WP_022649281.1			2 0 i43-63o69-91i	104	1613	WP_022649300.1	35-238: PRK10871 (nlpD, murein hydrolase activator NlpD.)	Neg: LIPO(Sec/SPII) (Pr: 0.998), Pos: LIPO(Sec/SPII) (Pr: 0.995)	0 Y n12-23c28/29o	246	1062					0	1924	WP_022649301.1	1-179: PRK03759 (PRK03759, isopentenyl-diphosphate Delta-isomerase.)		0 0 o
321	https://www.ncbi.nlm.nih.gov/nuccore/NZ_JAJPGC010000022.1?report=graph&from=169112&to=169918	DUF4225	144	259	5.29e-16	Enterobacter hormaechei AR_0050	NZ_JAJPGC010000022.1	169112	169918	+	WP_022649283.1	76-239: pfam13988 (DUF4225, Protein of unknown function (DUF4225).)		2 0 i112-135o196-215i	268	WP_223862065.1	21-83: cd03768 (SR_ResInv, Serine Recombinase (SR) family, Resolvase and Invertase subfamily, catalytic domain; members contain a C-terminal DNA binding domain.)		0 0 o	138	240	WP_015673660.1			2 0 i43-64o70-93i	104	-4	WP_022649281.1			2 0 i43-63o69-91i	104	1613	WP_022649284.1	216-382: cl00213 (DNA_BRE_C, DNA breaking-rejoining enzymes, C-terminal catalytic domain.)		0 0 o	411	1025					0	1924	WP_022649285.1			0 0 o
322	https://www.ncbi.nlm.nih.gov/nuccore/NZ_JAJEPF010000002.1?report=graph&from=1405285&to=1406091	DUF4225	144	259	5.24e-16	Enterobacter hormaechei NTUHECC15	NZ_JAJEPF010000002.1	1405285	1406091	+	WP_023306876.1	76-239: pfam13988 (DUF4225, Protein of unknown function (DUF4225).)		2 0 i112-135o196-215i	268	WP_223861954.1	21-83: cd03768 (SR_ResInv, Serine Recombinase (SR) family, Resolvase and Invertase subfamily, catalytic domain; members contain a C-terminal DNA binding domain.)		0 0 o	138	240	WP_015673660.1			2 0 i43-64o70-93i	104	-4	WP_022649281.1			2 0 i43-63o69-91i	104	1615	WP_023306883.1	35-238: PRK10871 (nlpD, murein hydrolase activator NlpD.)	Neg: LIPO(Sec/SPII) (Pr: 0.997), Pos: LIPO(Sec/SPII) (Pr: 0.984)	0 Y n12-23c28/29o	246	1060					0	1926	WP_032676492.1	1-179: PRK03759 (PRK03759, isopentenyl-diphosphate Delta-isomerase.)		0 0 o
323	https://www.ncbi.nlm.nih.gov/nuccore/NZ_JAJEPG010000003.1?report=graph&from=2772819&to=2773625	DUF4225	144	259	5.24e-16	Enterobacter hormaechei NTUHECC13	NZ_JAJEPG010000003.1	2772819	2773625	-	WP_023306876.1	76-239: pfam13988 (DUF4225, Protein of unknown function (DUF4225).)		2 0 i112-135o196-215i	268	WP_223861954.1	21-83: cd03768 (SR_ResInv, Serine Recombinase (SR) family, Resolvase and Invertase subfamily, catalytic domain; members contain a C-terminal DNA binding domain.)		0 0 o	138	240	WP_015673660.1			2 0 i43-64o70-93i	104	-4	WP_022649281.1			2 0 i43-63o69-91i	104	1615	WP_023306883.1	35-238: PRK10871 (nlpD, murein hydrolase activator NlpD.)	Neg: LIPO(Sec/SPII) (Pr: 0.997), Pos: LIPO(Sec/SPII) (Pr: 0.984)	0 Y n12-23c28/29o	246	1060					0	1926	WP_032676492.1	1-179: PRK03759 (PRK03759, isopentenyl-diphosphate Delta-isomerase.)		0 0 o
324	https://www.ncbi.nlm.nih.gov/nuccore/NZ_JAJEPI010000002.1?report=graph&from=4298228&to=4299034	DUF4225	144	259	5.24e-16	Enterobacter hormaechei NTUHECC08	NZ_JAJEPI010000002.1	4298228	4299034	+	WP_023306876.1	76-239: pfam13988 (DUF4225, Protein of unknown function (DUF4225).)		2 0 i112-135o196-215i	268	WP_223861954.1	21-83: cd03768 (SR_ResInv, Serine Recombinase (SR) family, Resolvase and Invertase subfamily, catalytic domain; members contain a C-terminal DNA binding domain.)		0 0 o	138	240	WP_015673660.1			2 0 i43-64o70-93i	104	-4	WP_022649281.1			2 0 i43-63o69-91i	104	1615	WP_023306883.1	35-238: PRK10871 (nlpD, murein hydrolase activator NlpD.)	Neg: LIPO(Sec/SPII) (Pr: 0.997), Pos: LIPO(Sec/SPII) (Pr: 0.984)	0 Y n12-23c28/29o	246	1060					0	1926	WP_032676492.1	1-179: PRK03759 (PRK03759, isopentenyl-diphosphate Delta-isomerase.)		0 0 o
325	https://www.ncbi.nlm.nih.gov/nuccore/NZ_JAJEPH010000001.1?report=graph&from=2784767&to=2785573	DUF4225	144	259	5.24e-16	Enterobacter hormaechei NTUHECC09	NZ_JAJEPH010000001.1	2784767	2785573	-	WP_023306876.1	76-239: pfam13988 (DUF4225, Protein of unknown function (DUF4225).)		2 0 i112-135o196-215i	268	WP_223861954.1	21-83: cd03768 (SR_ResInv, Serine Recombinase (SR) family, Resolvase and Invertase subfamily, catalytic domain; members contain a C-terminal DNA binding domain.)		0 0 o	138	240	WP_015673660.1			2 0 i43-64o70-93i	104	-4	WP_022649281.1			2 0 i43-63o69-91i	104	1615	WP_023306883.1	35-238: PRK10871 (nlpD, murein hydrolase activator NlpD.)	Neg: LIPO(Sec/SPII) (Pr: 0.997), Pos: LIPO(Sec/SPII) (Pr: 0.984)	0 Y n12-23c28/29o	246	1060					0	1926	WP_032676492.1	1-179: PRK03759 (PRK03759, isopentenyl-diphosphate Delta-isomerase.)		0 0 o
326	https://www.ncbi.nlm.nih.gov/nuccore/NZ_JAJEPJ010000002.1?report=graph&from=2495672&to=2496478	DUF4225	144	259	5.24e-16	Enterobacter hormaechei NTUHECC07	NZ_JAJEPJ010000002.1	2495672	2496478	-	WP_023306876.1	76-239: pfam13988 (DUF4225, Protein of unknown function (DUF4225).)		2 0 i112-135o196-215i	268	WP_223861954.1	21-83: cd03768 (SR_ResInv, Serine Recombinase (SR) family, Resolvase and Invertase subfamily, catalytic domain; members contain a C-terminal DNA binding domain.)		0 0 o	138	240	WP_015673660.1			2 0 i43-64o70-93i	104	-4	WP_022649281.1			2 0 i43-63o69-91i	104	1615	WP_023306883.1	35-238: PRK10871 (nlpD, murein hydrolase activator NlpD.)	Neg: LIPO(Sec/SPII) (Pr: 0.997), Pos: LIPO(Sec/SPII) (Pr: 0.984)	0 Y n12-23c28/29o	246	1060					0	1926	WP_032676492.1	1-179: PRK03759 (PRK03759, isopentenyl-diphosphate Delta-isomerase.)		0 0 o
327	https://www.ncbi.nlm.nih.gov/nuccore/NZ_JAJEPK010000002.1?report=graph&from=2783353&to=2784159	DUF4225	144	259	5.56e-16	Enterobacter hormaechei NTUHECC06	NZ_JAJEPK010000002.1	2783353	2784159	-	WP_241305976.1	76-239: pfam13988 (DUF4225, Protein of unknown function (DUF4225).)		2 0 i112-135o196-215i	268	WP_223861954.1	21-83: cd03768 (SR_ResInv, Serine Recombinase (SR) family, Resolvase and Invertase subfamily, catalytic domain; members contain a C-terminal DNA binding domain.)		0 0 o	138	240	WP_015673660.1			2 0 i43-64o70-93i	104	-4	WP_022649281.1			2 0 i43-63o69-91i	104	1615	WP_023306883.1	35-238: PRK10871 (nlpD, murein hydrolase activator NlpD.)	Neg: LIPO(Sec/SPII) (Pr: 0.997), Pos: LIPO(Sec/SPII) (Pr: 0.984)	0 Y n12-23c28/29o	246	1060					0	1926	WP_032676492.1	1-179: PRK03759 (PRK03759, isopentenyl-diphosphate Delta-isomerase.)		0 0 o
328	https://www.ncbi.nlm.nih.gov/nuccore/NZ_JAJEPL010000001.1?report=graph&from=1629443&to=1630249	DUF4225	144	259	5.24e-16	Enterobacter hormaechei NTUHECC04	NZ_JAJEPL010000001.1	1629443	1630249	-	WP_023306876.1	76-239: pfam13988 (DUF4225, Protein of unknown function (DUF4225).)		2 0 i112-135o196-215i	268	WP_223861954.1	21-83: cd03768 (SR_ResInv, Serine Recombinase (SR) family, Resolvase and Invertase subfamily, catalytic domain; members contain a C-terminal DNA binding domain.)		0 0 o	138	240	WP_015673660.1			2 0 i43-64o70-93i	104	-4	WP_022649281.1			2 0 i43-63o69-91i	104	1615	WP_023306883.1	35-238: PRK10871 (nlpD, murein hydrolase activator NlpD.)	Neg: LIPO(Sec/SPII) (Pr: 0.997), Pos: LIPO(Sec/SPII) (Pr: 0.984)	0 Y n12-23c28/29o	246	1060					0	1926	WP_032676492.1	1-179: PRK03759 (PRK03759, isopentenyl-diphosphate Delta-isomerase.)		0 0 o
329	https://www.ncbi.nlm.nih.gov/nuccore/NZ_JAKZNA010000072.1?report=graph&from=199563&to=200369	DUF4225	137	259	5.99e-13	Enterobacter hormaechei CMKP5-2	NZ_JAKZNA010000072.1	199563	200369	+	WP_241512230.1	76-239: pfam13988 (DUF4225, Protein of unknown function (DUF4225).)		2 0 i112-137o196-215i	268	WP_241512231.1	21-83: cd03768 (SR_ResInv, Serine Recombinase (SR) family, Resolvase and Invertase subfamily, catalytic domain; members contain a C-terminal DNA binding domain.)		0 0 o	138	240	WP_045308808.1			2 0 i45-63o69-93i	104	-4	WP_046618721.1			0 0 o	232	719	WP_058676775.1	35-238: PRK10871 (nlpD, murein hydrolase activator NlpD.)	Neg: LIPO(Sec/SPII) (Pr: 0.998), Pos: LIPO(Sec/SPII) (Pr: 0.995)	0 Y n12-23c28/29o	246	739	WP_045308812.1		Pos: SP(Sec/SPI) (Pr: 0.523)	1 0 i7-27o	141	1420	WP_022649301.1	1-179: PRK03759 (PRK03759, isopentenyl-diphosphate Delta-isomerase.)		0 0 o
330	https://www.ncbi.nlm.nih.gov/nuccore/NZ_JAKZMZ010000054.1?report=graph&from=74494&to=75300	DUF4225	137	259	5.99e-13	Enterobacter hormaechei CMKP5-3	NZ_JAKZMZ010000054.1	74494	75300	+	WP_241512230.1	76-239: pfam13988 (DUF4225, Protein of unknown function (DUF4225).)		2 0 i112-137o196-215i	268	WP_241512231.1	21-83: cd03768 (SR_ResInv, Serine Recombinase (SR) family, Resolvase and Invertase subfamily, catalytic domain; members contain a C-terminal DNA binding domain.)		0 0 o	138	240	WP_045308808.1			2 0 i45-63o69-93i	104	-4	WP_046618721.1			0 0 o	232	719	WP_058676775.1	35-238: PRK10871 (nlpD, murein hydrolase activator NlpD.)	Neg: LIPO(Sec/SPII) (Pr: 0.998), Pos: LIPO(Sec/SPII) (Pr: 0.995)	0 Y n12-23c28/29o	246	739	WP_045308812.1		Pos: SP(Sec/SPI) (Pr: 0.523)	1 0 i7-27o	141	1420	WP_022649301.1	1-179: PRK03759 (PRK03759, isopentenyl-diphosphate Delta-isomerase.)		0 0 o
331	https://www.ncbi.nlm.nih.gov/nuccore/NZ_JAJHAC010000106.1?report=graph&from=188707&to=189513	DUF4225	144	259	5.29e-16	Enterobacter hormaechei HUCA_Bac_110	NZ_JAJHAC010000106.1	188707	189513	+	WP_022649283.1	76-239: pfam13988 (DUF4225, Protein of unknown function (DUF4225).)		2 0 i112-135o196-215i	268	WP_223862065.1	21-83: cd03768 (SR_ResInv, Serine Recombinase (SR) family, Resolvase and Invertase subfamily, catalytic domain; members contain a C-terminal DNA binding domain.)		0 0 o	138	240	WP_015673660.1			2 0 i43-64o70-93i	104	-4	WP_022649281.1			2 0 i43-63o69-91i	104	1613	WP_022649300.1	35-238: PRK10871 (nlpD, murein hydrolase activator NlpD.)	Neg: LIPO(Sec/SPII) (Pr: 0.998), Pos: LIPO(Sec/SPII) (Pr: 0.995)	0 Y n12-23c28/29o	246	1062					0	1924	WP_022649301.1	1-179: PRK03759 (PRK03759, isopentenyl-diphosphate Delta-isomerase.)		0 0 o
332	https://www.ncbi.nlm.nih.gov/nuccore/NZ_JALLLW010000044.1?report=graph&from=3090&to=3896	DUF4225	144	259	5.24e-16	Enterobacter hormaechei CCBH27961	NZ_JALLLW010000044.1	3090	3896	+	WP_023306876.1	76-239: pfam13988 (DUF4225, Protein of unknown function (DUF4225).)		2 0 i112-135o196-215i	268	WP_223861954.1	21-83: cd03768 (SR_ResInv, Serine Recombinase (SR) family, Resolvase and Invertase subfamily, catalytic domain; members contain a C-terminal DNA binding domain.)		0 0 o	138	240	WP_015673660.1			2 0 i43-64o70-93i	104	-4	WP_022649281.1			2 0 i43-63o69-91i	104	1615	WP_045350901.1	216-382: cl00213 (DNA_BRE_C, DNA breaking-rejoining enzymes, C-terminal catalytic domain.)		0 0 o	411	1023					0	1926	WP_045623271.1			0 0 o
333	https://www.ncbi.nlm.nih.gov/nuccore/NZ_JAMHJZ010000002.1?report=graph&from=3804337&to=3805143	DUF4225	144	259	5.24e-16	Enterobacter hormaechei C210278	NZ_JAMHJZ010000002.1	3804337	3805143	+	WP_023306876.1	76-239: pfam13988 (DUF4225, Protein of unknown function (DUF4225).)		2 0 i112-135o196-215i	268	WP_223861954.1	21-83: cd03768 (SR_ResInv, Serine Recombinase (SR) family, Resolvase and Invertase subfamily, catalytic domain; members contain a C-terminal DNA binding domain.)		0 0 o	138	240	WP_015673660.1			2 0 i43-64o70-93i	104	-4	WP_022649281.1			2 0 i43-63o69-91i	104	1615	WP_023306883.1	35-238: PRK10871 (nlpD, murein hydrolase activator NlpD.)	Neg: LIPO(Sec/SPII) (Pr: 0.997), Pos: LIPO(Sec/SPII) (Pr: 0.984)	0 Y n12-23c28/29o	246	1060					0	1926	WP_032676492.1	1-179: PRK03759 (PRK03759, isopentenyl-diphosphate Delta-isomerase.)		0 0 o
334	https://www.ncbi.nlm.nih.gov/nuccore/NZ_JAMHKD010000003.1?report=graph&from=310921&to=311727	DUF4225	144	259	5.24e-16	Enterobacter hormaechei C210113	NZ_JAMHKD010000003.1	310921	311727	-	WP_023306876.1	76-239: pfam13988 (DUF4225, Protein of unknown function (DUF4225).)		2 0 i112-135o196-215i	268	WP_223861954.1	21-83: cd03768 (SR_ResInv, Serine Recombinase (SR) family, Resolvase and Invertase subfamily, catalytic domain; members contain a C-terminal DNA binding domain.)		0 0 o	138	239	WP_015673660.1			2 0 i43-64o70-93i	104	-4	WP_022649281.1			2 0 i43-63o69-91i	104	1612	WP_038416673.1	35-238: PRK10871 (nlpD, murein hydrolase activator NlpD.)	Neg: LIPO(Sec/SPII) (Pr: 0.998), Pos: LIPO(Sec/SPII) (Pr: 0.994)	0 Y n12-23c28/29o	246	1061					0	1923	WP_032676492.1	1-179: PRK03759 (PRK03759, isopentenyl-diphosphate Delta-isomerase.)		0 0 o
335	https://www.ncbi.nlm.nih.gov/nuccore/NZ_JAMHKN010000002.1?report=graph&from=4006594&to=4007400	DUF4225	144	259	5.24e-16	Enterobacter hormaechei C210141	NZ_JAMHKN010000002.1	4006594	4007400	+	WP_023306876.1	76-239: pfam13988 (DUF4225, Protein of unknown function (DUF4225).)		2 0 i112-135o196-215i	268	WP_223861954.1	21-83: cd03768 (SR_ResInv, Serine Recombinase (SR) family, Resolvase and Invertase subfamily, catalytic domain; members contain a C-terminal DNA binding domain.)		0 0 o	138	240	WP_015673660.1			2 0 i43-64o70-93i	104	-4	WP_022649281.1			2 0 i43-63o69-91i	104	1613	WP_023294888.1	215-381: cl00213 (DNA_BRE_C, DNA breaking-rejoining enzymes, C-terminal catalytic domain.)		0 0 o	401	1023					0	1924	WP_023294887.1	1-396: PRK13656 (PRK13656, enoyl-[acyl-carrier-protein] reductase FabV.)		0 0 o
336	https://www.ncbi.nlm.nih.gov/nuccore/NZ_JAMHKQ010000001.1?report=graph&from=3710922&to=3711728	DUF4225	144	259	5.45e-16	Enterobacter hormaechei C210057	NZ_JAMHKQ010000001.1	3710922	3711728	+	WP_063854321.1	76-239: pfam13988 (DUF4225, Protein of unknown function (DUF4225).)		2 0 i112-135o196-215i	268	WP_223862065.1	21-83: cd03768 (SR_ResInv, Serine Recombinase (SR) family, Resolvase and Invertase subfamily, catalytic domain; members contain a C-terminal DNA binding domain.)		0 0 o	138	240	WP_015673660.1			2 0 i43-64o70-93i	104	-4	WP_155024412.1			2 0 i43-63o69-91i	104	1175	WP_064363063.1	207-373: cd01184 (INT_C_like_1, Uncharacterized site-specific tyrosine recombinase, C-terminal catalytic domain.)		0 0 o	392	1002					0	1486	WP_015386393.1			0 0 o
337	https://www.ncbi.nlm.nih.gov/nuccore/NZ_FJXD01000002.1?report=graph&from=308600&to=309406	DUF4225	137	259	7.51e-13	Enterobacter hormaechei e1219	NZ_FJXD01000002.1	308600	309406	+	WP_063148675.1	76-239: pfam13988 (DUF4225, Protein of unknown function (DUF4225).)		2 0 i112-137o196-215i	268	WP_223861998.1	21-83: cd03768 (SR_ResInv, Serine Recombinase (SR) family, Resolvase and Invertase subfamily, catalytic domain; members contain a C-terminal DNA binding domain.)		0 0 o	121	240	WP_045308808.1			2 0 i45-63o69-93i	104	-4	WP_046618721.1			0 0 o	232	719	WP_063148676.1			0 0 o	326	1022	WP_045308812.1		Pos: SP(Sec/SPI) (Pr: 0.523)	1 0 i7-27o	141	1420	WP_063148677.1			0 0 o
338	https://www.ncbi.nlm.nih.gov/nuccore/NZ_FJXB01000008.1?report=graph&from=11320&to=12126	DUF4225	144	259	5.29e-16	Enterobacter hormaechei e1089	NZ_FJXB01000008.1	11320	12126	-	WP_022649283.1	76-239: pfam13988 (DUF4225, Protein of unknown function (DUF4225).)		2 0 i112-135o196-215i	268	WP_223862065.1	21-83: cd03768 (SR_ResInv, Serine Recombinase (SR) family, Resolvase and Invertase subfamily, catalytic domain; members contain a C-terminal DNA binding domain.)		0 0 o	138	240	WP_015673660.1			2 0 i43-64o70-93i	104	-4	WP_022649281.1			2 0 i43-63o69-91i	104	1613	WP_022649300.1	35-238: PRK10871 (nlpD, murein hydrolase activator NlpD.)	Neg: LIPO(Sec/SPII) (Pr: 0.998), Pos: LIPO(Sec/SPII) (Pr: 0.995)	0 Y n12-23c28/29o	246	1062					0	1924	WP_022649301.1	1-179: PRK03759 (PRK03759, isopentenyl-diphosphate Delta-isomerase.)		0 0 o
339	https://www.ncbi.nlm.nih.gov/nuccore/NZ_FJXA01000003.1?report=graph&from=141345&to=142151	DUF4225	137	259	1.05e-12	Enterobacter hormaechei e1265	NZ_FJXA01000003.1	141345	142151	-	WP_063150151.1	76-239: pfam13988 (DUF4225, Protein of unknown function (DUF4225).)		2 0 i112-137o196-215i	268	WP_228339098.1	21-83: cd03768 (SR_ResInv, Serine Recombinase (SR) family, Resolvase and Invertase subfamily, catalytic domain; members contain a C-terminal DNA binding domain.)		0 0 o	156	240	WP_063150150.1			2 0 i45-63o69-93i	104	-4	WP_154818291.1			1 0 o12-29i	52	808	WP_063150149.1	35-238: PRK10871 (nlpD, murein hydrolase activator NlpD.)	Neg: LIPO(Sec/SPII) (Pr: 0.998), Pos: LIPO(Sec/SPII) (Pr: 0.994)	0 Y n12-23c28/29o	246	739					0	1048	WP_032676492.1	1-179: PRK03759 (PRK03759, isopentenyl-diphosphate Delta-isomerase.)		0 0 o
340	https://www.ncbi.nlm.nih.gov/nuccore/NZ_FJWI01000040.1?report=graph&from=2063&to=2869	DUF4225	144	259	4.88e-16	Enterobacter hormaechei e1214	NZ_FJWI01000040.1	2063	2869	+	WP_045623275.1	76-239: pfam13988 (DUF4225, Protein of unknown function (DUF4225).)		2 0 i112-135o196-215i	268	WP_223862218.1	21-83: cd03768 (SR_ResInv, Serine Recombinase (SR) family, Resolvase and Invertase subfamily, catalytic domain; members contain a C-terminal DNA binding domain.)		0 0 o	138	240	WP_015673660.1			2 0 i43-64o70-93i	104	-4	WP_223862217.1			1 0 o39-60i	75	1613	WP_023298539.1	35-238: PRK10871 (nlpD, murein hydrolase activator NlpD.)	Neg: LIPO(Sec/SPII) (Pr: 0.997), Pos: LIPO(Sec/SPII) (Pr: 0.984)	0 Y n12-23c28/29o	246	1062					0	0	WP_023298540.1	1-179: PRK03759 (PRK03759, isopentenyl-diphosphate Delta-isomerase.)		0 0 o
341	https://www.ncbi.nlm.nih.gov/nuccore/NZ_FJXS01000046.1?report=graph&from=3922&to=4728	DUF4225	144	259	5.24e-16	Enterobacter hormaechei e1213	NZ_FJXS01000046.1	3922	4728	+	WP_023306876.1	76-239: pfam13988 (DUF4225, Protein of unknown function (DUF4225).)		2 0 i112-135o196-215i	268	WP_223861954.1	21-83: cd03768 (SR_ResInv, Serine Recombinase (SR) family, Resolvase and Invertase subfamily, catalytic domain; members contain a C-terminal DNA binding domain.)		0 0 o	138	240	WP_015673660.1			2 0 i43-64o70-93i	104	-4	WP_022649281.1			2 0 i43-63o69-91i	104	1623	WP_047721303.1	207-373: cl00213 (DNA_BRE_C, DNA breaking-rejoining enzymes, C-terminal catalytic domain.)		0 0 o	402	1001					0	1934	WP_047721302.1	9-223: COG2200 (EAL, EAL domain, c-di-GMP-specific phosphodiesterase class I (or its enzymatically inactive variant) [Signal transduction mechanisms].)		0 0 o
342	https://www.ncbi.nlm.nih.gov/nuccore/NZ_FJWY01000009.1?report=graph&from=25844&to=26650	DUF4225	144	259	5.24e-16	Enterobacter hormaechei e1132	NZ_FJWY01000009.1	25844	26650	+	WP_023306876.1	76-239: pfam13988 (DUF4225, Protein of unknown function (DUF4225).)		2 0 i112-135o196-215i	268	WP_223861954.1	21-83: cd03768 (SR_ResInv, Serine Recombinase (SR) family, Resolvase and Invertase subfamily, catalytic domain; members contain a C-terminal DNA binding domain.)		0 0 o	138	239	WP_015673660.1			2 0 i43-64o70-93i	104	-4	WP_022649281.1			2 0 i43-63o69-91i	104	1612	WP_038416673.1	35-238: PRK10871 (nlpD, murein hydrolase activator NlpD.)	Neg: LIPO(Sec/SPII) (Pr: 0.998), Pos: LIPO(Sec/SPII) (Pr: 0.994)	0 Y n12-23c28/29o	246	1061					0	1923	WP_032676492.1	1-179: PRK03759 (PRK03759, isopentenyl-diphosphate Delta-isomerase.)		0 0 o
343	https://www.ncbi.nlm.nih.gov/nuccore/NZ_FJWR01000002.1?report=graph&from=346828&to=347634	DUF4225	137	259	7.51e-13	Enterobacter hormaechei e1105	NZ_FJWR01000002.1	346828	347634	+	WP_063148675.1	76-239: pfam13988 (DUF4225, Protein of unknown function (DUF4225).)		2 0 i112-137o196-215i	268	WP_223861998.1	21-83: cd03768 (SR_ResInv, Serine Recombinase (SR) family, Resolvase and Invertase subfamily, catalytic domain; members contain a C-terminal DNA binding domain.)		0 0 o	121	240	WP_045308808.1			2 0 i45-63o69-93i	104	-4	WP_046618721.1			0 0 o	232	719	WP_048965622.1	35-238: PRK10871 (nlpD, murein hydrolase activator NlpD.)	Neg: LIPO(Sec/SPII) (Pr: 0.998), Pos: LIPO(Sec/SPII) (Pr: 0.994)	0 Y n12-23c28/29o	246	738	WP_045308812.1		Pos: SP(Sec/SPI) (Pr: 0.523)	1 0 i7-27o	141	1420	WP_063255743.1	1-179: PRK03759 (PRK03759, isopentenyl-diphosphate Delta-isomerase.)		0 0 o
344	https://www.ncbi.nlm.nih.gov/nuccore/NZ_FJWQ01000057.1?report=graph&from=8406&to=9212	DUF4225	144	259	4.88e-16	Enterobacter hormaechei e1155	NZ_FJWQ01000057.1	8406	9212	-	WP_045623275.1	76-239: pfam13988 (DUF4225, Protein of unknown function (DUF4225).)		2 0 i112-135o196-215i	268	WP_223862218.1	21-83: cd03768 (SR_ResInv, Serine Recombinase (SR) family, Resolvase and Invertase subfamily, catalytic domain; members contain a C-terminal DNA binding domain.)		0 0 o	138	240	WP_015673660.1			2 0 i43-64o70-93i	104	-4	WP_223862217.1			1 0 o39-60i	75	1613	WP_045350901.1	216-382: cl00213 (DNA_BRE_C, DNA breaking-rejoining enzymes, C-terminal catalytic domain.)		0 0 o	411	1025					0	1923	WP_045623271.1			0 0 o
345	https://www.ncbi.nlm.nih.gov/nuccore/NZ_FJYA01000003.1?report=graph&from=297509&to=298315	DUF4225	137	259	7.51e-13	Enterobacter hormaechei e1319	NZ_FJYA01000003.1	297509	298315	+	WP_063148675.1	76-239: pfam13988 (DUF4225, Protein of unknown function (DUF4225).)		2 0 i112-137o196-215i	268	WP_223861998.1	21-83: cd03768 (SR_ResInv, Serine Recombinase (SR) family, Resolvase and Invertase subfamily, catalytic domain; members contain a C-terminal DNA binding domain.)		0 0 o	121	240	WP_045308808.1			2 0 i45-63o69-93i	104	-4	WP_046618721.1			0 0 o	232	719	WP_063215958.1	216-382: cl00213 (DNA_BRE_C, DNA breaking-rejoining enzymes, C-terminal catalytic domain.)		0 0 o	411	700	WP_045308812.1		Pos: SP(Sec/SPI) (Pr: 0.523)	1 0 i7-27o	141	1420	WP_063215959.1	9-223: COG2200 (EAL, EAL domain, c-di-GMP-specific phosphodiesterase class I (or its enzymatically inactive variant) [Signal transduction mechanisms].)		0 0 o
346	https://www.ncbi.nlm.nih.gov/nuccore/NZ_FJYE01000017.1?report=graph&from=74965&to=75771	DUF4225	144	259	5.29e-16	Enterobacter hormaechei e1336	NZ_FJYE01000017.1	74965	75771	+	WP_022649283.1	76-239: pfam13988 (DUF4225, Protein of unknown function (DUF4225).)		2 0 i112-135o196-215i	268	WP_223862065.1	21-83: cd03768 (SR_ResInv, Serine Recombinase (SR) family, Resolvase and Invertase subfamily, catalytic domain; members contain a C-terminal DNA binding domain.)		0 0 o	138	240	WP_015673660.1			2 0 i43-64o70-93i	104	-4	WP_022649281.1			2 0 i43-63o69-91i	104	1613	WP_022649300.1	35-238: PRK10871 (nlpD, murein hydrolase activator NlpD.)	Neg: LIPO(Sec/SPII) (Pr: 0.998), Pos: LIPO(Sec/SPII) (Pr: 0.995)	0 Y n12-23c28/29o	246	1062					0	1924	WP_022649301.1	1-179: PRK03759 (PRK03759, isopentenyl-diphosphate Delta-isomerase.)		0 0 o
347	https://www.ncbi.nlm.nih.gov/nuccore/NZ_FJYK01000007.1?report=graph&from=25843&to=26649	DUF4225	144	259	5.24e-16	Enterobacter hormaechei e1345	NZ_FJYK01000007.1	25843	26649	+	WP_023306876.1	76-239: pfam13988 (DUF4225, Protein of unknown function (DUF4225).)		2 0 i112-135o196-215i	268	WP_223861954.1	21-83: cd03768 (SR_ResInv, Serine Recombinase (SR) family, Resolvase and Invertase subfamily, catalytic domain; members contain a C-terminal DNA binding domain.)		0 0 o	138	239	WP_015673660.1			2 0 i43-64o70-93i	104	-4	WP_022649281.1			2 0 i43-63o69-91i	104	1612	WP_038416673.1	35-238: PRK10871 (nlpD, murein hydrolase activator NlpD.)	Neg: LIPO(Sec/SPII) (Pr: 0.998), Pos: LIPO(Sec/SPII) (Pr: 0.994)	0 Y n12-23c28/29o	246	1061					0	1923	WP_032676492.1	1-179: PRK03759 (PRK03759, isopentenyl-diphosphate Delta-isomerase.)		0 0 o
348	https://www.ncbi.nlm.nih.gov/nuccore/NZ_FJYL01000003.1?report=graph&from=184350&to=185156	DUF4225	137	259	6.42e-13	Enterobacter hormaechei e1347	NZ_FJYL01000003.1	184350	185156	+	WP_063152117.1	76-239: pfam13988 (DUF4225, Protein of unknown function (DUF4225).)		2 0 i112-137o196-215i	268	WP_223862065.1	21-83: cd03768 (SR_ResInv, Serine Recombinase (SR) family, Resolvase and Invertase subfamily, catalytic domain; members contain a C-terminal DNA binding domain.)		0 0 o	138	240	WP_045308808.1			2 0 i45-63o69-93i	104	-4	WP_022649281.1			2 0 i43-63o69-91i	104	1175	WP_038416673.1	35-238: PRK10871 (nlpD, murein hydrolase activator NlpD.)	Neg: LIPO(Sec/SPII) (Pr: 0.998), Pos: LIPO(Sec/SPII) (Pr: 0.994)	0 Y n12-23c28/29o	246	739					0	1486	WP_032676492.1	1-179: PRK03759 (PRK03759, isopentenyl-diphosphate Delta-isomerase.)		0 0 o
349	https://www.ncbi.nlm.nih.gov/nuccore/NZ_FJYZ01000043.1?report=graph&from=24569&to=25375	DUF4225	144	259	5.24e-16	Enterobacter hormaechei e1464	NZ_FJYZ01000043.1	24569	25375	-	WP_023306876.1	76-239: pfam13988 (DUF4225, Protein of unknown function (DUF4225).)		2 0 i112-135o196-215i	268	WP_223861954.1	21-83: cd03768 (SR_ResInv, Serine Recombinase (SR) family, Resolvase and Invertase subfamily, catalytic domain; members contain a C-terminal DNA binding domain.)		0 0 o	138	240	WP_015673660.1			2 0 i43-64o70-93i	104	-4	WP_022649281.1			2 0 i43-63o69-91i	104	1615	WP_047721303.1	207-373: cl00213 (DNA_BRE_C, DNA breaking-rejoining enzymes, C-terminal catalytic domain.)		0 0 o	402	1001					0	1926	WP_047721302.1	9-223: COG2200 (EAL, EAL domain, c-di-GMP-specific phosphodiesterase class I (or its enzymatically inactive variant) [Signal transduction mechanisms].)		0 0 o
350	https://www.ncbi.nlm.nih.gov/nuccore/NZ_FJZF01000004.1?report=graph&from=184972&to=185778	DUF4225	137	259	6.94e-13	Enterobacter hormaechei e1517	NZ_FJZF01000004.1	184972	185778	+	WP_048965624.1	76-239: pfam13988 (DUF4225, Protein of unknown function (DUF4225).)		2 0 i112-137o196-215i	268	WP_223863119.1	21-83: cd03768 (SR_ResInv, Serine Recombinase (SR) family, Resolvase and Invertase subfamily, catalytic domain; members contain a C-terminal DNA binding domain.)		0 0 o	138	240	WP_063146500.1			2 0 i45-63o69-93i	104	-4	WP_022649281.1			2 0 i43-63o69-91i	104	1613	WP_003862885.1	216-382: cl00213 (DNA_BRE_C, DNA breaking-rejoining enzymes, C-terminal catalytic domain.)		0 0 o	416	702					0	1924	WP_044157545.1	2-222: cl29561 (EAL, N/A.)		0 0 o
351	https://www.ncbi.nlm.nih.gov/nuccore/NZ_FJZE01000008.1?report=graph&from=184428&to=185234	DUF4225	144	259	5.24e-16	Enterobacter hormaechei e1488	NZ_FJZE01000008.1	184428	185234	+	WP_023306876.1	76-239: pfam13988 (DUF4225, Protein of unknown function (DUF4225).)		2 0 i112-135o196-215i	268	WP_226863006.1	21-83: cd03768 (SR_ResInv, Serine Recombinase (SR) family, Resolvase and Invertase subfamily, catalytic domain; members contain a C-terminal DNA binding domain.)		0 0 o	138	240	WP_015673660.1			2 0 i43-64o70-93i	104	-4	WP_058676774.1			2 0 i43-63o69-91i	104	1175	WP_063150149.1	35-238: PRK10871 (nlpD, murein hydrolase activator NlpD.)	Neg: LIPO(Sec/SPII) (Pr: 0.998), Pos: LIPO(Sec/SPII) (Pr: 0.994)	0 Y n12-23c28/29o	246	1061					0	1486	WP_022649301.1	1-179: PRK03759 (PRK03759, isopentenyl-diphosphate Delta-isomerase.)		0 0 o
352	https://www.ncbi.nlm.nih.gov/nuccore/NZ_FJZM01000046.1?report=graph&from=1464&to=2270	DUF4225	144	259	4.88e-16	Enterobacter hormaechei e1562	NZ_FJZM01000046.1	1464	2270	+	WP_045623275.1	76-239: pfam13988 (DUF4225, Protein of unknown function (DUF4225).)		2 0 i112-135o196-215i	268	WP_223862218.1	21-83: cd03768 (SR_ResInv, Serine Recombinase (SR) family, Resolvase and Invertase subfamily, catalytic domain; members contain a C-terminal DNA binding domain.)		0 0 o	138	240	WP_015673660.1			2 0 i43-64o70-93i	104	-4					0	0	WP_023298539.1	35-238: PRK10871 (nlpD, murein hydrolase activator NlpD.)	Neg: LIPO(Sec/SPII) (Pr: 0.997), Pos: LIPO(Sec/SPII) (Pr: 0.984)	0 Y n12-23c28/29o	246	1062					0	0	WP_023298540.1	1-179: PRK03759 (PRK03759, isopentenyl-diphosphate Delta-isomerase.)		0 0 o
353	https://www.ncbi.nlm.nih.gov/nuccore/NZ_FJZN01000002.1?report=graph&from=186484&to=187290	DUF4225	144	259	5.24e-16	Enterobacter hormaechei e1563	NZ_FJZN01000002.1	186484	187290	-	WP_063147417.1	76-239: pfam13988 (DUF4225, Protein of unknown function (DUF4225).)		2 0 i112-135o196-215i	268	WP_058676781.1	18-80: cd03768 (SR_ResInv, Serine Recombinase (SR) family, Resolvase and Invertase subfamily, catalytic domain; members contain a C-terminal DNA binding domain.)		0 0 o	135	249	WP_015673660.1			2 0 i43-64o70-93i	104	-4	WP_022649281.1			2 0 i43-63o69-91i	104	1612	WP_063137624.1	35-238: PRK10871 (nlpD, murein hydrolase activator NlpD.)	Neg: LIPO(Sec/SPII) (Pr: 0.998), Pos: LIPO(Sec/SPII) (Pr: 0.994)	0 Y n12-23c28/29o	246	1061					0	1923	WP_032676492.1	1-179: PRK03759 (PRK03759, isopentenyl-diphosphate Delta-isomerase.)		0 0 o
354	https://www.ncbi.nlm.nih.gov/nuccore/NZ_FJZO01000041.1?report=graph&from=19024&to=19830	DUF4225	144	259	5.45e-16	Enterobacter hormaechei e1586	NZ_FJZO01000041.1	19024	19830	+	WP_063854321.1	76-239: pfam13988 (DUF4225, Protein of unknown function (DUF4225).)		2 0 i112-135o196-215i	268	WP_225455218.1	21-82: cl02788 (Ser_Recombinase, N/A.)		0 0 o	138	240	WP_015673660.1			2 0 i43-64o70-93i	104	-4	WP_063854320.1			2 0 i43-63o69-91i	104	1614	WP_063854322.1	35-238: PRK10871 (nlpD, murein hydrolase activator NlpD.)	Neg: LIPO(Sec/SPII) (Pr: 0.998), Pos: LIPO(Sec/SPII) (Pr: 0.994)	0 Y n12-23c28/29o	246	1061					0	1925	WP_032676492.1	1-179: PRK03759 (PRK03759, isopentenyl-diphosphate Delta-isomerase.)		0 0 o
355	https://www.ncbi.nlm.nih.gov/nuccore/NZ_FJZQ01000006.1?report=graph&from=246516&to=247322	DUF4225	144	259	5.29e-16	Enterobacter hormaechei e1587	NZ_FJZQ01000006.1	246516	247322	+	WP_022649283.1	76-239: pfam13988 (DUF4225, Protein of unknown function (DUF4225).)		2 0 i112-135o196-215i	268	WP_223862065.1	21-83: cd03768 (SR_ResInv, Serine Recombinase (SR) family, Resolvase and Invertase subfamily, catalytic domain; members contain a C-terminal DNA binding domain.)		0 0 o	138	240	WP_015673660.1			2 0 i43-64o70-93i	104	-4	WP_022649281.1			2 0 i43-63o69-91i	104	1613	WP_022649300.1	35-238: PRK10871 (nlpD, murein hydrolase activator NlpD.)	Neg: LIPO(Sec/SPII) (Pr: 0.998), Pos: LIPO(Sec/SPII) (Pr: 0.995)	0 Y n12-23c28/29o	246	1062					0	1924	WP_022649301.1	1-179: PRK03759 (PRK03759, isopentenyl-diphosphate Delta-isomerase.)		0 0 o
356	https://www.ncbi.nlm.nih.gov/nuccore/NZ_FJZS01000008.1?report=graph&from=188713&to=189519	DUF4225	144	259	5.29e-16	Enterobacter hormaechei e1603	NZ_FJZS01000008.1	188713	189519	+	WP_022649283.1	76-239: pfam13988 (DUF4225, Protein of unknown function (DUF4225).)		2 0 i112-135o196-215i	268	WP_223862065.1	21-83: cd03768 (SR_ResInv, Serine Recombinase (SR) family, Resolvase and Invertase subfamily, catalytic domain; members contain a C-terminal DNA binding domain.)		0 0 o	138	240	WP_015673660.1			2 0 i43-64o70-93i	104	-4	WP_022649281.1			2 0 i43-63o69-91i	104	1613	WP_022649300.1	35-238: PRK10871 (nlpD, murein hydrolase activator NlpD.)	Neg: LIPO(Sec/SPII) (Pr: 0.998), Pos: LIPO(Sec/SPII) (Pr: 0.995)	0 Y n12-23c28/29o	246	1062					0	1924	WP_022649301.1	1-179: PRK03759 (PRK03759, isopentenyl-diphosphate Delta-isomerase.)		0 0 o
357	https://www.ncbi.nlm.nih.gov/nuccore/NZ_FKAH01000003.1?report=graph&from=124313&to=125119	DUF4225	137	259	1.05e-12	Enterobacter hormaechei e1705	NZ_FKAH01000003.1	124313	125119	-	WP_063150151.1	76-239: pfam13988 (DUF4225, Protein of unknown function (DUF4225).)		2 0 i112-137o196-215i	268	WP_228339098.1	21-83: cd03768 (SR_ResInv, Serine Recombinase (SR) family, Resolvase and Invertase subfamily, catalytic domain; members contain a C-terminal DNA binding domain.)		0 0 o	156	240	WP_063150150.1			2 0 i45-63o69-93i	104	-4	WP_154818291.1			1 0 o12-29i	52	808	WP_063150149.1	35-238: PRK10871 (nlpD, murein hydrolase activator NlpD.)	Neg: LIPO(Sec/SPII) (Pr: 0.998), Pos: LIPO(Sec/SPII) (Pr: 0.994)	0 Y n12-23c28/29o	246	739					0	1048	WP_032676492.1	1-179: PRK03759 (PRK03759, isopentenyl-diphosphate Delta-isomerase.)		0 0 o
358	https://www.ncbi.nlm.nih.gov/nuccore/NZ_FKAJ01000018.1?report=graph&from=11320&to=12126	DUF4225	144	259	5.29e-16	Enterobacter hormaechei e1714	NZ_FKAJ01000018.1	11320	12126	-	WP_022649283.1	76-239: pfam13988 (DUF4225, Protein of unknown function (DUF4225).)		2 0 i112-135o196-215i	268	WP_223862065.1	21-83: cd03768 (SR_ResInv, Serine Recombinase (SR) family, Resolvase and Invertase subfamily, catalytic domain; members contain a C-terminal DNA binding domain.)		0 0 o	138	240	WP_015673660.1			2 0 i43-64o70-93i	104	-4	WP_022649281.1			2 0 i43-63o69-91i	104	1613	WP_022649300.1	35-238: PRK10871 (nlpD, murein hydrolase activator NlpD.)	Neg: LIPO(Sec/SPII) (Pr: 0.998), Pos: LIPO(Sec/SPII) (Pr: 0.995)	0 Y n12-23c28/29o	246	1062					0	1924	WP_022649301.1	1-179: PRK03759 (PRK03759, isopentenyl-diphosphate Delta-isomerase.)		0 0 o
359	https://www.ncbi.nlm.nih.gov/nuccore/NZ_FKAO01000005.1?report=graph&from=184829&to=185635	DUF4225	137	259	6.94e-13	Enterobacter hormaechei e1770	NZ_FKAO01000005.1	184829	185635	+	WP_048965624.1	76-239: pfam13988 (DUF4225, Protein of unknown function (DUF4225).)		2 0 i112-137o196-215i	268	WP_223863119.1	21-83: cd03768 (SR_ResInv, Serine Recombinase (SR) family, Resolvase and Invertase subfamily, catalytic domain; members contain a C-terminal DNA binding domain.)		0 0 o	138	240	WP_063146500.1			2 0 i45-63o69-93i	104	-4	WP_022649281.1			2 0 i43-63o69-91i	104	1613					0	702					0	1924	WP_044157545.1	2-222: cl29561 (EAL, N/A.)		0 0 o
360	https://www.ncbi.nlm.nih.gov/nuccore/NZ_FKIU01000003.1?report=graph&from=133518&to=134324	DUF4225	144	259	4.88e-16	Enterobacter hormaechei e1889	NZ_FKIU01000003.1	133518	134324	-	WP_045623275.1	76-239: pfam13988 (DUF4225, Protein of unknown function (DUF4225).)		2 0 i112-135o196-215i	268	WP_223862218.1	21-83: cd03768 (SR_ResInv, Serine Recombinase (SR) family, Resolvase and Invertase subfamily, catalytic domain; members contain a C-terminal DNA binding domain.)		0 0 o	138	240	WP_015673660.1			2 0 i43-64o70-93i	104	-4	WP_223862217.1			1 0 o39-60i	75	1613	WP_023298539.1	35-238: PRK10871 (nlpD, murein hydrolase activator NlpD.)	Neg: LIPO(Sec/SPII) (Pr: 0.997), Pos: LIPO(Sec/SPII) (Pr: 0.984)	0 Y n12-23c28/29o	246	1062					0	1923	WP_023298540.1	1-179: PRK03759 (PRK03759, isopentenyl-diphosphate Delta-isomerase.)		0 0 o
361	https://www.ncbi.nlm.nih.gov/nuccore/NZ_FKBG01000001.1?report=graph&from=382060&to=382866	DUF4225	144	259	5.24e-16	Enterobacter hormaechei e1985	NZ_FKBG01000001.1	382060	382866	-	WP_063147417.1	76-239: pfam13988 (DUF4225, Protein of unknown function (DUF4225).)		2 0 i112-135o196-215i	268	WP_058676781.1	18-80: cd03768 (SR_ResInv, Serine Recombinase (SR) family, Resolvase and Invertase subfamily, catalytic domain; members contain a C-terminal DNA binding domain.)		0 0 o	135	249	WP_015673660.1			2 0 i43-64o70-93i	104	-4	WP_022649281.1			2 0 i43-63o69-91i	104	1612	WP_063137624.1	35-238: PRK10871 (nlpD, murein hydrolase activator NlpD.)	Neg: LIPO(Sec/SPII) (Pr: 0.998), Pos: LIPO(Sec/SPII) (Pr: 0.994)	0 Y n12-23c28/29o	246	1061					0	1923	WP_032676492.1	1-179: PRK03759 (PRK03759, isopentenyl-diphosphate Delta-isomerase.)		0 0 o
362	https://www.ncbi.nlm.nih.gov/nuccore/NZ_FKBO01000008.1?report=graph&from=11476&to=12282	DUF4225	144	259	5.29e-16	Enterobacter hormaechei e2090	NZ_FKBO01000008.1	11476	12282	-	WP_022649283.1	76-239: pfam13988 (DUF4225, Protein of unknown function (DUF4225).)		2 0 i112-135o196-215i	268	WP_223862065.1	21-83: cd03768 (SR_ResInv, Serine Recombinase (SR) family, Resolvase and Invertase subfamily, catalytic domain; members contain a C-terminal DNA binding domain.)		0 0 o	138	240	WP_015673660.1			2 0 i43-64o70-93i	104	-4	WP_022649281.1			2 0 i43-63o69-91i	104	1613	WP_022649300.1	35-238: PRK10871 (nlpD, murein hydrolase activator NlpD.)	Neg: LIPO(Sec/SPII) (Pr: 0.998), Pos: LIPO(Sec/SPII) (Pr: 0.995)	0 Y n12-23c28/29o	246	1062					0	1924	WP_022649301.1	1-179: PRK03759 (PRK03759, isopentenyl-diphosphate Delta-isomerase.)		0 0 o
363	https://www.ncbi.nlm.nih.gov/nuccore/NZ_FKCR01000006.1?report=graph&from=11466&to=12272	DUF4225	144	259	5.29e-16	Enterobacter hormaechei e2273	NZ_FKCR01000006.1	11466	12272	-	WP_022649283.1	76-239: pfam13988 (DUF4225, Protein of unknown function (DUF4225).)		2 0 i112-135o196-215i	268	WP_223862065.1	21-83: cd03768 (SR_ResInv, Serine Recombinase (SR) family, Resolvase and Invertase subfamily, catalytic domain; members contain a C-terminal DNA binding domain.)		0 0 o	138	240	WP_015673660.1			2 0 i43-64o70-93i	104	-4	WP_022649281.1			2 0 i43-63o69-91i	104	1613	WP_022649300.1	35-238: PRK10871 (nlpD, murein hydrolase activator NlpD.)	Neg: LIPO(Sec/SPII) (Pr: 0.998), Pos: LIPO(Sec/SPII) (Pr: 0.995)	0 Y n12-23c28/29o	246	1062					0	1924	WP_022649301.1	1-179: PRK03759 (PRK03759, isopentenyl-diphosphate Delta-isomerase.)		0 0 o
364	https://www.ncbi.nlm.nih.gov/nuccore/NZ_FKCQ01000008.1?report=graph&from=189467&to=190273	DUF4225	144	259	4.88e-16	Enterobacter hormaechei e2282	NZ_FKCQ01000008.1	189467	190273	+	WP_045623275.1	76-239: pfam13988 (DUF4225, Protein of unknown function (DUF4225).)		2 0 i112-135o196-215i	268	WP_223862218.1	21-83: cd03768 (SR_ResInv, Serine Recombinase (SR) family, Resolvase and Invertase subfamily, catalytic domain; members contain a C-terminal DNA binding domain.)		0 0 o	138	240	WP_015673660.1			2 0 i43-64o70-93i	104	-4	WP_223862217.1			1 0 o39-60i	75	1613	WP_023298539.1	35-238: PRK10871 (nlpD, murein hydrolase activator NlpD.)	Neg: LIPO(Sec/SPII) (Pr: 0.997), Pos: LIPO(Sec/SPII) (Pr: 0.984)	0 Y n12-23c28/29o	246	1062					0	1923	WP_023298540.1	1-179: PRK03759 (PRK03759, isopentenyl-diphosphate Delta-isomerase.)		0 0 o
365	https://www.ncbi.nlm.nih.gov/nuccore/NZ_FKCT01000052.1?report=graph&from=3331&to=4137	DUF4225	144	259	4.88e-16	Enterobacter hormaechei e2300	NZ_FKCT01000052.1	3331	4137	+	WP_045623275.1	76-239: pfam13988 (DUF4225, Protein of unknown function (DUF4225).)		2 0 i112-135o196-215i	268	WP_223862218.1	21-83: cd03768 (SR_ResInv, Serine Recombinase (SR) family, Resolvase and Invertase subfamily, catalytic domain; members contain a C-terminal DNA binding domain.)		0 0 o	138	240	WP_015673660.1			2 0 i43-64o70-93i	104	-4	WP_223862217.1			1 0 o39-60i	75	1613	WP_045350901.1	216-382: cl00213 (DNA_BRE_C, DNA breaking-rejoining enzymes, C-terminal catalytic domain.)		0 0 o	411	1025					0	1923	WP_045623271.1			0 0 o
366	https://www.ncbi.nlm.nih.gov/nuccore/NZ_FKDC01000037.1?report=graph&from=3339&to=4145	DUF4225	144	259	4.88e-16	Enterobacter hormaechei e2346	NZ_FKDC01000037.1	3339	4145	+	WP_045623275.1	76-239: pfam13988 (DUF4225, Protein of unknown function (DUF4225).)		2 0 i112-135o196-215i	268	WP_223862218.1	21-83: cd03768 (SR_ResInv, Serine Recombinase (SR) family, Resolvase and Invertase subfamily, catalytic domain; members contain a C-terminal DNA binding domain.)		0 0 o	138	240	WP_015673660.1			2 0 i43-64o70-93i	104	-4	WP_223862217.1			1 0 o39-60i	75	1613	WP_023298539.1	35-238: PRK10871 (nlpD, murein hydrolase activator NlpD.)	Neg: LIPO(Sec/SPII) (Pr: 0.997), Pos: LIPO(Sec/SPII) (Pr: 0.984)	0 Y n12-23c28/29o	246	1062					0	1923	WP_045622910.1	1-179: PRK03759 (PRK03759, isopentenyl-diphosphate Delta-isomerase.)		0 0 o
367	https://www.ncbi.nlm.nih.gov/nuccore/NZ_FKCU01000028.1?report=graph&from=11470&to=12276	DUF4225	144	259	5.29e-16	Enterobacter hormaechei e2430	NZ_FKCU01000028.1	11470	12276	-	WP_022649283.1	76-239: pfam13988 (DUF4225, Protein of unknown function (DUF4225).)		2 0 i112-135o196-215i	268	WP_223862065.1	21-83: cd03768 (SR_ResInv, Serine Recombinase (SR) family, Resolvase and Invertase subfamily, catalytic domain; members contain a C-terminal DNA binding domain.)		0 0 o	138	240	WP_015673660.1			2 0 i43-64o70-93i	104	-4	WP_022649281.1			2 0 i43-63o69-91i	104	1613	WP_022649300.1	35-238: PRK10871 (nlpD, murein hydrolase activator NlpD.)	Neg: LIPO(Sec/SPII) (Pr: 0.998), Pos: LIPO(Sec/SPII) (Pr: 0.995)	0 Y n12-23c28/29o	246	1062					0	1924	WP_022649301.1	1-179: PRK03759 (PRK03759, isopentenyl-diphosphate Delta-isomerase.)		0 0 o
368	https://www.ncbi.nlm.nih.gov/nuccore/NZ_FKCS01000008.1?report=graph&from=11320&to=12126	DUF4225	144	259	5.29e-16	Enterobacter hormaechei e2549	NZ_FKCS01000008.1	11320	12126	-	WP_022649283.1	76-239: pfam13988 (DUF4225, Protein of unknown function (DUF4225).)		2 0 i112-135o196-215i	268	WP_223862065.1	21-83: cd03768 (SR_ResInv, Serine Recombinase (SR) family, Resolvase and Invertase subfamily, catalytic domain; members contain a C-terminal DNA binding domain.)		0 0 o	138	240	WP_015673660.1			2 0 i43-64o70-93i	104	-4	WP_022649281.1			2 0 i43-63o69-91i	104	1613	WP_022649300.1	35-238: PRK10871 (nlpD, murein hydrolase activator NlpD.)	Neg: LIPO(Sec/SPII) (Pr: 0.998), Pos: LIPO(Sec/SPII) (Pr: 0.995)	0 Y n12-23c28/29o	246	1062					0	1924	WP_022649301.1	1-179: PRK03759 (PRK03759, isopentenyl-diphosphate Delta-isomerase.)		0 0 o
369	https://www.ncbi.nlm.nih.gov/nuccore/NZ_FKDE01000042.1?report=graph&from=11375&to=12181	DUF4225	144	259	4.88e-16	Enterobacter hormaechei e261	NZ_FKDE01000042.1	11375	12181	-	WP_045623275.1	76-239: pfam13988 (DUF4225, Protein of unknown function (DUF4225).)		2 0 i112-135o196-215i	268	WP_223862218.1	21-83: cd03768 (SR_ResInv, Serine Recombinase (SR) family, Resolvase and Invertase subfamily, catalytic domain; members contain a C-terminal DNA binding domain.)		0 0 o	138	240	WP_015673660.1			2 0 i43-64o70-93i	104	-4	WP_223862217.1			1 0 o39-60i	75	1613	WP_023298539.1	35-238: PRK10871 (nlpD, murein hydrolase activator NlpD.)	Neg: LIPO(Sec/SPII) (Pr: 0.997), Pos: LIPO(Sec/SPII) (Pr: 0.984)	0 Y n12-23c28/29o	246	1062					0	1923	WP_023298540.1	1-179: PRK03759 (PRK03759, isopentenyl-diphosphate Delta-isomerase.)		0 0 o
370	https://www.ncbi.nlm.nih.gov/nuccore/NZ_FKDL01000008.1?report=graph&from=188639&to=189445	DUF4225	144	259	5.29e-16	Enterobacter hormaechei e2550	NZ_FKDL01000008.1	188639	189445	+	WP_022649283.1	76-239: pfam13988 (DUF4225, Protein of unknown function (DUF4225).)		2 0 i112-135o196-215i	268	WP_223862065.1	21-83: cd03768 (SR_ResInv, Serine Recombinase (SR) family, Resolvase and Invertase subfamily, catalytic domain; members contain a C-terminal DNA binding domain.)		0 0 o	138	240	WP_015673660.1			2 0 i43-64o70-93i	104	-4	WP_022649281.1			2 0 i43-63o69-91i	104	1613	WP_022649300.1	35-238: PRK10871 (nlpD, murein hydrolase activator NlpD.)	Neg: LIPO(Sec/SPII) (Pr: 0.998), Pos: LIPO(Sec/SPII) (Pr: 0.995)	0 Y n12-23c28/29o	246	1062					0	1924	WP_022649301.1	1-179: PRK03759 (PRK03759, isopentenyl-diphosphate Delta-isomerase.)		0 0 o
371	https://www.ncbi.nlm.nih.gov/nuccore/NZ_FKCW01000011.1?report=graph&from=25842&to=26648	DUF4225	144	259	5.24e-16	Enterobacter hormaechei e2575	NZ_FKCW01000011.1	25842	26648	+	WP_023306876.1	76-239: pfam13988 (DUF4225, Protein of unknown function (DUF4225).)		2 0 i112-135o196-215i	268	WP_223861954.1	21-83: cd03768 (SR_ResInv, Serine Recombinase (SR) family, Resolvase and Invertase subfamily, catalytic domain; members contain a C-terminal DNA binding domain.)		0 0 o	138	239	WP_015673660.1			2 0 i43-64o70-93i	104	-4	WP_022649281.1			2 0 i43-63o69-91i	104	1612	WP_038416673.1	35-238: PRK10871 (nlpD, murein hydrolase activator NlpD.)	Neg: LIPO(Sec/SPII) (Pr: 0.998), Pos: LIPO(Sec/SPII) (Pr: 0.994)	0 Y n12-23c28/29o	246	1061					0	1923	WP_032676492.1	1-179: PRK03759 (PRK03759, isopentenyl-diphosphate Delta-isomerase.)		0 0 o
372	https://www.ncbi.nlm.nih.gov/nuccore/NZ_FKCF01000008.1?report=graph&from=25848&to=26654	DUF4225	144	259	5.24e-16	Enterobacter hormaechei e2752	NZ_FKCF01000008.1	25848	26654	+	WP_023306876.1	76-239: pfam13988 (DUF4225, Protein of unknown function (DUF4225).)		2 0 i112-135o196-215i	268	WP_223861954.1	21-83: cd03768 (SR_ResInv, Serine Recombinase (SR) family, Resolvase and Invertase subfamily, catalytic domain; members contain a C-terminal DNA binding domain.)		0 0 o	138	239	WP_015673660.1			2 0 i43-64o70-93i	104	-4	WP_022649281.1			2 0 i43-63o69-91i	104	1612	WP_038416673.1	35-238: PRK10871 (nlpD, murein hydrolase activator NlpD.)	Neg: LIPO(Sec/SPII) (Pr: 0.998), Pos: LIPO(Sec/SPII) (Pr: 0.994)	0 Y n12-23c28/29o	246	1061					0	1923	WP_032676492.1	1-179: PRK03759 (PRK03759, isopentenyl-diphosphate Delta-isomerase.)		0 0 o
373	https://www.ncbi.nlm.nih.gov/nuccore/NZ_FKCY01000002.1?report=graph&from=347608&to=348414	DUF4225	144	259	5.24e-16	Enterobacter hormaechei e292	NZ_FKCY01000002.1	347608	348414	-	WP_063147417.1	76-239: pfam13988 (DUF4225, Protein of unknown function (DUF4225).)		2 0 i112-135o196-215i	268	WP_058676781.1	18-80: cd03768 (SR_ResInv, Serine Recombinase (SR) family, Resolvase and Invertase subfamily, catalytic domain; members contain a C-terminal DNA binding domain.)		0 0 o	135	249	WP_015673660.1			2 0 i43-64o70-93i	104	-4	WP_022649281.1			2 0 i43-63o69-91i	104	1612	WP_063137624.1	35-238: PRK10871 (nlpD, murein hydrolase activator NlpD.)	Neg: LIPO(Sec/SPII) (Pr: 0.998), Pos: LIPO(Sec/SPII) (Pr: 0.994)	0 Y n12-23c28/29o	246	1061					0	1923	WP_032676492.1	1-179: PRK03759 (PRK03759, isopentenyl-diphosphate Delta-isomerase.)		0 0 o
374	https://www.ncbi.nlm.nih.gov/nuccore/NZ_FKIW01000010.1?report=graph&from=188110&to=188916	DUF4225	144	259	4.88e-16	Enterobacter hormaechei e317	NZ_FKIW01000010.1	188110	188916	+	WP_045623275.1	76-239: pfam13988 (DUF4225, Protein of unknown function (DUF4225).)		2 0 i112-135o196-215i	268	WP_223862218.1	21-83: cd03768 (SR_ResInv, Serine Recombinase (SR) family, Resolvase and Invertase subfamily, catalytic domain; members contain a C-terminal DNA binding domain.)		0 0 o	138	240	WP_015673660.1			2 0 i43-64o70-93i	104	-4	WP_223862217.1			1 0 o39-60i	75	1613	WP_023298539.1	35-238: PRK10871 (nlpD, murein hydrolase activator NlpD.)	Neg: LIPO(Sec/SPII) (Pr: 0.997), Pos: LIPO(Sec/SPII) (Pr: 0.984)	0 Y n12-23c28/29o	246	1062					0	1923	WP_023298540.1	1-179: PRK03759 (PRK03759, isopentenyl-diphosphate Delta-isomerase.)		0 0 o
375	https://www.ncbi.nlm.nih.gov/nuccore/NZ_FKDN01000003.1?report=graph&from=352022&to=352828	DUF4225	137	259	6.94e-13	Enterobacter hormaechei e318	NZ_FKDN01000003.1	352022	352828	+	WP_048965624.1	76-239: pfam13988 (DUF4225, Protein of unknown function (DUF4225).)		2 0 i112-137o196-215i	268	WP_233156161.1	21-83: cd03768 (SR_ResInv, Serine Recombinase (SR) family, Resolvase and Invertase subfamily, catalytic domain; members contain a C-terminal DNA binding domain.)		0 0 o	138	240	WP_045308808.1			2 0 i45-63o69-93i	104	-4	WP_154818291.1			1 0 o12-29i	52	807	WP_063849474.1	35-238: PRK10871 (nlpD, murein hydrolase activator NlpD.)	Neg: LIPO(Sec/SPII) (Pr: 0.998), Pos: LIPO(Sec/SPII) (Pr: 0.996)	0 Y n12-23c28/29o	246	739					0	1047	WP_022649301.1	1-179: PRK03759 (PRK03759, isopentenyl-diphosphate Delta-isomerase.)		0 0 o
376	https://www.ncbi.nlm.nih.gov/nuccore/NZ_FKCZ01000002.1?report=graph&from=127900&to=128706	DUF4225	137	259	7.51e-13	Enterobacter hormaechei e316	NZ_FKCZ01000002.1	127900	128706	-	WP_063148675.1	76-239: pfam13988 (DUF4225, Protein of unknown function (DUF4225).)		2 0 i112-137o196-215i	268	WP_223861998.1	21-83: cd03768 (SR_ResInv, Serine Recombinase (SR) family, Resolvase and Invertase subfamily, catalytic domain; members contain a C-terminal DNA binding domain.)		0 0 o	121	240	WP_045308808.1			2 0 i45-63o69-93i	104	-4	WP_046618721.1			0 0 o	232	719	WP_048965622.1	35-238: PRK10871 (nlpD, murein hydrolase activator NlpD.)	Neg: LIPO(Sec/SPII) (Pr: 0.998), Pos: LIPO(Sec/SPII) (Pr: 0.994)	0 Y n12-23c28/29o	246	738	WP_045308812.1		Pos: SP(Sec/SPI) (Pr: 0.523)	1 0 i7-27o	141	1420	WP_063137625.1	1-179: PRK03759 (PRK03759, isopentenyl-diphosphate Delta-isomerase.)		0 0 o
377	https://www.ncbi.nlm.nih.gov/nuccore/NZ_FKDU01000006.1?report=graph&from=251477&to=252283	DUF4225	137	259	7.51e-13	Enterobacter hormaechei e377	NZ_FKDU01000006.1	251477	252283	+	WP_063148675.1	76-239: pfam13988 (DUF4225, Protein of unknown function (DUF4225).)		2 0 i112-137o196-215i	268	WP_230861782.1	21-83: cd03768 (SR_ResInv, Serine Recombinase (SR) family, Resolvase and Invertase subfamily, catalytic domain; members contain a C-terminal DNA binding domain.)		0 0 o	121	240	WP_045308808.1			2 0 i45-63o69-93i	104	-4	WP_046618721.1			0 0 o	232	719	WP_048965622.1	35-238: PRK10871 (nlpD, murein hydrolase activator NlpD.)	Neg: LIPO(Sec/SPII) (Pr: 0.998), Pos: LIPO(Sec/SPII) (Pr: 0.994)	0 Y n12-23c28/29o	246	738	WP_045308812.1		Pos: SP(Sec/SPI) (Pr: 0.523)	1 0 i7-27o	141	1420	WP_063137625.1	1-179: PRK03759 (PRK03759, isopentenyl-diphosphate Delta-isomerase.)		0 0 o
378	https://www.ncbi.nlm.nih.gov/nuccore/NZ_FKDZ01000001.1?report=graph&from=313470&to=314276	DUF4225	144	259	5.24e-16	Enterobacter hormaechei e404	NZ_FKDZ01000001.1	313470	314276	-	WP_023306876.1	76-239: pfam13988 (DUF4225, Protein of unknown function (DUF4225).)		2 0 i112-135o196-215i	268	WP_223861954.1	21-83: cd03768 (SR_ResInv, Serine Recombinase (SR) family, Resolvase and Invertase subfamily, catalytic domain; members contain a C-terminal DNA binding domain.)		0 0 o	138	239	WP_015673660.1			2 0 i43-64o70-93i	104	-4	WP_022649281.1			2 0 i43-63o69-91i	104	1612	WP_038416673.1	35-238: PRK10871 (nlpD, murein hydrolase activator NlpD.)	Neg: LIPO(Sec/SPII) (Pr: 0.998), Pos: LIPO(Sec/SPII) (Pr: 0.994)	0 Y n12-23c28/29o	246	1061					0	1923	WP_032676492.1	1-179: PRK03759 (PRK03759, isopentenyl-diphosphate Delta-isomerase.)		0 0 o
379	https://www.ncbi.nlm.nih.gov/nuccore/NZ_FKEA01000005.1?report=graph&from=2595&to=3401	DUF4225	144	259	5.24e-16	Enterobacter hormaechei e405	NZ_FKEA01000005.1	2595	3401	+	WP_023306876.1	76-239: pfam13988 (DUF4225, Protein of unknown function (DUF4225).)		2 0 i112-135o196-215i	268	WP_223861954.1	21-83: cd03768 (SR_ResInv, Serine Recombinase (SR) family, Resolvase and Invertase subfamily, catalytic domain; members contain a C-terminal DNA binding domain.)		0 0 o	138	239	WP_015673660.1			2 0 i43-64o70-93i	104	-4	WP_022649281.1			2 0 i43-63o69-91i	104	1612	WP_038416673.1	35-238: PRK10871 (nlpD, murein hydrolase activator NlpD.)	Neg: LIPO(Sec/SPII) (Pr: 0.998), Pos: LIPO(Sec/SPII) (Pr: 0.994)	0 Y n12-23c28/29o	246	1061					0	1923	WP_032676492.1	1-179: PRK03759 (PRK03759, isopentenyl-diphosphate Delta-isomerase.)		0 0 o
380	https://www.ncbi.nlm.nih.gov/nuccore/NZ_FKEC01000002.1?report=graph&from=284867&to=285673	DUF4225	137	259	7.51e-13	Enterobacter hormaechei e435	NZ_FKEC01000002.1	284867	285673	+	WP_063148675.1	76-239: pfam13988 (DUF4225, Protein of unknown function (DUF4225).)		2 0 i112-137o196-215i	268	WP_223861998.1	21-83: cd03768 (SR_ResInv, Serine Recombinase (SR) family, Resolvase and Invertase subfamily, catalytic domain; members contain a C-terminal DNA binding domain.)		0 0 o	121	240	WP_045308808.1			2 0 i45-63o69-93i	104	-4	WP_046618721.1			0 0 o	232	719	WP_048965622.1	35-238: PRK10871 (nlpD, murein hydrolase activator NlpD.)	Neg: LIPO(Sec/SPII) (Pr: 0.998), Pos: LIPO(Sec/SPII) (Pr: 0.994)	0 Y n12-23c28/29o	246	738	WP_045308812.1		Pos: SP(Sec/SPI) (Pr: 0.523)	1 0 i7-27o	141	1420	WP_063137625.1	1-179: PRK03759 (PRK03759, isopentenyl-diphosphate Delta-isomerase.)		0 0 o
381	https://www.ncbi.nlm.nih.gov/nuccore/NZ_FKEK01000003.1?report=graph&from=124252&to=125058	DUF4225	137	259	1.05e-12	Enterobacter hormaechei e458	NZ_FKEK01000003.1	124252	125058	-	WP_063150151.1	76-239: pfam13988 (DUF4225, Protein of unknown function (DUF4225).)		2 0 i112-137o196-215i	268	WP_228339098.1	21-83: cd03768 (SR_ResInv, Serine Recombinase (SR) family, Resolvase and Invertase subfamily, catalytic domain; members contain a C-terminal DNA binding domain.)		0 0 o	156	240	WP_063150150.1			2 0 i45-63o69-93i	104	-4	WP_154818291.1			1 0 o12-29i	52	808	WP_063150149.1	35-238: PRK10871 (nlpD, murein hydrolase activator NlpD.)	Neg: LIPO(Sec/SPII) (Pr: 0.998), Pos: LIPO(Sec/SPII) (Pr: 0.994)	0 Y n12-23c28/29o	246	739					0	1048	WP_032676492.1	1-179: PRK03759 (PRK03759, isopentenyl-diphosphate Delta-isomerase.)		0 0 o
382	https://www.ncbi.nlm.nih.gov/nuccore/NZ_FKEH01000041.1?report=graph&from=8383&to=9189	DUF4225	144	259	4.88e-16	Enterobacter hormaechei e482	NZ_FKEH01000041.1	8383	9189	-	WP_045623275.1	76-239: pfam13988 (DUF4225, Protein of unknown function (DUF4225).)		2 0 i112-135o196-215i	268	WP_223862218.1	21-83: cd03768 (SR_ResInv, Serine Recombinase (SR) family, Resolvase and Invertase subfamily, catalytic domain; members contain a C-terminal DNA binding domain.)		0 0 o	138	240	WP_015673660.1			2 0 i43-64o70-93i	104	-4	WP_223862217.1			1 0 o39-60i	75	1613	WP_045350901.1	216-382: cl00213 (DNA_BRE_C, DNA breaking-rejoining enzymes, C-terminal catalytic domain.)		0 0 o	411	1025					0	1923	WP_045623271.1			0 0 o
383	https://www.ncbi.nlm.nih.gov/nuccore/NZ_FKEL01000048.1?report=graph&from=8383&to=9189	DUF4225	144	259	4.88e-16	Enterobacter hormaechei e484	NZ_FKEL01000048.1	8383	9189	-	WP_045623275.1	76-239: pfam13988 (DUF4225, Protein of unknown function (DUF4225).)		2 0 i112-135o196-215i	268	WP_223862218.1	21-83: cd03768 (SR_ResInv, Serine Recombinase (SR) family, Resolvase and Invertase subfamily, catalytic domain; members contain a C-terminal DNA binding domain.)		0 0 o	138	240	WP_015673660.1			2 0 i43-64o70-93i	104	-4	WP_223862217.1			1 0 o39-60i	75	1613	WP_045350901.1	216-382: cl00213 (DNA_BRE_C, DNA breaking-rejoining enzymes, C-terminal catalytic domain.)		0 0 o	411	1025					0	1923	WP_045623271.1			0 0 o
384	https://www.ncbi.nlm.nih.gov/nuccore/NZ_FKEO01000047.1?report=graph&from=3342&to=4148	DUF4225	144	259	4.88e-16	Enterobacter hormaechei e487	NZ_FKEO01000047.1	3342	4148	+	WP_045623275.1	76-239: pfam13988 (DUF4225, Protein of unknown function (DUF4225).)		2 0 i112-135o196-215i	268	WP_223862218.1	21-83: cd03768 (SR_ResInv, Serine Recombinase (SR) family, Resolvase and Invertase subfamily, catalytic domain; members contain a C-terminal DNA binding domain.)		0 0 o	138	240	WP_015673660.1			2 0 i43-64o70-93i	104	-4	WP_223862217.1			1 0 o39-60i	75	1613	WP_045350901.1	216-382: cl00213 (DNA_BRE_C, DNA breaking-rejoining enzymes, C-terminal catalytic domain.)		0 0 o	411	1025					0	1923	WP_045623271.1			0 0 o
385	https://www.ncbi.nlm.nih.gov/nuccore/NZ_FKEP01000033.1?report=graph&from=11309&to=12115	DUF4225	144	259	4.88e-16	Enterobacter hormaechei e513	NZ_FKEP01000033.1	11309	12115	-	WP_045623275.1	76-239: pfam13988 (DUF4225, Protein of unknown function (DUF4225).)		2 0 i112-135o196-215i	268	WP_223862218.1	21-83: cd03768 (SR_ResInv, Serine Recombinase (SR) family, Resolvase and Invertase subfamily, catalytic domain; members contain a C-terminal DNA binding domain.)		0 0 o	138	240	WP_015673660.1			2 0 i43-64o70-93i	104	-4	WP_223862217.1			1 0 o39-60i	75	1613	WP_023298539.1	35-238: PRK10871 (nlpD, murein hydrolase activator NlpD.)	Neg: LIPO(Sec/SPII) (Pr: 0.997), Pos: LIPO(Sec/SPII) (Pr: 0.984)	0 Y n12-23c28/29o	246	1062					0	1923	WP_023298540.1	1-179: PRK03759 (PRK03759, isopentenyl-diphosphate Delta-isomerase.)		0 0 o
386	https://www.ncbi.nlm.nih.gov/nuccore/NZ_FKFD01000001.1?report=graph&from=286541&to=287347	DUF4225	137	259	7.51e-13	Enterobacter hormaechei e575	NZ_FKFD01000001.1	286541	287347	+	WP_063148675.1	76-239: pfam13988 (DUF4225, Protein of unknown function (DUF4225).)		2 0 i112-137o196-215i	268	WP_223861998.1	21-83: cd03768 (SR_ResInv, Serine Recombinase (SR) family, Resolvase and Invertase subfamily, catalytic domain; members contain a C-terminal DNA binding domain.)		0 0 o	121	240	WP_045308808.1			2 0 i45-63o69-93i	104	-4	WP_046618721.1			0 0 o	232	719	WP_063148676.1			0 0 o	326	1022	WP_045308812.1		Pos: SP(Sec/SPI) (Pr: 0.523)	1 0 i7-27o	141	1420	WP_063148677.1			0 0 o
387	https://www.ncbi.nlm.nih.gov/nuccore/NZ_FKFE01000015.1?report=graph&from=2684&to=3490	DUF4225	137	259	7.51e-13	Enterobacter hormaechei e595	NZ_FKFE01000015.1	2684	3490	+	WP_063148675.1	76-239: pfam13988 (DUF4225, Protein of unknown function (DUF4225).)		2 0 i112-137o196-215i	268	WP_223861998.1	21-83: cd03768 (SR_ResInv, Serine Recombinase (SR) family, Resolvase and Invertase subfamily, catalytic domain; members contain a C-terminal DNA binding domain.)		0 0 o	121	240	WP_045308808.1			2 0 i45-63o69-93i	104	-4	WP_046618721.1			0 0 o	232	719	WP_048965622.1	35-238: PRK10871 (nlpD, murein hydrolase activator NlpD.)	Neg: LIPO(Sec/SPII) (Pr: 0.998), Pos: LIPO(Sec/SPII) (Pr: 0.994)	0 Y n12-23c28/29o	246	738	WP_045308812.1		Pos: SP(Sec/SPI) (Pr: 0.523)	1 0 i7-27o	141	1420	WP_063137625.1	1-179: PRK03759 (PRK03759, isopentenyl-diphosphate Delta-isomerase.)		0 0 o
388	https://www.ncbi.nlm.nih.gov/nuccore/NZ_FKFS01000016.1?report=graph&from=128541&to=129347	DUF4225	137	259	1.05e-12	Enterobacter hormaechei e659	NZ_FKFS01000016.1	128541	129347	-	WP_063150151.1	76-239: pfam13988 (DUF4225, Protein of unknown function (DUF4225).)		2 0 i112-137o196-215i	268	WP_228339098.1	21-83: cd03768 (SR_ResInv, Serine Recombinase (SR) family, Resolvase and Invertase subfamily, catalytic domain; members contain a C-terminal DNA binding domain.)		0 0 o	156	240	WP_063150150.1			2 0 i45-63o69-93i	104	-4	WP_154818291.1			1 0 o12-29i	52	808	WP_063150149.1	35-238: PRK10871 (nlpD, murein hydrolase activator NlpD.)	Neg: LIPO(Sec/SPII) (Pr: 0.998), Pos: LIPO(Sec/SPII) (Pr: 0.994)	0 Y n12-23c28/29o	246	739					0	1048	WP_032676492.1	1-179: PRK03759 (PRK03759, isopentenyl-diphosphate Delta-isomerase.)		0 0 o
389	https://www.ncbi.nlm.nih.gov/nuccore/NZ_FKFT01000012.1?report=graph&from=2590&to=3396	DUF4225	144	259	5.24e-16	Enterobacter hormaechei e703	NZ_FKFT01000012.1	2590	3396	+	WP_023306876.1	76-239: pfam13988 (DUF4225, Protein of unknown function (DUF4225).)		2 0 i112-135o196-215i	268	WP_223861954.1	21-83: cd03768 (SR_ResInv, Serine Recombinase (SR) family, Resolvase and Invertase subfamily, catalytic domain; members contain a C-terminal DNA binding domain.)		0 0 o	138	239	WP_015673660.1			2 0 i43-64o70-93i	104	-4	WP_022649281.1			2 0 i43-63o69-91i	104	1612	WP_038416673.1	35-238: PRK10871 (nlpD, murein hydrolase activator NlpD.)	Neg: LIPO(Sec/SPII) (Pr: 0.998), Pos: LIPO(Sec/SPII) (Pr: 0.994)	0 Y n12-23c28/29o	246	1061					0	1923	WP_032676492.1	1-179: PRK03759 (PRK03759, isopentenyl-diphosphate Delta-isomerase.)		0 0 o
390	https://www.ncbi.nlm.nih.gov/nuccore/NZ_FKGC01000014.1?report=graph&from=3349&to=4155	DUF4225	137	259	7.51e-13	Enterobacter hormaechei e742	NZ_FKGC01000014.1	3349	4155	+	WP_063148675.1	76-239: pfam13988 (DUF4225, Protein of unknown function (DUF4225).)		2 0 i112-137o196-215i	268	WP_063929193.1	3-65: cd03768 (SR_ResInv, Serine Recombinase (SR) family, Resolvase and Invertase subfamily, catalytic domain; members contain a C-terminal DNA binding domain.)		0 0 o	103	294	WP_045308808.1			2 0 i45-63o69-93i	104	-4	WP_046618721.1			0 0 o	232	719	WP_000794337.1			0 0 o	290	708	WP_045308812.1		Pos: SP(Sec/SPI) (Pr: 0.523)	1 0 i7-27o	141	1420	WP_001352013.1	10-67: cd00093 (HTH_XRE, Helix-turn-helix XRE-family like proteins.)		0 0 i
391	https://www.ncbi.nlm.nih.gov/nuccore/NZ_FKFY01000007.1?report=graph&from=188779&to=189585	DUF4225	144	259	5.29e-16	Enterobacter hormaechei e722	NZ_FKFY01000007.1	188779	189585	+	WP_022649283.1	76-239: pfam13988 (DUF4225, Protein of unknown function (DUF4225).)		2 0 i112-135o196-215i	268	WP_223862065.1	21-83: cd03768 (SR_ResInv, Serine Recombinase (SR) family, Resolvase and Invertase subfamily, catalytic domain; members contain a C-terminal DNA binding domain.)		0 0 o	138	240	WP_015673660.1			2 0 i43-64o70-93i	104	-4	WP_022649281.1			2 0 i43-63o69-91i	104	1613	WP_022649300.1	35-238: PRK10871 (nlpD, murein hydrolase activator NlpD.)	Neg: LIPO(Sec/SPII) (Pr: 0.998), Pos: LIPO(Sec/SPII) (Pr: 0.995)	0 Y n12-23c28/29o	246	1062					0	1924	WP_022649301.1	1-179: PRK03759 (PRK03759, isopentenyl-diphosphate Delta-isomerase.)		0 0 o
392	https://www.ncbi.nlm.nih.gov/nuccore/NZ_FKFZ01000050.1?report=graph&from=7482&to=8288	DUF4225	144	259	4.88e-16	Enterobacter hormaechei e745	NZ_FKFZ01000050.1	7482	8288	-	WP_045623275.1	76-239: pfam13988 (DUF4225, Protein of unknown function (DUF4225).)		2 0 i112-135o196-215i	268	WP_223862218.1	21-83: cd03768 (SR_ResInv, Serine Recombinase (SR) family, Resolvase and Invertase subfamily, catalytic domain; members contain a C-terminal DNA binding domain.)		0 0 o	138	240	WP_015673660.1			2 0 i43-64o70-93i	104	-4	WP_223862217.1			1 0 o39-60i	75	1613	WP_045350901.1	216-382: cl00213 (DNA_BRE_C, DNA breaking-rejoining enzymes, C-terminal catalytic domain.)		0 0 o	411	1025					0	1923	WP_045623271.1			0 0 o
393	https://www.ncbi.nlm.nih.gov/nuccore/NZ_FKHB01000002.1?report=graph&from=316546&to=317352	DUF4225	137	259	7.51e-13	Enterobacter hormaechei e841	NZ_FKHB01000002.1	316546	317352	+	WP_063148675.1	76-239: pfam13988 (DUF4225, Protein of unknown function (DUF4225).)		2 0 i112-137o196-215i	268	WP_230861782.1	21-83: cd03768 (SR_ResInv, Serine Recombinase (SR) family, Resolvase and Invertase subfamily, catalytic domain; members contain a C-terminal DNA binding domain.)		0 0 o	121	240	WP_045308808.1			2 0 i45-63o69-93i	104	-4	WP_046618721.1			0 0 o	232	719	WP_048965622.1	35-238: PRK10871 (nlpD, murein hydrolase activator NlpD.)	Neg: LIPO(Sec/SPII) (Pr: 0.998), Pos: LIPO(Sec/SPII) (Pr: 0.994)	0 Y n12-23c28/29o	246	738	WP_045308812.1		Pos: SP(Sec/SPI) (Pr: 0.523)	1 0 i7-27o	141	1420	WP_063137625.1	1-179: PRK03759 (PRK03759, isopentenyl-diphosphate Delta-isomerase.)		0 0 o
394	https://www.ncbi.nlm.nih.gov/nuccore/NZ_FKHE01000003.1?report=graph&from=124421&to=125227	DUF4225	137	259	7.51e-13	Enterobacter hormaechei e854	NZ_FKHE01000003.1	124421	125227	-	WP_063148675.1	76-239: pfam13988 (DUF4225, Protein of unknown function (DUF4225).)		2 0 i112-137o196-215i	268	WP_223861998.1	21-83: cd03768 (SR_ResInv, Serine Recombinase (SR) family, Resolvase and Invertase subfamily, catalytic domain; members contain a C-terminal DNA binding domain.)		0 0 o	121	240	WP_045308808.1			2 0 i45-63o69-93i	104	-4	WP_063865634.1			0 0 o	232	719	WP_048965622.1	35-238: PRK10871 (nlpD, murein hydrolase activator NlpD.)	Neg: LIPO(Sec/SPII) (Pr: 0.998), Pos: LIPO(Sec/SPII) (Pr: 0.994)	0 Y n12-23c28/29o	246	738	WP_045308812.1		Pos: SP(Sec/SPI) (Pr: 0.523)	1 0 i7-27o	141	1420	WP_063137625.1	1-179: PRK03759 (PRK03759, isopentenyl-diphosphate Delta-isomerase.)		0 0 o
395	https://www.ncbi.nlm.nih.gov/nuccore/NZ_FKHK01000006.1?report=graph&from=246397&to=247203	DUF4225	144	259	5.29e-16	Enterobacter hormaechei e880	NZ_FKHK01000006.1	246397	247203	+	WP_022649283.1	76-239: pfam13988 (DUF4225, Protein of unknown function (DUF4225).)		2 0 i112-135o196-215i	268	WP_223862065.1	21-83: cd03768 (SR_ResInv, Serine Recombinase (SR) family, Resolvase and Invertase subfamily, catalytic domain; members contain a C-terminal DNA binding domain.)		0 0 o	138	240	WP_015673660.1			2 0 i43-64o70-93i	104	-4	WP_022649281.1			2 0 i43-63o69-91i	104	1614	WP_022649300.1	35-238: PRK10871 (nlpD, murein hydrolase activator NlpD.)	Neg: LIPO(Sec/SPII) (Pr: 0.998), Pos: LIPO(Sec/SPII) (Pr: 0.995)	0 Y n12-23c28/29o	246	1062					0	1925	WP_022649301.1	1-179: PRK03759 (PRK03759, isopentenyl-diphosphate Delta-isomerase.)		0 0 o
396	https://www.ncbi.nlm.nih.gov/nuccore/NZ_FKHL01000003.1?report=graph&from=278196&to=279002	DUF4225	137	259	7.51e-13	Enterobacter hormaechei e888	NZ_FKHL01000003.1	278196	279002	+	WP_063148675.1	76-239: pfam13988 (DUF4225, Protein of unknown function (DUF4225).)		2 0 i112-137o196-215i	268	WP_230861782.1	21-83: cd03768 (SR_ResInv, Serine Recombinase (SR) family, Resolvase and Invertase subfamily, catalytic domain; members contain a C-terminal DNA binding domain.)		0 0 o	121	240	WP_045308808.1			2 0 i45-63o69-93i	104	-4	WP_046618721.1			0 0 o	232	719	WP_048965622.1	35-238: PRK10871 (nlpD, murein hydrolase activator NlpD.)	Neg: LIPO(Sec/SPII) (Pr: 0.998), Pos: LIPO(Sec/SPII) (Pr: 0.994)	0 Y n12-23c28/29o	246	738	WP_045308812.1		Pos: SP(Sec/SPI) (Pr: 0.523)	1 0 i7-27o	141	1420	WP_063137625.1	1-179: PRK03759 (PRK03759, isopentenyl-diphosphate Delta-isomerase.)		0 0 o
397	https://www.ncbi.nlm.nih.gov/nuccore/NZ_FKHW01000004.1?report=graph&from=25382&to=26188	DUF4225	137	259	6.94e-13	Enterobacter hormaechei e953	NZ_FKHW01000004.1	25382	26188	-	WP_048965624.1	76-239: pfam13988 (DUF4225, Protein of unknown function (DUF4225).)		2 0 i112-137o196-215i	268	WP_223863119.1	21-83: cd03768 (SR_ResInv, Serine Recombinase (SR) family, Resolvase and Invertase subfamily, catalytic domain; members contain a C-terminal DNA binding domain.)		0 0 o	138	240	WP_063146500.1			2 0 i45-63o69-93i	104	-4	WP_022649281.1			2 0 i43-63o69-91i	104	1613	WP_003862885.1	216-382: cl00213 (DNA_BRE_C, DNA breaking-rejoining enzymes, C-terminal catalytic domain.)		0 0 o	416	702					0	1924	WP_044157545.1	2-222: cl29561 (EAL, N/A.)		0 0 o
398	https://www.ncbi.nlm.nih.gov/nuccore/NZ_FKIA01000008.1?report=graph&from=188830&to=189636	DUF4225	144	259	5.29e-16	Enterobacter hormaechei e967	NZ_FKIA01000008.1	188830	189636	+	WP_022649283.1	76-239: pfam13988 (DUF4225, Protein of unknown function (DUF4225).)		2 0 i112-135o196-215i	268	WP_223862065.1	21-83: cd03768 (SR_ResInv, Serine Recombinase (SR) family, Resolvase and Invertase subfamily, catalytic domain; members contain a C-terminal DNA binding domain.)		0 0 o	138	240	WP_015673660.1			2 0 i43-64o70-93i	104	-4	WP_022649281.1			2 0 i43-63o69-91i	104	1613	WP_022649300.1	35-238: PRK10871 (nlpD, murein hydrolase activator NlpD.)	Neg: LIPO(Sec/SPII) (Pr: 0.998), Pos: LIPO(Sec/SPII) (Pr: 0.995)	0 Y n12-23c28/29o	246	1062					0	1924	WP_022649301.1	1-179: PRK03759 (PRK03759, isopentenyl-diphosphate Delta-isomerase.)		0 0 o
399	https://www.ncbi.nlm.nih.gov/nuccore/NZ_FKHZ01000007.1?report=graph&from=188825&to=189631	DUF4225	144	259	5.29e-16	Enterobacter hormaechei e970	NZ_FKHZ01000007.1	188825	189631	+	WP_022649283.1	76-239: pfam13988 (DUF4225, Protein of unknown function (DUF4225).)		2 0 i112-135o196-215i	268	WP_223862065.1	21-83: cd03768 (SR_ResInv, Serine Recombinase (SR) family, Resolvase and Invertase subfamily, catalytic domain; members contain a C-terminal DNA binding domain.)		0 0 o	138	240	WP_015673660.1			2 0 i43-64o70-93i	104	-4	WP_022649281.1			2 0 i43-63o69-91i	104	1613	WP_022649300.1	35-238: PRK10871 (nlpD, murein hydrolase activator NlpD.)	Neg: LIPO(Sec/SPII) (Pr: 0.998), Pos: LIPO(Sec/SPII) (Pr: 0.995)	0 Y n12-23c28/29o	246	1062					0	1924	WP_022649301.1	1-179: PRK03759 (PRK03759, isopentenyl-diphosphate Delta-isomerase.)		0 0 o
400	https://www.ncbi.nlm.nih.gov/nuccore/NZ_UGIN01000001.1?report=graph&from=3751006&to=3751812	DUF4225	144	259	5.24e-16	Enterobacter hormaechei NCTC11579	NZ_UGIN01000001.1	3751006	3751812	+	WP_023306876.1	76-239: pfam13988 (DUF4225, Protein of unknown function (DUF4225).)		2 0 i112-135o196-215i	268	WP_223861954.1	21-83: cd03768 (SR_ResInv, Serine Recombinase (SR) family, Resolvase and Invertase subfamily, catalytic domain; members contain a C-terminal DNA binding domain.)		0 0 o	138	240	WP_015673660.1			2 0 i43-64o70-93i	104	-4	WP_022649281.1			2 0 i43-63o69-91i	104	1615	WP_023306883.1	35-238: PRK10871 (nlpD, murein hydrolase activator NlpD.)	Neg: LIPO(Sec/SPII) (Pr: 0.997), Pos: LIPO(Sec/SPII) (Pr: 0.984)	0 Y n12-23c28/29o	246	1060					0	1926
401	https://www.ncbi.nlm.nih.gov/nuccore/NZ_UNSW01000006.1?report=graph&from=11357&to=12163	DUF4225	144	259	5.24e-16	Enterobacter hormaechei 2485STDY5438396	NZ_UNSW01000006.1	11357	12163	-	WP_023306876.1	76-239: pfam13988 (DUF4225, Protein of unknown function (DUF4225).)		2 0 i112-135o196-215i	268	WP_080298786.1	1-53: cl02788 (Ser_Recombinase, N/A.)		0 0 o	108	330	WP_015673660.1			2 0 i43-64o70-93i	104	-4	WP_022649281.1			2 0 i43-63o69-91i	104	1614	WP_023306883.1	35-238: PRK10871 (nlpD, murein hydrolase activator NlpD.)	Neg: LIPO(Sec/SPII) (Pr: 0.997), Pos: LIPO(Sec/SPII) (Pr: 0.984)	0 Y n12-23c28/29o	246	1060	WP_032671447.1		Neg: LIPO(Sec/SPII) (Pr: 0.647)	0 Y n6-13c17/18o	118	2267	WP_032676492.1	1-179: PRK03759 (PRK03759, isopentenyl-diphosphate Delta-isomerase.)		0 0 o
402	https://www.ncbi.nlm.nih.gov/nuccore/NZ_UNST01000002.1?report=graph&from=323730&to=324536	DUF4225	144	259	5.24e-16	Enterobacter hormaechei 2485STDY5438397	NZ_UNST01000002.1	323730	324536	+	WP_063147417.1	76-239: pfam13988 (DUF4225, Protein of unknown function (DUF4225).)		2 0 i112-135o196-215i	268	WP_080460786.1	31-93: cd03768 (SR_ResInv, Serine Recombinase (SR) family, Resolvase and Invertase subfamily, catalytic domain; members contain a C-terminal DNA binding domain.)		0 Y n2-12c17/18o	148	210	WP_015673660.1			2 0 i43-64o70-93i	104	-4	WP_022649281.1			2 0 i43-63o69-91i	104	1612	WP_063137624.1	35-238: PRK10871 (nlpD, murein hydrolase activator NlpD.)	Neg: LIPO(Sec/SPII) (Pr: 0.998), Pos: LIPO(Sec/SPII) (Pr: 0.994)	0 Y n12-23c28/29o	246	1061	WP_063147418.1		Neg: LIPO(Sec/SPII) (Pr: 0.999), Pos: LIPO(Sec/SPII) (Pr: 0.994)	0 Y n6-16c20/21o	118	2265	WP_032676492.1	1-179: PRK03759 (PRK03759, isopentenyl-diphosphate Delta-isomerase.)		0 0 o
403	https://www.ncbi.nlm.nih.gov/nuccore/NZ_UNSY01000001.1?report=graph&from=264259&to=265065	DUF4225	144	259	5.24e-16	Enterobacter hormaechei 2485STDY5438402	NZ_UNSY01000001.1	264259	265065	+	WP_023306876.1	76-239: pfam13988 (DUF4225, Protein of unknown function (DUF4225).)		2 0 i112-135o196-215i	268	WP_080298786.1	1-53: cl02788 (Ser_Recombinase, N/A.)		0 0 o	108	330	WP_015673660.1			2 0 i43-64o70-93i	104	-4	WP_022649281.1			2 0 i43-63o69-91i	104	1615	WP_180239422.1	35-238: PRK10871 (nlpD, murein hydrolase activator NlpD.)	Neg: LIPO(Sec/SPII) (Pr: 0.997), Pos: LIPO(Sec/SPII) (Pr: 0.984)	0 Y n12-23c28/29o	246	1060	WP_032671447.1		Neg: LIPO(Sec/SPII) (Pr: 0.647)	0 Y n6-13c17/18o	118	2268	WP_032676492.1	1-179: PRK03759 (PRK03759, isopentenyl-diphosphate Delta-isomerase.)		0 0 o
404	https://www.ncbi.nlm.nih.gov/nuccore/NZ_UNTA01000003.1?report=graph&from=25397&to=26203	DUF4225	137	259	6.94e-13	Enterobacter hormaechei 2485STDY5438414	NZ_UNTA01000003.1	25397	26203	-	WP_048965624.1	76-239: pfam13988 (DUF4225, Protein of unknown function (DUF4225).)		2 0 i112-137o196-215i	268	WP_080463630.1	1-53: cl02788 (Ser_Recombinase, N/A.)		0 0 o	108	330	WP_063146500.1			2 0 i45-63o69-93i	104	-4	WP_022649281.1			2 0 i43-63o69-91i	104	1613	WP_003862885.1	216-382: cl00213 (DNA_BRE_C, DNA breaking-rejoining enzymes, C-terminal catalytic domain.)		0 0 o	416	702	WP_063146499.1		Neg: LIPO(Sec/SPII) (Pr: 0.999), Pos: LIPO(Sec/SPII) (Pr: 0.994)	0 Y n6-16c20/21o	118	2266	WP_044157545.1	2-222: cl29561 (EAL, N/A.)		0 0 o
405	https://www.ncbi.nlm.nih.gov/nuccore/NZ_UNSZ01000003.1?report=graph&from=11352&to=12158	DUF4225	144	259	5.24e-16	Enterobacter hormaechei 2485STDY5438407	NZ_UNSZ01000003.1	11352	12158	-	WP_023306876.1	76-239: pfam13988 (DUF4225, Protein of unknown function (DUF4225).)		2 0 i112-135o196-215i	268	WP_080298786.1	1-53: cl02788 (Ser_Recombinase, N/A.)		0 0 o	108	330	WP_015673660.1			2 0 i43-64o70-93i	104	-4	WP_022649281.1			2 0 i43-63o69-91i	104	1614	WP_023306883.1	35-238: PRK10871 (nlpD, murein hydrolase activator NlpD.)	Neg: LIPO(Sec/SPII) (Pr: 0.997), Pos: LIPO(Sec/SPII) (Pr: 0.984)	0 Y n12-23c28/29o	246	1060	WP_032671447.1		Neg: LIPO(Sec/SPII) (Pr: 0.647)	0 Y n6-13c17/18o	118	2267	WP_032676492.1	1-179: PRK03759 (PRK03759, isopentenyl-diphosphate Delta-isomerase.)		0 0 o
406	https://www.ncbi.nlm.nih.gov/nuccore/NZ_UNTB01000002.1?report=graph&from=370046&to=370852	DUF4225	144	259	5.5e-16	Enterobacter hormaechei 2485STDY5438404	NZ_UNTB01000002.1	370046	370852	+	WP_058646270.1	76-239: pfam13988 (DUF4225, Protein of unknown function (DUF4225).)		2 0 i112-135o196-215i	268	WP_080460786.1	31-93: cd03768 (SR_ResInv, Serine Recombinase (SR) family, Resolvase and Invertase subfamily, catalytic domain; members contain a C-terminal DNA binding domain.)		0 Y n2-12c17/18o	148	210	WP_015673660.1			2 0 i43-64o70-93i	104	-4	WP_126290788.1			2 0 i43-63o69-91i	104	1175	WP_063137624.1	35-238: PRK10871 (nlpD, murein hydrolase activator NlpD.)	Neg: LIPO(Sec/SPII) (Pr: 0.998), Pos: LIPO(Sec/SPII) (Pr: 0.994)	0 Y n12-23c28/29o	246	1061	WP_058646269.1		Neg: LIPO(Sec/SPII) (Pr: 0.999), Pos: LIPO(Sec/SPII) (Pr: 0.994)	0 Y n6-16c20/21o	118	1828	WP_032676492.1	1-179: PRK03759 (PRK03759, isopentenyl-diphosphate Delta-isomerase.)		0 0 o
407	https://www.ncbi.nlm.nih.gov/nuccore/NZ_UNTC01000002.1?report=graph&from=176570&to=177376	DUF4225	137	259	7.51e-13	Enterobacter hormaechei 2485STDY5438415	NZ_UNTC01000002.1	176570	177376	-	WP_063148675.1	76-239: pfam13988 (DUF4225, Protein of unknown function (DUF4225).)		2 0 i112-137o196-215i	268	WP_080454247.1	1-53: cl02788 (Ser_Recombinase, N/A.)		0 0 o	91	330	WP_045308808.1			2 0 i45-63o69-93i	104	-4	WP_180245978.1			0 0 o	232	719	WP_048965622.1	35-238: PRK10871 (nlpD, murein hydrolase activator NlpD.)	Neg: LIPO(Sec/SPII) (Pr: 0.998), Pos: LIPO(Sec/SPII) (Pr: 0.994)	0 Y n12-23c28/29o	246	738	WP_045308812.1		Pos: SP(Sec/SPI) (Pr: 0.523)	1 0 i7-27o	141	1420	WP_063137625.1	1-179: PRK03759 (PRK03759, isopentenyl-diphosphate Delta-isomerase.)		0 0 o
408	https://www.ncbi.nlm.nih.gov/nuccore/NZ_UNTF01000002.1?report=graph&from=156606&to=157412	DUF4225	137	259	7.51e-13	Enterobacter hormaechei 2485STDY5438417	NZ_UNTF01000002.1	156606	157412	+	WP_063148675.1	76-239: pfam13988 (DUF4225, Protein of unknown function (DUF4225).)		2 0 i112-137o196-215i	268	WP_080454247.1	1-53: cl02788 (Ser_Recombinase, N/A.)		0 0 o	91	330	WP_045308808.1			2 0 i45-63o69-93i	104	-4	WP_046618721.1			0 0 o	232	719	WP_000794337.1			0 0 o	290	708	WP_045308812.1		Pos: SP(Sec/SPI) (Pr: 0.523)	1 0 i7-27o	141	1420	WP_001352013.1	10-67: cd00093 (HTH_XRE, Helix-turn-helix XRE-family like proteins.)		0 0 i
409	https://www.ncbi.nlm.nih.gov/nuccore/NZ_UNTG01000059.1?report=graph&from=3903&to=4709	DUF4225	144	259	5.24e-16	Enterobacter hormaechei 2485STDY5438419	NZ_UNTG01000059.1	3903	4709	+	WP_023306876.1	76-239: pfam13988 (DUF4225, Protein of unknown function (DUF4225).)		2 0 i112-135o196-215i	268	WP_080298786.1	1-53: cl02788 (Ser_Recombinase, N/A.)		0 0 o	108	330	WP_015673660.1			2 0 i43-64o70-93i	104	-4	WP_022649281.1			2 0 i43-63o69-91i	104	1615	WP_023306883.1	35-238: PRK10871 (nlpD, murein hydrolase activator NlpD.)	Neg: LIPO(Sec/SPII) (Pr: 0.997), Pos: LIPO(Sec/SPII) (Pr: 0.984)	0 Y n12-23c28/29o	246	1060	WP_032671447.1		Neg: LIPO(Sec/SPII) (Pr: 0.647)	0 Y n6-13c17/18o	118	2268	WP_032676492.1	1-179: PRK03759 (PRK03759, isopentenyl-diphosphate Delta-isomerase.)		0 0 o
410	https://www.ncbi.nlm.nih.gov/nuccore/NZ_UNTD01000029.1?report=graph&from=30572&to=31378	DUF4225	144	259	5.24e-16	Enterobacter hormaechei 2485STDY5438418	NZ_UNTD01000029.1	30572	31378	+	WP_023306876.1	76-239: pfam13988 (DUF4225, Protein of unknown function (DUF4225).)		2 0 i112-135o196-215i	268	WP_080298786.1	1-53: cl02788 (Ser_Recombinase, N/A.)		0 0 o	108	330	WP_015673660.1			2 0 i43-64o70-93i	104	-4	WP_022649281.1			2 0 i43-63o69-91i	104	1614	WP_023306883.1	35-238: PRK10871 (nlpD, murein hydrolase activator NlpD.)	Neg: LIPO(Sec/SPII) (Pr: 0.997), Pos: LIPO(Sec/SPII) (Pr: 0.984)	0 Y n12-23c28/29o	246	1060	WP_032671447.1		Neg: LIPO(Sec/SPII) (Pr: 0.647)	0 Y n6-13c17/18o	118	2267	WP_032676492.1	1-179: PRK03759 (PRK03759, isopentenyl-diphosphate Delta-isomerase.)		0 0 o
411	https://www.ncbi.nlm.nih.gov/nuccore/NZ_UNTH01000004.1?report=graph&from=275713&to=276519	DUF4225	137	259	7.51e-13	Enterobacter hormaechei 2485STDY5438421	NZ_UNTH01000004.1	275713	276519	+	WP_063148675.1	76-239: pfam13988 (DUF4225, Protein of unknown function (DUF4225).)		2 0 i112-137o196-215i	268	WP_080454247.1	1-53: cl02788 (Ser_Recombinase, N/A.)		0 0 o	91	330	WP_045308808.1			2 0 i45-63o69-93i	104	-4	WP_046618721.1			0 0 o	232	719	WP_048965622.1	35-238: PRK10871 (nlpD, murein hydrolase activator NlpD.)	Neg: LIPO(Sec/SPII) (Pr: 0.998), Pos: LIPO(Sec/SPII) (Pr: 0.994)	0 Y n12-23c28/29o	246	738	WP_045308812.1		Pos: SP(Sec/SPI) (Pr: 0.523)	1 0 i7-27o	141	1420	WP_063137625.1	1-179: PRK03759 (PRK03759, isopentenyl-diphosphate Delta-isomerase.)		0 0 o
412	https://www.ncbi.nlm.nih.gov/nuccore/NZ_UNTL01000007.1?report=graph&from=205658&to=206464	DUF4225	137	259	6.94e-13	Enterobacter hormaechei 2485STDY5438431	NZ_UNTL01000007.1	205658	206464	+	WP_048965624.1	76-239: pfam13988 (DUF4225, Protein of unknown function (DUF4225).)		2 0 i112-137o196-215i	268	WP_080470151.1	1-53: cl02788 (Ser_Recombinase, N/A.)		0 0 o	108	330	WP_045308808.1			2 0 i45-63o69-93i	104	-4	WP_154818291.1			1 0 o12-29i	52	807	WP_063849474.1	35-238: PRK10871 (nlpD, murein hydrolase activator NlpD.)	Neg: LIPO(Sec/SPII) (Pr: 0.998), Pos: LIPO(Sec/SPII) (Pr: 0.996)	0 Y n12-23c28/29o	246	739	WP_063849473.1			0 0 o	232	1406	WP_022649301.1	1-179: PRK03759 (PRK03759, isopentenyl-diphosphate Delta-isomerase.)		0 0 o
413	https://www.ncbi.nlm.nih.gov/nuccore/NZ_UNTQ01000002.1?report=graph&from=131542&to=132348	DUF4225	137	259	7.51e-13	Enterobacter hormaechei 2485STDY5438442	NZ_UNTQ01000002.1	131542	132348	-	WP_063148675.1	76-239: pfam13988 (DUF4225, Protein of unknown function (DUF4225).)		2 0 i112-137o196-215i	268	WP_080454247.1	1-53: cl02788 (Ser_Recombinase, N/A.)		0 0 o	91	330	WP_045308808.1			2 0 i45-63o69-93i	104	-4	WP_046618721.1			0 0 o	232	719	WP_047721303.1	207-373: cl00213 (DNA_BRE_C, DNA breaking-rejoining enzymes, C-terminal catalytic domain.)		0 0 o	402	679	WP_045308812.1		Pos: SP(Sec/SPI) (Pr: 0.523)	1 0 i7-27o	141	1420	WP_047721302.1	9-223: COG2200 (EAL, EAL domain, c-di-GMP-specific phosphodiesterase class I (or its enzymatically inactive variant) [Signal transduction mechanisms].)		0 0 o
414	https://www.ncbi.nlm.nih.gov/nuccore/NZ_UNTY01000003.1?report=graph&from=339551&to=340357	DUF4225	137	259	6.94e-13	Enterobacter hormaechei 2485STDY5438446	NZ_UNTY01000003.1	339551	340357	+	WP_048965624.1	76-239: pfam13988 (DUF4225, Protein of unknown function (DUF4225).)		2 0 i112-137o196-215i	268	WP_080337760.1	1-53: cl02788 (Ser_Recombinase, N/A.)		0 0 o	108	330	WP_063146500.1			2 0 i45-63o69-93i	104	-4	WP_154818291.1			1 0 o12-29i	52	807	WP_063137624.1	35-238: PRK10871 (nlpD, murein hydrolase activator NlpD.)	Neg: LIPO(Sec/SPII) (Pr: 0.998), Pos: LIPO(Sec/SPII) (Pr: 0.994)	0 Y n12-23c28/29o	246	739	WP_046618721.1			0 0 o	232	1431	WP_180243183.1	1-179: PRK03759 (PRK03759, isopentenyl-diphosphate Delta-isomerase.)		0 0 o
415	https://www.ncbi.nlm.nih.gov/nuccore/NZ_UNUE01000004.1?report=graph&from=290937&to=291743	DUF4225	144	259	5.13e-16	Enterobacter hormaechei 2485STDY5438460	NZ_UNUE01000004.1	290937	291743	+	WP_163347533.1	76-239: pfam13988 (DUF4225, Protein of unknown function (DUF4225).)		2 0 i112-135o196-215i	268	WP_080463630.1	1-53: cl02788 (Ser_Recombinase, N/A.)		0 0 o	108	330	WP_015673660.1			2 0 i43-64o70-93i	104	-4	WP_022649281.1			2 0 i43-63o69-91i	104	1614	WP_087855188.1	18-378: NF033516 (transpos_IS3, IS3 family transposase.)		0 0 o	383	505	WP_058646269.1		Neg: LIPO(Sec/SPII) (Pr: 0.999), Pos: LIPO(Sec/SPII) (Pr: 0.994)	0 Y n6-16c20/21o	118	2267	WP_023306883.1	35-238: PRK10871 (nlpD, murein hydrolase activator NlpD.)	Neg: LIPO(Sec/SPII) (Pr: 0.997), Pos: LIPO(Sec/SPII) (Pr: 0.984)	0 Y n12-23c28/29o
416	https://www.ncbi.nlm.nih.gov/nuccore/NZ_UNUF01000004.1?report=graph&from=310075&to=310881	DUF4225	144	259	5.24e-16	Enterobacter hormaechei 2485STDY5438463	NZ_UNUF01000004.1	310075	310881	+	WP_023306876.1	76-239: pfam13988 (DUF4225, Protein of unknown function (DUF4225).)		2 0 i112-135o196-215i	268	WP_080298786.1	1-53: cl02788 (Ser_Recombinase, N/A.)		0 0 o	108	330	WP_015673660.1			2 0 i43-64o70-93i	104	-4	WP_022649281.1			2 0 i43-63o69-91i	104	1614	WP_023306883.1	35-238: PRK10871 (nlpD, murein hydrolase activator NlpD.)	Neg: LIPO(Sec/SPII) (Pr: 0.997), Pos: LIPO(Sec/SPII) (Pr: 0.984)	0 Y n12-23c28/29o	246	1060	WP_032671447.1		Neg: LIPO(Sec/SPII) (Pr: 0.647)	0 Y n6-13c17/18o	118	2267	WP_032676492.1	1-179: PRK03759 (PRK03759, isopentenyl-diphosphate Delta-isomerase.)		0 0 o
417	https://www.ncbi.nlm.nih.gov/nuccore/NZ_UNUI01000031.1?report=graph&from=29597&to=30403	DUF4225	144	259	5.24e-16	Enterobacter hormaechei 2485STDY5438465	NZ_UNUI01000031.1	29597	30403	-	WP_023306876.1	76-239: pfam13988 (DUF4225, Protein of unknown function (DUF4225).)		2 0 i112-135o196-215i	268	WP_080298786.1	1-53: cl02788 (Ser_Recombinase, N/A.)		0 0 o	108	329	WP_015673660.1			2 0 i43-64o70-93i	104	-4	WP_022649281.1			2 0 i43-63o69-91i	104	1612	WP_000698542.1	1-107: pfam06755 (CbtA_toxin, CbtA_toxin of type IV toxin-antitoxin system.)		0 0 o	107	1115	WP_038416652.1		Neg: LIPO(Sec/SPII) (Pr: 0.999), Pos: LIPO(Sec/SPII) (Pr: 0.994)	0 Y n6-16c20/21o	118	2265	WP_000065326.1	6-104: pfam06154 (CbeA_antitoxin, CbeA_antitoxin, type IV, cytoskeleton bundling-enhancing factor A.)		0 0 o
418	https://www.ncbi.nlm.nih.gov/nuccore/NZ_UNUH01000010.1?report=graph&from=11302&to=12108	DUF4225	144	259	4.12e-16	Enterobacter hormaechei 2485STDY5438464	NZ_UNUH01000010.1	11302	12108	-	WP_180250702.1	76-239: pfam13988 (DUF4225, Protein of unknown function (DUF4225).)		2 0 i112-135o196-215i	268	WP_080460786.1	31-93: cd03768 (SR_ResInv, Serine Recombinase (SR) family, Resolvase and Invertase subfamily, catalytic domain; members contain a C-terminal DNA binding domain.)		0 Y n2-12c17/18o	148	210	WP_015673660.1			2 0 i43-64o70-93i	104	-4	WP_022649281.1			2 0 i43-63o69-91i	104	1615	WP_063137624.1	35-238: PRK10871 (nlpD, murein hydrolase activator NlpD.)	Neg: LIPO(Sec/SPII) (Pr: 0.998), Pos: LIPO(Sec/SPII) (Pr: 0.994)	0 Y n12-23c28/29o	246	1049	WP_032677134.1		Neg: LIPO(Sec/SPII) (Pr: 0.999), Pos: LIPO(Sec/SPII) (Pr: 0.997)	0 Y n6-13c17/18o	118	2268	WP_032676492.1	1-179: PRK03759 (PRK03759, isopentenyl-diphosphate Delta-isomerase.)		0 0 o
419	https://www.ncbi.nlm.nih.gov/nuccore/NZ_UNUO01000004.1?report=graph&from=204814&to=205620	DUF4225	137	259	1.05e-12	Enterobacter hormaechei 2485STDY5438470	NZ_UNUO01000004.1	204814	205620	+	WP_063150151.1	76-239: pfam13988 (DUF4225, Protein of unknown function (DUF4225).)		2 0 i112-137o196-215i	268	WP_080454717.1	31-93: cd03768 (SR_ResInv, Serine Recombinase (SR) family, Resolvase and Invertase subfamily, catalytic domain; members contain a C-terminal DNA binding domain.)		0 Y n2-12c17/18o	166	210	WP_063150150.1			2 0 i45-63o69-93i	104	-4	WP_154818291.1			1 0 o12-29i	52	808	WP_063150149.1	35-238: PRK10871 (nlpD, murein hydrolase activator NlpD.)	Neg: LIPO(Sec/SPII) (Pr: 0.998), Pos: LIPO(Sec/SPII) (Pr: 0.994)	0 Y n12-23c28/29o	246	739	WP_063150152.1			0 0 o	232	1432	WP_032676492.1	1-179: PRK03759 (PRK03759, isopentenyl-diphosphate Delta-isomerase.)		0 0 o
420	https://www.ncbi.nlm.nih.gov/nuccore/NZ_UNUR01000003.1?report=graph&from=320813&to=321619	DUF4225	137	259	6.94e-13	Enterobacter hormaechei 2485STDY5477952	NZ_UNUR01000003.1	320813	321619	+	WP_048965624.1	76-239: pfam13988 (DUF4225, Protein of unknown function (DUF4225).)		2 0 i112-137o196-215i	268	WP_080463630.1	1-53: cl02788 (Ser_Recombinase, N/A.)		0 0 o	108	330	WP_063146500.1			2 0 i45-63o69-93i	104	-4	WP_022649281.1			2 0 i43-63o69-91i	104	1613	WP_003862885.1	216-382: cl00213 (DNA_BRE_C, DNA breaking-rejoining enzymes, C-terminal catalytic domain.)		0 0 o	416	702	WP_063146499.1		Neg: LIPO(Sec/SPII) (Pr: 0.999), Pos: LIPO(Sec/SPII) (Pr: 0.994)	0 Y n6-16c20/21o	118	2266	WP_044157545.1	2-222: cl29561 (EAL, N/A.)		0 0 o
421	https://www.ncbi.nlm.nih.gov/nuccore/NZ_UNVA01000003.1?report=graph&from=11307&to=12113	DUF4225	144	259	5.5e-16	Enterobacter hormaechei 2485STDY5477961	NZ_UNVA01000003.1	11307	12113	-	WP_058646270.1	76-239: pfam13988 (DUF4225, Protein of unknown function (DUF4225).)		2 0 i112-135o196-215i	268	WP_080460786.1	31-93: cd03768 (SR_ResInv, Serine Recombinase (SR) family, Resolvase and Invertase subfamily, catalytic domain; members contain a C-terminal DNA binding domain.)		0 Y n2-12c17/18o	148	210	WP_015673660.1			2 0 i43-64o70-93i	104	-4	WP_126290788.1			2 0 i43-63o69-91i	104	1175	WP_063137624.1	35-238: PRK10871 (nlpD, murein hydrolase activator NlpD.)	Neg: LIPO(Sec/SPII) (Pr: 0.998), Pos: LIPO(Sec/SPII) (Pr: 0.994)	0 Y n12-23c28/29o	246	1061	WP_058646269.1		Neg: LIPO(Sec/SPII) (Pr: 0.999), Pos: LIPO(Sec/SPII) (Pr: 0.994)	0 Y n6-16c20/21o	118	1828	WP_032676492.1	1-179: PRK03759 (PRK03759, isopentenyl-diphosphate Delta-isomerase.)		0 0 o
422	https://www.ncbi.nlm.nih.gov/nuccore/NZ_UNVB01000054.1?report=graph&from=11357&to=12163	DUF4225	144	259	5.24e-16	Enterobacter hormaechei 2485STDY5478026	NZ_UNVB01000054.1	11357	12163	-	WP_023306876.1	76-239: pfam13988 (DUF4225, Protein of unknown function (DUF4225).)		2 0 i112-135o196-215i	268	WP_080298786.1	1-53: cl02788 (Ser_Recombinase, N/A.)		0 0 o	108	330	WP_015673660.1			2 0 i43-64o70-93i	104	-4	WP_022649281.1			2 0 i43-63o69-91i	104	1614	WP_023306883.1	35-238: PRK10871 (nlpD, murein hydrolase activator NlpD.)	Neg: LIPO(Sec/SPII) (Pr: 0.997), Pos: LIPO(Sec/SPII) (Pr: 0.984)	0 Y n12-23c28/29o	246	1060	WP_032671447.1		Neg: LIPO(Sec/SPII) (Pr: 0.647)	0 Y n6-13c17/18o	118	2267	WP_032676492.1	1-179: PRK03759 (PRK03759, isopentenyl-diphosphate Delta-isomerase.)		0 0 o
423	https://www.ncbi.nlm.nih.gov/nuccore/NZ_UNVK01000003.1?report=graph&from=124263&to=125069	DUF4225	137	259	1.05e-12	Enterobacter hormaechei 2485STDY5438309	NZ_UNVK01000003.1	124263	125069	-	WP_063150151.1	76-239: pfam13988 (DUF4225, Protein of unknown function (DUF4225).)		2 0 i112-137o196-215i	268	WP_080454717.1	31-93: cd03768 (SR_ResInv, Serine Recombinase (SR) family, Resolvase and Invertase subfamily, catalytic domain; members contain a C-terminal DNA binding domain.)		0 Y n2-12c17/18o	166	210	WP_063150150.1			2 0 i45-63o69-93i	104	-4	WP_154818291.1			1 0 o12-29i	52	808	WP_063150149.1	35-238: PRK10871 (nlpD, murein hydrolase activator NlpD.)	Neg: LIPO(Sec/SPII) (Pr: 0.998), Pos: LIPO(Sec/SPII) (Pr: 0.994)	0 Y n12-23c28/29o	246	739	WP_063150152.1			0 0 o	232	1432	WP_032676492.1	1-179: PRK03759 (PRK03759, isopentenyl-diphosphate Delta-isomerase.)		0 0 o
424	https://www.ncbi.nlm.nih.gov/nuccore/NZ_UNVF01000006.1?report=graph&from=11306&to=12112	DUF4225	144	259	5.29e-16	Enterobacter hormaechei 2485STDY5438308	NZ_UNVF01000006.1	11306	12112	-	WP_022649283.1	76-239: pfam13988 (DUF4225, Protein of unknown function (DUF4225).)		2 0 i112-135o196-215i	268	WP_080337760.1	1-53: cl02788 (Ser_Recombinase, N/A.)		0 0 o	108	330	WP_015673660.1			2 0 i43-64o70-93i	104	-4	WP_022649281.1			2 0 i43-63o69-91i	104	1613	WP_022649300.1	35-238: PRK10871 (nlpD, murein hydrolase activator NlpD.)	Neg: LIPO(Sec/SPII) (Pr: 0.998), Pos: LIPO(Sec/SPII) (Pr: 0.995)	0 Y n12-23c28/29o	246	1062	WP_032622375.1		Neg: LIPO(Sec/SPII) (Pr: 0.999), Pos: LIPO(Sec/SPII) (Pr: 0.994)	0 Y n6-16c20/21o	118	2266	WP_022649301.1	1-179: PRK03759 (PRK03759, isopentenyl-diphosphate Delta-isomerase.)		0 0 o
425	https://www.ncbi.nlm.nih.gov/nuccore/NZ_UNVJ01000005.1?report=graph&from=184525&to=185331	DUF4225	137	259	7.51e-13	Enterobacter hormaechei 2485STDY5438313	NZ_UNVJ01000005.1	184525	185331	+	WP_063148675.1	76-239: pfam13988 (DUF4225, Protein of unknown function (DUF4225).)		2 0 i112-137o196-215i	268	WP_080454247.1	1-53: cl02788 (Ser_Recombinase, N/A.)		0 0 o	91	330	WP_045308808.1			2 0 i45-63o69-93i	104	-4	WP_046618721.1			0 0 o	232	719	WP_000794337.1			0 0 o	290	708	WP_045308812.1		Pos: SP(Sec/SPI) (Pr: 0.523)	1 0 i7-27o	141	1420	WP_001352013.1	10-67: cd00093 (HTH_XRE, Helix-turn-helix XRE-family like proteins.)		0 0 i
426	https://www.ncbi.nlm.nih.gov/nuccore/NZ_UNVL01000005.1?report=graph&from=11051&to=11857	DUF4225	137	259	6.94e-13	Enterobacter hormaechei 2485STDY5438312	NZ_UNVL01000005.1	11051	11857	-	WP_048965624.1	76-239: pfam13988 (DUF4225, Protein of unknown function (DUF4225).)		2 0 i112-137o196-215i	268	WP_080974590.1	1-53: cl02788 (Ser_Recombinase, N/A.)		0 0 o	108	330	WP_048965623.1			2 0 i45-63o69-93i	104	-4	WP_046618721.1			0 0 o	232	719	WP_048965622.1	35-238: PRK10871 (nlpD, murein hydrolase activator NlpD.)	Neg: LIPO(Sec/SPII) (Pr: 0.998), Pos: LIPO(Sec/SPII) (Pr: 0.994)	0 Y n12-23c28/29o	246	739	WP_155019062.1		Pos: SP(Sec/SPI) (Pr: 0.523)	1 0 i7-27o	141	1420	WP_032676492.1	1-179: PRK03759 (PRK03759, isopentenyl-diphosphate Delta-isomerase.)		0 0 o
427	https://www.ncbi.nlm.nih.gov/nuccore/NZ_UNVO01000003.1?report=graph&from=185357&to=186163	DUF4225	137	259	1.05e-12	Enterobacter hormaechei 2485STDY5438315	NZ_UNVO01000003.1	185357	186163	+	WP_063150151.1	76-239: pfam13988 (DUF4225, Protein of unknown function (DUF4225).)		2 0 i112-137o196-215i	268	WP_080454717.1	31-93: cd03768 (SR_ResInv, Serine Recombinase (SR) family, Resolvase and Invertase subfamily, catalytic domain; members contain a C-terminal DNA binding domain.)		0 Y n2-12c17/18o	166	210	WP_063150150.1			2 0 i45-63o69-93i	104	-4	WP_154818291.1			1 0 o12-29i	52	808	WP_063150149.1	35-238: PRK10871 (nlpD, murein hydrolase activator NlpD.)	Neg: LIPO(Sec/SPII) (Pr: 0.998), Pos: LIPO(Sec/SPII) (Pr: 0.994)	0 Y n12-23c28/29o	246	739	WP_063150152.1			0 0 o	232	1432	WP_032676492.1	1-179: PRK03759 (PRK03759, isopentenyl-diphosphate Delta-isomerase.)		0 0 o
428	https://www.ncbi.nlm.nih.gov/nuccore/NZ_UNVQ01000004.1?report=graph&from=185357&to=186163	DUF4225	137	259	1.05e-12	Enterobacter hormaechei 2485STDY5438316	NZ_UNVQ01000004.1	185357	186163	+	WP_063150151.1	76-239: pfam13988 (DUF4225, Protein of unknown function (DUF4225).)		2 0 i112-137o196-215i	268	WP_080454717.1	31-93: cd03768 (SR_ResInv, Serine Recombinase (SR) family, Resolvase and Invertase subfamily, catalytic domain; members contain a C-terminal DNA binding domain.)		0 Y n2-12c17/18o	166	210	WP_063150150.1			2 0 i45-63o69-93i	104	-4	WP_154818291.1			1 0 o12-29i	52	808	WP_063150149.1	35-238: PRK10871 (nlpD, murein hydrolase activator NlpD.)	Neg: LIPO(Sec/SPII) (Pr: 0.998), Pos: LIPO(Sec/SPII) (Pr: 0.994)	0 Y n12-23c28/29o	246	739	WP_063150152.1			0 0 o	232	1432	WP_032676492.1	1-179: PRK03759 (PRK03759, isopentenyl-diphosphate Delta-isomerase.)		0 0 o
429	https://www.ncbi.nlm.nih.gov/nuccore/NZ_UNVR01000037.1?report=graph&from=3089&to=3895	DUF4225	144	259	4.88e-16	Enterobacter hormaechei 2485STDY5438319	NZ_UNVR01000037.1	3089	3895	+	WP_045623275.1	76-239: pfam13988 (DUF4225, Protein of unknown function (DUF4225).)		2 0 i112-135o196-215i	268	WP_080339286.1	31-93: cd03768 (SR_ResInv, Serine Recombinase (SR) family, Resolvase and Invertase subfamily, catalytic domain; members contain a C-terminal DNA binding domain.)		0 Y n2-12c17/18o	148	210	WP_015673660.1			2 0 i43-64o70-93i	104	-4					0	1613	WP_023294888.1	215-381: cl00213 (DNA_BRE_C, DNA breaking-rejoining enzymes, C-terminal catalytic domain.)		0 0 o	401	1024	WP_038416652.1		Neg: LIPO(Sec/SPII) (Pr: 0.999), Pos: LIPO(Sec/SPII) (Pr: 0.994)	0 Y n6-16c20/21o	118	2265	WP_023294887.1	1-396: PRK13656 (PRK13656, enoyl-[acyl-carrier-protein] reductase FabV.)		0 0 o
430	https://www.ncbi.nlm.nih.gov/nuccore/NZ_UNWC01000005.1?report=graph&from=275477&to=276283	DUF4225	144	259	5.24e-16	Enterobacter hormaechei 2485STDY5438332	NZ_UNWC01000005.1	275477	276283	+	WP_023306876.1	76-239: pfam13988 (DUF4225, Protein of unknown function (DUF4225).)		2 0 i112-135o196-215i	268	WP_080298786.1	1-53: cl02788 (Ser_Recombinase, N/A.)		0 0 o	108	330	WP_015673660.1			2 0 i43-64o70-93i	104	-4	WP_022649281.1			2 0 i43-63o69-91i	104	1615	WP_023306883.1	35-238: PRK10871 (nlpD, murein hydrolase activator NlpD.)	Neg: LIPO(Sec/SPII) (Pr: 0.997), Pos: LIPO(Sec/SPII) (Pr: 0.984)	0 Y n12-23c28/29o	246	1060	WP_032671447.1		Neg: LIPO(Sec/SPII) (Pr: 0.647)	0 Y n6-13c17/18o	118	2268	WP_032676492.1	1-179: PRK03759 (PRK03759, isopentenyl-diphosphate Delta-isomerase.)		0 0 o
431	https://www.ncbi.nlm.nih.gov/nuccore/NZ_UNWE01000008.1?report=graph&from=11375&to=12181	DUF4225	144	259	4.88e-16	Enterobacter hormaechei 2485STDY5438337	NZ_UNWE01000008.1	11375	12181	-	WP_045623275.1	76-239: pfam13988 (DUF4225, Protein of unknown function (DUF4225).)		2 0 i112-135o196-215i	268	WP_080339286.1	31-93: cd03768 (SR_ResInv, Serine Recombinase (SR) family, Resolvase and Invertase subfamily, catalytic domain; members contain a C-terminal DNA binding domain.)		0 Y n2-12c17/18o	148	210	WP_015673660.1			2 0 i43-64o70-93i	104	-4					0	1613	WP_023298539.1	35-238: PRK10871 (nlpD, murein hydrolase activator NlpD.)	Neg: LIPO(Sec/SPII) (Pr: 0.997), Pos: LIPO(Sec/SPII) (Pr: 0.984)	0 Y n12-23c28/29o	246	1062	WP_038416652.1		Neg: LIPO(Sec/SPII) (Pr: 0.999), Pos: LIPO(Sec/SPII) (Pr: 0.994)	0 Y n6-16c20/21o	118	2265	WP_023298540.1	1-179: PRK03759 (PRK03759, isopentenyl-diphosphate Delta-isomerase.)		0 0 o
432	https://www.ncbi.nlm.nih.gov/nuccore/NZ_UNWJ01000012.1?report=graph&from=101150&to=101956	DUF4225	144	259	5.24e-16	Enterobacter hormaechei 2485STDY5438342	NZ_UNWJ01000012.1	101150	101956	-	WP_023306876.1	76-239: pfam13988 (DUF4225, Protein of unknown function (DUF4225).)		2 0 i112-135o196-215i	268	WP_080298786.1	1-53: cl02788 (Ser_Recombinase, N/A.)		0 0 o	108	329	WP_015673660.1			2 0 i43-64o70-93i	104	-4	WP_022649281.1			2 0 i43-63o69-91i	104	1612	WP_038416673.1	35-238: PRK10871 (nlpD, murein hydrolase activator NlpD.)	Neg: LIPO(Sec/SPII) (Pr: 0.998), Pos: LIPO(Sec/SPII) (Pr: 0.994)	0 Y n12-23c28/29o	246	1061	WP_038416652.1		Neg: LIPO(Sec/SPII) (Pr: 0.999), Pos: LIPO(Sec/SPII) (Pr: 0.994)	0 Y n6-16c20/21o	118	2265	WP_032676492.1	1-179: PRK03759 (PRK03759, isopentenyl-diphosphate Delta-isomerase.)		0 0 o
433	https://www.ncbi.nlm.nih.gov/nuccore/NZ_UNWM01000007.1?report=graph&from=11588&to=12394	DUF4225	144	259	5.13e-16	Enterobacter hormaechei 2485STDY5438343	NZ_UNWM01000007.1	11588	12394	-	WP_163347533.1	76-239: pfam13988 (DUF4225, Protein of unknown function (DUF4225).)		2 0 i112-135o196-215i	268	WP_080339286.1	31-93: cd03768 (SR_ResInv, Serine Recombinase (SR) family, Resolvase and Invertase subfamily, catalytic domain; members contain a C-terminal DNA binding domain.)		0 Y n2-12c17/18o	148	210	WP_015673660.1			2 0 i43-64o70-93i	104	-4	WP_022649281.1			2 0 i43-63o69-91i	104	1617	WP_038416673.1	35-238: PRK10871 (nlpD, murein hydrolase activator NlpD.)	Neg: LIPO(Sec/SPII) (Pr: 0.998), Pos: LIPO(Sec/SPII) (Pr: 0.994)	0 Y n12-23c28/29o	246	1061	WP_058646269.1		Neg: LIPO(Sec/SPII) (Pr: 0.999), Pos: LIPO(Sec/SPII) (Pr: 0.994)	0 Y n6-16c20/21o	118	2270	WP_180256803.1	1-179: PRK03759 (PRK03759, isopentenyl-diphosphate Delta-isomerase.)		0 0 o
434	https://www.ncbi.nlm.nih.gov/nuccore/NZ_UNWP01000008.1?report=graph&from=11589&to=12395	DUF4225	144	259	4.88e-16	Enterobacter hormaechei 2485STDY5438344	NZ_UNWP01000008.1	11589	12395	-	WP_045623275.1	76-239: pfam13988 (DUF4225, Protein of unknown function (DUF4225).)		2 0 i112-135o196-215i	268	WP_080339286.1	31-93: cd03768 (SR_ResInv, Serine Recombinase (SR) family, Resolvase and Invertase subfamily, catalytic domain; members contain a C-terminal DNA binding domain.)		0 Y n2-12c17/18o	148	210	WP_015673660.1			2 0 i43-64o70-93i	104	-4					0	1613	WP_023298539.1	35-238: PRK10871 (nlpD, murein hydrolase activator NlpD.)	Neg: LIPO(Sec/SPII) (Pr: 0.997), Pos: LIPO(Sec/SPII) (Pr: 0.984)	0 Y n12-23c28/29o	246	1062	WP_038416652.1		Neg: LIPO(Sec/SPII) (Pr: 0.999), Pos: LIPO(Sec/SPII) (Pr: 0.994)	0 Y n6-16c20/21o	118	2265	WP_023298540.1	1-179: PRK03759 (PRK03759, isopentenyl-diphosphate Delta-isomerase.)		0 0 o
435	https://www.ncbi.nlm.nih.gov/nuccore/NZ_UNWR01000010.1?report=graph&from=184927&to=185733	DUF4225	144	259	4.12e-16	Enterobacter hormaechei 2485STDY5438352	NZ_UNWR01000010.1	184927	185733	+	WP_180250702.1	76-239: pfam13988 (DUF4225, Protein of unknown function (DUF4225).)		2 0 i112-135o196-215i	268	WP_080460786.1	31-93: cd03768 (SR_ResInv, Serine Recombinase (SR) family, Resolvase and Invertase subfamily, catalytic domain; members contain a C-terminal DNA binding domain.)		0 Y n2-12c17/18o	148	210	WP_015673660.1			2 0 i43-64o70-93i	104	-4	WP_022649281.1			2 0 i43-63o69-91i	104	1615	WP_063137624.1	35-238: PRK10871 (nlpD, murein hydrolase activator NlpD.)	Neg: LIPO(Sec/SPII) (Pr: 0.998), Pos: LIPO(Sec/SPII) (Pr: 0.994)	0 Y n12-23c28/29o	246	1049	WP_032677134.1		Neg: LIPO(Sec/SPII) (Pr: 0.999), Pos: LIPO(Sec/SPII) (Pr: 0.997)	0 Y n6-13c17/18o	118	2268	WP_032676492.1	1-179: PRK03759 (PRK03759, isopentenyl-diphosphate Delta-isomerase.)		0 0 o
436	https://www.ncbi.nlm.nih.gov/nuccore/NZ_UNWO01000009.1?report=graph&from=188801&to=189607	DUF4225	144	259	5.29e-16	Enterobacter hormaechei 2485STDY5438347	NZ_UNWO01000009.1	188801	189607	+	WP_022649283.1	76-239: pfam13988 (DUF4225, Protein of unknown function (DUF4225).)		2 0 i112-135o196-215i	268	WP_080337760.1	1-53: cl02788 (Ser_Recombinase, N/A.)		0 0 o	108	330	WP_015673660.1			2 0 i43-64o70-93i	104	-4	WP_022649281.1			2 0 i43-63o69-91i	104	1613	WP_022649300.1	35-238: PRK10871 (nlpD, murein hydrolase activator NlpD.)	Neg: LIPO(Sec/SPII) (Pr: 0.998), Pos: LIPO(Sec/SPII) (Pr: 0.995)	0 Y n12-23c28/29o	246	1062	WP_032622375.1		Neg: LIPO(Sec/SPII) (Pr: 0.999), Pos: LIPO(Sec/SPII) (Pr: 0.994)	0 Y n6-16c20/21o	118	2266	WP_022649301.1	1-179: PRK03759 (PRK03759, isopentenyl-diphosphate Delta-isomerase.)		0 0 o
437	https://www.ncbi.nlm.nih.gov/nuccore/NZ_UNWN01000009.1?report=graph&from=184024&to=184830	DUF4225	144	259	5.13e-16	Enterobacter hormaechei 2485STDY5438349	NZ_UNWN01000009.1	184024	184830	+	WP_163347533.1	76-239: pfam13988 (DUF4225, Protein of unknown function (DUF4225).)		2 0 i112-135o196-215i	268	WP_080463630.1	1-53: cl02788 (Ser_Recombinase, N/A.)		0 0 o	108	330	WP_015673660.1			2 0 i43-64o70-93i	104	-4	WP_022649281.1			2 0 i43-63o69-91i	104	1614	WP_023306883.1	35-238: PRK10871 (nlpD, murein hydrolase activator NlpD.)	Neg: LIPO(Sec/SPII) (Pr: 0.997), Pos: LIPO(Sec/SPII) (Pr: 0.984)	0 Y n12-23c28/29o	246	1061	WP_058646269.1		Neg: LIPO(Sec/SPII) (Pr: 0.999), Pos: LIPO(Sec/SPII) (Pr: 0.994)	0 Y n6-16c20/21o	118	2267	WP_163347531.1	1-179: PRK03759 (PRK03759, isopentenyl-diphosphate Delta-isomerase.)		0 0 o
438	https://www.ncbi.nlm.nih.gov/nuccore/NZ_UNWQ01000046.1?report=graph&from=3110&to=3916	DUF4225	144	259	4.88e-16	Enterobacter hormaechei 2485STDY5438351	NZ_UNWQ01000046.1	3110	3916	+	WP_045623275.1	76-239: pfam13988 (DUF4225, Protein of unknown function (DUF4225).)		2 0 i112-135o196-215i	268	WP_080339286.1	31-93: cd03768 (SR_ResInv, Serine Recombinase (SR) family, Resolvase and Invertase subfamily, catalytic domain; members contain a C-terminal DNA binding domain.)		0 Y n2-12c17/18o	148	210	WP_015673660.1			2 0 i43-64o70-93i	104	-4					0	1613	WP_023298539.1	35-238: PRK10871 (nlpD, murein hydrolase activator NlpD.)	Neg: LIPO(Sec/SPII) (Pr: 0.997), Pos: LIPO(Sec/SPII) (Pr: 0.984)	0 Y n12-23c28/29o	246	1062	WP_038416652.1		Neg: LIPO(Sec/SPII) (Pr: 0.999), Pos: LIPO(Sec/SPII) (Pr: 0.994)	0 Y n6-16c20/21o	118	2265	WP_023298540.1	1-179: PRK03759 (PRK03759, isopentenyl-diphosphate Delta-isomerase.)		0 0 o
439	https://www.ncbi.nlm.nih.gov/nuccore/NZ_UNWS01000009.1?report=graph&from=130514&to=131320	DUF4225	144	259	5.24e-16	Enterobacter hormaechei 2485STDY5438353	NZ_UNWS01000009.1	130514	131320	-	WP_023306876.1	76-239: pfam13988 (DUF4225, Protein of unknown function (DUF4225).)		2 0 i112-135o196-215i	268	WP_180262579.1	1-53: cl02788 (Ser_Recombinase, N/A.)		0 0 o	108	329	WP_015673660.1			2 0 i43-64o70-93i	104	-4	WP_022649281.1			2 0 i43-63o69-91i	104	1612	WP_038416673.1	35-238: PRK10871 (nlpD, murein hydrolase activator NlpD.)	Neg: LIPO(Sec/SPII) (Pr: 0.998), Pos: LIPO(Sec/SPII) (Pr: 0.994)	0 Y n12-23c28/29o	246	1061	WP_038416652.1		Neg: LIPO(Sec/SPII) (Pr: 0.999), Pos: LIPO(Sec/SPII) (Pr: 0.994)	0 Y n6-16c20/21o	118	2265	WP_032676492.1	1-179: PRK03759 (PRK03759, isopentenyl-diphosphate Delta-isomerase.)		0 0 o
440	https://www.ncbi.nlm.nih.gov/nuccore/NZ_UNWW01000004.1?report=graph&from=184952&to=185758	DUF4225	137	259	6.94e-13	Enterobacter hormaechei 2485STDY5438357	NZ_UNWW01000004.1	184952	185758	+	WP_048965624.1	76-239: pfam13988 (DUF4225, Protein of unknown function (DUF4225).)		2 0 i112-137o196-215i	268	WP_080463630.1	1-53: cl02788 (Ser_Recombinase, N/A.)		0 0 o	108	330	WP_063146500.1			2 0 i45-63o69-93i	104	-4	WP_022649281.1			2 0 i43-63o69-91i	104	1613					0	702	WP_063146499.1		Neg: LIPO(Sec/SPII) (Pr: 0.999), Pos: LIPO(Sec/SPII) (Pr: 0.994)	0 Y n6-16c20/21o	118	2266
441	https://www.ncbi.nlm.nih.gov/nuccore/NZ_UNXD01000006.1?report=graph&from=184568&to=185374	DUF4225	144	259	4.88e-16	Enterobacter hormaechei 2485STDY5438355	NZ_UNXD01000006.1	184568	185374	+	WP_045623275.1	76-239: pfam13988 (DUF4225, Protein of unknown function (DUF4225).)		2 0 i112-135o196-215i	268	WP_080339286.1	31-93: cd03768 (SR_ResInv, Serine Recombinase (SR) family, Resolvase and Invertase subfamily, catalytic domain; members contain a C-terminal DNA binding domain.)		0 Y n2-12c17/18o	148	210	WP_015673660.1			2 0 i43-64o70-93i	104	-4					0	1613	WP_023298539.1	35-238: PRK10871 (nlpD, murein hydrolase activator NlpD.)	Neg: LIPO(Sec/SPII) (Pr: 0.997), Pos: LIPO(Sec/SPII) (Pr: 0.984)	0 Y n12-23c28/29o	246	1062	WP_038416652.1		Neg: LIPO(Sec/SPII) (Pr: 0.999), Pos: LIPO(Sec/SPII) (Pr: 0.994)	0 Y n6-16c20/21o	118	2265	WP_023298540.1	1-179: PRK03759 (PRK03759, isopentenyl-diphosphate Delta-isomerase.)		0 0 o
442	https://www.ncbi.nlm.nih.gov/nuccore/NZ_UNWX01000010.1?report=graph&from=25855&to=26661	DUF4225	144	259	5.24e-16	Enterobacter hormaechei 2485STDY5438360	NZ_UNWX01000010.1	25855	26661	+	WP_023306876.1	76-239: pfam13988 (DUF4225, Protein of unknown function (DUF4225).)		2 0 i112-135o196-215i	268	WP_080298786.1	1-53: cl02788 (Ser_Recombinase, N/A.)		0 0 o	108	329	WP_015673660.1			2 0 i43-64o70-93i	104	-4	WP_022649281.1			2 0 i43-63o69-91i	104	1612	WP_038416673.1	35-238: PRK10871 (nlpD, murein hydrolase activator NlpD.)	Neg: LIPO(Sec/SPII) (Pr: 0.998), Pos: LIPO(Sec/SPII) (Pr: 0.994)	0 Y n12-23c28/29o	246	1061	WP_038416652.1		Neg: LIPO(Sec/SPII) (Pr: 0.999), Pos: LIPO(Sec/SPII) (Pr: 0.994)	0 Y n6-16c20/21o	118	2265	WP_032676492.1	1-179: PRK03759 (PRK03759, isopentenyl-diphosphate Delta-isomerase.)		0 0 o
443	https://www.ncbi.nlm.nih.gov/nuccore/NZ_UNXF01000027.1?report=graph&from=25625&to=26431	DUF4225	137	259	6.94e-13	Enterobacter hormaechei 2485STDY5438365	NZ_UNXF01000027.1	25625	26431	+	WP_048965624.1	76-239: pfam13988 (DUF4225, Protein of unknown function (DUF4225).)		2 0 i112-137o196-215i	268	WP_080463630.1	1-53: cl02788 (Ser_Recombinase, N/A.)		0 0 o	108	330	WP_063146500.1			2 0 i45-63o69-93i	104	-4	WP_022649281.1			2 0 i43-63o69-91i	104	1613	WP_003862885.1	216-382: cl00213 (DNA_BRE_C, DNA breaking-rejoining enzymes, C-terminal catalytic domain.)		0 0 o	416	702	WP_063146499.1		Neg: LIPO(Sec/SPII) (Pr: 0.999), Pos: LIPO(Sec/SPII) (Pr: 0.994)	0 Y n6-16c20/21o	118	2266	WP_044157545.1	2-222: cl29561 (EAL, N/A.)		0 0 o
444	https://www.ncbi.nlm.nih.gov/nuccore/NZ_UNXL01000003.1?report=graph&from=284509&to=285315	DUF4225	144	259	5.24e-16	Enterobacter hormaechei 2485STDY5438368	NZ_UNXL01000003.1	284509	285315	+	WP_063147417.1	76-239: pfam13988 (DUF4225, Protein of unknown function (DUF4225).)		2 0 i112-135o196-215i	268	WP_080460786.1	31-93: cd03768 (SR_ResInv, Serine Recombinase (SR) family, Resolvase and Invertase subfamily, catalytic domain; members contain a C-terminal DNA binding domain.)		0 Y n2-12c17/18o	148	210	WP_015673660.1			2 0 i43-64o70-93i	104	-4	WP_022649281.1			2 0 i43-63o69-91i	104	1612	WP_063137624.1	35-238: PRK10871 (nlpD, murein hydrolase activator NlpD.)	Neg: LIPO(Sec/SPII) (Pr: 0.998), Pos: LIPO(Sec/SPII) (Pr: 0.994)	0 Y n12-23c28/29o	246	1061	WP_063147418.1		Neg: LIPO(Sec/SPII) (Pr: 0.999), Pos: LIPO(Sec/SPII) (Pr: 0.994)	0 Y n6-16c20/21o	118	2265	WP_032676492.1	1-179: PRK03759 (PRK03759, isopentenyl-diphosphate Delta-isomerase.)		0 0 o
445	https://www.ncbi.nlm.nih.gov/nuccore/NZ_UNXQ01000005.1?report=graph&from=184532&to=185338	DUF4225	137	259	2.84e-12	Enterobacter hormaechei 2485STDY5438377	NZ_UNXQ01000005.1	184532	185338	+	WP_180258557.1	76-239: pfam13988 (DUF4225, Protein of unknown function (DUF4225).)		2 0 i112-137o196-215i	268	WP_080974590.1	1-53: cl02788 (Ser_Recombinase, N/A.)		0 0 o	108	330	WP_048965623.1			2 0 i45-63o69-93i	104	-4	WP_046618721.1			0 0 o	232	719	WP_048965622.1	35-238: PRK10871 (nlpD, murein hydrolase activator NlpD.)	Neg: LIPO(Sec/SPII) (Pr: 0.998), Pos: LIPO(Sec/SPII) (Pr: 0.994)	0 Y n12-23c28/29o	246	739	WP_155019062.1		Pos: SP(Sec/SPI) (Pr: 0.523)	1 0 i7-27o	141	1420	WP_032676492.1	1-179: PRK03759 (PRK03759, isopentenyl-diphosphate Delta-isomerase.)		0 0 o
446	https://www.ncbi.nlm.nih.gov/nuccore/NZ_UNXS01000009.1?report=graph&from=10997&to=11803	DUF4225	137	259	6.94e-13	Enterobacter hormaechei 2485STDY5438382	NZ_UNXS01000009.1	10997	11803	-	WP_048965624.1	76-239: pfam13988 (DUF4225, Protein of unknown function (DUF4225).)		2 0 i112-137o196-215i	268	WP_080337760.1	1-53: cl02788 (Ser_Recombinase, N/A.)		0 0 o	108	330	WP_063146500.1			2 0 i45-63o69-93i	104	-4	WP_154818291.1			1 0 o12-29i	52	807	WP_063137624.1	35-238: PRK10871 (nlpD, murein hydrolase activator NlpD.)	Neg: LIPO(Sec/SPII) (Pr: 0.998), Pos: LIPO(Sec/SPII) (Pr: 0.994)	0 Y n12-23c28/29o	246	739	WP_046618721.1			0 0 o	232	1431	WP_180243183.1	1-179: PRK03759 (PRK03759, isopentenyl-diphosphate Delta-isomerase.)		0 0 o
447	https://www.ncbi.nlm.nih.gov/nuccore/NZ_LR134164.1?report=graph&from=3680403&to=3681209	DUF4225	137	259	1.05e-12	Enterobacter hormaechei NCTC11571	NZ_LR134164.1	3680403	3681209	+	WP_063150151.1	76-239: pfam13988 (DUF4225, Protein of unknown function (DUF4225).)		2 0 i112-137o196-215i	268	WP_228339098.1	21-83: cd03768 (SR_ResInv, Serine Recombinase (SR) family, Resolvase and Invertase subfamily, catalytic domain; members contain a C-terminal DNA binding domain.)		0 0 o	156	240	WP_063150150.1			2 0 i45-63o69-93i	104	-4	WP_154818291.1			1 0 o12-29i	52	808					0	739					0	1048	WP_032676492.1	1-179: PRK03759 (PRK03759, isopentenyl-diphosphate Delta-isomerase.)		0 0 o
448	https://www.ncbi.nlm.nih.gov/nuccore/NZ_CABGHO010000014.1?report=graph&from=2370&to=3176	DUF4225	144	259	4.88e-16	Enterobacter hormaechei 4928STDY7071307	NZ_CABGHO010000014.1	2370	3176	+	WP_045623275.1	76-239: pfam13988 (DUF4225, Protein of unknown function (DUF4225).)		2 0 i112-135o196-215i	268	WP_223862218.1	21-83: cd03768 (SR_ResInv, Serine Recombinase (SR) family, Resolvase and Invertase subfamily, catalytic domain; members contain a C-terminal DNA binding domain.)		0 0 o	138	240	WP_015673660.1			2 0 i43-64o70-93i	104	-4	WP_223862217.1			1 0 o39-60i	75	1613	WP_023298539.1	35-238: PRK10871 (nlpD, murein hydrolase activator NlpD.)	Neg: LIPO(Sec/SPII) (Pr: 0.997), Pos: LIPO(Sec/SPII) (Pr: 0.984)	0 Y n12-23c28/29o	246	1062					0	1923	WP_023298540.1	1-179: PRK03759 (PRK03759, isopentenyl-diphosphate Delta-isomerase.)		0 0 o
449	https://www.ncbi.nlm.nih.gov/nuccore/NZ_CABGMU010000037.1?report=graph&from=4017&to=4823	DUF4225	144	259	5.24e-16	Enterobacter hormaechei 4928STDY7071402	NZ_CABGMU010000037.1	4017	4823	+	WP_023306876.1	76-239: pfam13988 (DUF4225, Protein of unknown function (DUF4225).)		2 0 i112-135o196-215i	268	WP_223861954.1	21-83: cd03768 (SR_ResInv, Serine Recombinase (SR) family, Resolvase and Invertase subfamily, catalytic domain; members contain a C-terminal DNA binding domain.)		0 0 o	138	240	WP_155024039.1			2 0 i43-64o70-93i	104	-4	WP_022649281.1			2 0 i43-63o69-91i	104	1615	WP_023309080.1	207-374: cl00213 (DNA_BRE_C, DNA breaking-rejoining enzymes, C-terminal catalytic domain.)		0 0 o	393	1001					0	1926	WP_023309081.1	1-396: PRK13656 (PRK13656, enoyl-[acyl-carrier-protein] reductase FabV.)		0 0 o
450	https://www.ncbi.nlm.nih.gov/nuccore/NZ_CABGNJ010000009.1?report=graph&from=4036&to=4842	DUF4225	144	259	5.24e-16	Enterobacter hormaechei 4928STDY7071407	NZ_CABGNJ010000009.1	4036	4842	+	WP_023306876.1	76-239: pfam13988 (DUF4225, Protein of unknown function (DUF4225).)		2 0 i112-135o196-215i	268	WP_223861954.1	21-83: cd03768 (SR_ResInv, Serine Recombinase (SR) family, Resolvase and Invertase subfamily, catalytic domain; members contain a C-terminal DNA binding domain.)		0 0 o	138	240	WP_155024039.1			2 0 i43-64o70-93i	104	-4	WP_022649281.1			2 0 i43-63o69-91i	104	1615	WP_023309080.1	207-374: cl00213 (DNA_BRE_C, DNA breaking-rejoining enzymes, C-terminal catalytic domain.)		0 0 o	393	1001					0	1926	WP_023309081.1	1-396: PRK13656 (PRK13656, enoyl-[acyl-carrier-protein] reductase FabV.)		0 0 o
451	https://www.ncbi.nlm.nih.gov/nuccore/NZ_CABGNM010000003.1?report=graph&from=29786&to=30592	DUF4225	137	259	7.51e-13	Enterobacter hormaechei 4928STDY7071426	NZ_CABGNM010000003.1	29786	30592	-	WP_063148675.1	76-239: pfam13988 (DUF4225, Protein of unknown function (DUF4225).)		2 0 i112-137o196-215i	268	WP_223861998.1	21-83: cd03768 (SR_ResInv, Serine Recombinase (SR) family, Resolvase and Invertase subfamily, catalytic domain; members contain a C-terminal DNA binding domain.)		0 0 o	121	240	WP_045308808.1			2 0 i45-63o69-93i	104	-4	WP_046618721.1			0 0 o	232	719	WP_048965622.1	35-238: PRK10871 (nlpD, murein hydrolase activator NlpD.)	Neg: LIPO(Sec/SPII) (Pr: 0.998), Pos: LIPO(Sec/SPII) (Pr: 0.994)	0 Y n12-23c28/29o	246	738	WP_045308812.1		Pos: SP(Sec/SPI) (Pr: 0.523)	1 0 i7-27o	141	1420	WP_063137625.1	1-179: PRK03759 (PRK03759, isopentenyl-diphosphate Delta-isomerase.)		0 0 o
452	https://www.ncbi.nlm.nih.gov/nuccore/NZ_CABGNU010000003.1?report=graph&from=298760&to=299566	DUF4225	137	259	7.51e-13	Enterobacter hormaechei 4928STDY7071428	NZ_CABGNU010000003.1	298760	299566	+	WP_063148675.1	76-239: pfam13988 (DUF4225, Protein of unknown function (DUF4225).)		2 0 i112-137o196-215i	268	WP_223861998.1	21-83: cd03768 (SR_ResInv, Serine Recombinase (SR) family, Resolvase and Invertase subfamily, catalytic domain; members contain a C-terminal DNA binding domain.)		0 0 o	121	240	WP_045308808.1			2 0 i45-63o69-93i	104	-4	WP_046618721.1			0 0 o	232	719	WP_048965622.1	35-238: PRK10871 (nlpD, murein hydrolase activator NlpD.)	Neg: LIPO(Sec/SPII) (Pr: 0.998), Pos: LIPO(Sec/SPII) (Pr: 0.994)	0 Y n12-23c28/29o	246	738	WP_045308812.1		Pos: SP(Sec/SPI) (Pr: 0.523)	1 0 i7-27o	141	1420	WP_063137625.1	1-179: PRK03759 (PRK03759, isopentenyl-diphosphate Delta-isomerase.)		0 0 o
453	https://www.ncbi.nlm.nih.gov/nuccore/NZ_CABGOH010000005.1?report=graph&from=149639&to=150445	DUF4225	144	259	4.88e-16	Enterobacter hormaechei 4928STDY7071447	NZ_CABGOH010000005.1	149639	150445	-	WP_045623275.1	76-239: pfam13988 (DUF4225, Protein of unknown function (DUF4225).)		2 0 i112-135o196-215i	268	WP_223862218.1	21-83: cd03768 (SR_ResInv, Serine Recombinase (SR) family, Resolvase and Invertase subfamily, catalytic domain; members contain a C-terminal DNA binding domain.)		0 0 o	138	240	WP_015673660.1			2 0 i43-64o70-93i	104	-4	WP_223862217.1			1 0 o39-60i	75	1613	WP_023298539.1	35-238: PRK10871 (nlpD, murein hydrolase activator NlpD.)	Neg: LIPO(Sec/SPII) (Pr: 0.997), Pos: LIPO(Sec/SPII) (Pr: 0.984)	0 Y n12-23c28/29o	246	1062					0	1923	WP_023298540.1	1-179: PRK03759 (PRK03759, isopentenyl-diphosphate Delta-isomerase.)		0 0 o
454	https://www.ncbi.nlm.nih.gov/nuccore/NZ_CABGQJ010000002.1?report=graph&from=331858&to=332664	DUF4225	144	259	5.45e-16	Enterobacter hormaechei 4928STDY7071500	NZ_CABGQJ010000002.1	331858	332664	+	WP_063854321.1	76-239: pfam13988 (DUF4225, Protein of unknown function (DUF4225).)		2 0 i112-135o196-215i	268	WP_223862065.1	21-83: cd03768 (SR_ResInv, Serine Recombinase (SR) family, Resolvase and Invertase subfamily, catalytic domain; members contain a C-terminal DNA binding domain.)		0 0 o	138	240	WP_015673660.1			2 0 i43-64o70-93i	104	-4	WP_155024412.1			2 0 i43-63o69-91i	104	1175	WP_063137624.1	35-238: PRK10871 (nlpD, murein hydrolase activator NlpD.)	Neg: LIPO(Sec/SPII) (Pr: 0.998), Pos: LIPO(Sec/SPII) (Pr: 0.994)	0 Y n12-23c28/29o	246	1061					0	1486	WP_155024413.1	1-179: PRK03759 (PRK03759, isopentenyl-diphosphate Delta-isomerase.)		0 0 o
455	https://www.ncbi.nlm.nih.gov/nuccore/NZ_CABGQC010000002.1?report=graph&from=383064&to=383870	DUF4225	144	259	5.24e-16	Enterobacter hormaechei 4928STDY7071514	NZ_CABGQC010000002.1	383064	383870	-	WP_023306876.1	76-239: pfam13988 (DUF4225, Protein of unknown function (DUF4225).)		2 0 i112-135o196-215i	268	WP_223861954.1	21-83: cd03768 (SR_ResInv, Serine Recombinase (SR) family, Resolvase and Invertase subfamily, catalytic domain; members contain a C-terminal DNA binding domain.)		0 0 o	138	240	WP_015673660.1			2 0 i43-64o70-93i	104	-4	WP_022649281.1			2 0 i43-63o69-91i	104	1614	WP_053271388.1	212-379: cl00213 (DNA_BRE_C, DNA breaking-rejoining enzymes, C-terminal catalytic domain.)		0 0 o	398	1021					0	1925	WP_048957349.1			0 0 o
456	https://www.ncbi.nlm.nih.gov/nuccore/NZ_CABGQY010000002.1?report=graph&from=246948&to=247754	DUF4225	137	259	6.94e-13	Enterobacter hormaechei 4928STDY7071527	NZ_CABGQY010000002.1	246948	247754	+	WP_048965624.1	76-239: pfam13988 (DUF4225, Protein of unknown function (DUF4225).)		2 0 i112-137o196-215i	268	WP_225303262.1	21-83: cd03768 (SR_ResInv, Serine Recombinase (SR) family, Resolvase and Invertase subfamily, catalytic domain; members contain a C-terminal DNA binding domain.)		0 0 o	138	240	WP_048965623.1			2 0 i45-63o69-93i	104	-4	WP_046618721.1			0 0 o	232	719	WP_048965622.1	35-238: PRK10871 (nlpD, murein hydrolase activator NlpD.)	Neg: LIPO(Sec/SPII) (Pr: 0.998), Pos: LIPO(Sec/SPII) (Pr: 0.994)	0 Y n12-23c28/29o	246	739	WP_155019062.1		Pos: SP(Sec/SPI) (Pr: 0.523)	1 0 i7-27o	141	1420	WP_032676492.1	1-179: PRK03759 (PRK03759, isopentenyl-diphosphate Delta-isomerase.)		0 0 o
457	https://www.ncbi.nlm.nih.gov/nuccore/NZ_CABGQU010000001.1?report=graph&from=246946&to=247752	DUF4225	137	259	6.94e-13	Enterobacter hormaechei 4928STDY7071528	NZ_CABGQU010000001.1	246946	247752	+	WP_048965624.1	76-239: pfam13988 (DUF4225, Protein of unknown function (DUF4225).)		2 0 i112-137o196-215i	268	WP_225303262.1	21-83: cd03768 (SR_ResInv, Serine Recombinase (SR) family, Resolvase and Invertase subfamily, catalytic domain; members contain a C-terminal DNA binding domain.)		0 0 o	138	240	WP_048965623.1			2 0 i45-63o69-93i	104	-4	WP_046618721.1			0 0 o	232	719	WP_048965622.1	35-238: PRK10871 (nlpD, murein hydrolase activator NlpD.)	Neg: LIPO(Sec/SPII) (Pr: 0.998), Pos: LIPO(Sec/SPII) (Pr: 0.994)	0 Y n12-23c28/29o	246	739	WP_155019062.1		Pos: SP(Sec/SPI) (Pr: 0.523)	1 0 i7-27o	141	1420	WP_032676492.1	1-179: PRK03759 (PRK03759, isopentenyl-diphosphate Delta-isomerase.)		0 0 o
458	https://www.ncbi.nlm.nih.gov/nuccore/NZ_CABGRB010000001.1?report=graph&from=112463&to=113269	DUF4225	137	259	6.94e-13	Enterobacter hormaechei 4928STDY7071529	NZ_CABGRB010000001.1	112463	113269	-	WP_048965624.1	76-239: pfam13988 (DUF4225, Protein of unknown function (DUF4225).)		2 0 i112-137o196-215i	268	WP_225303262.1	21-83: cd03768 (SR_ResInv, Serine Recombinase (SR) family, Resolvase and Invertase subfamily, catalytic domain; members contain a C-terminal DNA binding domain.)		0 0 o	138	240	WP_048965623.1			2 0 i45-63o69-93i	104	-4	WP_046618721.1			0 0 o	232	719	WP_048965622.1	35-238: PRK10871 (nlpD, murein hydrolase activator NlpD.)	Neg: LIPO(Sec/SPII) (Pr: 0.998), Pos: LIPO(Sec/SPII) (Pr: 0.994)	0 Y n12-23c28/29o	246	739	WP_155019062.1		Pos: SP(Sec/SPI) (Pr: 0.523)	1 0 i7-27o	141	1420	WP_032676492.1	1-179: PRK03759 (PRK03759, isopentenyl-diphosphate Delta-isomerase.)		0 0 o
459	https://www.ncbi.nlm.nih.gov/nuccore/NZ_CABGTV010000006.1?report=graph&from=234772&to=235578	DUF4225	144	259	5.24e-16	Enterobacter hormaechei 4928STDY7071627	NZ_CABGTV010000006.1	234772	235578	+	WP_023306876.1	76-239: pfam13988 (DUF4225, Protein of unknown function (DUF4225).)		2 0 i112-135o196-215i	268	WP_223861954.1	21-83: cd03768 (SR_ResInv, Serine Recombinase (SR) family, Resolvase and Invertase subfamily, catalytic domain; members contain a C-terminal DNA binding domain.)		0 0 o	138	240	WP_015673660.1			2 0 i43-64o70-93i	104	-4	WP_022649281.1			2 0 i43-63o69-91i	104	1614	WP_023306883.1	35-238: PRK10871 (nlpD, murein hydrolase activator NlpD.)	Neg: LIPO(Sec/SPII) (Pr: 0.997), Pos: LIPO(Sec/SPII) (Pr: 0.984)	0 Y n12-23c28/29o	246	1060					0	1925	WP_032676492.1	1-179: PRK03759 (PRK03759, isopentenyl-diphosphate Delta-isomerase.)		0 0 o
460	https://www.ncbi.nlm.nih.gov/nuccore/NZ_CABGVS010000004.1?report=graph&from=149722&to=150528	DUF4225	144	259	4.88e-16	Enterobacter hormaechei 4928STDY7071135	NZ_CABGVS010000004.1	149722	150528	-	WP_045623275.1	76-239: pfam13988 (DUF4225, Protein of unknown function (DUF4225).)		2 0 i112-135o196-215i	268	WP_223862218.1	21-83: cd03768 (SR_ResInv, Serine Recombinase (SR) family, Resolvase and Invertase subfamily, catalytic domain; members contain a C-terminal DNA binding domain.)		0 0 o	138	240	WP_015673660.1			2 0 i43-64o70-93i	104	-4	WP_223862217.1			1 0 o39-60i	75	1613	WP_023298539.1	35-238: PRK10871 (nlpD, murein hydrolase activator NlpD.)	Neg: LIPO(Sec/SPII) (Pr: 0.997), Pos: LIPO(Sec/SPII) (Pr: 0.984)	0 Y n12-23c28/29o	246	1062					0	1923	WP_023298540.1	1-179: PRK03759 (PRK03759, isopentenyl-diphosphate Delta-isomerase.)		0 0 o
461	https://www.ncbi.nlm.nih.gov/nuccore/NZ_CABGWK010000002.1?report=graph&from=281855&to=282661	DUF4225	144	259	5.29e-16	Enterobacter hormaechei 4928STDY7071156	NZ_CABGWK010000002.1	281855	282661	+	WP_022649283.1	76-239: pfam13988 (DUF4225, Protein of unknown function (DUF4225).)		2 0 i112-135o196-215i	268	WP_058676781.1	18-80: cd03768 (SR_ResInv, Serine Recombinase (SR) family, Resolvase and Invertase subfamily, catalytic domain; members contain a C-terminal DNA binding domain.)		0 0 o	135	249	WP_015673660.1			2 0 i43-64o70-93i	104	-4	WP_154818291.1			1 0 o12-29i	52	807	WP_063146502.1	35-238: PRK10871 (nlpD, murein hydrolase activator NlpD.)	Neg: LIPO(Sec/SPII) (Pr: 0.998), Pos: LIPO(Sec/SPII) (Pr: 0.996)	0 Y n12-23c28/29o	246	1062					0	1047	WP_032676492.1	1-179: PRK03759 (PRK03759, isopentenyl-diphosphate Delta-isomerase.)		0 0 o
462	https://www.ncbi.nlm.nih.gov/nuccore/NZ_CABGWI010000003.1?report=graph&from=1064&to=1870	DUF4225	137	259	6.36e-13	Enterobacter hormaechei 4928STDY7071167	NZ_CABGWI010000003.1	1064	1870	-	WP_155019060.1	76-239: pfam13988 (DUF4225, Protein of unknown function (DUF4225).)		2 0 i112-137o196-215i	268	WP_223862218.1	21-83: cd03768 (SR_ResInv, Serine Recombinase (SR) family, Resolvase and Invertase subfamily, catalytic domain; members contain a C-terminal DNA binding domain.)		0 0 o	138	240	WP_045308808.1			2 0 i45-63o69-93i	104	-4	WP_155019061.1			0 0 o	232	719					0	702	WP_155019062.1		Pos: SP(Sec/SPI) (Pr: 0.523)	1 0 i7-27o	141	1420	WP_049012676.1			0 0 o
463	https://www.ncbi.nlm.nih.gov/nuccore/NZ_CABGWF010000003.1?report=graph&from=188742&to=189548	DUF4225	144	259	4.88e-16	Enterobacter hormaechei 4928STDY7071161	NZ_CABGWF010000003.1	188742	189548	+	WP_045623275.1	76-239: pfam13988 (DUF4225, Protein of unknown function (DUF4225).)		2 0 i112-135o196-215i	268	WP_223862218.1	21-83: cd03768 (SR_ResInv, Serine Recombinase (SR) family, Resolvase and Invertase subfamily, catalytic domain; members contain a C-terminal DNA binding domain.)		0 0 o	138	240	WP_015673660.1			2 0 i43-64o70-93i	104	-4	WP_223862217.1			1 0 o39-60i	75	1613	WP_023298539.1	35-238: PRK10871 (nlpD, murein hydrolase activator NlpD.)	Neg: LIPO(Sec/SPII) (Pr: 0.997), Pos: LIPO(Sec/SPII) (Pr: 0.984)	0 Y n12-23c28/29o	246	1062					0	1923	WP_023298540.1	1-179: PRK03759 (PRK03759, isopentenyl-diphosphate Delta-isomerase.)		0 0 o
464	https://www.ncbi.nlm.nih.gov/nuccore/NZ_CABGWC010000004.1?report=graph&from=128235&to=129041	DUF4225	144	259	5.29e-16	Enterobacter hormaechei 4928STDY7071154	NZ_CABGWC010000004.1	128235	129041	-	WP_022649283.1	76-239: pfam13988 (DUF4225, Protein of unknown function (DUF4225).)		2 0 i112-135o196-215i	268	WP_058676781.1	18-80: cd03768 (SR_ResInv, Serine Recombinase (SR) family, Resolvase and Invertase subfamily, catalytic domain; members contain a C-terminal DNA binding domain.)		0 0 o	135	249	WP_015673660.1			2 0 i43-64o70-93i	104	-4	WP_154818291.1			1 0 o12-29i	52	807	WP_063146502.1	35-238: PRK10871 (nlpD, murein hydrolase activator NlpD.)	Neg: LIPO(Sec/SPII) (Pr: 0.998), Pos: LIPO(Sec/SPII) (Pr: 0.996)	0 Y n12-23c28/29o	246	1062					0	1047	WP_032676492.1	1-179: PRK03759 (PRK03759, isopentenyl-diphosphate Delta-isomerase.)		0 0 o
465	https://www.ncbi.nlm.nih.gov/nuccore/NZ_CABGWJ010000004.1?report=graph&from=1069&to=1875	DUF4225	137	259	6.36e-13	Enterobacter hormaechei 4928STDY7071168	NZ_CABGWJ010000004.1	1069	1875	-	WP_155019060.1	76-239: pfam13988 (DUF4225, Protein of unknown function (DUF4225).)		2 0 i112-137o196-215i	268	WP_223862218.1	21-83: cd03768 (SR_ResInv, Serine Recombinase (SR) family, Resolvase and Invertase subfamily, catalytic domain; members contain a C-terminal DNA binding domain.)		0 0 o	138	240	WP_045308808.1			2 0 i45-63o69-93i	104	-4	WP_155019061.1			0 0 o	232	719					0	702	WP_155019062.1		Pos: SP(Sec/SPI) (Pr: 0.523)	1 0 i7-27o	141	1420	WP_146026797.1	1-28: NF033516 (transpos_IS3, IS3 family transposase.)		0 0 o
466	https://www.ncbi.nlm.nih.gov/nuccore/NZ_CABGWS010000012.1?report=graph&from=139955&to=140761	DUF4225	144	259	5.24e-16	Enterobacter hormaechei 4928STDY7071174	NZ_CABGWS010000012.1	139955	140761	-	WP_023306876.1	76-239: pfam13988 (DUF4225, Protein of unknown function (DUF4225).)		2 0 i112-135o196-215i	268	WP_223861954.1	21-83: cd03768 (SR_ResInv, Serine Recombinase (SR) family, Resolvase and Invertase subfamily, catalytic domain; members contain a C-terminal DNA binding domain.)		0 0 o	138	240	WP_015673660.1			2 0 i43-64o70-93i	104	-4	WP_022649281.1			2 0 i43-63o69-91i	104	1615	WP_072280781.1			0 0 o	328	1346					0	1926	WP_045149094.1			0 0 o
467	https://www.ncbi.nlm.nih.gov/nuccore/NZ_CABHDQ010000005.1?report=graph&from=152602&to=153408	DUF4225	144	259	5.24e-16	Enterobacter hormaechei 4928STDY7387740	NZ_CABHDQ010000005.1	152602	153408	-	WP_023306876.1	76-239: pfam13988 (DUF4225, Protein of unknown function (DUF4225).)		2 0 i112-135o196-215i	268	WP_223861954.1	21-83: cd03768 (SR_ResInv, Serine Recombinase (SR) family, Resolvase and Invertase subfamily, catalytic domain; members contain a C-terminal DNA binding domain.)		0 0 o	138	240	WP_015673660.1			2 0 i43-64o70-93i	104	-4	WP_022649281.1			2 0 i43-63o69-91i	104	1614	WP_023306883.1	35-238: PRK10871 (nlpD, murein hydrolase activator NlpD.)	Neg: LIPO(Sec/SPII) (Pr: 0.997), Pos: LIPO(Sec/SPII) (Pr: 0.984)	0 Y n12-23c28/29o	246	1060					0	1925	WP_032676492.1	1-179: PRK03759 (PRK03759, isopentenyl-diphosphate Delta-isomerase.)		0 0 o
468	https://www.ncbi.nlm.nih.gov/nuccore/NZ_LR607337.1?report=graph&from=1836957&to=1837763	DUF4225	144	259	5.24e-16	Enterobacter hormaechei 4928STDY7071342	NZ_LR607337.1	1836957	1837763	-	WP_023306876.1	76-239: pfam13988 (DUF4225, Protein of unknown function (DUF4225).)		2 0 i112-135o196-215i	268	WP_223861954.1	21-83: cd03768 (SR_ResInv, Serine Recombinase (SR) family, Resolvase and Invertase subfamily, catalytic domain; members contain a C-terminal DNA binding domain.)		0 0 o	138	240	WP_015673660.1			2 0 i43-64o70-93i	104	-4	WP_022649281.1			2 0 i43-63o69-91i	104	1614	WP_023306883.1	35-238: PRK10871 (nlpD, murein hydrolase activator NlpD.)	Neg: LIPO(Sec/SPII) (Pr: 0.997), Pos: LIPO(Sec/SPII) (Pr: 0.984)	0 Y n12-23c28/29o	246	1060					0	1925	WP_032676492.1	1-179: PRK03759 (PRK03759, isopentenyl-diphosphate Delta-isomerase.)		0 0 o
469	https://www.ncbi.nlm.nih.gov/nuccore/NZ_LR607332.1?report=graph&from=1828651&to=1829457	DUF4225	144	259	5.24e-16	Enterobacter hormaechei 4928STDY7071341	NZ_LR607332.1	1828651	1829457	-	WP_023306876.1	76-239: pfam13988 (DUF4225, Protein of unknown function (DUF4225).)		2 0 i112-135o196-215i	268	WP_223861954.1	21-83: cd03768 (SR_ResInv, Serine Recombinase (SR) family, Resolvase and Invertase subfamily, catalytic domain; members contain a C-terminal DNA binding domain.)		0 0 o	138	240	WP_015673660.1			2 0 i43-64o70-93i	104	-4	WP_022649281.1			2 0 i43-63o69-91i	104	1614	WP_023306883.1	35-238: PRK10871 (nlpD, murein hydrolase activator NlpD.)	Neg: LIPO(Sec/SPII) (Pr: 0.997), Pos: LIPO(Sec/SPII) (Pr: 0.984)	0 Y n12-23c28/29o	246	1060					0	1925	WP_032676492.1	1-179: PRK03759 (PRK03759, isopentenyl-diphosphate Delta-isomerase.)		0 0 o
470	https://www.ncbi.nlm.nih.gov/nuccore/NZ_CABHJI010000003.1?report=graph&from=128235&to=129041	DUF4225	144	259	5.29e-16	Enterobacter hormaechei 4928STDY7387954	NZ_CABHJI010000003.1	128235	129041	-	WP_022649283.1	76-239: pfam13988 (DUF4225, Protein of unknown function (DUF4225).)		2 0 i112-135o196-215i	268	WP_058676781.1	18-80: cd03768 (SR_ResInv, Serine Recombinase (SR) family, Resolvase and Invertase subfamily, catalytic domain; members contain a C-terminal DNA binding domain.)		0 0 o	135	249	WP_015673660.1			2 0 i43-64o70-93i	104	-4	WP_154818291.1			1 0 o12-29i	52	807	WP_063146502.1	35-238: PRK10871 (nlpD, murein hydrolase activator NlpD.)	Neg: LIPO(Sec/SPII) (Pr: 0.998), Pos: LIPO(Sec/SPII) (Pr: 0.996)	0 Y n12-23c28/29o	246	1062					0	1047	WP_032676492.1	1-179: PRK03759 (PRK03759, isopentenyl-diphosphate Delta-isomerase.)		0 0 o
471	https://www.ncbi.nlm.nih.gov/nuccore/NZ_CABHJV010000003.1?report=graph&from=126446&to=127252	DUF4225	137	259	6.48e-13	Enterobacter hormaechei 4928STDY7071111	NZ_CABHJV010000003.1	126446	127252	-	WP_154849343.1	76-239: pfam13988 (DUF4225, Protein of unknown function (DUF4225).)		2 0 i112-137o196-215i	268	WP_223862218.1	21-83: cd03768 (SR_ResInv, Serine Recombinase (SR) family, Resolvase and Invertase subfamily, catalytic domain; members contain a C-terminal DNA binding domain.)		0 0 o	138	240	WP_045308808.1			2 0 i45-63o69-93i	104	-4	WP_046618721.1			0 0 o	232	719	WP_058676775.1	35-238: PRK10871 (nlpD, murein hydrolase activator NlpD.)	Neg: LIPO(Sec/SPII) (Pr: 0.998), Pos: LIPO(Sec/SPII) (Pr: 0.995)	0 Y n12-23c28/29o	246	739	WP_045308812.1		Pos: SP(Sec/SPI) (Pr: 0.523)	1 0 i7-27o	141	1420	WP_032676492.1	1-179: PRK03759 (PRK03759, isopentenyl-diphosphate Delta-isomerase.)		0 0 o
472	https://www.ncbi.nlm.nih.gov/nuccore/NZ_LR607344.1?report=graph&from=5084678&to=5085484	DUF4225	144	259	4.88e-16	Enterobacter hormaechei 4928STDY7071648	NZ_LR607344.1	5084678	5085484	+	WP_045623275.1	76-239: pfam13988 (DUF4225, Protein of unknown function (DUF4225).)		2 0 i112-135o196-215i	268	WP_223862218.1	21-83: cd03768 (SR_ResInv, Serine Recombinase (SR) family, Resolvase and Invertase subfamily, catalytic domain; members contain a C-terminal DNA binding domain.)		0 0 o	138	240	WP_154060560.1			2 0 i43-64o70-93i	104	-4	WP_223862217.1			1 0 o39-60i	75	1613	WP_023298539.1	35-238: PRK10871 (nlpD, murein hydrolase activator NlpD.)	Neg: LIPO(Sec/SPII) (Pr: 0.997), Pos: LIPO(Sec/SPII) (Pr: 0.984)	0 Y n12-23c28/29o	246	1062					0	3627	WP_023298540.1	1-179: PRK03759 (PRK03759, isopentenyl-diphosphate Delta-isomerase.)		0 0 o
473	https://www.ncbi.nlm.nih.gov/nuccore/NZ_LR607347.1?report=graph&from=1372114&to=1372920	DUF4225	144	259	4.88e-16	Enterobacter hormaechei 4928STDY7071160	NZ_LR607347.1	1372114	1372920	-	WP_045623275.1	76-239: pfam13988 (DUF4225, Protein of unknown function (DUF4225).)		2 0 i112-135o196-215i	268	WP_223862218.1	21-83: cd03768 (SR_ResInv, Serine Recombinase (SR) family, Resolvase and Invertase subfamily, catalytic domain; members contain a C-terminal DNA binding domain.)		0 0 o	138	240	WP_015673660.1			2 0 i43-64o70-93i	104	-4	WP_223862217.1			1 0 o39-60i	75	1613	WP_023298539.1	35-238: PRK10871 (nlpD, murein hydrolase activator NlpD.)	Neg: LIPO(Sec/SPII) (Pr: 0.997), Pos: LIPO(Sec/SPII) (Pr: 0.984)	0 Y n12-23c28/29o	246	1062					0	1923	WP_023298540.1	1-179: PRK03759 (PRK03759, isopentenyl-diphosphate Delta-isomerase.)		0 0 o
474	https://www.ncbi.nlm.nih.gov/nuccore/NZ_LR607339.1?report=graph&from=1815259&to=1816065	DUF4225	144	259	5.24e-16	Enterobacter hormaechei 4928STDY7071173	NZ_LR607339.1	1815259	1816065	-	WP_023306876.1	76-239: pfam13988 (DUF4225, Protein of unknown function (DUF4225).)		2 0 i112-135o196-215i	268	WP_223861954.1	21-83: cd03768 (SR_ResInv, Serine Recombinase (SR) family, Resolvase and Invertase subfamily, catalytic domain; members contain a C-terminal DNA binding domain.)		0 0 o	138	240	WP_015673660.1			2 0 i43-64o70-93i	104	-4	WP_022649281.1			2 0 i43-63o69-91i	104	1615	WP_023306883.1	35-238: PRK10871 (nlpD, murein hydrolase activator NlpD.)	Neg: LIPO(Sec/SPII) (Pr: 0.997), Pos: LIPO(Sec/SPII) (Pr: 0.984)	0 Y n12-23c28/29o	246	1228					0	1926	WP_032676492.1	1-179: PRK03759 (PRK03759, isopentenyl-diphosphate Delta-isomerase.)		0 0 o
475	https://www.ncbi.nlm.nih.gov/nuccore/NZ_LR607345.1?report=graph&from=1294541&to=1295347	DUF4225	137	259	6.36e-13	Enterobacter hormaechei 4928STDY7071163	NZ_LR607345.1	1294541	1295347	-	WP_155019060.1	76-239: pfam13988 (DUF4225, Protein of unknown function (DUF4225).)		2 0 i112-137o196-215i	268	WP_223862218.1	21-83: cd03768 (SR_ResInv, Serine Recombinase (SR) family, Resolvase and Invertase subfamily, catalytic domain; members contain a C-terminal DNA binding domain.)		0 0 o	138	240	WP_045308808.1			2 0 i45-63o69-93i	104	-4	WP_155019061.1			0 0 o	232	719	WP_022649835.1	1-309: PRK03564 (PRK03564, formate dehydrogenase accessory protein FdhE; Provisional)		0 0 o	309	762	WP_155019062.1		Pos: SP(Sec/SPI) (Pr: 0.523)	1 0 i7-27o	141	1420	WP_006808711.1	1-211: PRK10639 (PRK10639, formate dehydrogenase cytochrome b556 subunit.)		4 0 i20-43o55-73i113-133o145-172i
476	https://www.ncbi.nlm.nih.gov/nuccore/NZ_LR607370.1?report=graph&from=2052374&to=2053180	DUF4225	137	259	6.94e-13	Enterobacter hormaechei 4928STDY7387746	NZ_LR607370.1	2052374	2053180	-	WP_048965624.1	76-239: pfam13988 (DUF4225, Protein of unknown function (DUF4225).)		2 0 i112-137o196-215i	268	WP_223863119.1	21-83: cd03768 (SR_ResInv, Serine Recombinase (SR) family, Resolvase and Invertase subfamily, catalytic domain; members contain a C-terminal DNA binding domain.)		0 0 o	138	240	WP_063146500.1			2 0 i45-63o69-93i	104	-4	WP_022649281.1			2 0 i43-63o69-91i	104	1613	WP_003862885.1	216-382: cl00213 (DNA_BRE_C, DNA breaking-rejoining enzymes, C-terminal catalytic domain.)		0 0 o	416	702					0	1924	WP_044157545.1	2-222: cl29561 (EAL, N/A.)		0 0 o
477	https://www.ncbi.nlm.nih.gov/nuccore/NZ_LR607379.1?report=graph&from=1996836&to=1997642	DUF4225	137	259	6.94e-13	Enterobacter hormaechei 4928STDY7387752	NZ_LR607379.1	1996836	1997642	-	WP_048965624.1	76-239: pfam13988 (DUF4225, Protein of unknown function (DUF4225).)		2 0 i112-137o196-215i	268	WP_223863119.1	21-83: cd03768 (SR_ResInv, Serine Recombinase (SR) family, Resolvase and Invertase subfamily, catalytic domain; members contain a C-terminal DNA binding domain.)		0 0 o	138	240	WP_063146500.1			2 0 i45-63o69-93i	104	-4	WP_022649281.1			2 0 i43-63o69-91i	104	1613	WP_003862885.1	216-382: cl00213 (DNA_BRE_C, DNA breaking-rejoining enzymes, C-terminal catalytic domain.)		0 0 o	416	702					0	1924	WP_044157545.1	2-222: cl29561 (EAL, N/A.)		0 0 o
478	https://www.ncbi.nlm.nih.gov/nuccore/NZ_WFLQ01000119.1?report=graph&from=5771&to=6577	DUF4225	137	259	6.94e-13	Enterobacter hormaechei subsp. oharae AUH-ENM12	NZ_WFLQ01000119.1	5771	6577	+	WP_048965624.1	76-239: pfam13988 (DUF4225, Protein of unknown function (DUF4225).)		2 0 i112-137o196-215i	268	WP_223863119.1	21-83: cd03768 (SR_ResInv, Serine Recombinase (SR) family, Resolvase and Invertase subfamily, catalytic domain; members contain a C-terminal DNA binding domain.)		0 0 o	138	240	WP_063146500.1			2 0 i45-63o69-93i	104	-4	WP_022649281.1			2 0 i43-63o69-91i	104	1613	WP_003862885.1	216-382: cl00213 (DNA_BRE_C, DNA breaking-rejoining enzymes, C-terminal catalytic domain.)		0 0 o	416	702					0	1924
479	https://www.ncbi.nlm.nih.gov/nuccore/NZ_KI973322.1?report=graph&from=922119&to=922925	DUF4225	144	259	5.29e-16	Enterobacter sp. MGH 2	NZ_KI973322.1	922119	922925	-	WP_022649283.1	76-239: pfam13988 (DUF4225, Protein of unknown function (DUF4225).)		2 0 i112-135o196-215i	268	WP_080337760.1	1-53: cl02788 (Ser_Recombinase, N/A.)		0 0 o	108	330	WP_015673660.1			2 0 i43-64o70-93i	104	-4	WP_022649281.1			2 0 i43-63o69-91i	104	1613	WP_022649284.1	216-382: cl00213 (DNA_BRE_C, DNA breaking-rejoining enzymes, C-terminal catalytic domain.)		0 0 o	411	1025	WP_032622375.1		Neg: LIPO(Sec/SPII) (Pr: 0.999), Pos: LIPO(Sec/SPII) (Pr: 0.994)	0 Y n6-16c20/21o	118	2266	WP_022649285.1			0 0 o
[truncated: 15,195 more rows]
[truncated: 14 more columns]

## Sheet: Description
Column	Description
#	Serial number
Link to NCBI Nucleotide	Link to NCBI Nucleotide graphics display
Domain	Domain name
Domain_Start	Domain start position (in protein)
Domain_End	Domain end position (in protein)
Evalue	Expect value (RPS-BLAST)
Genome_Name	Genome Name
Genomic_Accession	Genomic accession number
Start	Start position (in genomic accession)
End	End position (in genomic accession)
Strand	Strand direction
Protein_Accession	Protein accession number
CD	Conserved domains (CDD)
SignalP	Signal peptide prediction (SignalP)
Phobius	Transmembrane domain prediction (Phobius)
Length	Protein length
[truncated: 12 more rows]
